# Supplementary material for: Mono-mix strategy enables comparative proteomics of a cross-kingdom microbial symbiosis
Source: PLoS One. 2026 Jan 16;21(1):e0340253. doi: 10.1371/journal.pone.0340253 (PMC12810790; doi:10.1371/journal.pone.0340253)
Supplement: S1 Table — (XLSX) [file pone.0340253.s007.xlsx]

## Sheet: Legend
S1 Table. Sample metadata for the proteomics samples; related to S2, S3, and S5 Tables.
This dataset contains metadata for the 30 samples that were analyzed by LC-MS/MS proteomics in this study (12 samples from Sample Set 1 and 18 samples from Sample Set 2, 6 of which were run unfractionated or fractionated). It includes each sample's light regime, ecological treatment, timepoint, replicate number, and fractionation. Additional details about the environmental conditions used for the…
SampleMetadata
Column Heading	Description
SampleSet	Sample Set 1 (pilot experiment) or Sample Set 2 (experiment comparing light regimes).
SampleID	Unique sample name, corresponding to the column headers in S2, S3, and S5 Tables.
LightTreatment	Continuous or diurnal light.
DL	Whether the sample was harvesting during the light or dark phase.
EcologicalTreatment	Monocultures of C. reinhardtii (Cr) or M. japonicum with sucrose (MlSuc), cocultures (CrMl), cocultures with sucrose (CrMlSuc), or mono-mix controls containing a mixture of monocultures of C. reinhardtii (Cr) and M. japonicum with sucrose (MonoMix).
Timepoint_h	Sample timepoint in hours.
Replicate	Biological replicate label (A, B, or C).
Fractionation	Whether a sample was run unfractionated or fractionated into 12 fractions with the data then combined.

## Sheet: S1_SampleMetadata
SampleSet	SampleID	LightTreatment	DL	EcologicalTreatment	Timepoint_h	Replicate	Fractionation
SampleSet1	Cr_1_A	continuous	light	Cr	26	A	unfractionated
SampleSet1	Cr_1_B	continuous	light	Cr	26	B	unfractionated
SampleSet1	Cr_1_C	continuous	light	Cr	26	C	unfractionated
SampleSet1	CrMl_1_A	continuous	light	CrMl	26	A	unfractionated
SampleSet1	CrMl_1_B	continuous	light	CrMl	26	B	unfractionated
SampleSet1	CrMl_1_C	continuous	light	CrMl	26	C	unfractionated
SampleSet1	MlSuc_1_A	continuous	light	MlSuc	26	A	unfractionated
SampleSet1	MlSuc_1_B	continuous	light	MlSuc	26	B	unfractionated
SampleSet1	MlSuc_1_C	continuous	light	MlSuc	26	C	unfractionated
SampleSet1	CrMlSuc_1_A	continuous	light	CrMlSuc	26	A	unfractionated
SampleSet1	CrMlSuc_1_B	continuous	light	CrMlSuc	26	B	unfractionated
SampleSet1	CrMlSuc_1_C	continuous	light	CrMlSuc	26	C	unfractionated
SampleSet2	C_Mix_36_A_13	continuous	light	MonoMix	36	A	unfractionated
SampleSet2	C_Mix_36_B_14	continuous	light	MonoMix	36	B	unfractionated
SampleSet2	C_Mix_36_C_15	continuous	light	MonoMix	36	C	unfractionated
SampleSet2	C_CrMl_36_A_16	continuous	light	CrMl	36	A	unfractionated
SampleSet2	C_CrMl_36_B_17	continuous	light	CrMl	36	B	unfractionated
SampleSet2	C_CrMl_36_C_18	continuous	light	CrMl	36	C	unfractionated
SampleSet2	D_Mix_36_A_01	diurnal	dark	MonoMix	36	A	unfractionated
SampleSet2	D_Mix_36_B_02	diurnal	dark	MonoMix	36	B	unfractionated
SampleSet2	D_Mix_36_C_03	diurnal	dark	MonoMix	36	C	unfractionated
SampleSet2	D_CrMl_36_A_04	diurnal	dark	CrMl	36	A	unfractionated
SampleSet2	D_CrMl_36_B_05	diurnal	dark	CrMl	36	B	unfractionated
SampleSet2	D_CrMl_36_C_06	diurnal	dark	CrMl	36	C	unfractionated
SampleSet2	D_Mix_48_A_07	diurnal	light	MonoMix	48	A	unfractionated
SampleSet2	D_Mix_48_B_08	diurnal	light	MonoMix	48	B	unfractionated
SampleSet2	D_Mix_48_C_09	diurnal	light	MonoMix	48	C	unfractionated
SampleSet2	D_CrMl_48_A_10	diurnal	light	CrMl	48	A	unfractionated
SampleSet2	D_CrMl_48_B_11	diurnal	light	CrMl	48	B	unfractionated
SampleSet2	D_CrMl_48_C_12	diurnal	light	CrMl	48	C	unfractionated
SampleSet2	D_Mix_36_A_01_Combined	diurnal	dark	MonoMix	36	A	fractionated
SampleSet2	D_Mix_36_B_02_Combined	diurnal	dark	MonoMix	36	B	fractionated
SampleSet2	D_Mix_36_C_03_Combined	diurnal	dark	MonoMix	36	C	fractionated
SampleSet2	D_CrMl_36_A_04_Combined	diurnal	dark	CrMl	36	A	fractionated
SampleSet2	D_CrMl_36_B_05_Combined	diurnal	dark	CrMl	36	B	fractionated
SampleSet2	D_CrMl_36_C_06_Combined	diurnal	dark	CrMl	36	C	fractionated
