# Supplementary material for: Mono-mix strategy enables comparative proteomics of a cross-kingdom microbial symbiosis
Source: PLoS One. 2026 Jan 16;21(1):e0340253. doi: 10.1371/journal.pone.0340253 (PMC12810790; doi:10.1371/journal.pone.0340253)
Supplement: S2 Table — (XLSX) [file pone.0340253.s008.xlsx]

## Sheet: Legend
S2 Table. Algal and bacterial protein abundances under various interaction regimes; related to Fig 1 and S2 Fig.
This dataset contains protein abundance data for the 12 samples that were analyzed by LC-MS/MS proteomics in the pilot experiment (Sample Set 1). Data are shown for all proteins that had at least two unique peptides detected in at least two of three biological replicates in any condition. Abundances are provided as MASIC values (S2A Table) and as quantile-normalized MASIC values (S2B Table). Meta…
S2A_Set1MASIC
Column Heading	Description
Genome	Which genome the protein mapped to: C. reinhardtii (Cre v06) or M. japonicum (MAFF303099).
GeneID	Gene identifier.
GeneSymbol	Gene symbol.
Defline	Gene description.
Cr_1_A	Protein abundance (MASIC) in the C. reinhardtii monoculture (biological replicate A).
Cr_1_B	Protein abundance (MASIC) in the C. reinhardtii monoculture (biological replicate B).
Cr_1_C	Protein abundance (MASIC) in the C. reinhardtii monoculture (biological replicate C).
CrMl_1_A	Protein abundance (MASIC) in the C. reinhardtii + M. japonicum coculture (biological replicate A).
CrMl_1_B	Protein abundance (MASIC) in the C. reinhardtii + M. japonicum coculture (biological replicate B).
CrMl_1_C	Protein abundance (MASIC) in the C. reinhardtii + M. japonicum coculture (biological replicate C).
CrMlSuc_1_A	Protein abundance (MASIC) in the C. reinhardtii + M. japonicum coculture with added sucrose (biological replicate A).
CrMlSuc_1_B	Protein abundance (MASIC) in the C. reinhardtii + M. japonicum coculture with added sucrose (biological replicate B).
CrMlSuc_1_C	Protein abundance (MASIC) in the C. reinhardtii + M. japonicum coculture with added sucrose (biological replicate C).
MlSuc_1_A	Protein abundance (MASIC) in the M. japonicum monoculture with added sucrose (biological replicate A).
MlSuc_1_B	Protein abundance (MASIC) in the M. japonicum monoculture with added sucrose (biological replicate B).
MlSuc_1_C	Protein abundance (MASIC) in the M. japonicum monoculture with added sucrose (biological replicate C).
S2B_Set1QuantileNormalizedMASIC
Column Heading	Description
Genome	Which genome the protein mapped to: C. reinhardtii (Cre v06) or M. japonicum (MAFF303099).
GeneID	Gene identifier.
GeneSymbol	Gene symbol.
Defline	Gene description.
Cr_1_A	Protein abundance (quantile normalized MASIC) in the C. reinhardtii monoculture (biological replicate A).
Cr_1_B	Protein abundance (quantile normalized MASIC) in the C. reinhardtii monoculture (biological replicate B).
Cr_1_C	Protein abundance (quantile normalized MASIC) in the C. reinhardtii monoculture (biological replicate C).
CrMl_1_A	Protein abundance (quantile normalized MASIC) in the C. reinhardtii + M. japonicum coculture (biological replicate A).
CrMl_1_B	Protein abundance (quantile normalized MASIC) in the C. reinhardtii + M. japonicum coculture (biological replicate B).
CrMl_1_C	Protein abundance (quantile normalized MASIC) in the C. reinhardtii + M. japonicum coculture (biological replicate C).
CrMlSuc_1_A	Protein abundance (quantile normalized MASIC) in the C. reinhardtii + M. japonicum coculture with added sucrose (biological replicate A).
CrMlSuc_1_B	Protein abundance (quantile normalized MASIC) in the C. reinhardtii + M. japonicum coculture with added sucrose (biological replicate B).
CrMlSuc_1_C	Protein abundance (quantile normalized MASIC) in the C. reinhardtii + M. japonicum coculture with added sucrose (biological replicate C).
MlSuc_1_A	Protein abundance (quantile normalized MASIC) in the M. japonicum monoculture with added sucrose (biological replicate A).
MlSuc_1_B	Protein abundance (quantile normalized MASIC) in the M. japonicum monoculture with added sucrose (biological replicate B).
MlSuc_1_C	Protein abundance (quantile normalized MASIC) in the M. japonicum monoculture with added sucrose (biological replicate C).

## Sheet: S2A_Set1MASIC
Genome	GeneID	GeneSymbol	Defline	Cr_1_A	Cr_1_B	Cr_1_C	CrMl_1_A	CrMl_1_B	CrMl_1_C	CrMlSuc_1_A	CrMlSuc_1_B	CrMlSuc_1_C	MlSuc_1_A	MlSuc_1_B	MlSuc_1_C
Cre v06	Cre01.g000150	ZRT2	Zinc-nutrition responsive permease transporter	NA	NA	NA	28.0539	28.0838	28.123	NA	NA	NA	NA	NA	NA
Cre v06	Cre01.g000300	CGI58	Esterase/lipase/thioesterase	NA	NA	NA	27.3211	26.0703	26.6083	26.5598	26.3775	28.4251	NA	NA	NA
Cre v06	Cre01.g000350	Cre01.g000350	possible oxidoreductase	33.6476	33.9481	34.0111	34.0319	33.9609	34.724	33.7246	33.7238	34.0069	NA	NA	NA
Cre v06	Cre01.g000400	Cre01.g000400	Arabinose chain extension enzyme like protein 3	NA	25.8267	28.7662	24.8759	NA	25.1289	25.3313	25.4734	25.2749	NA	NA	NA
Cre v06	Cre01.g000600	Cre01.g000600	Predicted WD-4 repeat family protein / notchless protein, putative	27.9242	27.103	26.3792	27.3785	27.7027	27.2515	25.6639	27.1297	27.019	NA	NA	NA
Cre v06	Cre01.g000850	CPLD38	cytochrome b6f biogenesis protein	30.8118	31.0143	28.9086	30.7082	29.6734	30.1432	29.2474	30.31	28.1533	NA	NA	NA
Cre v06	Cre01.g000900	CPLD20	Conserved in the Plant Lineage and Diatoms	32.9325	33.3533	33.2314	33.321	32.7763	33.6299	33.2646	32.9684	33.3579	NA	NA	NA
Cre v06	Cre01.g001100	Cre01.g001100		34.5468	34.8884	34.1131	34.2859	34.4483	34.4563	34.3201	34.5716	34.1593	NA	NA	NA
Cre v06	Cre01.g001550	CIF3	Chloroplast translation initiation factor 3	31.2586	31.7708	30.8898	31.7292	31.276	31.5337	31.2965	31.0666	29.5752	NA	NA	NA
Cre v06	Cre01.g001600	Cre01.g001600	Predicted protein containing BTB/POZ fold domain (involved in protein binding)	26.9007	27.7252	26.7183	27.2597	27.6795	27.167	26.3101	NA	23.4943	NA	NA	NA
Cre v06	Cre01.g001657	PF22	Dynein Assembly factor PF22	27.3942	26.9004	26.429	27.323	26.7313	26.5462	NA	23.0639	26.3556	NA	NA	NA
Cre v06	Cre01.g001678	Cre01.g001678		26.7568	25.2045	28.4364	26.6666	27.1953	30.5577	25.9846	30.5105	27.0892	NA	NA	NA
Cre v06	Cre01.g001750	TIG1	chloroplast trigger factor	31.3241	31.3878	31.4265	31.6141	31.8898	31.0519	31.8126	31.537	31.5038	NA	NA	NA
Cre v06	Cre01.g002050	Cre01.g002050	Acid phosphatase	27.3254	27.5442	28.2523	NA	27.468	29.0641	24.1439	27.2988	28.1297	NA	NA	NA
Cre v06	Cre01.g002300	CYN19B	Cyclophilin 19-2	36.6317	36.4861	36.6366	36.1311	36.6338	36.6975	35.9613	35.6344	36.1036	23.7017	24.2103	NA
Cre v06	Cre01.g002350	NAE1	RUB1/NEDD8 E1 activating enzyme	29.9158	29.0833	29.6426	29.4422	29.8158	30.106	29.0267	29.0442	28.6416	NA	NA	NA
Cre v06	Cre01.g002400	Cre01.g002400	Putative triacylglycerol lipase	31.5712	30.6226	31.4993	30.7061	32.0602	31.6797	31.3329	30.6784	31.5125	NA	NA	NA
Cre v06	Cre01.g002500	COP21	Chlamyopsin 2/1	35.8092	35.6811	36.1777	35.9424	35.8862	36.2031	35.6403	35.8823	35.7817	NA	NA	NA
Cre v06	Cre01.g002950	Cre01.g002950		27.204	28.4011	25.7193	27.9671	26.5262	26.9492	NA	27.3512	26.8612	NA	NA	NA
Cre v06	Cre01.g003200	Cre01.g003200		27.1446	30.0343	29.5958	25.5863	26.8242	30.4128	30.0479	30.2463	29.9905	NA	NA	NA
Cre v06	Cre01.g003376	Cre01.g003376		29.653	29.6715	29.1947	30.4831	30.0438	29.9453	29.7688	29.4458	30.2746	NA	NA	NA
Cre v06	Cre01.g003463	Cre01.g003463		28.1472	26.9369	26.8884	28.8891	26.4877	26.6241	26.5491	25.6526	28.5538	NA	NA	NA
Cre v06	Cre01.g003487	Cre01.g003487		NA	22.7596	22.8773	NA	NA	NA	NA	23.964	23.3482	NA	NA	NA
Cre v06	Cre01.g003500	Cre01.g003500		22.9988	25.9893	21.404	26.5165	NA	25.3944	23.1416	27.1133	NA	NA	NA	NA
Cre v06	Cre01.g003524	Cre01.g003524		23.9447	18.9565	24.1222	24.9294	23.2519	25.4206	23.6254	NA	22.9766	NA	NA	NA
Cre v06	Cre01.g003550	Cre01.g003550		30.6853	31.0174	30.6934	28.9975	30.9882	30.4668	30.5251	30.9479	30.3806	NA	NA	NA
Cre v06	Cre01.g003950	Cre01.g003950		27.0844	26.6607	25.6375	28.09	27.646	27.2642	27.2428	26.3071	26.8404	NA	NA	NA
Cre v06	Cre01.g004000	Cre01.g004000		30.3814	30.6077	29.9579	30.2629	30.603	30.9323	30.2831	30.6509	30.7927	NA	NA	NA
Cre v06	Cre01.g004124	Cre01.g004124		NA	NA	NA	22.6046	NA	26.7567	NA	NA	NA	NA	NA	NA
Cre v06	Cre01.g004300	ASN1	Asparagine synthase	34.2967	34.2428	34.151	34.3866	34.1912	34.758	34.171	33.8329	34.0117	NA	NA	NA
Cre v06	Cre01.g004350	HLM1	Histone-lysine N-methyltransferase	31.9459	31.8182	31.8687	32.0959	31.7522	31.5966	32.0792	31.7345	31.9747	NA	NA	NA
Cre v06	Cre01.g004400	Cre01.g004400	Expressed protein of unknown function	30.1475	30.4889	30.3053	30.3715	30.138	30.1286	27.5561	29.8191	29.6339	NA	NA	NA
Cre v06	Cre01.g004450	CPLD42	conserved expressed membrane protein	33.0916	32.6945	32.6577	32.5227	32.8138	32.8521	32.6131	32.263	32.3733	NA	NA	NA
Cre v06	Cre01.g004500	LEU1L	Isopropylmalate dehydratase, large subunit	33.6769	34.1481	34.0826	34.517	34.006	34.2291	33.7183	33.8056	33.3768	22.9722	24.4833	NA
Cre v06	Cre01.g004550	FAP190	Flagellar Associated Protein 190	28.3346	28.3525	28.3246	28.8583	28.3391	29.0184	28.1465	28.5517	28.8812	NA	NA	NA
Cre v06	Cre01.g004900	Cre01.g004900	Similar to Putatative Protease/Amidase	30.7411	29.7464	30.8416	29.275	30.6015	30.4324	30.4596	29.5488	29.696	NA	NA	NA
Cre v06	Cre01.g004950	Cre01.g004950	Conserved Protein with Putative intracellular protease/amidase domain	33.671	31.4196	30.9322	32.0057	32.1566	31.3227	31.1771	30.9615	31.3502	NA	NA	NA
Cre v06	Cre01.g005001	CPLD9	Conserved in the Plant Lineage and Diatoms	NA	NA	NA	NA	NA	NA	24.9309	26.1734	NA	NA	NA	NA
Cre v06	Cre01.g005050	Cre01.g005050		32.9204	33.3011	33.1686	32.1381	33.1626	33.2637	33.4076	33.1484	33.0647	NA	18.9473	25.3759
Cre v06	Cre01.g005150	SGA1	Serine glyoxylate aminotransferase	34.5139	33.8828	34.4615	33.9787	34.7799	34.6389	33.8392	33.2426	33.7209	NA	NA	NA
Cre v06	Cre01.g005450	RSP10	Radial spoke protein 10	NA	NA	NA	26.5112	26.3057	NA	NA	NA	NA	NA	NA	NA
Cre v06	Cre01.g005500	Cre01.g005500		22.7462	24.6135	26.4058	25.4939	25.0772	26.2211	25.1643	23.3483	25.8575	NA	NA	NA
Cre v06	Cre01.g005813	POB31	Proteome of basal body 31	27.6047	27.9923	28.383	27.8694	27.7807	28.2703	27.2852	25.8809	28.274	NA	NA	NA
Cre v06	Cre01.g005850	FAP23	Cobalamin adenosyltransferase	31.5879	32.1266	31.5583	32.1385	31.6145	30.8584	31.3998	31.062	30.8799	NA	NA	NA
Cre v06	Cre01.g005950	Cre01.g005950		28.2849	29.0792	29.5985	29.9319	28.3557	29.2619	29.7323	28.7102	29.4574	NA	NA	NA
Cre v06	Cre01.g006050	LF3	Long Flagella protein 3	23.0526	26.0862	26.6539	NA	NA	NA	NA	NA	NA	NA	NA	NA
Cre v06	Cre01.g006100	FDX7	Ferredoxin	25.5555	24.8463	23.1393	23.8197	23.9619	24.3611	NA	NA	NA	NA	NA	NA
Cre v06	Cre01.g006150	Cre01.g006150	Putative chloroplast translation peptide-chain release factor 3	28.1607	27.5695	28.1877	27.7993	28.2734	28.0834	26.7479	27.9614	27.0492	NA	NA	NA
Cre v06	Cre01.g006950	FBA1	Fructose-1,6-bisphosphate aldolase	33.505	33.8063	33.7573	33.1453	33.0594	33.2722	32.7163	33.7211	32.5553	NA	NA	NA
Cre v06	Cre01.g007600	Cre01.g007600		31.6105	30.4063	31.3153	31.4884	31.2576	30.7688	30.9938	31.606	31.5787	NA	NA	NA
Cre v06	Cre01.g007651	Cre01.g007651	RNA pseudouridine synthase	29.6168	28.4852	28.5509	27.8064	28.7326	28.5677	27.6276	27.4157	29.2161	NA	NA	NA
Cre v06	Cre01.g007700	Cre01.g007700		33.2121	32.8625	33.4821	33.369	32.8523	33.55	33.044	32.8239	33.263	NA	NA	NA
Cre v06	Cre01.g007774	Cre01.g007774		30.5959	30.5051	30.5741	30.5554	28.423	31.7407	29.8558	30.509	29.3715	NA	NA	NA
Cre v06	Cre01.g007850	NUO18	NADH:ubiquinone oxidoreductase subunit	29.8303	30.9113	30.8454	29.7705	29.9619	29.4749	29.8513	30.3426	29.6874	NA	NA	NA
Cre v06	Cre01.g008000	Cre01.g008000		NA	NA	NA	27.8563	NA	27.0654	26.2953	26.7193	26.9499	NA	NA	NA
Cre v06	Cre01.g008500	Cre01.g008500		28.8228	28.7146	26.6825	29.332	29.1454	26.2533	29.5345	29.1581	29.3778	NA	NA	NA
Cre v06	Cre01.g008550	Cre01.g008550		29.8924	30.0221	29.6064	30.3078	30.1471	30.4367	29.518	30.3547	29.8824	NA	NA	NA
Cre v06	Cre01.g008850	Cre01.g008850	Histone-lysine N-methyltransferase	28.8522	27.8212	28.6771	28.0789	27.8225	29.046	28.2519	26.8902	27.3929	NA	NA	NA
Cre v06	Cre01.g008891	Cre01.g008891		NA	NA	NA	NA	26.82	25.6422	NA	28.2065	28.428	NA	NA	NA
Cre v06	Cre01.g009250	TOP2	DNA topoisomerase II	NA	NA	NA	NA	22.717	26.4296	NA	NA	NA	NA	NA	NA
Cre v06	Cre01.g009300	Cre01.g009300		29.9222	30.7754	29.7345	29.18	29.8323	30.5005	29.8125	29.5072	29.0793	NA	NA	NA
Cre v06	Cre01.g009350	AIH2	Agmatine iminohydrolase	27.5831	27.4023	28.5357	27.6434	27.935	28.3754	27.1187	26.6453	28.4002	NA	NA	NA
Cre v06	Cre01.g009550	Cre01.g009550	N-acetyltransferase	23.9151	24.0957	24.6352	26.8306	26.4374	26.4954	NA	NA	NA	NA	NA	NA
Cre v06	Cre01.g009800	FAP289	Flagellar Associated Protein 289	NA	NA	NA	NA	22.4041	24.7553	NA	NA	NA	NA	NA	NA
Cre v06	Cre01.g009850	Cre01.g009850		NA	24.7518	23.4105	21.9824	NA	22.4511	NA	NA	NA	NA	NA	NA
Cre v06	Cre01.g009900	Cre01.g009900	Chloroplast DnaJ-like protein 3	28.3162	25.811	28.2408	27.1066	26.9587	28.5012	NA	28.01	28.3806	NA	NA	NA
Cre v06	Cre01.g009950	NEP1	NEP1-like protein	24.7429	27.0804	25.0582	23.4546	25.1217	26.6817	23.4439	26.9554	27.4836	NA	NA	NA
Cre v06	Cre01.g010000	Cre01.g010000	Mitogen-Activated Protein Kinase	30.8879	31.7611	29.3888	31.8447	30.7728	31.4524	31.5992	31.4199	31.3745	NA	NA	NA
Cre v06	Cre01.g010250	Cre01.g010250	Phosphoprotein phosphatase 2C-related	23.7528	22.7297	29.1164	22.7444	29.708	29.5832	NA	NA	NA	NA	NA	NA
Cre v06	Cre01.g010400	FAP380	Flagellar Associated Membrane Protein 380	32.4372	33.2372	33.2449	33.3471	32.7415	33.2418	33.114	33.0489	33.1335	NA	NA	NA
Cre v06	Cre01.g010450	Cre01.g010450		27.4404	27.1823	26.7236	NA	28.0438	27.35	NA	27.511	27.0716	NA	NA	NA
Cre v06	Cre01.g010550	Cre01.g010550	Haloalkane dehalogenase-like hydrolase	NA	NA	NA	NA	NA	NA	21.4303	23.6092	NA	NA	NA	NA
Cre v06	Cre01.g010650	Cre01.g010650		24.0537	23.5954	24.6958	24.9124	23.5566	25.5924	23.2047	NA	24.8188	NA	NA	NA
Cre v06	Cre01.g010700	SYP2	Endosomal Qa-SNARE protein, Syntaxin7/Syx7/Pep12/Syp2-family (Qa.III.b)	30.0282	29.5954	30.439	30.7637	30.2654	30.5505	29.9541	32.8584	29.9258	NA	NA	NA
Cre v06	Cre01.g010750	Cre01.g010750	RegA/Rls-like protein	28.9444	28.6378	24.511	28.8607	29.973	27.8067	26.8272	26.5369	NA	NA	NA	NA
Cre v06	Cre01.g010832	Cre01.g010832		27.3099	27.2871	25.8107	26.021	26.7131	27.9672	NA	NA	NA	NA	NA	NA
Cre v06	Cre01.g010848	Cre01.g010848		27.69	29.8558	29.1042	29.2991	28.718	29.0337	29.3311	30.2653	28.6853	NA	NA	NA
Cre v06	Cre01.g010900	GAPA1	Glyceraldehyde-3-Phosphate Dehydrogenase A	40.7019	40.7523	40.645	40.5128	41.001	40.9913	40.4919	40.4915	40.5116	31.7311	32.1286	NA
Cre v06	Cre01.g011000	RPL6	Cytosolic 80S ribosomal protein L6	36.1542	36.9354	36.8779	36.6194	36.9202	36.956	36.8203	36.4569	36.5037	NA	NA	NA
Cre v06	Cre01.g011100	Cre01.g011100	Terpenoid cylase	32.052	32.1647	32.253	32.4165	32.3452	32.2196	31.5033	30.419	32.4635	NA	NA	NA
Cre v06	Cre01.g011300	SCLP50	Serine carboxypeptidase	31.6453	31.0635	31.6823	31.0982	31.9037	29.8438	30.6464	31.0444	31.7303	NA	NA	NA
Cre v06	Cre01.g011400	Cre01.g011400		25.008	25.6032	25.4233	25.8128	25.6756	26.0892	25.4246	NA	24.531	NA	NA	NA
Cre v06	Cre01.g011450	Cre01.g011450		24.8049	24.5227	25.2891	25.5154	25.6979	26.0016	25.4311	26.0761	25.5046	NA	NA	NA
Cre v06	Cre01.g011500	RPN11	26S proteasome regulatory subunit	31.276	31.3322	32.0347	32.0137	31.7488	32.3746	32.1567	32.0034	31.438	NA	NA	NA
Cre v06	Cre01.g011750	Cre01.g011750		25.3527	24.7863	26.183	27.2436	26.9121	26.1754	25.4809	27.4112	30.1083	NA	NA	NA
Cre v06	Cre01.g012150	MSRA4	Peptide methionine-S-sulfoxide reductase, msrA-type	33.2856	32.718	33.3071	33.0974	32.7395	33.1086	32.9439	32.4262	32.5077	NA	NA	NA
Cre v06	Cre01.g012200	Cre01.g012200		23.2963	22.6671	23.9533	25.7867	22.5116	26.1445	23.3738	24.3838	NA	NA	NA	NA
Cre v06	Cre01.g012300	Cre01.g012300		28.307	26.3153	27.6654	29.3451	29.0186	27.7501	28.2187	26.5241	27.7643	NA	NA	NA
Cre v06	Cre01.g012350	Cre01.g012350		32.7056	33.2894	33.0541	33.339	33.1938	33.3743	33.5613	31.3137	33.1325	NA	NA	NA
Cre v06	Cre01.g012450	Cre01.g012450		30.879	31.2101	31.249	30.7457	31.3367	31.4493	30.8625	31.3493	31.4935	NA	NA	NA
Cre v06	Cre01.g012500	Cre01.g012500	Similar to Prenylated Rab Acceptor Protein	28.5061	28.5985	28.9443	28.0634	28.3134	28.986	29.2154	29.0059	29.1183	NA	NA	NA
Cre v06	Cre01.g012600	PGM2	Phosphoglucomutase 2	29.317	29.4582	29.516	29.4307	29.9295	29.6776	29.3158	28.5014	28.9202	NA	NA	NA
Cre v06	Cre01.g012800	FAP230	Flagellar Associated Protein 230	27.5781	27.6917	27.9209	27.4531	27.4063	29.3199	28.4534	28.7682	27.7962	NA	NA	NA
Cre v06	Cre01.g012900	Cre01.g012900		NA	25.5477	25.7119	NA	NA	NA	NA	NA	NA	NA	NA	NA
Cre v06	Cre01.g013250	Cre01.g013250		NA	NA	NA	25.7044	26.2158	23.146	27.952	23.152	NA	NA	NA	NA
Cre v06	Cre01.g013300	DEG10	Deg protease	28.1186	28.689	30.4918	30.375	29.3136	30.5344	29.5893	29.3048	29.4149	NA	NA	NA
Cre v06	Cre01.g013350	Cre01.g013350		29.8569	30.4188	30.9551	30.5523	29.9535	29.9416	30.2369	30.2636	30.196	NA	NA	NA
Cre v06	Cre01.g013550	Cre01.g013550		25.3923	21.4308	29.562	29.8264	NA	25.6943	25.4593	NA	25.2525	NA	NA	NA
Cre v06	Cre01.g013600	Cre01.g013600		31.1891	30.9432	31.1411	31.3726	30.4858	31.4428	31.2398	31.2651	30.8539	NA	NA	NA
Cre v06	Cre01.g013650	Cre01.g013650		26.6908	NA	26.5291	25.1839	27.6826	NA	NA	NA	NA	NA	NA	NA
Cre v06	Cre01.g013700	VDAC1	Voltage-dependent anion-selective channel protein	36.4185	36.4719	35.9659	36.4459	36.4386	35.847	36.4654	36.1201	36.1927	NA	NA	NA
Cre v06	Cre01.g013801	TCY1	Tocopherol cyclase 1	27.8983	26.8141	27.7489	28.2208	27.9108	28.0809	27.051	26.4852	27.2164	NA	NA	NA
Cre v06	Cre01.g013850	Cre01.g013850		NA	26.434	29.5295	29.1649	NA	23.1233	NA	NA	NA	NA	NA	NA
Cre v06	Cre01.g014000	Cre01.g014000		32.5026	32.4033	32.2242	32.4135	32.0666	32.359	31.9512	32.006	31.8399	NA	NA	NA
Cre v06	Cre01.g014050	Cre01.g014050		30.6661	30.4775	26.7936	30.6247	30.3635	29.1496	27.291	30.9525	26.003	NA	NA	NA
Cre v06	Cre01.g014300	Cre01.g014300		25.1405	26.4382	26.0714	27.8211	26.1902	26.4303	25.4546	NA	28.0503	NA	NA	NA
Cre v06	Cre01.g014350	PRX5	Peroxiredoxin, type II	32.9836	33.1897	33.1585	32.8585	32.9844	33.2923	32.983	32.8721	32.7917	NA	NA	NA
Cre v06	Cre01.g014450	Cre01.g014450		NA	28.4889	28.7776	NA	NA	NA	NA	NA	NA	NA	NA	NA
Cre v06	Cre01.g014650	PFH5	Prolyl 4-hydroxylase 5	NA	26.082	25.0435	NA	NA	NA	NA	NA	NA	NA	NA	NA
Cre v06	Cre01.g014700	Cre01.g014700		NA	NA	NA	NA	27.4926	26.2127	NA	NA	NA	NA	NA	NA
Cre v06	Cre01.g014800	CPL21	putative MutS type 2 DNA repair protein	27.4793	24.1779	25.6849	23.9916	23.8185	25.0345	22.9699	24.1218	29.0785	NA	NA	NA
Cre v06	Cre01.g015000	NAGK1	N-acetyl-l-glutamate kinase	32.6245	32.566	32.7954	32.6637	33.0177	32.6236	32.8848	32.7626	33.1496	NA	NA	NA
Cre v06	Cre01.g015050	Cre01.g015050		NA	NA	NA	22.112	NA	18.7003	NA	NA	NA	NA	NA	NA
Cre v06	Cre01.g015250	POLD1	DNA polymerase delta, catalytic subunit	25.1685	24.9023	NA	NA	30.0737	25.6502	NA	NA	NA	NA	NA	NA
Cre v06	Cre01.g015350	POR1	Light-dependent protochlorophyllide reductase	36.0463	36.1937	36.256	36.2359	35.8994	35.7508	35.5402	35.5107	35.7862	NA	NA	NA
Cre v06	Cre01.g015550	Cre01.g015550	2-dehydro-3-deoxyglucarate aldolase	28.2671	27.2385	28.1073	25.0774	28.4758	28.5147	26.9686	27.8898	28.4465	NA	NA	NA
Cre v06	Cre01.g015600	Cre01.g015600		33.0223	33.2535	33.2179	33.1788	33.3798	33.3354	32.9415	33.1873	33.3257	NA	NA	NA
Cre v06	Cre01.g015650	Cre01.g015650		24.8123	26.6583	NA	26.1376	26.2419	25.2986	26.0718	26.1858	NA	NA	NA	NA
Cre v06	Cre01.g015700	Cre01.g015700	S-adenosyl-L-methionine-dependent methyltransferase	27.0706	27.2786	27.1194	25.4116	25.3623	24.8759	27.3061	27.6538	24.5398	NA	NA	NA
Cre v06	Cre01.g015750	Cre01.g015750		28.1513	27.6771	29.2128	27.2506	28.8415	29.1766	27.2927	28.1362	27.9802	NA	NA	NA
Cre v06	Cre01.g015850	FAP68	Flagellar Associated Protein 68	27.8481	26.6234	NA	NA	NA	NA	NA	NA	NA	NA	NA	NA
Cre v06	Cre01.g015950	CPL11	translation factor	NA	NA	NA	NA	NA	NA	25.0601	25.2805	NA	NA	NA	NA
Cre v06	Cre01.g016050	PRP8	Splicing factor, component of the U5 snRNP and of the spliceosome	34.4153	34.0072	34.157	33.9787	33.5132	33.8428	33.5058	33.9203	33.4159	NA	NA	NA
Cre v06	Cre01.g016150	Cre01.g016150		30.0813	29.7694	30.1308	29.3523	30.0647	29.728	29.9957	28.5075	29.6321	NA	NA	NA
Cre v06	Cre01.g016300	Cre01.g016300	Calmodulin-like protein	32.074	31.8878	31.5677	31.9462	32.0216	32.067	31.7455	31.8704	31.8702	NA	NA	NA
Cre v06	Cre01.g016514	DLD2	Dihydrolipoamide dehydrogenase 2	35.4713	34.9669	35.4785	35.3128	35.1556	36.4916	35.2738	35.0768	35.3757	24.9932	27.272	NA
Cre v06	Cre01.g016528	Cre01.g016528		31.3378	31.1868	31.8232	31.6266	31.4207	31.4682	31.6311	31.226	30.789	NA	NA	NA
Cre v06	Cre01.g016556	Cre01.g016556		NA	NA	NA	23.6855	NA	28.9767	28.3737	NA	23.3167	NA	NA	NA
Cre v06	Cre01.g016570	Cre01.g016570		29.2114	28.3795	27.0454	27.7325	28.698	32.7732	27.8288	28.4525	28.1146	NA	NA	NA
Cre v06	Cre01.g016900	Cre01.g016900		32.431	30.5497	31.1087	29.3061	29.7976	32.5412	30.1733	29.8153	29.6353	NA	NA	NA
Cre v06	Cre01.g016950	Cre01.g016950		24.9323	NA	25.4443	25.4821	26.1322	25.5541	NA	NA	NA	NA	NA	NA
Cre v06	Cre01.g017050	Cre01.g017050	Mitochondrial substrate carrier protein	29.4559	29.9621	30.7102	30.5929	30.6287	30.718	31.0309	30.8372	30.8642	NA	NA	NA
Cre v06	Cre01.g017100	Cre01.g017100		24.3556	24.788	25.369	26.6076	27.1344	26.6521	25.2077	26.42	26.6778	NA	NA	NA
Cre v06	Cre01.g017200	FKB99	Peptidyl-prolyl cis-trans isomerase, FKBP-type	26.2418	24.5631	25.8146	NA	25.4979	25.52	NA	26.6423	27.3177	NA	NA	NA
Cre v06	Cre01.g017300	PRPS21	Chloroplast ribosomal protein S21	31.6279	30.8802	32.0503	32.0973	31.0887	30.6731	31.0652	30.8076	30.9118	NA	NA	NA
Cre v06	Cre01.g017350	Cre01.g017350	Putative protein N-methyltransferase	25.798	27.1486	29.0706	30.0353	27.5243	30.3235	29.8362	30.4297	24.7951	NA	NA	NA
Cre v06	Cre01.g017500	Cre01.g017500		28.111	28.6354	30.3439	30.5938	31.9724	33.2616	26.5655	28.4563	30.5925	NA	NA	NA
Cre v06	Cre01.g017600	Cre01.g017600	Putative quinoprotein	28.6722	28.648	28.8816	28.9282	26.1685	31.2267	28.8144	28.1183	25.153	NA	NA	NA
Cre v06	Cre01.g017650	RIB30	Ribbon binding 30 kDa microtuble inner protein	27.381	27.4105	27.6561	27.9116	28.2591	28.765	27.1833	27.5841	28.7179	NA	NA	NA
Cre v06	Cre01.g017900	Cre01.g017900		NA	NA	NA	28.2221	26.7651	27.0833	NA	NA	NA	NA	NA	NA
Cre v06	Cre01.g018050	Cre01.g018050	NEF1-like protein	28.2178	NA	26.0762	23.9407	27.7275	21.5706	22.5636	NA	26.6028	NA	NA	NA
Cre v06	Cre01.g018150	Cre01.g018150		NA	NA	NA	NA	NA	NA	24.5723	NA	24.2076	NA	NA	NA
Cre v06	Cre01.g018200	Cre01.g018200	Putative Acyl-CoA N-acyltransferase	28.1421	28.3867	27.5318	28.1734	27.8879	27.9584	27.4023	27.4807	28.259	NA	NA	NA
Cre v06	Cre01.g018600	Cre01.g018600		30.7341	31.1201	31.3704	30.6365	31.184	31.4382	31.2377	30.8361	31.1631	NA	NA	NA
Cre v06	Cre01.g018650	Cre01.g018650		26.6016	26.7584	27.1186	26.4361	25.4943	27.089	24.1213	25.3316	NA	NA	NA	NA
Cre v06	Cre01.g018750	Cre01.g018750		20.9315	23.9888	23.1154	24.6931	24.5916	NA	NA	NA	NA	NA	NA	NA
Cre v06	Cre01.g018800	ATP6	Mitochondrial F1F0 ATP synthase subunit 6	32.7122	32.9684	32.761	32.5549	32.8091	32.9505	32.5622	32.6697	32.5252	NA	NA	NA
Cre v06	Cre01.g018850	Cre01.g018850	Exonuclease-Endonuclease-Phosphatase superfamily protein	NA	NA	NA	24.3691	NA	24.8281	24.8812	26.3642	NA	NA	NA	NA
Cre v06	Cre01.g018900	Cre01.g018900		22.7393	22.1001	21.7856	20.2027	24.1881	23.2812	21.9605	NA	22.29	NA	NA	NA
Cre v06	Cre01.g018950	DHS1	Deoxyhypusine synthase	NA	NA	NA	24.1515	24.6049	27.651	24.15	23.7768	23.2774	NA	NA	NA
Cre v06	Cre01.g019000	Cre01.g019000		26.3305	26.0345	25.9387	NA	25.943	26.7017	NA	NA	NA	NA	NA	NA
Cre v06	Cre01.g019100	HPR2	Hydroxypyruvate reductase 2	25.7025	24.9408	23.9756	26.7112	NA	25.052	25.6274	23.9491	25.6352	NA	NA	NA
Cre v06	Cre01.g019200	NOP52	RRP1-like protein	NA	28.9072	28.3561	28.6737	27.1793	28.7871	28.5579	28.4744	NA	NA	NA	NA
Cre v06	Cre01.g019250	SNE1	GDP-D-mannose 3',5'-epimerase	33.9859	33.2638	33.5721	33.965	33.2563	33.2825	33.3327	33.1977	33.3438	NA	NA	NA
Cre v06	Cre01.g019500	Cre01.g019500		26.959	27.556	24.1401	26.659	27.4819	27.4294	23.4051	26.3847	26.2471	NA	NA	NA
Cre v06	Cre01.g019600	Cre01.g019600		30.3249	30.1839	30.2872	30.8572	30.3815	30.5056	30.4247	29.6985	30.2528	NA	NA	NA
Cre v06	Cre01.g019650	Cre01.g019650		19.9941	23.6809	22.1151	20.5842	20.8112	24.2441	22.73	24.0023	24.6571	NA	NA	NA
Cre v06	Cre01.g019750	Cre01.g019750		NA	NA	NA	25.0042	NA	26.2392	23.0265	23.6706	23.8457	NA	NA	NA
Cre v06	Cre01.g019850	FTSH3	FtsH-like ATPase/metalloprotease	30.629	31.59	31.6454	31.1139	31.0338	31.2336	31.4372	30.8596	31.236	NA	NA	NA
Cre v06	Cre01.g020050	Cre01.g020050		26.0643	26.1982	25.5374	24.6409	26.6238	25.2488	24.3665	32.7533	24.9037	NA	NA	NA
Cre v06	Cre01.g020305	SDH4	Succinate dehydrogenase subunit D	30.3815	30.2608	29.3294	29.1072	29.6846	30.4081	29.4852	28.8788	30.463	NA	NA	NA
Cre v06	Cre01.g020350	SDH3	Succinate dehydrogenase subunit b560	31.9966	31.7357	31.9649	31.4988	31.9314	32.3512	32.2494	31.7696	31.4515	NA	NA	NA
Cre v06	Cre01.g020400	Cre01.g020400		27.1514	NA	25.9966	28.3105	27.7536	28.6425	28.6648	27.8431	28.3528	NA	NA	NA
Cre v06	Cre01.g020918	PREP1	Presequence protease 1	34.977	35.0417	35.0573	35.0661	35.0753	35.0443	35.0486	34.7623	34.8387	20.7709	24.7239	NA
Cre v06	Cre01.g020950	Cre01.g020950		30.1895	30.8131	30.5359	30.471	31.5795	31.3239	30.0061	30.3833	29.9886	NA	NA	NA
Cre v06	Cre01.g021150	TMU1	tRNA (uracil-5-)-methyltransferase	26.647	NA	26.8491	25.26	NA	27.7057	24.6108	26.6855	NA	NA	NA	NA
Cre v06	Cre01.g021251	ARG7	Argininosuccinate lyase	31.915	31.7643	32.6048	32.2837	32.3269	32.4071	32.2661	32.3904	32.6728	NA	NA	NA
Cre v06	Cre01.g021400	Cre01.g021400	Pre-mRNA splicing factor	27.2007	27.2936	26.5983	26.164	27.4132	26.0958	27.6801	25.8456	25.0284	NA	NA	NA
Cre v06	Cre01.g021450	TPR4	Tetratricopeptide-repeat protein 4	28.3073	28.9573	30.7081	29.2661	29.0007	31.3087	30.3172	29.8341	30.5452	NA	NA	NA
Cre v06	Cre01.g021500	Cre01.g021500		NA	NA	NA	NA	22.5209	26.6605	NA	NA	NA	NA	NA	NA
Cre v06	Cre01.g021600	Cre01.g021600	DEAD-box RNA helicase	33.178	33.4066	33.3036	33.5633	33.2621	33.7433	33.327	33.243	33.186	NA	NA	NA
Cre v06	Cre01.g021650	Cre01.g021650		28.3037	28.1534	27.6309	27.2151	28.0032	26.6494	27.6356	26.383	26.1109	NA	NA	NA
Cre v06	Cre01.g021750	Cre01.g021750		27.5444	27.9884	28.5413	27.6468	27.8417	29.6229	27.3659	27.2861	27.421	NA	NA	NA
Cre v06	Cre01.g021850	Cre01.g021850	DEAD/DEAH box helicase	NA	NA	NA	NA	NA	NA	20.4309	NA	24.5585	NA	NA	NA
Cre v06	Cre01.g021950	Cre01.g021950		23.8191	23.7854	NA	NA	24.3984	25.4963	NA	24.8308	27.4475	NA	NA	NA
Cre v06	Cre01.g022250	MRPL3	Mitochondrial ribosomal protein L3	NA	26.7382	22.5159	26.4812	26.6828	23.0663	26.7107	26.8954	26.5153	NA	NA	NA
Cre v06	Cre01.g022350	Cre01.g022350	DEAH box ATP-dependent RNA helicase	29.6833	29.6198	29.4316	34.6382	29.3463	30.1902	28.4661	29.0308	29.0729	NA	NA	NA
Cre v06	Cre01.g022500	MME5	NADP-dependent malic enzyme 5	29.3864	33.9314	29.6358	28.6053	29.9768	29.0835	28.9017	29.1962	29.5213	NA	NA	NA
Cre v06	Cre01.g022600	CGL13	Conserved in the Green Lineage	28.5606	28.769	28.7639	27.9364	27.7889	28.92	28.8256	28.8184	28.4719	NA	NA	NA
Cre v06	Cre01.g022650	Cre01.g022650		29.5628	28.9548	29.917	29.7525	29.6502	29.2448	29.3695	28.5909	29.687	NA	NA	NA
Cre v06	Cre01.g022750	FAP159	Flagellar Associated Protein 159	26.6714	25.8845	26.9165	27.0072	27.5246	27.4425	24.2378	23.7269	27.0356	NA	NA	NA
Cre v06	Cre01.g023050	UBX2	Ubiquitin-associated protein	28.0864	27.6354	27.64	28.2651	28.3887	27.3502	28.9363	26.5655	26.7169	NA	NA	NA
Cre v06	Cre01.g023150	MCM5	Minichromosome maintenance protein	29.6954	30.529	28.6805	30.3229	29.9935	30.1185	29.6498	28.8182	29.2271	NA	NA	NA
Cre v06	Cre01.g023300	Cre01.g023300		30.0838	29.6697	30.8204	29.6524	29.951	29.8759	29.6008	29.6728	29.3266	NA	NA	NA
Cre v06	Cre01.g023350	Cre01.g023350	Oligoendopeptidase	34.24	33.916	34.212	33.8266	34.1847	34.2844	33.8774	33.6365	33.8589	NA	NA	NA
Cre v06	Cre01.g023550	FAP234	Flagellar Associated Protein 234	24.6379	NA	28.0016	25.3551	24.6092	25.1813	25.27	25.0277	25.2598	NA	NA	NA
Cre v06	Cre01.g023773	Cre01.g023773		27.1919	NA	24.6688	26.0366	25.398	25.6965	NA	NA	NA	NA	NA	NA
Cre v06	Cre01.g023787	Cre01.g023787	Soluble ABC-F domain containing protein, propably cytosolic	31.7911	31.5308	31.5446	32.0652	32.1608	31.2354	32.5652	32.1078	31.1788	NA	NA	NA
Cre v06	Cre01.g024100	Cre01.g024100		27.9178	27.6838	25.196	26.0467	27.5282	25.2872	25.4799	26.8726	26.6633	NA	NA	NA
Cre v06	Cre01.g024150	Cre01.g024150		30.5239	29.9398	30.2191	30.1347	30.1869	30.6049	30.2273	29.1735	29.6725	NA	NA	NA
Cre v06	Cre01.g024200	Cre01.g024200		29.4868	29.5788	29.6871	29.2451	29.7981	29.9383	24.5625	NA	24.736	NA	NA	NA
Cre v06	Cre01.g024350	Cre01.g024350		29.6465	31.1612	30.9657	31.2967	30.1239	31.0795	31.6029	31.1756	30.5678	NA	NA	NA
Cre v06	Cre01.g024400	TRS85	Component of TRAPP complex, TRS85-like	27.234	27.792	27.1611	26.724	27.9123	27.4989	26.8982	27.6304	30.2222	NA	NA	NA
Cre v06	Cre01.g024650	Cre01.g024650	carbohydrate-binding protein	21.1146	23.4655	NA	21.6111	27.3301	19.9585	NA	23.307	20.7424	NA	NA	NA
Cre v06	Cre01.g024900	Cre01.g024900		22.8187	25.6024	NA	NA	NA	NA	NA	NA	NA	NA	NA	NA
Cre v06	Cre01.g024950	Cre01.g024950		30.4268	31.0747	30.3484	30.6129	30.6395	30.1255	30.6203	30.3875	30.4852	NA	NA	NA
Cre v06	Cre01.g025025	Cre01.g025025		NA	NA	NA	29.213	24.9657	NA	NA	NA	NA	NA	NA	NA
Cre v06	Cre01.g025150	CPLD15	conserved organelle protein with lipase active site	NA	23.042	21.9161	NA	NA	NA	22.2084	30.0757	22.9166	NA	NA	NA
Cre v06	Cre01.g025250	RFK2	Riboflavin kinase	32.3435	32.4867	32.4047	31.8776	32.4277	32.3365	32.316	32.5125	32.1657	NA	NA	NA
Cre v06	Cre01.g025350	FAP235	Flagellar Associated Protein 235	27.7795	29.3658	30.422	29.7579	27.3533	30.4459	27.9807	31.5392	30.1794	NA	NA	NA
Cre v06	Cre01.g025400	HYDIN1	Hydrocephalus 3-Like Protein Hydin	29.5682	29.8202	30.5739	30.4092	30.1659	29.9832	30.0017	29.7549	29.8316	NA	NA	NA
Cre v06	Cre01.g025450	DRC9	Nexin-dynein regulatory complex 9	30.0606	30.073	30.0705	30.9294	30.5086	29.6881	30.2317	30.2746	30.6922	NA	NA	NA
Cre v06	Cre01.g025500	Cre01.g025500		28.8086	29.7565	29.6308	29.2446	28.9886	29.7842	28.5399	28.9472	29.7675	NA	NA	NA
Cre v06	Cre01.g026050	Cre01.g026050	protein of unknown function	21.7015	21.1958	23.152	25.8635	22.5206	NA	21.3977	22.4532	21.2741	NA	NA	NA
Cre v06	Cre01.g026200	PPR9	PentatricoPeptide Repeat protein 9	NA	NA	NA	26.8084	25.7798	26.1868	26.4338	25.7298	NA	NA	NA	NA
Cre v06	Cre01.g026250	AGA1	Alpha-galactosidase	26.8807	27.4221	26.9451	26.6791	28.7169	28.0392	28.0704	28.7461	27.9799	NA	NA	NA
Cre v06	Cre01.g026300	Cre01.g026300		26.3288	NA	26.2077	NA	NA	NA	NA	25.771	24.7285	NA	NA	NA
Cre v06	Cre01.g026450	SRS1	Serine/arginine-rich pre-mRNA splicing factor	33.0613	33.755	32.9145	32.8593	31.7902	32.9392	32.5209	32.3509	32.3761	NA	NA	NA
Cre v06	Cre01.g026550	CCT7	T-complex protein 1, eta subunit	33.8448	33.8275	33.6652	33.8831	33.9405	33.868	33.6863	33.9411	33.7876	NA	NA	NA
Cre v06	Cre01.g026600	UBC11	E2 Ubiquitin conjugating enzyme	32.6723	32.3947	33.237	32.7761	32.696	32.8077	32.6059	32.6443	32.7273	NA	NA	NA
Cre v06	Cre01.g026650	Cre01.g026650		25.4541	26.3743	26.5542	26.1457	27.2648	26.7407	25.9755	25.4191	26.9699	NA	NA	NA
Cre v06	Cre01.g026900	SSA14	Kynurenine 3-monooxygenase	31.1687	30.6237	31.1477	30.4409	31.1625	31.4855	29.7423	30.1759	30.5203	NA	NA	NA
Cre v06	Cre01.g027000	RPL11	Cytosolic 80S ribosomal protein L11	33.678	34.3756	34.3235	33.5283	35.0337	34.305	34.9668	34.7577	34.9182	NA	NA	NA
Cre v06	Cre01.g027150	CPLD46	Conserved in the plant lineage and diatoms	28.2686	28.8875	28.1664	27.3376	29.6606	26.1917	27.4353	28.3471	26.3246	NA	NA	NA
Cre v06	Cre01.g027200	UBC12	E2 Ubiquitin conjugating enzyme	29.0793	29.2712	28.9987	29.1607	29.4808	30.1976	29.4542	29.3277	29.3905	NA	NA	NA
Cre v06	Cre01.g027350	Cre01.g027350	tRNA (guanosine-2'-O)-methyltransferase	25.6241	25.7855	26.0848	26.131	26.1454	26.4254	NA	NA	NA	NA	NA	NA
Cre v06	Cre01.g027500	Cre01.g027500		28.7418	28.6578	28.3898	28.4703	29.327	28.2635	27.9699	28.016	26.4713	NA	NA	NA
Cre v06	Cre01.g027550	Cre01.g027550		31.3179	31.9191	31.7923	31.7428	31.6564	31.5481	31.2867	31.263	31.439	NA	NA	NA
Cre v06	Cre01.g027800	ATPVH1	Vacuolar ATP synthase subunit H	33.0897	33.1006	33.2209	33.8535	33.322	33.3053	33.164	32.9551	33.119	NA	NA	NA
Cre v06	Cre01.g027950	IFT74	Intraflagellar transport protein 74/72	32.9204	32.4111	32.1167	32.5363	32.6614	32.7189	32.3644	32.4693	31.8641	NA	NA	NA
Cre v06	Cre01.g028101	Cre01.g028101		29.2047	29.812	29.1303	29.0077	29.5259	30.783	28.0761	28.8219	28.8599	NA	NA	NA
Cre v06	Cre01.g028200	Cre01.g028200	DEAD-box RNA helicase	30.0282	30.0736	30.5926	30.8475	30.6439	31.1021	29.9206	30.6494	30.1509	NA	NA	NA
Cre v06	Cre01.g028250	GEA1	Putative lysophospholipase, glycerol-ester acylhydrolase	30.7241	30.8015	31.2027	30.1396	30.595	30.9006	30.3438	30.2825	30.6415	NA	NA	NA
Cre v06	Cre01.g028350	DEG8	Deg protease	NA	25.9882	27.3668	28.9695	29.0109	28.5566	25.9422	26.4338	27.4878	NA	NA	NA
Cre v06	Cre01.g028450	Cre01.g028450		25.8863	23.843	26.3977	27.2167	26.8447	NA	NA	25.7675	25.3211	NA	NA	NA
Cre v06	Cre01.g028500	Cre01.g028500		28.5067	29.6584	27.4964	29.3976	29.078	27.2313	29.7641	27.8171	28.5223	NA	NA	NA
Cre v06	Cre01.g028550	Cre01.g028550	OTU-like cysteine protease	30.438	29.7309	30.0817	30.1918	30.3324	30.7924	30.4548	29.9406	29.9798	NA	NA	NA
Cre v06	Cre01.g028600	Cre01.g028600	Short-chain dehydrogenase/reductase	29.5787	29.2723	30.3495	29.7206	29.888	30.7226	29.4439	29.1483	30.0261	NA	NA	NA
Cre v06	Cre01.g028850	Cre01.g028850		NA	27.6182	25.0897	27.6724	27.3605	28.0879	NA	NA	NA	NA	NA	NA
Cre v06	Cre01.g028950	Cre01.g028950		NA	28.8601	24.494	28.7194	26.1199	29.149	28.6798	29.0861	24.6257	NA	NA	NA
Cre v06	Cre01.g029000	COQD2	Ubiquinone/menaquinone biosynthesis methyltransferase	24.7587	25.113	NA	NA	24.5772	23.8761	NA	NA	NA	NA	NA	NA
Cre v06	Cre01.g029050	Cre01.g029050		28.2566	28.9519	29.1126	27.2541	29.0324	24.782	27.5972	28.9513	27.1144	NA	NA	NA
Cre v06	Cre01.g029150	ODA7A	Outer row dynein assembly protein 7	NA	25.8877	25.4337	27.6658	26.2041	25.9159	25.5884	NA	27.0118	NA	NA	NA
Cre v06	Cre01.g029300	TPIC1	Triose phosphate isomerase, chloroplast precursor	34.4587	34.1096	34.5846	34.3203	34.0976	34.3864	34.2513	34.0702	34.2358	NA	NA	NA
Cre v06	Cre01.g029450	Cre01.g029450		30.479	30.3314	30.1076	30.4282	30.7552	30.1718	30.4331	30.1223	30.3821	NA	NA	NA
Cre v06	Cre01.g029500	Cre01.g029500	Calcium/calmodulin-dependent protein kinase kinase	NA	NA	NA	22.8436	24.1081	22.7898	NA	NA	NA	NA	NA	NA
Cre v06	Cre01.g029650	VPS35	Subunit of Retromer complex	30.9707	31.4073	31.6666	31.4268	31.8129	32.8086	31.1349	31.6005	31.3296	NA	NA	NA
Cre v06	Cre01.g029750	DAAK1	ODA5-Associated Adenylate Kinase	32.4452	33.5349	32.8236	33.9301	33.7668	33.8572	33.9092	33.8225	33.9058	NA	NA	NA
Cre v06	Cre01.g029800	Cre01.g029800	Coiled-Coil Protein	25.9423	NA	25.1885	27.3423	23.8016	NA	33.4176	NA	29.4914	NA	NA	NA
Cre v06	Cre01.g029850	Cre01.g029850	Serine/threonine protein kinase	NA	NA	NA	25.8455	NA	23.0039	NA	25.8081	23.7701	NA	NA	NA
Cre v06	Cre01.g030150	Cre01.g030150		25.5466	25.5606	27.3014	23.9556	25.4701	25.3789	24.9413	24.9264	25.1327	NA	NA	NA
Cre v06	Cre01.g030200	FAP6	Flagellar Associated Protein 6	32.5193	31.6071	32.5379	32.6629	33.1072	32.788	32.0581	32.7368	33.1688	NA	NA	NA
Cre v06	Cre01.g030250	Cre01.g030250		29.5002	29.794	28.1446	29.3512	29.4993	29.6347	27.1669	29.4753	28.9012	NA	NA	NA
Cre v06	Cre01.g030450	Cre01.g030450		27.8938	28.7017	28.4258	28.8427	26.803	28.6526	28.346	25.9467	27.7881	NA	NA	NA
Cre v06	Cre01.g030500	Cre01.g030500	Adenylate/guanylate cyclase	NA	24.9339	24.3451	25.374	25.9495	24.6281	26.7693	NA	24.4188	NA	NA	NA
Cre v06	Cre01.g030550	Cre01.g030550	possible ubiquitin-proteasome pathway protein	30.1998	30.311	30.6	30.0479	29.5746	30.3425	30.7639	29.7795	30.7072	NA	NA	NA
Cre v06	Cre01.g030650	DCRY2	DASH-type Cryptochrome 2	19.974	23.6553	NA	NA	NA	NA	NA	NA	NA	NA	NA	NA
Cre v06	Cre01.g030800	CSN2	COP9 signalosome subunit	31.2566	31.8723	30.6961	31.9704	31.4474	31.1575	27.6718	32.0038	32.2572	NA	NA	NA
Cre v06	Cre01.g030850	POA4	20S proteasome alpha subunit D	32.7142	32.7565	32.8821	32.5491	32.7547	32.9141	32.4197	31.933	31.2216	NA	NA	NA
Cre v06	Cre01.g030950	Cre01.g030950		30.097	27.7645	27.9911	28.0634	30.1138	29.3688	29.4313	26.9456	28.944	NA	NA	NA
Cre v06	Cre01.g031004	Cre01.g031004		27.9515	28.6299	27.7471	27.4933	26.29	28.489	27.1407	27.3435	25.9918	NA	NA	NA
Cre v06	Cre01.g031050	Cre01.g031050		30.5204	30.7321	30.4821	29.9194	31.2737	30.3367	31.0466	31.4193	30.7294	NA	NA	NA
Cre v06	Cre01.g031100	TEF30	Thylakoid enriched fraction, 30-kDa protein	34.549	33.984	34.6415	34.1689	34.4166	34.6718	34.3734	34.1061	34.1401	NA	NA	NA
Cre v06	Cre01.g031200	SRP14	Subunit of the Signal Recognition Particle	29.6282	30.6886	29.4243	29.4083	29.3513	29.1568	NA	29.2489	28.8117	NA	NA	NA
Cre v06	Cre01.g031250	Cre01.g031250		24.7095	27.0734	24.2516	24.0501	23.9659	24.616	24.076	28.02	26.1445	NA	NA	NA
Cre v06	Cre01.g031300	Cre01.g031300	Calcium/calmodulin-dependent protein kinase	26.13	27.9115	25.991	26.3716	27.1462	28.3434	25.1382	25.7226	26.5559	NA	NA	NA
Cre v06	Cre01.g031750	Cre01.g031750		27.1064	33.7333	28.005	34.1354	28.147	34.3031	27.448	26.9497	26.3255	NA	NA	NA
Cre v06	Cre01.g031900	Cre01.g031900		27.2317	26.4881	24.2834	25.5659	25.4237	27.2527	25.4779	NA	25.4483	NA	NA	NA
Cre v06	Cre01.g032000	Cre01.g032000		29.573	27.5614	28.6037	28.4198	28.8492	27.5677	28.2873	27.1904	28.6253	NA	NA	NA
Cre v06	Cre01.g032150	FAP187	Flagellar Associated Protein 187	28.1081	28.5185	27.9499	34.4022	28.577	29.6083	27.6077	29.2634	27.8712	NA	NA	NA
Cre v06	Cre01.g032250	Cre01.g032250		26.1451	26.5021	25.2908	25.3167	26.5227	30.577	26.1254	28.0368	27.4847	NA	NA	NA
Cre v06	Cre01.g032300	GBP1	G-strand telomere DNA binding protein	36.0076	35.8704	36.0719	36.0734	35.9411	35.9608	36.0023	35.9009	35.665	25.088	26.587	NA
Cre v06	Cre01.g032400	Cre01.g032400		24.942	24.1465	NA	25.3485	NA	24.6754	25.8776	NA	24.5675	NA	NA	NA
Cre v06	Cre01.g032450	Cre01.g032450		28.7738	29.1595	28.0619	27.7967	28.7239	29.34	28.7668	28.5775	29.343	NA	NA	NA
Cre v06	Cre01.g032500	TPR2	Tetratricopeptide-repeat protein 2	29.3693	30.1413	30.4705	29.8358	30.1572	30.4949	28.3796	29.9732	29.4995	NA	NA	NA
Cre v06	Cre01.g032600	HPAT1	Hydroxyproline O-arabinosyl transferase 1	28.8384	30.1412	30.8258	29.6655	30.4064	29.5249	30.1189	30.0772	30.3056	NA	NA	NA
Cre v06	Cre01.g032650	TAL1	Transaldolase	33.7897	34.384	35.245	33.9713	34.1831	34.7424	34.9075	35.5179	35.4028	22.2703	23.6514	NA
Cre v06	Cre01.g032700	GLK1	Glucokinase	31.4545	31.3361	32.1068	30.7835	31.6965	31.0296	31.4417	31.0013	31.0654	NA	NA	NA
Cre v06	Cre01.g032750	Cre01.g032750		28.4934	27.973	28.7408	27.7915	27.1007	26.5023	27.0992	28.0428	26.5911	NA	NA	NA
Cre v06	Cre01.g033000	FAP334	Flagellar Associated Protein 334	NA	NA	NA	25.0183	26.1358	25.7554	24.5163	25.852	25.8735	NA	NA	NA
Cre v06	Cre01.g033091	Cre01.g033091		29.6428	25.5684	25.279	29.755	26.2583	25.8621	25.206	25.3956	25.3752	NA	NA	NA
Cre v06	Cre01.g033150	Cre01.g033150		28.2139	27.989	29.1298	29.2363	28.7134	28.4178	25.8934	27.5787	27.8802	NA	NA	NA
Cre v06	Cre01.g033300	Cre01.g033300		31.766	33.2697	33.0018	32.7673	32.905	33.2786	32.9032	32.4505	32.9354	NA	NA	NA
Cre v06	Cre01.g033350	ALDH22	Aldehyde dehydrogenase	29.9592	30.2387	31.9966	30.3794	30.6297	30.6187	29.5393	30.1882	30.2487	NA	NA	NA
Cre v06	Cre01.g033400	TIM9	Mitochondrial inner membrane translocase subunit	29.752	29.1312	29.7736	29.9127	29.7064	30.0581	29.2392	29.2674	29.1148	NA	NA	NA
Cre v06	Cre01.g033550	PDI2	Protein disulfide isomerase 2	35.528	35.6782	35.4587	35.493	35.904	35.7704	35.6795	35.8853	35.8657	NA	29.8515	29.8998
Cre v06	Cre01.g033832	RH39	Possible DEAD-box helicase involved in creation of hidden rRNA breaks in chloroplast ribosomes	28.7462	29.2303	28.9825	30.4979	28.9442	30.5093	29.6007	28.8272	29.654	NA	NA	NA
Cre v06	Cre01.g034000	IPB1	Importin beta	34.2113	34.0758	34.5087	33.2603	33.5391	33.6171	34.0768	33.7377	33.9668	NA	NA	NA
Cre v06	Cre01.g034050	Cre01.g034050		29.6925	28.0086	29.4218	27.6647	30.0379	30.2238	29.1155	29.5755	29.7284	NA	NA	NA
Cre v06	Cre01.g034100	Cre01.g034100		25.1697	23.7151	22.5776	NA	NA	NA	NA	NA	NA	NA	NA	NA
Cre v06	Cre01.g034150	Cre01.g034150		NA	NA	NA	NA	24.6538	26.7339	NA	NA	NA	NA	NA	NA
Cre v06	Cre01.g034380	Cre01.g034380		27.3749	27.8539	27.7382	27.6034	26.6073	28.4409	25.4081	27.3024	28.1796	NA	NA	NA
Cre v06	Cre01.g034400	PGL1	6-phosphogluconolactonase	34.9151	34.7279	34.8695	35.1083	34.6746	34.7094	34.6962	34.6974	34.7443	NA	NA	NA
Cre v06	Cre01.g034451	Cre01.g034451		30.0637	31.036	29.8583	30.353	30.6253	30.2947	29.9633	30.0275	29.2109	NA	NA	NA
Cre v06	Cre01.g034500	Cre01.g034500		NA	NA	NA	NA	24.7101	26.0118	NA	NA	NA	NA	NA	NA
Cre v06	Cre01.g034550	FAP109	EF-Hand Containing Flagellar Associated Protein 109	29.3808	29.7265	29.0011	29.4859	29.8652	29.2153	29.0557	28.8818	28.9589	NA	NA	NA
Cre v06	Cre01.g034600	Cre01.g034600		NA	NA	NA	NA	NA	NA	16.1384	24.7638	NA	NA	NA	NA
Cre v06	Cre01.g034800	Cre01.g034800		24.0837	23.2563	25.1083	25.2132	25.8752	27.5371	24.8735	27.8294	28.4014	NA	NA	NA
Cre v06	Cre01.g034950	Cre01.g034950	Soluble ABC-F domain containing protein	32.5471	31.2823	32.2991	30.9667	32.3502	32.6878	31.9785	32.4073	30.588	NA	NA	NA
Cre v06	Cre01.g035000	Cre01.g035000		28.0637	27.8821	28.3887	28.7445	29.1781	28.0555	28.8145	28.4611	27.5086	NA	NA	NA
Cre v06	Cre01.g035100	Cre01.g035100		25.4184	25.5235	24.8154	26.0809	25.5111	25.5173	25.2768	25.4512	25.0839	NA	NA	NA
Cre v06	Cre01.g035350	Cre01.g035350		31.0672	30.4353	30.6055	31.0442	30.0684	30.6108	31.0274	29.7922	30.4551	NA	NA	NA
Cre v06	Cre01.g035500	VPS34	Vacuolar protein sorting 34	26.4045	NA	24.3809	25.5553	24.7969	26.4314	24.5884	24.0161	NA	NA	NA	NA
Cre v06	Cre01.g035700	Cre01.g035700		NA	NA	NA	NA	NA	NA	NA	NA	NA	26.1498	27.2151	NA
Cre v06	Cre01.g035850	SEC24B	COP-II coat subunit	31.2614	31.0023	30.5455	30.4569	30.8507	30.7003	30.7017	30.6416	31.4615	NA	NA	NA
Cre v06	Cre01.g036150	Cre01.g036150		26.0407	24.8871	23.9141	NA	NA	NA	NA	NA	NA	NA	NA	NA
Cre v06	Cre01.g036200	Cre01.g036200		NA	27.8831	27.4602	27.066	27.9667	26.7954	27.4683	26.7303	NA	NA	NA	NA
Cre v06	Cre01.g036400	Cre01.g036400	Short-chain dehydrogenase/reductase	29.5075	28.9312	29.7964	29.8009	31.804	30.1947	29.6753	28.6894	29.2322	NA	NA	NA
Cre v06	Cre01.g036850	PDY1	Proline dehydrogenase	29.4767	28.0072	28.2399	28.2833	30.0462	28.4481	29.0395	30.0846	29.9815	NA	NA	NA
Cre v06	Cre01.g036950	CBA1	Cobalamin 5'-phosphate synthase	26.739	25.2329	26.3509	26.4689	NA	26.35	NA	NA	NA	NA	NA	NA
Cre v06	Cre01.g037150	Cre01.g037150	ion channel/ voltage-gated chloride channel	26.2777	26.6793	28.6138	24.9902	27.0871	27.8087	25.2665	27.001	27.3938	NA	NA	NA
Cre v06	Cre01.g037200	Cre01.g037200		24.0534	NA	26.6026	21.6999	26.3637	26.2234	NA	NA	NA	NA	NA	NA
Cre v06	Cre01.g037350	CGLD2	Thioesterase family protein	27.3441	25.2634	26.4738	26.9101	25.5911	26.8549	28.4184	24.196	25.3414	NA	NA	NA
Cre v06	Cre01.g037400	CYN19A	Cyclophilin 19-1	28.7235	29.0354	27.2254	28.8784	28.397	28.9594	27.8391	27.4316	26.9037	NA	NA	NA
Cre v06	Cre01.g037650	Cre01.g037650		23.3531	26.6523	NA	NA	NA	NA	NA	NA	NA	NA	NA	NA
Cre v06	Cre01.g037700	FAD9	Delta4-fatty acid desaturase	27.3537	31.8813	22.6448	26.8352	27.4485	26.6557	27.3016	NA	26.2266	NA	NA	NA
Cre v06	Cre01.g037800	Cre01.g037800	Thioredoxin-like protein	28.7481	28.0004	28.3549	28.2077	27.2444	28.3435	26.7	27.592	27.4913	NA	NA	NA
Cre v06	Cre01.g037850	BCC2	Acetyl-CoA biotin carboxyl carrier	32.9349	31.5293	34.0278	34.161	33.9409	33.9488	34.0409	33.8499	33.8256	NA	NA	NA
Cre v06	Cre01.g037900	Cre01.g037900		25.915	25.178	25.9832	25.4927	25.1889	24.3635	24.2678	24.1062	25.1975	NA	NA	NA
Cre v06	Cre01.g038151	Cre01.g038151		24.8598	22.5571	24.8766	24.2326	NA	24.1196	NA	NA	NA	NA	NA	NA
Cre v06	Cre01.g038200	Cre01.g038200		NA	NA	NA	NA	NA	NA	26.6446	27.0915	26.6286	NA	NA	NA
Cre v06	Cre01.g038250	SDC1	Serine decarboxylase	31.8762	31.4791	31.6415	32.0308	31.3057	31.2627	31.9862	31.5683	30.9912	NA	NA	NA
Cre v06	Cre01.g038400	CRT2	Calreticulin 2, calcium-binding protein	36.9201	36.391	37.1723	36.8343	36.5811	36.9012	36.6008	36.487	36.5516	26.0804	24.3195	NA
Cre v06	Cre01.g038550	SQD2	Sulfoquinovosyldiacylglycerol synthase	25.9932	27.4498	27.824	27.815	26.1973	24.6001	27.4481	26.4545	26.5354	NA	NA	NA
Cre v06	Cre01.g038600	FAD7	Omega-3-fatty acid desaturase	29.6272	29.4005	28.7221	28.9699	29.6335	29.4772	29.3681	29.8814	27.9993	NA	NA	NA
Cre v06	Cre01.g038650	SRS2	Serine/arginine-rich pre-mRNA splicing factor	29.7238	30.217	28.1195	28.2907	30.2086	29.2528	28.5014	30.7263	29.8847	NA	NA	NA
Cre v06	Cre01.g038750	MOT7	motile cilia related	24.8924	26.1829	27.1629	28.3086	28.9241	28.8115	24.4957	27.4064	27.2926	NA	NA	NA
Cre v06	Cre01.g038850	Cre01.g038850		32.4317	32.3774	32.4461	32.2295	32.2826	32.2129	32.5596	31.9387	32.2782	NA	NA	NA
Cre v06	Cre01.g039150	CPLD5	Conserved in the plant lineage and diatoms 5	29.9995	29.7272	28.2877	30.3245	29.9629	30.2906	28.5639	29.9545	30.031	NA	NA	NA
Cre v06	Cre01.g039200	IFT22	Intraflagellar transport protein 22	31.3117	31.3214	34.7904	31.9655	30.7101	31.3995	31.0294	30.9863	31.0356	NA	NA	NA
Cre v06	Cre01.g039250	RPS2	Cytosolic 80S ribosomal protein S2	37.0826	36.8513	37.0851	37.4485	36.8344	36.3251	37.1057	36.2236	36.2597	26.7759	27.2344	NA
Cre v06	Cre01.g039300	RB47	Polyadenylate-binding protein RB47	35.745	35.7333	35.7593	35.6917	35.8728	35.8672	35.8211	35.7503	35.518	NA	NA	NA
Cre v06	Cre01.g039350	NCR2	Cytochrome P450 reductase, possibly CYP505 family	29.1182	29.7888	29.4408	29.6215	30.0948	30.4213	29.2658	29.6496	29.6963	NA	NA	NA
Cre v06	Cre01.g039500	FAP89	Flagellar Associated Protein 89	NA	27.2528	25.1629	22.4116	22.7236	32.1603	20.907	22.2635	22.9254	NA	NA	NA
Cre v06	Cre01.g039750	PDF1B	Peptide deformylase	30.4592	29.8012	29.963	30.5606	30.3927	29.5985	29.737	29.8547	29.5543	NA	NA	NA
Cre v06	Cre01.g039900	Cre01.g039900	RNase Z-like protein	27.6143	28.0092	27.7116	27.5197	28.0067	28.0084	28.3253	27.9613	26.1928	NA	NA	NA
Cre v06	Cre01.g040000	RPL26	Cytosolic 80S ribosomal protein L26	35.5481	34.8743	35.5511	35.2023	35.3163	35.8574	35.6016	35.2541	35.1317	NA	NA	NA
Cre v06	Cre01.g040100	Cre01.g040100		NA	27.2245	25.804	26.2685	27.1175	24.6677	23.9766	NA	23.4521	NA	NA	NA
Cre v06	Cre01.g040200	Cre01.g040200	WNK protein kinase	30.9749	29.0888	30.1074	28.9541	29.8373	29.4359	29.0496	28.5685	28.5013	NA	NA	NA
Cre v06	Cre01.g040250	Cre01.g040250	DnaJ-like protein	24.7271	25.5812	25.0317	25.8199	23.4583	25.1887	24.8023	26.7669	23.8293	NA	NA	NA
Cre v06	Cre01.g040300	Cre01.g040300	Catechol O-methyltransferase	27.1933	NA	32.8653	33.1669	33.6173	33.3135	24.8188	32.2943	26.776	NA	NA	NA
Cre v06	Cre01.g040400	Cre01.g040400		NA	NA	NA	30.3749	31.2827	25.897	26.4381	27.4616	27.3991	NA	NA	NA
Cre v06	Cre01.g040450	HDT1	Histidine-aspartic acid phosphotransferase	28.1386	29.2335	27.6708	29.5539	29.6238	29.2464	28.7124	28.3076	29.6809	NA	NA	NA
Cre v06	Cre01.g040500	Cre01.g040500		19.5687	23.2872	24.9414	NA	NA	NA	NA	NA	NA	NA	NA	NA
Cre v06	Cre01.g040600	FAP327	Flagellar Associated Protein 327	21.181	NA	24.2485	24.4261	NA	25.8945	NA	NA	NA	NA	NA	NA
Cre v06	Cre01.g041100	Cre01.g041100	Histone-lysine N-methyltransferase	27.4896	27.9893	28.2426	28.2655	28.051	27.143	29.5925	NA	28.5336	NA	NA	NA
Cre v06	Cre01.g041450	Cre01.g041450	Phosphoprotein phosphatase 2C-related	29.5657	27.1784	28.1168	27.5118	28.1858	28.5005	25.9098	26.889	28.9669	NA	NA	NA
Cre v06	Cre01.g042000	Cre01.g042000		24.9517	NA	21.4725	NA	NA	NA	NA	NA	NA	NA	NA	NA
Cre v06	Cre01.g042050	MSRB3	Methionine sulphoxide reductase	28.5831	28.5616	28.6466	28.3455	28.9029	28.9132	28.6944	28.7171	28.7617	NA	NA	NA
Cre v06	Cre01.g042200	PBAS1	Photosystem II Associated Subunit 1	29.2444	28.3353	29.0312	28.081	28.7045	29.05	28.4438	28.3015	28.9239	NA	NA	NA
Cre v06	Cre01.g042300	Cre01.g042300	Scavenger receptor cysteine rich (SRCR) protein	24.7378	24.4792	25.6695	24.5162	24.9766	24.8401	24.8679	NA	27.8011	NA	NA	NA
Cre v06	Cre01.g042550	Cre01.g042550		32.0144	32.0021	32.1621	32.1492	32.1379	32.0338	32.4766	31.976	32.2497	NA	NA	NA
Cre v06	Cre01.g042750	ACH1	Aconitate hydratase	38.0035	37.452	37.9396	37.2769	37.225	37.5998	38.0171	38.1402	38.3064	NA	NA	NA
Cre v06	Cre01.g042800	DVR1	3,8-Divinyl protochlorophyllide a 8-vinyl reductase, chloroplast precursor	33.7965	33.9237	33.7126	33.6407	33.5558	33.6146	33.744	33.6835	33.6241	NA	NA	NA
Cre v06	Cre01.g042850	Cre01.g042850		28.8893	28.2973	28.6238	28.8567	27.1702	28.7026	26.7298	26.3369	28.6004	NA	NA	NA
Cre v06	Cre01.g042900	RRM1	Putative rRNA (adenine-N6-)-methyltransferase	26.0467	NA	27.5399	27.8079	26.3898	27.3796	NA	22.62	25.6845	NA	NA	NA
Cre v06	Cre01.g043000	Cre01.g043000		NA	27.3627	26.1346	NA	NA	NA	NA	NA	NA	NA	NA	NA
Cre v06	Cre01.g043350	CAO1	Chlorophyllide a oxygenase, chloroplast precursor	25.1797	NA	30.2164	NA	NA	NA	NA	NA	NA	NA	NA	NA
Cre v06	Cre01.g043400	Cre01.g043400		27.7964	26.603	24.0273	NA	25.4196	23.8072	NA	NA	NA	NA	NA	NA
Cre v06	Cre01.g043450	Cre01.g043450		33.415	32.3884	31.2064	32.8185	33.2959	32.9904	32.2893	32.4481	32.539	NA	NA	NA
Cre v06	Cre01.g043650	ODA8	Outer Arm Dynein Assembly protein 8	22.9454	22.6728	NA	24.1555	23.8324	NA	NA	NA	NA	NA	NA	NA
Cre v06	Cre01.g043700	Cre01.g043700		24.8715	26.3578	25.3202	25.0881	24.3097	26.4786	24.6011	26.5765	24.296	NA	NA	NA
Cre v06	Cre01.g043750	BBS7	Bardet-Biedl syndrome-7 associated protein	26.7154	26.8659	27.7293	26.5519	27.1349	27.5302	26.7067	NA	27.0028	NA	NA	NA
Cre v06	Cre01.g044200	Cre01.g044200		27.2023	26.7181	26.3295	NA	NA	NA	NA	26.3138	25.7093	NA	NA	NA
Cre v06	Cre01.g044600	Cre01.g044600		32.5087	32.75	32.5294	32.4804	32.5804	32.7325	32.4456	32.3397	32.2752	NA	NA	NA
Cre v06	Cre01.g044650	Cre01.g044650		32.2787	32.4543	32.4631	32.2008	32.1475	32.3729	30.5541	31.9588	31.8197	NA	NA	NA
Cre v06	Cre01.g044700	Cre01.g044700	Glutathione S-transferase	28.3926	28.0696	28.6896	28.4199	28.4447	27.9159	27.9891	27.9117	27.3527	NA	NA	NA
Cre v06	Cre01.g044750	Cre01.g044750		25.402	27.4818	26.184	27.6654	27.3184	25.7293	27.1455	25.0931	NA	NA	NA	NA
Cre v06	Cre01.g044800	PFL1	Pyruvate-formate lyase	35.4214	35.5892	35.8508	35.8737	35.6881	36.2262	36.0392	35.8568	36.0397	NA	NA	NA
Cre v06	Cre01.g044850	Cre01.g044850		21.0759	25.126	23.4764	NA	24.7674	27.5937	NA	23.7769	25.3921	NA	NA	NA
Cre v06	Cre01.g044900	Cre01.g044900		23.2325	23.0736	25.7747	23.6361	NA	23.4101	NA	NA	NA	NA	NA	NA
Cre v06	Cre01.g045100	Cre01.g045100		31.2664	31.2001	31.3253	31.5825	31.2208	31.1634	31.1094	30.8378	31.2358	NA	NA	NA
Cre v06	Cre01.g045150	FAP304	Flagellar Associated Protein 304	31.983	33.4293	31.7724	32.8716	32.159	33.5781	33.2934	32.5528	32.3284	NA	NA	NA
Cre v06	Cre01.g045350	DRC5	Nexin-dynein regulatory complex 5	24.4874	25.3416	25.3584	NA	25.8476	23.5183	23.8739	24.6942	26.2375	NA	NA	NA
Cre v06	Cre01.g045550	TPT3	Triose-phosphate transporter	34.8283	34.7554	34.8216	34.7863	34.8094	35.0905	34.7379	35.0028	34.7214	NA	NA	NA
Cre v06	Cre01.g045600	Cre01.g045600	Speract/scavenger receptor, transmembrane glycoprotein	29.3949	29.2422	29.4375	28.9506	30.0531	30.0341	29.143	29.6336	28.9672	NA	NA	NA
Cre v06	Cre01.g045640	Cre01.g045640		29.1508	28.9342	28.628	28.6053	29.1378	29.1645	28.743	29.3661	29.8061	NA	NA	NA
Cre v06	Cre01.g045902	HCF101	[4Fe-4S]-cluster scaffold protein	30.6946	28.4168	28.9231	29.3241	28.6209	29.5408	29.9812	30.1653	30.2057	NA	NA	NA
Cre v06	Cre01.g046237	Cre01.g046237		26.4136	28.5043	26.086	23.5451	25.1773	26.2448	NA	NA	NA	NA	NA	NA
Cre v06	Cre01.g046652	Cre01.g046652	Putative tyrosyl tRNA synthase	33.305	32.0066	31.977	33.0278	33.4266	31.77	31.5993	33.2452	30.889	NA	NA	NA
Cre v06	Cre01.g046850	UBC13	E2 Ubiquitin conjugating enzyme	29.2017	29.7928	28.8232	29.733	29.7295	29.9765	28.7659	28.8628	29.1827	NA	NA	NA
Cre v06	Cre01.g047229	Cre01.g047229		28.6946	28.5352	27.6985	28.1536	29.6492	28.7667	28.3214	29.3489	28.1509	NA	NA	NA
Cre v06	Cre01.g047265	PHC52	Pherophorin-chlamydomonas homolog 52	30.5547	31.302	27.9316	NA	26.4253	26.5471	26.4139	27.0251	30.643	NA	NA	NA
Cre v06	Cre01.g047550	RAB6	Small Rab-related GTPase	32.5815	32.3166	31.0674	32.538	31.6448	32.7546	31.6594	31.5859	32.3128	NA	NA	NA
Cre v06	Cre01.g047600	Cre01.g047600	Short-chain dehydrogenase/reductase	29.197	29.3955	28.7225	25.0505	29.5135	29.7739	29.2907	28.6863	29.3774	NA	NA	NA
Cre v06	Cre01.g047700	CYN40	Cyclophilin 40	31.9622	31.95	31.2291	31.4231	32.0741	30.2161	31.7171	31.8625	31.9927	NA	NA	NA
Cre v06	Cre01.g047750	RPL18A	Cytosolic 80S ribosomal protein L18a	36.4187	36.3525	36.1372	36.3786	36.6064	36.443	36.3073	35.7862	35.2177	NA	NA	NA
Cre v06	Cre01.g047800	GRX6	Glutaredoxin 6, CGFS type, chloroplastic	34.805	34.4324	34.7406	34.5809	34.5256	34.8643	34.6861	34.6432	34.5208	NA	NA	NA
Cre v06	Cre01.g047850	Cre01.g047850		27.3365	27.9577	27.5632	27.5863	24.5006	26.0183	26.8163	24.9051	27.4052	NA	NA	NA
Cre v06	Cre01.g047950	IFT27	Intraflagellar transport protein 27	29.9921	29.3733	NA	30.2487	29.3754	30.1995	29.1621	29.1192	29.5273	NA	NA	NA
Cre v06	Cre01.g048000	TPM1	Tropomyosin 1	24.4655	26.3621	26.4766	28.2721	26.4842	25.9323	25.5459	27.4848	27.3514	NA	NA	NA
Cre v06	Cre01.g048100	Cre01.g048100		30.6803	28.4458	28.1927	29.7491	29.4458	30.636	29.1894	29.524	31.0176	NA	NA	NA
Cre v06	Cre01.g048150	HLA8	Transcriptional co-activator/nuclease induced by high light	30.4352	29.2687	31.3657	30.4445	30.9904	31.2098	30.7685	29.0899	28.753	NA	NA	NA
Cre v06	Cre01.g048400	DZP1	DAZ interacting zinc finger protein 1	26.8977	26.2165	26.887	25.9384	25.7273	25.4104	24.9938	31.1383	24.9985	NA	22.4416	23.7087
Cre v06	Cre01.g048750	PPR7	PentatricoPeptide Repeat protein 7	29.4144	29.9735	29.2434	31.1261	29.5674	29.0088	29.7716	28.4524	28.484	NA	NA	NA
Cre v06	Cre01.g048850	Cre01.g048850		28.4679	28.7709	27.4291	28.2906	28.5799	28.166	27.9404	27.8611	27.2622	NA	NA	NA
Cre v06	Cre01.g048900	Cre01.g048900	Global Transcription factor	24.7826	25.5139	24.6361	24.2059	NA	23.2909	23.4765	NA	22.0559	NA	NA	NA
Cre v06	Cre01.g048950	PYR5	Uridine 5'- monophosphate synthase	33.0271	33.1847	33.3892	33.2332	32.8821	33.2794	33.3034	32.9067	32.829	NA	NA	NA
Cre v06	Cre01.g049000	RAF2	RuBisCO assembly chaperone, chloroplastic	31.299	31.7524	30.8454	32.1578	31.3645	32.1932	31.1384	32.0008	31.3702	NA	NA	NA
Cre v06	Cre01.g049050	Cre01.g049050		28.4758	28.5848	29.0483	28.9242	28.6514	28.3287	28.5039	28.3542	28.6763	NA	NA	NA
Cre v06	Cre01.g049132	Cre01.g049132		NA	NA	NA	27.784	27.5513	29.5175	23.4752	27.9339	27.5668	NA	NA	NA
Cre v06	Cre01.g049450	Cre01.g049450		26.4115	25.7092	28.2121	NA	25.9659	27.8055	28.0546	26.4015	28.0066	NA	NA	NA
Cre v06	Cre01.g049500	COX2B	Mitochondrial cytochrome c oxidase subunit II, protein IIb of split subunit	33.6325	34.0906	34.0097	34.4491	33.9653	34.3957	34.4091	34.3491	33.8465	NA	NA	NA
Cre v06	Cre01.g049550	Cre01.g049550		29.5452	31.3058	31.546	31.3162	29.4823	30.2019	29.5298	29.6141	29.2859	NA	NA	NA
Cre v06	Cre01.g049600	Cre01.g049600	Assembly factor for chloroplast ATPase	27.7126	28.1292	28.1595	28.3621	25.973	28.3857	27.2909	27.6104	26.0761	NA	NA	NA
Cre v06	Cre01.g049650	Cre01.g049650		NA	23.8616	22.9933	23.8974	25.4351	22.7779	NA	NA	NA	NA	NA	NA
Cre v06	Cre01.g049900	Cre01.g049900		30.1546	30.5879	30.3002	30.6879	29.7412	30.6578	30.5443	30.5359	30.312	NA	NA	NA
Cre v06	Cre01.g049950	VLE1	Sporangin (Vegetative Lytic Enzyme 1)	27.3631	29.5331	29.2979	31.3162	28.809	31.1263	29.5054	29.7443	30.2067	NA	NA	NA
Cre v06	Cre01.g050050	GUM1	Putative guanidinoacetate N-methyltransferase	27.0117	27.4088	24.5659	27.1897	26.2323	NA	28.0476	NA	22.6222	NA	NA	NA
Cre v06	Cre01.g050100	DPD1	Diaminopimelate decarboxylase	33.0949	33.1395	33.0751	32.9718	33.0688	32.911	32.2631	32.6322	33.0939	NA	NA	NA
Cre v06	Cre01.g050150	NFO1	NADH:flavin oxidoreductase/NADH oxidase	29.5031	30.1898	29.7517	29.8552	29.9291	29.7804	29.8568	29.6245	30.4309	NA	NA	NA
Cre v06	Cre01.g050550	Cre01.g050550		33.4225	32.7958	33.1924	32.8788	32.9629	33.1577	32.7257	32.7745	32.77	NA	NA	NA
Cre v06	Cre01.g050600	Cre01.g050600		NA	NA	NA	NA	NA	NA	NA	26.2448	26.4737	NA	NA	NA
Cre v06	Cre01.g050850	PKL1	Protein Phosphatase 1 beta	33.4392	32.6495	32.3518	33.25	33.2546	32.5313	32.1688	33.4611	33.304	NA	NA	NA
Cre v06	Cre01.g050950	CHLP1	Geranylgeranyl reductase CHLP	36.4928	36.7285	36.6272	36.6466	36.3057	36.354	36.4088	36.3079	35.9987	NA	NA	NA
Cre v06	Cre01.g051000	Cre01.g051000	Protein-/Histone-arginine N-methyltransferase	27.8832	26.3612	27.8383	29.0221	28.7831	29.0173	28.179	28.9573	28.4133	NA	NA	NA
Cre v06	Cre01.g051050	FAP225	Flagellar Associated Protein 225	NA	NA	NA	24.544	23.7165	24.2003	NA	NA	NA	NA	NA	NA
Cre v06	Cre01.g051100	Cre01.g051100		29.9105	30.8048	30.2902	31.0255	30.4783	30.9352	30.1894	30.4951	30.2877	NA	NA	NA
Cre v06	Cre01.g051450	Cre01.g051450		27.3825	29.1073	28.853	28.3181	28.1063	29.1226	28.8701	29.4279	29.053	NA	NA	NA
Cre v06	Cre01.g051500	Cre01.g051500		34.6837	36.2939	35.0601	34.7602	34.2661	34.9239	34.4515	34.881	34.2146	NA	NA	NA
Cre v06	Cre01.g051800	AST2	Aspartate aminotransferase	NA	NA	NA	NA	25.8866	28.114	26.4097	28.6416	27.7756	NA	NA	NA
Cre v06	Cre01.g051900	RIP1	Rieske iron-sulfur protein of mitochondrial ubiquinol-cytochrome c reductase	33.9476	33.8066	33.9686	34.0247	33.7689	33.96	33.8374	33.5509	33.7842	NA	NA	NA
Cre v06	Cre01.g051950	ASP2	Pepsin-type aspartyl protease	28.5049	29.5741	29.4344	28.1173	29.4019	28.3297	27.3133	28.6182	28.7103	NA	NA	NA
Cre v06	Cre01.g052000	ZNG1	Zn chaperone	30.6426	30.515	30.6513	31.3695	30.2472	30.7083	30.1566	29.9026	30.1964	NA	NA	NA
Cre v06	Cre01.g052050	UCC1	Ubiquinol-cytochrome c reductase complex chaperone	29.3617	29.4206	29.4852	29.5106	29.0099	28.8385	29.3738	29.3012	28.9397	NA	NA	NA
Cre v06	Cre01.g052100	PRPL18	Chloroplast ribosomal protein L18	33.6705	33.6234	33.2807	33.4343	33.5791	33.7357	33.2965	33.4451	33.3377	NA	NA	NA
Cre v06	Cre01.g052200	Cre01.g052200		NA	25.9465	25.1814	NA	26.2339	26.1803	NA	25.8948	22.3825	NA	NA	NA
Cre v06	Cre01.g052250	TRXX1	Thioredoxin x, chloroplastic	31.3501	32.661	31.7457	32.0382	32.6548	31.6583	32.2511	32.5288	31.8009	NA	NA	NA
Cre v06	Cre01.g052300	E2F1	Transcription factor, E2F and DP-related	NA	NA	NA	NA	NA	NA	NA	26.6722	25.8191	NA	NA	NA
Cre v06	Cre01.g052450	Cre01.g052450		NA	NA	NA	22.1581	22.8235	26.1553	NA	NA	NA	NA	NA	NA
Cre v06	Cre01.g053000	GPD2	Glycerol-3-phosphate dehydrogenase/dihydroxyacetone-3-phosphate reductase	33.7967	32.4577	33.4434	32.0165	33.1428	31.987	32.3302	33.5193	31.612	NA	NA	NA
Cre v06	Cre01.g053288	Cre01.g053288		28.9927	28.5648	28.9378	29.3573	28.5354	29.5954	29.4068	28.7862	28.6832	NA	NA	NA
Cre v06	Cre01.g053450	Cre01.g053450	Nucleotidyl cyclase	23.2945	23.8863	23.9847	23.8958	23.6912	24.5639	18.2063	18.6955	22.5888	NA	NA	NA
Cre v06	Cre01.g053600	MRPL27	Mitochondrial ribosomal protein L27	24.5067	25.7202	NA	NA	NA	NA	NA	NA	NA	NA	NA	NA
Cre v06	Cre01.g053900	Cre01.g053900		25.8921	24.7253	26.409	NA	NA	NA	NA	25.1064	28.8854	NA	NA	NA
Cre v06	Cre01.g053950	Cre01.g053950		29.7813	29.9369	29.3317	29.4319	30.0673	31.0035	31.284	29.5199	28.3306	NA	NA	NA
Cre v06	Cre01.g054000	Cre01.g054000		NA	NA	NA	26.5665	NA	25.2492	NA	NA	NA	NA	NA	NA
Cre v06	Cre01.g054100	Cre01.g054100		25.1538	24.2926	25.3967	NA	25.2216	23.3556	25.6476	26.4809	24.4031	NA	NA	NA
Cre v06	Cre01.g054150	NTRC1	NADPH-dependent thioredoxin reductase C, chloroplastic	32.8558	32.5655	32.542	32.5158	32.8028	32.3921	32.5827	31.8092	32.359	NA	NA	NA
Cre v06	Cre01.g054500	Cre01.g054500		36.0048	36.2973	36.4924	35.9253	35.7554	36.2332	35.9959	36.2921	36.1875	NA	NA	NA
Cre v06	Cre01.g054700	Cre01.g054700		25.5412	27.817	25.1608	25.8339	24.2327	25.2678	24.6836	NA	25.2596	NA	NA	NA
Cre v06	Cre01.g054800	Cre01.g054800		31.7872	31.6576	32.0654	31.5964	31.9427	32.0055	31.5553	31.7824	31.913	NA	NA	NA
Cre v06	Cre01.g054850	Cre01.g054850		33.2808	32.864	33.4212	33.0891	33.0834	32.2595	32.3157	33.2013	33.3379	NA	NA	NA
Cre v06	Cre01.g054900	Cre01.g054900		29.0194	NA	28.3159	25.3869	NA	28.2568	23.0607	24.4752	28.3153	NA	NA	NA
Cre v06	Cre01.g055000	Cre01.g055000		26.1871	24.5194	27.4908	24.6967	27.0451	25.7945	25.5099	25.1773	26.2102	NA	NA	NA
Cre v06	Cre01.g055400	Cre01.g055400		27.6964	26.2863	24.9003	27.6659	25.8384	27.587	27.0816	22.7737	23.9016	NA	NA	NA
Cre v06	Cre01.g055408	ACS2	Acetyl-CoA synthase	32.7491	33.2868	33.0293	33.0141	32.9586	32.975	33.642	33.5115	33.3752	NA	NA	NA
Cre v06	Cre01.g055420	PP2A1	Phosphatase PP2A, B subunit	30.9985	30.7775	31.2014	30.6547	30.7925	30.7214	30.2632	30.0928	30.5438	NA	NA	NA
Cre v06	Cre01.g055453	ALS2	Acetolactate synthase, small subunit	32.9524	33.3091	32.9026	33.1109	33.1393	33.2208	33.0814	32.9067	33.7253	NA	NA	NA
Cre v06	Cre01.g055500	Cre01.g055500		NA	24.4886	23.497	24.4764	NA	22.9393	24.3677	NA	24.1792	NA	NA	NA
Cre v06	Cre01.g055966	Cre01.g055966		NA	NA	NA	NA	NA	NA	NA	28.5148	28.6757	NA	NA	NA
Cre v06	Cre01.g056331	Cre01.g056331		29.3029	30.1979	29.787	30.5465	30.4368	29.4451	29.7818	29.4931	29.4243	NA	NA	NA
Cre v06	Cre01.g057061	Cre01.g057061		28.1938	27.7836	21.9818	26.9011	28.7185	27.7726	27.3166	24.0849	28.3726	NA	NA	NA
Cre v06	Cre01.g058521	ALG11	Alpha-1,2-mannosyl transferase 11	25.1163	26.3425	31.2378	27.5622	27.2619	27.2683	26.5494	26.8422	26.5773	NA	NA	NA
Cre v06	Cre01.g058886	Cre01.g058886		30.1391	29.9639	29.4539	30.192	30.4671	30.5319	30.1378	30.2459	30.016	NA	NA	NA
Cre v06	Cre01.g059252	Cre01.g059252		27.3554	26.1049	26.6006	25.0378	25.891	26.5354	26.8917	25.3518	26.9615	NA	NA	NA
Cre v06	Cre01.g061077	CGL93	predicted protein	34.7367	33.441	33.6073	34.0937	34.2762	34.9144	34.6732	33.2028	33.6618	NA	NA	NA
Cre v06	Cre01.g061442	Cre01.g061442		28.3207	28.6957	28.3489	29.6653	28.8439	28.76	28.6036	28.1768	28.9705	NA	NA	NA
Cre v06	Cre01.g061807	Cre01.g061807		NA	NA	NA	NA	25.6259	25.4127	NA	26.9661	26.8767	NA	NA	NA
Cre v06	Cre01.g062172	HBV1	Histone H2B variant	33.538	33.4238	32.9941	33.4043	33.1656	33.5486	33.5636	33.4247	33.9563	NA	NA	NA
Cre v06	Cre01.g063267	Cre01.g063267	Bystin-like protein	28.8592	28.8582	28.7245	28.9989	28.3915	28.2546	29.0922	27.606	28.9193	NA	NA	NA
Cre v06	Cre01.g063632	Cre01.g063632		20.6485	NA	21.0362	NA	NA	NA	NA	NA	NA	32.06	27.3711	NA
Cre v06	Cre01.g063997	Cre01.g063997		32.1594	32.5085	32.4061	32.8156	32.9599	32.6937	32.533	31.1787	32.7406	NA	NA	NA
Cre v06	Cre01.g065822	IFT122	Intraflagellar Transport Protein	31.8134	31.8739	31.9791	32.1685	31.9947	32.1403	31.9087	32.3659	32.2238	NA	NA	NA
Cre v06	Cre01.g066552	TRXF1	Thioredoxin f1, chloroplastic	33.1029	32.5719	32.446	31.737	32.564	32.274	32.4428	32.3843	32.273	NA	NA	NA
Cre v06	Cre01.g066917	LHCBM1	Light-harvesting Chlorophyll a/b binding protein of LHCII	39.5904	39.7455	39.6862	39.0421	39.6605	39.4579	39.21	39.0054	39.3293	30.3735	27.1187	26.0608
Cre v06	Cre01.g068377	Cre01.g068377		28.4152	28.5994	27.8742	28.1208	27.8105	28.2677	28.1299	27.9019	26.9734	NA	NA	NA
Cre v06	Cre01.g068742	Cre01.g068742		29.7002	28.698	29.7323	29.2207	30.2569	30.3268	28.8738	28.2014	29.3541	NA	NA	NA
Cre v06	Cre01.g069472	TSC2	Putative organellar cysteinyl tRNA synthetase	30.1299	29.4677	29.274	29.8978	31.6212	31.6419	31.0935	30.4823	28.7401	NA	NA	NA
Cre v06	Cre01.g070202	Cre01.g070202		28.0112	28.5434	28.5343	29.2823	28.1559	28.8087	28.7776	28.9621	29.587	NA	NA	NA
Cre v06	Cre01.g070567	Cre01.g070567		29.7811	29.105	27.0653	29.3104	29.4537	29.6806	29.3114	29.5241	29.5986	NA	NA	NA
Cre v06	Cre01.g070932	Cre01.g070932		NA	NA	NA	NA	23.1944	21.6084	NA	NA	NA	NA	NA	NA
Cre v06	Cre01.g071662	ACS1	Acetyl-CoA synthetase/ligase	34.8964	NA	35.3785	32.2341	34.6951	35.1462	35.5405	35.469	35.373	29.6691	31.6695	29.8874
Cre v06	Cre01.g800000	Cre01.g800000		31.6706	32.2812	32.2189	31.771	32.8058	32.2475	31.38	32.2838	32.0316	NA	NA	NA
Cre v06	Cre01.g800046	Cre01.g800046		NA	27.7292	28.0598	NA	NA	NA	27.9139	27.8975	27.2266	NA	NA	NA
Cre v06	Cre01.g800047	Cre01.g800047		26.0088	NA	25.3608	25.8832	26.1441	NA	NA	NA	NA	NA	NA	NA
Cre v06	Cre01.g800091	Cre01.g800091		28.1512	27.9752	27.0782	27.6093	26.469	28.2412	26.8654	25.0401	27.9027	NA	NA	NA
Cre v06	Cre01.g800096	Cre01.g800096		28.5283	28.5403	28.5178	27.6872	27.6172	28.8255	28.3353	26.2253	29.0368	NA	NA	NA
Cre v06	Cre01.g800102	Cre01.g800102		26.7138	26.7682	29.0416	26.1045	25.4612	25.8046	27.5501	27.772	27.3943	NA	NA	NA
Cre v06	Cre01.g800135	Cre01.g800135		25.7435	25.6628	NA	23.0677	24.8342	23.2227	22.0068	23.4017	22.7603	NA	NA	NA
Cre v06	Cre01.g800139	Cre01.g800139		26.6216	26.927	26.4071	25.6003	25.7349	27.2183	26.0938	24.8814	25.596	NA	NA	NA
Cre v06	Cre01.g800140	Cre01.g800140		25.7866	27.9865	NA	NA	22.7081	24.5807	25.3963	25.9139	NA	NA	NA	NA
Cre v06	Cre02.g073200	THD1	putative threonine dehydratase and component psaA trans-splicing sub complex II	31.4626	31.7633	32.2397	31.8825	31.414	31.3317	31.1788	31.5639	31.3602	NA	NA	NA
Cre v06	Cre02.g073250	Cre02.g073250		NA	NA	NA	26.3508	24.6164	23.3488	NA	NA	NA	NA	NA	NA
Cre v06	Cre02.g073400	Cre02.g073400		26.0695	22.8329	23.2015	24.1579	NA	26.1292	NA	NA	NA	NA	NA	NA
Cre v06	Cre02.g073550	Cre02.g073550	Nucleosome assembly protein	33.8399	34.0621	33.922	33.843	33.8179	33.6527	33.8247	33.8677	33.457	NA	NA	NA
Cre v06	Cre02.g073650	PRP19	Spliceosome Component, nuclear pre-mRNA splicing factor	32.1904	32.1036	32.1591	32.2813	31.9805	32.3525	32.0484	32.3695	32.1508	NA	NA	NA
Cre v06	Cre02.g073700	UROD3	Uroporphyrinogen-III decarboxylase	30.7275	31.0232	30.8543	31.3226	30.8194	31.4061	30.4835	30.4106	30.6112	NA	NA	NA
Cre v06	Cre02.g073750	KLP1	Kinesin motor protein	30.3286	30.3928	34.9159	30.4379	30.4983	30.6381	35.7178	29.7511	35.5742	NA	NA	NA
Cre v06	Cre02.g073900	Cre02.g073900		30.6644	29.3913	29.5808	31.5196	30.897	24.4523	31.0925	30.9473	29.9185	NA	NA	NA
Cre v06	Cre02.g074000	POC18	Proteome of centriole protein 18	NA	NA	NA	NA	NA	NA	26.0258	25.4841	24.999	NA	NA	NA
Cre v06	Cre02.g074150	HKR1	Histidine kinase rhodopsin 1	23.3246	21.469	24.5264	23.9782	20.0208	NA	22.1558	NA	25.5325	NA	NA	NA
Cre v06	Cre02.g074511	Cre02.g074511		28.452	28.6289	28.7113	28.7226	28.4796	27.929	27.5636	28.193	27.8207	NA	NA	NA
Cre v06	Cre02.g074600	DESI2	DeSI-type SUMO protease	NA	NA	NA	NA	NA	NA	NA	31.26	29.5744	NA	NA	NA
Cre v06	Cre02.g074650	Cre02.g074650		31.4107	31.8585	32.3695	32.6777	31.4871	31.7677	30.6283	31.2262	31.8193	NA	NA	NA
Cre v06	Cre02.g074700	Cre02.g074700		28.2876	23.7647	27.2273	28.3352	28.4096	28.5603	28.1037	28.756	27.0671	NA	NA	NA
Cre v06	Cre02.g074900	Cre02.g074900		26.385	26.1932	26.4279	24.2418	NA	27.2203	26.7535	28.7931	27.7644	NA	NA	NA
Cre v06	Cre02.g074950	Cre02.g074950		29.1572	29.5349	28.3727	29.8184	29.2055	31.2786	30.9398	29.923	29.7525	NA	NA	NA
Cre v06	Cre02.g075050	PTA1	Proton/phosphate symporter	NA	NA	NA	28.6717	26.5748	23.8254	28.102	28.3338	25.7226	NA	NA	NA
Cre v06	Cre02.g075100	TPR3	Tetratricopeptide-repeat protein 3	26.4867	26.1566	26.2923	25.2684	27.8575	25.5033	27.657	26.1575	25.3968	NA	NA	NA
Cre v06	Cre02.g075150	RPB2	DNA-directed RNA polymerase II, 135 kDa polypeptide	31.3186	31.5943	30.6984	34.3012	31.3866	31.7093	31.2052	31.4488	31.4352	NA	NA	NA
Cre v06	Cre02.g075350	CNK1	NimA-related protein kinase	NA	22.5095	23.4453	20.3385	NA	28.5682	NA	NA	NA	NA	NA	NA
Cre v06	Cre02.g075400	Cre02.g075400		27.6976	28.7176	27.5872	27.1864	27.4125	23.5333	26.9668	28.1026	26.8722	NA	NA	NA
Cre v06	Cre02.g075650	Cre02.g075650		27.5478	27.8034	28.5435	27.6321	27.6256	28.2411	26.8987	25.7466	27.4743	NA	NA	NA
Cre v06	Cre02.g075700	RPL19	Cytosolic 80S ribosomal protein L19	35.1873	35.417	35.2071	35.392	35.3827	35.1581	35.1489	34.8015	34.8949	NA	NA	NA
Cre v06	Cre02.g075850	SNRK2A	snRK1 family in Chlamydomonas, subgroup 2	25.322	NA	27.8222	26.4695	26.1037	26.9489	25.2747	25.5893	NA	NA	NA	NA
Cre v06	Cre02.g075900	SNRK2C	snRK1 family in Chlamydomonas, subgroup 2	30.5327	31.0501	30.6066	30.4811	30.6672	30.2258	30.6306	30.9904	31.0705	NA	NA	NA
Cre v06	Cre02.g076000	SNRK2K	snRK1 family in Chlamydomonas, subgroup 2; Latrunculin-B sensitive 3	26.0449	33.8671	NA	34.2422	26.3431	34.5368	NA	34.1672	33.5025	NA	NA	NA
Cre v06	Cre02.g076050	Cre02.g076050		NA	NA	NA	NA	NA	NA	NA	20.8161	26.7327	NA	NA	NA
Cre v06	Cre02.g076100	Cre02.g076100		29.096	29.4464	28.7348	28.8518	28.272	28.5418	28.239	28.6173	29.7786	NA	NA	NA
Cre v06	Cre02.g076200	Cre02.g076200		27.3762	27.5046	28.1439	26.5637	27.2463	29.4573	29.6663	24.6384	25.7126	NA	NA	NA
Cre v06	Cre02.g076250	EFG1	Chloroplast elongation factor G	36.511	36.3121	36.4448	36.5552	36.4962	36.4628	36.1145	36.2241	36.2271	27.254	27.6085	27.726
Cre v06	Cre02.g076300	UROD2	Uroporphyrinogen-III decarboxylase	31.9216	31.4336	32.0695	32.1057	31.6808	31.4772	32.1442	31.3704	30.2872	NA	NA	NA
Cre v06	Cre02.g076350	ATPVB1	Vacuolar ATP synthase subunit B	35.3768	35.5119	35.4974	35.136	35.2992	35.541	35.1695	35.421	35.5507	NA	NA	NA
Cre v06	Cre02.g076550	Cre02.g076550		23.4335	23.0699	21.0619	NA	22.8965	30.9133	NA	22.5814	23.0082	NA	NA	NA
Cre v06	Cre02.g076600	Cre02.g076600	Putative chloroplast localized Peptidyl-tRNA hydrolase	26.218	25.0555	NA	25.211	29.4557	25.3782	29.8845	24.5447	24.1499	NA	NA	NA
Cre v06	Cre02.g076900	FAP19	Flagellar Associated Protein 19	33.0608	33.5903	33.4114	33.2467	33.0144	33.7296	33.5279	32.8462	33.0653	NA	NA	NA
Cre v06	Cre02.g076950	Cre02.g076950	Subtilisin-like protease	25.5518	25.8438	29.0314	25.4005	27.146	26.8536	26.1093	26.9092	26.3821	NA	NA	NA
Cre v06	Cre02.g077100	GSH1	Gamma-glutamylcysteine synthetase	32.405	32.124	31.8466	32.3888	32.163	31.6196	31.7996	31.9135	32.0368	NA	NA	NA
Cre v06	Cre02.g077200	Cre02.g077200		26.9789	26.2988	27.6279	27.6954	26.7447	27.3379	27.4986	27.324	27.5725	NA	NA	NA
Cre v06	Cre02.g077300	NOP1	Nucleolar protein, Component of C/D snoRNPs	34.6913	34.7509	34.9005	34.7365	34.9851	35.2127	35.2199	35.1239	34.7669	NA	NA	NA
Cre v06	Cre02.g077350	HDH1	Histidinol dehydrogenase	32.1229	32.301	32.4341	32.4682	32.3585	32.5171	32.5051	32.0468	32.1543	NA	NA	NA
Cre v06	Cre02.g077401	Cre02.g077401		29.809	29.8176	29.8612	29.8022	29.3931	28.7928	28.8332	28.835	29.4548	NA	NA	NA
Cre v06	Cre02.g077550	Cre02.g077550	Putative pherophorin-chlamydomonas homolog	30.863	30.5266	31.0382	30.9641	30.7426	31.0742	30.3973	30.4178	30.2631	NA	NA	NA
Cre v06	Cre02.g077600	FAP51	Flagellar Associated Protein 51	25.1631	NA	23.2061	22.8638	NA	25.0176	NA	NA	NA	NA	NA	NA
Cre v06	Cre02.g077650	Cre02.g077650		29.9508	29.7011	30.1345	28.8672	30.2223	29.8845	30.1392	29.8676	30.0243	NA	NA	NA
Cre v06	Cre02.g077700	Cre02.g077700		26.3571	28.3787	28.1931	27.833	28.2438	28.2404	27.7852	27.3606	27.4768	NA	NA	NA
Cre v06	Cre02.g077750	FAP211	Flagellar Associated Protein 211	35.9334	36.1761	36.3029	35.4747	36.3948	36.2926	36.0159	35.8948	35.9126	NA	NA	NA
Cre v06	Cre02.g077800	FAP310	Flagellar Associated Protein 310	34.6536	34.8684	35.0349	35.4217	34.828	35.4202	34.7638	34.4925	34.9037	NA	NA	NA
Cre v06	Cre02.g077850	FAP212	Flagellar Associated Protein 212	35.0833	34.8872	34.6819	35.3137	34.7802	35.0767	34.7224	34.4231	34.5634	NA	NA	NA
Cre v06	Cre02.g078100	EIF5B1	Eukaryotic initiation factor, eIF-5B	31.3277	31.5337	32.2723	31.6997	31.8301	31.5245	31.0778	30.8685	30.7142	NA	NA	NA
Cre v06	Cre02.g078200	Cre02.g078200		27.9697	28.5727	28.0855	27.0065	29.0832	27.8614	25.8033	28.7095	28.6213	NA	NA	NA
Cre v06	Cre02.g078300	GPX1	Glutathione peroxidase 1, selenoprotein	35.403	35.4493	35.3683	35.5158	35.6278	36.111	34.8728	34.8893	35.5641	NA	NA	NA
Cre v06	Cre02.g078507	Cre02.g078507		30.9372	30.5538	30.6775	31.245	31.2053	30.3842	30.2937	29.7718	30.3694	NA	NA	NA
Cre v06	Cre02.g078550	FAP210	Flagellar Associated Protein 210	27.149	28.97	26.7735	28.3231	27.2862	28.661	27.2578	28.0165	28.6878	21.2538	22.8105	NA
Cre v06	Cre02.g078600	RSP8	Radial spoke protein 8	28.1255	27.9586	26.3283	26.6923	27.7275	28.3342	26.0309	25.8239	25.3201	NA	NA	NA
Cre v06	Cre02.g078650	Cre02.g078650	Putative dipeptidyl peptidase	23.3072	NA	26.4458	NA	NA	NA	NA	NA	NA	NA	NA	NA
Cre v06	Cre02.g078858	PSN1	Presenilin protease	23.03	19.772	21.5022	25.2067	24.606	NA	NA	NA	NA	NA	NA	NA
Cre v06	Cre02.g078885	Cre02.g078885		26.2779	27.113	26.7879	26.6714	26.8706	26.535	27.5601	26.73	26.9974	NA	NA	NA
Cre v06	Cre02.g078966	FTSH9	FtsH-like ATPase/metalloprotease	24.1469	26.5746	26.8013	27.3179	26.8341	26.4714	27.5955	26.9694	27.0644	NA	21.1865	26.1021
Cre v06	Cre02.g079200	Cre02.g079200		NA	NA	NA	NA	27.8873	28.1567	NA	27.5684	28.1707	NA	NA	NA
Cre v06	Cre02.g079300	VPS4	AAA-ATPase of VPS4/SKD1 family	30.0123	30.787	31.0635	31.1471	30.2924	31.8051	30.7991	30.2323	30.3899	NA	NA	NA
Cre v06	Cre02.g079400	Cre02.g079400		31.5701	31.4865	32.3701	31.6363	31.7785	31.6659	31.6331	31.7723	31.733	NA	NA	NA
Cre v06	Cre02.g079550	Cre02.g079550	Dynamin-related GTPase, involved in circadian rhythms	33.0078	33.0571	33.2028	33.0875	32.9679	33.3764	32.9847	32.8927	32.9749	NA	NA	NA
Cre v06	Cre02.g079600	TSF2	Phenylalanyl-tRNA synthetase	32.7693	32.7243	33.2197	33.1517	33.1609	33.172	33.2282	32.9836	32.7775	NA	NA	NA
Cre v06	Cre02.g079700	PYR2	Aspartate carbamoyltransferase	32.7726	33.0211	33.0409	33.0558	33.7569	33.3669	33.2198	33.4135	33.1664	NA	NA	NA
Cre v06	Cre02.g079750	HIK1	Histidine kinase response regulator of two-component system	NA	NA	NA	24.2563	23.3625	22.5038	NA	NA	NA	NA	NA	NA
Cre v06	Cre02.g079800	ASA6	Mitochondrial F1F0 ATP synthase associated protein 6	33.621	33.3124	33.9755	33.5344	33.2609	34.1329	33.494	33.6309	33.7349	NA	NA	NA
Cre v06	Cre02.g080150	Cre02.g080150		30.5822	31.4889	31.2479	31.0628	31.2121	31.1787	30.7391	31.2627	31.6058	NA	NA	NA
Cre v06	Cre02.g080200	TRK1	Transketolase, chloroplastic	39.2616	39.3857	39.1626	39.3225	39.0593	39.3728	39.0172	38.8473	39.2907	28.3211	31.0294	NA
Cre v06	Cre02.g080250	CGL97	Conserved in the green lineage 97	30.5381	30.8996	30.5169	30.9196	30.5383	30.8557	30.9746	30.8961	30.6235	NA	NA	NA
Cre v06	Cre02.g080300	Cre02.g080300		29.4172	24.9211	23.2201	24.2631	28.3941	23.6186	NA	27.9758	22.7573	NA	NA	NA
Cre v06	Cre02.g080350	Cre02.g080350		31.7161	32.0956	31.9213	30.6023	31.443	32.1286	31.7387	31.211	31.9257	NA	NA	NA
Cre v06	Cre02.g080400	Cre02.g080400		NA	NA	NA	25.1806	25.2561	NA	25.4256	25.7232	NA	NA	NA	NA
Cre v06	Cre02.g080500	Cre02.g080500		25.2968	23.8237	25.8979	24.902	22.0976	26.0305	22.728	23.471	23.9229	NA	NA	NA
Cre v06	Cre02.g080650	HSP90B	Heat shock protein 90B	35.4624	35.4705	35.1873	35.5417	35.4776	35.6387	35.4278	35.5137	35.1233	NA	NA	NA
Cre v06	Cre02.g080700	BIP1	Endoplasmic reticulum associated Hsp70 protein	34.3258	34.0389	34.5903	34.0464	34.0708	33.6554	33.7789	33.6583	33.5962	NA	NA	NA
Cre v06	Cre02.g080800	Cre02.g080800		23.3587	26.2385	26.3132	26.266	26.5047	NA	NA	NA	NA	NA	NA	NA
Cre v06	Cre02.g080900	PRX4	Peroxiredoxin, type II	32.5427	32.9806	33.2587	33.2755	32.7735	33.324	32.9671	33.0041	32.9465	NA	NA	NA
Cre v06	Cre02.g081050	FAP24	Flagellar Associated Protein 24	36.2977	36.8287	36.5122	36.5663	36.3646	36.3612	35.9713	35.8985	36.0382	18.5785	24.2537	NA
Cre v06	Cre02.g081100	Cre02.g081100		28.4798	29.4364	29.8476	28.8392	30.0255	29.528	29.7575	28.7904	29.6466	NA	NA	NA
Cre v06	Cre02.g081176	Cre02.g081176		25.3343	NA	21.4429	NA	26.9005	27.1255	28.1931	26.3859	NA	NA	NA	NA
Cre v06	Cre02.g081250	Cre02.g081250		34.8501	34.9101	34.7661	34.5646	34.8496	34.7433	34.5546	34.7381	34.8034	NA	NA	NA
Cre v06	Cre02.g081400	Cre02.g081400	Branched chain amino acid aminotransferase	25.7269	26.9264	27.4236	28.1878	25.7122	28.6732	25.8574	25.013	28.5778	NA	NA	NA
Cre v06	Cre02.g081450	MRPL25	Mitochondrial ribosomal protein L25	34.3977	34.4487	34.3752	34.425	34.5443	34.6217	33.5782	34.4938	33.6671	NA	NA	NA
Cre v06	Cre02.g081550	Cre02.g081550	Putative 3-hydroxyacyl-ACP dehydratase (mitochondrial FAS)	27.673	28.1556	27.3514	28.204	28.3486	29.0223	27.8592	28.5289	28.0428	NA	NA	NA
Cre v06	Cre02.g081600	PFH8	Prolyl 4-hydroxylase 8	30.7189	30.9135	30.7432	30.6018	31.3025	31.3937	30.9093	30.6818	30.9838	NA	NA	NA
Cre v06	Cre02.g081650	Cre02.g081650		27.0738	27.2623	27.3221	27.6287	27.3305	24.8399	24.8402	27.3696	26.1332	NA	NA	NA
Cre v06	Cre02.g081700	PHC66	Pherophorin-chlamydomonas homolog 66	31.4471	30.8385	31.3787	30.4208	30.272	30.1977	30.953	30.6918	30.87	NA	NA	NA
Cre v06	Cre02.g082000	AGE1	DNA repair glycosylase	NA	NA	NA	29.4282	NA	21.6058	NA	NA	NA	NA	NA	NA
Cre v06	Cre02.g082250	Cre02.g082250	Homoserine kinase	32.6022	33.6973	32.2547	32.5018	32.7242	32.3767	32.0875	32.2045	32.4122	NA	NA	NA
Cre v06	Cre02.g082300	SUR6	Surfeit 6-like protein	27.0572	27.031	28.4511	28.5204	24.5753	29.2852	NA	28.0511	27.2417	NA	NA	NA
Cre v06	Cre02.g082350	CUTA1	Copper-binding protein CutA	24.0056	24.1651	25.807	26.4223	26.1919	NA	NA	NA	NA	NA	NA	NA
Cre v06	Cre02.g082450	Cre02.g082450		27.4163	26.6591	28.2325	26.7925	27.7812	27.8236	27.3688	27.3005	27.7565	NA	NA	NA
Cre v06	Cre02.g082500	PSAN1	Photosystem I reaction center subunit N	36.8384	37.5662	36.7395	36.9209	36.9797	36.2847	36.4814	36.8383	36.5237	NA	NA	NA
Cre v06	Cre02.g082550	ZEP1	Zeaxanthin epoxidase 1	31.9339	31.2443	33.9298	31.4319	31.6872	30.9848	31.0511	31.1553	31.3236	NA	NA	NA
Cre v06	Cre02.g082600	Cre02.g082600		29.4317	28.7434	28.7727	29.1874	29.0066	28.8891	28.5624	28.9867	28.6862	NA	NA	NA
Cre v06	Cre02.g082825	TSS1	Seryl tRNA(Sec) synthetase	30.5994	30.5054	30.1194	30.5723	31.0401	30.5184	29.6793	30.6612	30.8271	NA	NA	NA
Cre v06	Cre02.g083050	Cre02.g083050		26.1335	27.8204	28.8787	28.042	28.5276	27.7233	27.6163	27.6399	27.4441	NA	NA	NA
Cre v06	Cre02.g083065	Cre02.g083065		NA	NA	NA	23.4555	NA	26.8362	NA	NA	NA	NA	NA	NA
Cre v06	Cre02.g083300	Cre02.g083300		23.2801	29.205	28.6371	28.4843	29.1331	28.7271	29.0087	27.4994	27.1722	NA	NA	NA
Cre v06	Cre02.g083450	Cre02.g083450		29.165	29.2582	28.6128	28.5691	28.4829	29.5288	28.1948	28.8632	28.4037	NA	NA	NA
Cre v06	Cre02.g083500	Cre02.g083500	FAD-dependent oxidoreductase	26.4846	26.43	25.7463	25.8461	27.0708	27.3008	21.4667	NA	22.5567	NA	NA	NA
Cre v06	Cre02.g083550	Cre02.g083550		33.6092	26.1953	30.833	32.1741	29.7379	26.3919	27.6417	27.6269	25.3982	NA	NA	NA
Cre v06	Cre02.g083600	Cre02.g083600		29.154	31.0122	29.0825	28.9807	28.381	32.194	28.1532	33.1564	29.5151	NA	NA	NA
Cre v06	Cre02.g083650	Cre02.g083650		27.0177	28.3899	26.759	27.2229	28.1539	NA	NA	NA	NA	NA	NA	NA
Cre v06	Cre02.g083800	RHM2	dTDP-glucose 4,6-dehydratase	34.951	35.0096	35.5322	35.0686	34.8352	35.3687	34.5756	35.2388	35.4002	NA	NA	NA
Cre v06	Cre02.g083850	Cre02.g083850		NA	26.3188	25.8192	24.1375	27.0118	28.4581	28.1943	25.988	28.3914	NA	NA	NA
Cre v06	Cre02.g083950	PSRP3	Plastid-specific ribosomal protein 3	35.2337	34.8172	35.3155	35.2726	35.1492	35.1382	34.794	34.566	34.2192	NA	NA	NA
Cre v06	Cre02.g084000	Cre02.g084000		33.2398	33.5571	33.3807	33.4518	33.0862	33.3457	33.1735	32.893	33.1816	NA	NA	NA
Cre v06	Cre02.g084050	SEC62	SEC62-subunit of ER-translocon	28.6868	28.3399	29.1053	29.1059	28.4423	29.7154	28.9518	24.9529	28.4745	NA	NA	NA
Cre v06	Cre02.g084300	COQ5	Phylloquinone biosynthesis methyltransferase	27.3147	27.7299	NA	27.8446	27.6769	28.209	28.0355	NA	27.8918	NA	NA	NA
Cre v06	Cre02.g084350	PAM71	Mn transport across thylakoid membrane	29.4829	28.7266	29.6048	29.0733	28.8386	29.1217	29.422	29.4985	29.3197	NA	NA	NA
Cre v06	Cre02.g084600	Cre02.g084600		28.8109	28.7226	28.7942	28.4375	29.1097	29.3104	26.6736	28.6462	28.8091	NA	NA	NA
Cre v06	Cre02.g084650	Cre02.g084650		28.9281	29.4775	29.3186	28.5466	29.019	29.0103	28.4209	28.8158	28.6348	NA	NA	NA
Cre v06	Cre02.g084750	Cre02.g084750		31.2125	30.8533	30.3049	30.9163	30.7094	31.2479	31.2613	31.5299	30.8804	NA	NA	NA
Cre v06	Cre02.g084900	RPAP3	RNA polymerase II-associated protein 3	22.7884	22.8663	27.6498	NA	24.2037	25.999	NA	NA	NA	NA	NA	NA
Cre v06	Cre02.g085257	CHR2	Channelrhodopsin 2	NA	NA	NA	NA	28.1226	27.8496	NA	NA	NA	NA	NA	NA
Cre v06	Cre02.g085450	CPX1	Coproporphyrinogen III oxidase	34.4979	34.4149	34.6272	34.2684	34.4955	33.9725	33.8643	34.0215	34.1838	NA	NA	NA
Cre v06	Cre02.g085650	Cre02.g085650		28.6408	28.9592	28.6642	28.6713	29.1979	29.1867	28.6585	28.7617	28.7928	NA	NA	NA
Cre v06	Cre02.g085900	IPP1	Inositol-phosphate phosphatase	31.372	34.5146	31.919	33.4109	31.3371	34.8495	33.2614	33.0979	34.5275	NA	NA	NA
Cre v06	Cre02.g085950	Cre02.g085950		30.9085	30.9525	31.1467	31.2084	31.0498	30.6283	31.0181	30.9533	29.8416	NA	NA	NA
Cre v06	Cre02.g086100	CGL40	Conserved in the Green Lineage	NA	28.304	28.0678	27.0174	28.5022	28.1201	28.2515	27.8939	27.8265	NA	NA	NA
Cre v06	Cre02.g086300	Cre02.g086300		25.9073	26.8729	27.3787	28.3379	26.4817	28.5473	29.9505	28.427	28.5501	NA	NA	NA
Cre v06	Cre02.g086400	Cre02.g086400		NA	NA	NA	NA	25.5163	22.5012	NA	NA	NA	NA	NA	NA
Cre v06	Cre02.g086500	Cre02.g086500	Phosphoglycerate mutase	25.5736	27.0839	25.4677	26.4181	26.7138	NA	23.5226	25.8539	25.0728	NA	NA	NA
Cre v06	Cre02.g086600	Cre02.g086600		31.2944	31.2993	31.1603	31.2533	31.2565	31.2513	30.5552	31.2923	31.2727	NA	NA	NA
Cre v06	Cre02.g086650	SMC2	Structural Maintenance of Chromosomes protein	28.4088	24.8952	26.4388	25.8813	26.3563	27.81	NA	NA	NA	NA	NA	NA
Cre v06	Cre02.g086700	COG7	Component of oligomeric golgi complex	29.2512	29.1431	29.3795	28.8744	29.7214	29.5696	28.127	29.3101	29.991	NA	NA	NA
Cre v06	Cre02.g086750	Cre02.g086750		24.3266	NA	26.6496	24.1417	23.7961	26.6734	26.7572	22.8004	23.7202	NA	NA	NA
Cre v06	Cre02.g086850	Cre02.g086850		28.0568	28.4341	29.1241	NA	28.1651	27.7339	NA	NA	NA	NA	NA	NA
Cre v06	Cre02.g086887	NUP189	Nucleoporin 98-96	30.6888	30.7362	30.9807	31.036	30.364	31.0091	30.5337	30.6465	30.928	NA	NA	NA
Cre v06	Cre02.g087100	Cre02.g087100		21.5409	28.608	27.0029	26.6028	24.8618	27.2215	26.6866	27.6432	27.854	NA	NA	NA
Cre v06	Cre02.g087150	Cre02.g087150		29.4127	29.8748	28.8806	29.649	29.767	29.673	28.1341	28.2814	28.8535	NA	NA	NA
Cre v06	Cre02.g087551	Cre02.g087551		26.0208	25.7907	24.4096	27.1062	23.5219	23.9013	25.6587	24.4878	27.3424	NA	NA	NA
Cre v06	Cre02.g087600	Cre02.g087600	SNF2-related DNA/RNA helicase	32.5903	32.2214	33.7958	33.1602	32.285	33.1275	33.1565	32.582	32.9174	NA	NA	NA
Cre v06	Cre02.g087700	APX1	Ascorbate peroxidase 1	33.1756	33.3915	33.4927	33.6342	33.2419	33.7269	33.2333	33.1351	33.4601	NA	NA	NA
Cre v06	Cre02.g087950	TSM1	Methionyl-tRNA synthetase	33.353	33.5347	33.7577	33.5379	33.3862	33.8972	33.3395	33.4942	33.0618	NA	NA	NA
Cre v06	Cre02.g088000	POC17	Proteome of centriole protein 17	32.8508	33.0815	33.1135	33.1766	32.8254	33.3446	33.261	32.9835	33.1121	NA	NA	NA
Cre v06	Cre02.g088100	Cre02.g088100		28.833	29.2979	29.0603	29.2457	29.1393	29.2055	28.8225	28.7799	29.0645	NA	NA	NA
Cre v06	Cre02.g088200	RB60	Protein disulfide isomerase 1	37.9552	38.0445	37.9908	37.8468	37.7461	38.0923	38.1066	37.9686	37.8916	NA	NA	NA
Cre v06	Cre02.g088400	DEG1A	Deg protease	30.9054	30.769	31.2133	29.8412	31.1859	31.2525	31.3282	30.9937	31.1179	NA	NA	NA
Cre v06	Cre02.g088500	Cre02.g088500		27.086	26.536	25.5953	25.0273	24.8046	24.6641	25.166	24.452	NA	NA	NA	NA
Cre v06	Cre02.g088600	ACLB1	ATP citrate lyase, subunit B	32.9404	33.2711	33.2448	32.7528	32.5654	33.0522	33.2483	33.2427	33.238	NA	NA	NA
Cre v06	Cre02.g088700	Cre02.g088700		27.8383	28.2534	25.9117	28.1959	27.7588	28.8354	NA	27.1784	27.8664	NA	NA	NA
Cre v06	Cre02.g088750	Cre02.g088750	ATM/ATR-related phosphatidylinositol 3-kinase	30.8098	33.3	35.635	29.9596	32.2392	32.2658	31.7618	31.4632	31.697	NA	NA	NA
Cre v06	Cre02.g088800	Cre02.g088800		25.9811	28.5856	27.9709	28.3272	28.531	28.3355	28.4575	28.6401	28.4108	NA	NA	NA
Cre v06	Cre02.g088850	RFS2	Riboflavin synthase	33.6614	33.4616	33.6983	33.6436	33.6305	34.087	32.8096	33.5359	33.5419	NA	NA	NA
Cre v06	Cre02.g088900	PRPL1	Chloroplast ribosomal protein L1	35.2286	35.3521	35.3624	35.2622	35.424	35.4532	35.0529	35.2846	35.1598	NA	NA	NA
Cre v06	Cre02.g089050	Cre02.g089050		28.8756	28.3528	29.5149	28.5926	31.5178	26.0965	24.6614	28.6629	31.1277	NA	NA	NA
Cre v06	Cre02.g089100	COPD1	Delta subunit of COP-I complex	33.098	33.1202	33.1952	33.0915	32.9865	33.1377	33.2443	33.5241	33.292	NA	NA	NA
Cre v06	Cre02.g089200	Cre02.g089200	Histone-lysine N-methyltransferase	NA	NA	NA	25.1553	24.635	25.1021	NA	NA	NA	NA	NA	NA
Cre v06	Cre02.g089450	Cre02.g089450	Hydroxyproline-rich glycoprotein	29.1402	28.8617	29.3231	29.253	29.1031	28.5709	28.9115	29.0248	28.9813	NA	NA	NA
Cre v06	Cre02.g089850	Cre02.g089850		28.3454	28.8454	26.9976	28.5847	28.8014	29.0004	27.0267	26.8188	27.2224	NA	NA	NA
Cre v06	Cre02.g089900	Cre02.g089900	secretory carrier membrane protein	29.6334	29.8533	29.2052	29.3923	29.9462	29.0259	29.1842	29.5945	28.8663	NA	NA	NA
Cre v06	Cre02.g089950	IFT20	Intraflagellar transport protein 20	30.5123	30.1178	29.7469	30.31	30.4967	30.8567	29.8755	30.4139	30.3709	NA	NA	NA
Cre v06	Cre02.g090050	FAP170	Flagellar Associated Protein 170	27.8652	30.1827	26.9435	30.0315	30.4277	28.2219	27.2839	27.8784	27.3522	NA	NA	NA
Cre v06	Cre02.g090150	PAN3	Pantothenate synthetase	30.0106	29.8492	30.1083	29.9005	29.7164	30.1358	29.3568	28.5845	29.1511	NA	NA	NA
Cre v06	Cre02.g090400	Cre02.g090400		21.9381	29.33	26.7643	22.309	24.8424	NA	NA	NA	NA	NA	NA	NA
Cre v06	Cre02.g090451	Cre02.g090451		25.597	NA	25.2752	24.2978	25.537	25.6018	23.4738	NA	25.6166	27.2391	28.5554	27.0249
Cre v06	Cre02.g090500	Cre02.g090500	DEAD box ATP-dependent RNA helicase	NA	NA	NA	25.8644	24.1212	19.635	NA	NA	NA	NA	NA	NA
Cre v06	Cre02.g090600	NUP43	Nucleoporin 43	28.566	27.9233	29.1138	29.135	28.4208	28.8122	28.0816	27.9997	28.4627	NA	NA	NA
Cre v06	Cre02.g090650	SEC20	Qb-SNARE protein, Sec20-family	28.9262	29.9005	29.6067	28.8964	28.9805	29.8069	27.9807	28.0691	27.1984	NA	NA	NA
Cre v06	Cre02.g090750	Cre02.g090750		22.8578	NA	22.7632	NA	NA	NA	NA	NA	NA	NA	NA	NA
Cre v06	Cre02.g090850	CLPB3	ClpB chaperone, Hsp100 family	33.7451	34.0452	34.1386	34.1653	33.9714	34.0772	33.9866	33.9101	33.7957	NA	NA	NA
Cre v06	Cre02.g091050	ALAD1	Delta-aminolevulinic acid dehydratase	34.3697	35.1696	35.0948	35.0547	35.1016	34.9127	34.6551	34.5138	34.8273	NA	NA	NA
Cre v06	Cre02.g091100	RPL15	Cytosolic 80S ribosomal protein L15	35.9143	35.9579	35.7354	36.1906	35.7149	35.7701	36.2628	35.2979	35.6587	19.9426	24.362	NA
Cre v06	Cre02.g091150	SEC24A	COP-II coat subunit	30.2453	30.7348	29.1929	30.6683	30.239	30.8389	30.3988	30.5444	30.407	NA	NA	NA
Cre v06	Cre02.g091200	Cre02.g091200		NA	NA	NA	NA	23.8262	23.7235	25.0535	NA	24.3878	NA	NA	NA
Cre v06	Cre02.g091550	Cre02.g091550	Whirly domain protein	30.6878	30.8968	30.4819	30.4974	30.8508	30.3001	30.6513	30.842	31.0466	NA	NA	NA
Cre v06	Cre02.g091700	RIB72	Flagellar protofilament ribbon protein 72	32.4041	32.6696	32.2155	32.7355	32.7273	32.4384	31.5629	32.2288	32.396	NA	NA	NA
Cre v06	Cre02.g091850	Cre02.g091850		28.5263	29.3589	31.6642	29.0892	29.1638	29.2949	29.228	29.5503	29.6524	NA	NA	NA
Cre v06	Cre02.g091900	FAP301	Flagellar Associated Protein 301	26.8375	NA	27.5775	28.2998	NA	28.215	27.4673	27.5631	27.7329	NA	NA	NA
Cre v06	Cre02.g092050	Cre02.g092050	Mitochondrial substrate carrier protein	27.6299	27.6951	28.1004	24.961	28.0159	26.9148	27.9372	25.1121	25.7611	NA	NA	NA
Cre v06	Cre02.g092150	Cre02.g092150	Chlamydomonas SHOC2/SUR8-like LRR	28.1895	29.042	28.4658	28.2973	28.7132	29.0758	28.2857	28.7702	28.8216	NA	NA	NA
Cre v06	Cre02.g092250	FKB42	Peptidyl-prolyl cis-trans isomerase, FKBP-type	29.3003	28.6524	28.2744	28.5873	28.9732	29.2368	27.1333	27.7343	27.2624	NA	NA	NA
Cre v06	Cre02.g092350	CYP51G1	Cytochrome P450, CYP51 superfamily	33.1468	33.3827	33.353	33.598	33.3597	33.4999	32.8492	32.2792	32.0926	NA	NA	NA
Cre v06	Cre02.g092400	Cre02.g092400		32.9732	33.5337	32.7783	33.1679	32.8533	33.1751	32.8051	33.0863	33.0464	NA	NA	NA
Cre v06	Cre02.g092451	Cre02.g092451		30.3302	30.0545	30.52	30.1179	29.8335	30.5135	29.5909	30.077	30.2332	NA	NA	NA
Cre v06	Cre02.g092500	UPF1	UPF1-like RNA helicase, NMD protein	30.7316	32.2284	31.1384	31.222	33.0332	32.6144	30.8706	30.4566	30.4851	NA	NA	NA
Cre v06	Cre02.g092600	CPX2	Coproporphyrinogen III oxidase	28.7032	29.4347	29.7382	28.7554	28.7285	28.7648	28.7758	29.0164	29.4693	NA	NA	NA
Cre v06	Cre02.g092700	FAP45	Flagellar Associated Protein 45	31.2176	31.7632	29.8533	31.1056	31.3539	31.6187	30.9244	31.5577	30.0123	NA	NA	NA
Cre v06	Cre02.g092850	DLU1	Outer Arm Dynein Light Chain 1	28.9588	29.3591	NA	29.6062	29.022	28.8869	30.376	29.6038	29.791	NA	NA	NA
Cre v06	Cre02.g092900	GUA1	GMP synthetase	33.9429	33.8403	33.7813	34.2189	34.1447	34.1998	34.0747	33.958	33.7557	NA	NA	NA
Cre v06	Cre02.g092950	Cre02.g092950		32.0034	31.4438	24.8108	27.527	27.3996	27.8115	26.5343	30.9795	32.6993	NA	NA	NA
Cre v06	Cre02.g093300	Cre02.g093300		28.9279	28.5455	28.5106	28.3332	28.8318	27.688	28.1765	27.5343	27.7174	NA	NA	NA
Cre v06	Cre02.g093350	Cre02.g093350		30.2946	30.5168	23.3391	27.7524	30.406	29.3227	21.3171	28.1377	27.5287	NA	NA	NA
Cre v06	Cre02.g093450	FBA2	Fructose-1,6-bisphosphate aldolase	32.4905	32.2851	32.232	32.5108	32.6343	32.5026	32.549	32.5129	32.0835	NA	NA	NA
Cre v06	Cre02.g093650	Cre02.g093650		35.9334	35.9871	35.697	36.0192	36.1899	36.2246	35.8227	36.1264	36.2477	NA	NA	NA
Cre v06	Cre02.g093750	NRX2	Nucleoredoxin 2	29.4218	29.2902	28.9453	26.9178	28.674	28.6604	28.5763	26.4605	28.6186	NA	NA	NA
Cre v06	Cre02.g093950	Cre02.g093950	Putative plastid UMP kinase	18.0183	NA	17.4129	20.786	21.6948	20.8754	20.8837	26.5247	20.2659	NA	NA	NA
Cre v06	Cre02.g093975	Cre02.g093975		NA	NA	NA	21.3218	22.3347	NA	26.1724	23.1068	NA	NA	NA	NA
Cre v06	Cre02.g094100	NRX1	Nucleoredoxin 1	31.3069	31.2805	31.6235	30.8591	31.1725	30.6764	30.9293	30.8238	31.1162	NA	NA	NA
Cre v06	Cre02.g094250	Cre02.g094250		30.6571	32.0674	31.7717	31.5563	31.4026	31.8112	33.0461	32.8153	32.1976	NA	NA	NA
Cre v06	Cre02.g094300	FUO1	Electron transfer flavoprotein-ubiquinone oxidoreductase	29.6602	29.4845	30.1005	29.0866	29.8554	29.8648	29.4033	29.5323	29.1717	NA	NA	NA
Cre v06	Cre02.g094350	Cre02.g094350	Importin Alpha 1b	29.626	29.1316	28.8358	29.5836	28.9955	29.832	28.6828	28.2271	28.9454	NA	NA	NA
Cre v06	Cre02.g094450	PHC38	Pherophorin-chlamydomonas homolog 38	33.7822	33.8311	33.7013	33.5517	33.5936	34.0992	33.7793	33.8074	33.8493	NA	NA	NA
Cre v06	Cre02.g094900	Cre02.g094900		24.7543	24.9245	26.6337	24.7808	26.4703	NA	23.9705	23.9767	24.2801	15.711	NA	29.2804
Cre v06	Cre02.g095044	Cre02.g095044		30.5942	30.3208	30.4301	30.2302	30.703	30.8297	30.1191	30.1786	30.2941	NA	NA	NA
Cre v06	Cre02.g095045	Cre02.g095045		30.4169	27.3735	30.764	30.6481	27.8769	27.393	26.4607	27.0426	27.7516	NA	NA	NA
Cre v06	Cre02.g095050	Cre02.g095050		31.5909	30.9688	25.0282	25.9394	30.4928	31.2023	31.1475	NA	21.94	NA	NA	NA
Cre v06	Cre02.g095069	Cre02.g095069		33.3495	32.114	31.7081	32.017	33.1275	33.7496	32.1596	31.8935	30.8273	NA	NA	NA
Cre v06	Cre02.g095070	SRP19	Subunit of the Signal Recognition Particle	26.6121	26.5886	26.6363	22.6252	21.8275	27.1484	26.8173	NA	25.3713	NA	NA	NA
Cre v06	Cre02.g095071	Cre02.g095071		29.6764	29.1265	29.8041	29.4834	29.3894	29.33	29.0711	28.9861	29.0221	NA	NA	NA
Cre v06	Cre02.g095072	FAP144	Flagellar Associated Protein 144	28.5128	27.3701	NA	28.4855	27.2119	28.9611	27.1416	26.9853	28.5194	NA	NA	NA
Cre v06	Cre02.g095074	VPS11	Subunit of VPS-C complex	27.1458	28.4407	28.5937	26.5589	28.1651	28.3156	27.4226	27.117	27.1933	NA	NA	NA
Cre v06	Cre02.g095077	Cre02.g095077		26.356	28.635	28.0238	27.4317	28.6742	28.4665	28.17	29.4292	27.4372	NA	NA	NA
Cre v06	Cre02.g095080	Cre02.g095080		28.3679	28.4894	27.086	28.7962	28.063	29.151	26.7806	28.6678	28.6981	NA	NA	NA
Cre v06	Cre02.g095081	Cre02.g095081		NA	26.5035	26.0197	24.2828	26.4665	26.441	23.2421	22.561	23.4363	NA	NA	NA
Cre v06	Cre02.g095082	Cre02.g095082		29.6988	29.4778	29.6672	29.0728	29.7339	29.8565	28.1613	30.2112	30.2578	NA	NA	NA
Cre v06	Cre02.g095086	Cre02.g095086		NA	25.003	26.2664	26.0126	NA	25.1578	25.3395	23.9698	25.1004	NA	NA	NA
Cre v06	Cre02.g095089	Cre02.g095089		29.6436	29.524	27.7684	26.9015	27.9071	26.1522	27.9856	28.1757	28.2154	NA	NA	NA
Cre v06	Cre02.g095092	PSY1	Phytoene synthase	30.6202	31.1495	30.9175	30.9604	30.9821	30.8996	30.8821	30.681	30.2971	NA	NA	NA
Cre v06	Cre02.g095095	PHC12	Pherophorin-chlamydomonas homolog 12	28.2509	27.3316	28.2073	28.3207	28.1457	28.1848	27.2229	27.1325	27.7917	NA	NA	NA
Cre v06	Cre02.g095097	FKB17B	peptidyl-prolyl cis-trans isomerase, FKBP-type	27.7538	27.5146	26.494	27.3811	27.4643	27.1941	27.1482	25.1144	26.5696	NA	NA	NA
Cre v06	Cre02.g095100	CPLD26	conserved expressed protein related to pyridoxamine 5' phosphate oxidase	26.994	27.0208	27.402	27.091	26.4669	25.9616	NA	NA	NA	NA	NA	NA
Cre v06	Cre02.g095101	Cre02.g095101		31.032	31.3535	31.177	31.2968	31.2936	31.2884	31.1123	30.2121	30.4314	NA	NA	NA
Cre v06	Cre02.g095102	VPS5C	Subunit of Retromer complex	27.9722	28.397	27.0183	28.4207	27.5343	27.0851	28.8171	29.4421	29.1887	NA	NA	NA
Cre v06	Cre02.g095105	Cre02.g095105		29.4369	29.4362	30.1499	30.0314	29.2197	29.3632	28.8945	29.5639	29.5216	NA	NA	NA
Cre v06	Cre02.g095110	FAP255	Flagellar Associated Protein 255	30.6862	30.691	30.0744	31.1727	31.224	30.4807	30.9942	30.8653	31.078	NA	NA	NA
Cre v06	Cre02.g095111	VSR1	Vacuolar Sorting Receptor	28.9169	27.7175	28.5996	29.2355	27.9312	29.2438	29.4502	29.5125	29.3277	NA	NA	NA
Cre v06	Cre02.g095113	TFCE1	Tubulin-folding cofactor subunit	NA	31.2611	25.0926	23.8614	28.3486	NA	23.3102	NA	31.7311	NA	NA	NA
Cre v06	Cre02.g095121	Cre02.g095121	RNA pseudouridine synthase	25.8399	24.8837	25.6942	27.08	24.6192	NA	NA	NA	NA	NA	NA	NA
Cre v06	Cre02.g095122	FKB16H	Peptidyl-prolyl cis-trans isomerase, FKBP-type	31.3043	31.0537	30.7044	31.7196	31.0742	31.5887	31.5539	30.4975	31.0632	NA	NA	NA
Cre v06	Cre02.g095126	DPE2	Disproportionating enzyme 2	30.6725	30.7094	31.2467	30.7561	30.9796	31.0126	29.8591	30.6744	30.577	NA	NA	NA
Cre v06	Cre02.g095127	Cre02.g095127		26.2018	NA	22.4876	25.4522	27.3535	27.1534	NA	NA	NA	NA	NA	NA
Cre v06	Cre02.g095128	Cre02.g095128		NA	24.3761	32.9198	NA	NA	NA	NA	NA	NA	NA	NA	NA
Cre v06	Cre02.g095133	Cre02.g095133		30.1451	29.3433	29.24	29.6559	30.2777	29.7719	29.1671	29.2863	29.5329	NA	NA	NA
Cre v06	Cre02.g095134	Cre02.g095134		NA	NA	NA	22.2948	22.6856	25.6612	NA	NA	NA	NA	NA	NA
Cre v06	Cre02.g095141	Cre02.g095141		NA	24.4431	25.3644	26.0399	25.7753	25.3038	NA	NA	NA	NA	NA	NA
Cre v06	Cre02.g095144	Cre02.g095144		25.1992	23.1394	NA	NA	NA	NA	24.9263	NA	22.2532	NA	NA	NA
Cre v06	Cre02.g095146	Cre02.g095146		30.9255	31.4705	31.0551	31.5549	30.5624	30.8077	31.0413	31.2516	31.4136	NA	NA	NA
Cre v06	Cre02.g095147	ALG2	Alpha-1,3/alpha-1,6-mannosyltransferase	28.21	28.2568	29.2386	28.0789	28.4903	28.0712	28.3867	28.7777	27.8716	NA	NA	NA
Cre v06	Cre02.g095149	FAP143	Flagellar Associated Protein 143	26.2855	25.9476	26.4522	27.7646	24.8745	NA	NA	NA	NA	NA	NA	NA
Cre v06	Cre02.g095150	Cre02.g095150		26.0564	28.0011	28.3754	27.2714	27.5185	29.4799	28.1708	25.3869	27.4032	NA	NA	NA
Cre v06	Cre02.g095200	Cre02.g095200		NA	26.1017	24.4161	26.3916	26.563	25.8774	23.4591	26.1846	26.064	NA	NA	NA
Cre v06	Cre02.g095350	CGL116	Conserved in the Green Lineage	26.3463	24.1022	24.4743	26.9264	24.649	23.1368	25.6426	26.1255	25.8776	NA	NA	NA
Cre v06	Cre02.g095400	BRIX1	Ribosome biogenesis protein	28.11	28.6759	29.0422	29.3227	28.0597	28.7305	29.0231	28.8454	28.234	NA	NA	NA
Cre v06	Cre02.g095500	Cre02.g095500		26.6414	26.4184	24.3379	23.6239	25.6474	24.959	NA	NA	NA	NA	NA	NA
Cre v06	Cre02.g095600	Cre02.g095600		28.2696	27.4205	28.1724	27.8807	27.8188	23.3179	24.407	27.6296	26.8699	NA	NA	NA
Cre v06	Cre02.g095650	Cre02.g095650		30.3935	30.6409	30.0771	30.1575	29.8776	29.3301	27.8395	28.5948	28.289	NA	NA	NA
Cre v06	Cre02.g095850	Cre02.g095850		NA	27.8703	27.2212	27.2326	27.008	NA	NA	29.2126	26.1081	NA	NA	NA
Cre v06	Cre02.g095900	ROC114	Rhythm Of Chloroplast 114	NA	27.468	23.5982	23.9205	24.4141	29.5925	26.3517	23.6648	25.0835	NA	NA	NA
Cre v06	Cre02.g096100	Cre02.g096100		27.3553	26.019	24.3503	NA	NA	NA	26.5542	28.2031	25.1071	NA	NA	NA
Cre v06	Cre02.g096150	MSD1	Mn superoxide dismutase	34.7175	34.305	34.6625	34.3279	34.8691	34.4518	33.799	34.496	33.714	NA	NA	NA
Cre v06	Cre02.g096200	Cre02.g096200		25.5195	28.1066	26.1579	NA	25.9841	28.6584	NA	25.2398	27.5443	NA	NA	NA
Cre v06	Cre02.g096250	Cre02.g096250	Flavin-containing monooxygenase	20.13	NA	23.2878	NA	NA	NA	NA	NA	NA	NA	NA	NA
Cre v06	Cre02.g096300	CCM1	Regulator of CO2-responsive genes	NA	NA	NA	NA	27.2996	27.2357	NA	24.6543	26.8623	NA	NA	NA
Cre v06	Cre02.g096350	DAO1	D-amino-acid oxidase, FAD-containing	NA	NA	NA	NA	NA	NA	26.363	25.9651	26.187	NA	NA	NA
Cre v06	Cre02.g096400	NDUFAF7	NADH:ubiquinone oxidoreductase 1 alpha subcomplex assembly factor 7	27.883	27.3144	26.8573	26.7972	27.8068	27.6668	27.7675	26.4303	27.4058	NA	NA	NA
Cre v06	Cre02.g096551	Cre02.g096551		26.596	26.6464	NA	NA	NA	NA	NA	NA	NA	NA	NA	NA
Cre v06	Cre02.g096601	Cre02.g096601		NA	NA	NA	NA	NA	NA	22.9206	24.6793	NA	NA	NA	NA
Cre v06	Cre02.g096700	Cre02.g096700		28.8816	28.2536	29.7891	28.8232	29.4776	29.5229	28.9855	29.3946	22.8765	NA	NA	NA
Cre v06	Cre02.g096950	Cre02.g096950		NA	NA	NA	NA	NA	NA	NA	NA	NA	25.7898	NA	25.9901
Cre v06	Cre02.g097000	DHP1	Dihydropyrimidinase	26.8241	24.6502	26.4916	26.4934	NA	30.0322	29.6023	NA	29.6959	NA	NA	NA
Cre v06	Cre02.g097050	Cre02.g097050		27.5207	29.1526	28.9448	NA	27.8947	30.2867	NA	27.4297	28.6058	NA	NA	NA
Cre v06	Cre02.g097100	Cre02.g097100		28.8383	29.1848	29.4113	27.0141	28.6014	29.55	28.9594	29.4999	28.0396	NA	NA	NA
Cre v06	Cre02.g097227	Cre02.g097227	Found in Chlamydomonas and Volvox but not strongly conserved elsewhere	NA	22.3163	26.5254	27.4767	22.9913	27.718	27.7453	29.0567	NA	NA	NA	NA
Cre v06	Cre02.g097250	Cre02.g097250	transportin-3 family protein	29.7409	29.5906	30.3231	29.164	29.4013	29.8508	29.9119	28.9719	29.7429	NA	NA	NA
Cre v06	Cre02.g097300	Cre02.g097300		28.1667	28.3713	26.9953	27.3915	28.6511	28.1931	27.9567	27.5269	28.135	NA	NA	NA
Cre v06	Cre02.g097400	EIF5A	Eukaryotic initiation factor, eIF-5A	34.4925	34.1991	34.8678	34.3729	34.7779	34.6909	34.502	34.1652	34.6732	NA	NA	NA
Cre v06	Cre02.g097550	Cre02.g097550		31.6329	31.5461	31.9055	31.4415	32.1367	31.732	31.5102	31.4079	31.2908	NA	NA	NA
Cre v06	Cre02.g097650	RPN6	26S proteasome regulatory subunit	32.9254	33.4119	33.2246	32.957	33.2442	33.3633	32.7315	32.6641	33.3049	NA	NA	NA
Cre v06	Cre02.g097800	HLA3	Bicarbonate ABC transporter	37.5184	36.9604	37.2607	37.2774	37.3067	37.3711	37.2304	36.81	37.0316	21.7911	26.303	NA
Cre v06	Cre02.g097900	AST3	Aspartate aminotransferase	35.451	34.8534	34.8385	34.7909	34.8746	35.6767	34.9245	34.6403	34.7203	NA	NA	NA
Cre v06	Cre02.g097950	Cre02.g097950		23.7773	21.7065	NA	NA	NA	NA	NA	NA	NA	NA	NA	NA
Cre v06	Cre02.g098150	XYK1	Xylulose kinase	28.5638	29.3427	28.0224	28.5441	28.7069	28.0491	28.2449	27.7644	28.7618	NA	NA	NA
Cre v06	Cre02.g098250	Cre02.g098250	Pyridoxamine 5'-phosphate oxidase-like protein	31.726	31.8606	32.2546	31.4596	31.4722	31.8634	31.2929	31.1591	31.0289	NA	NA	NA
Cre v06	Cre02.g098450	EIF2G	eIF2 gamma subunit	33.9508	33.6564	33.3959	33.5909	33.678	33.799	33.5006	33.6346	33.0492	NA	NA	NA
Cre v06	Cre02.g098800	Cre02.g098800		30.2698	31.4329	31.0823	30.9706	31.1707	31.1727	31.1589	31.5531	31.6925	NA	NA	NA
Cre v06	Cre02.g098850	NTR2	NADPH dependent thioredoxin reductase 2	28.5448	28.1571	29.5311	28.4187	26.9361	29.4554	28.1479	28.1197	29.1381	NA	NA	NA
Cre v06	Cre02.g099150	SNAPA1	Alpha-SNAP, SNARE complex protein	32.4433	32.5274	32.6757	32.6865	32.5289	32.4547	32.4942	31.9958	32.1454	NA	NA	NA
Cre v06	Cre02.g099200	Cre02.g099200		NA	NA	NA	25.7645	NA	27.3051	24.388	NA	25.4152	NA	NA	NA
Cre v06	Cre02.g099550	Cre02.g099550		23.6688	25.0101	25.0739	25.009	25.0917	24.8108	25.2867	25.1689	25.2437	NA	NA	NA
Cre v06	Cre02.g099800	Cre02.g099800		27.9802	28.9566	28.0927	28.0198	28.9775	27.6891	27.8899	27.8381	27.4722	NA	NA	NA
Cre v06	Cre02.g099850	PDC2	Pyruvate dehydrogenase, E1 component, alpha subunit	34.9448	35.1745	34.6996	35.1055	35.1366	34.8908	34.5816	34.4525	34.4473	NA	NA	NA
Cre v06	Cre02.g100000	RFA2	Replication protein A, 30 kDa subunit	28.239	29.5486	26.8616	28.849	28.9164	28.5367	26.9187	NA	26.8155	NA	NA	NA
Cre v06	Cre02.g100050	Cre02.g100050	Prolyl 4-hydroxylase 11	22.8139	21.1072	24.9695	27.2365	24.8121	NA	NA	25.6856	26.0625	NA	NA	NA
Cre v06	Cre02.g100200	NUOP3	NADH:ubiquinone oxidoreductase 22 kDa subunit	31.1056	29.9011	31.8754	30.8055	30.5401	31.4138	30.8963	30.6564	31.1541	NA	NA	NA
Cre v06	Cre02.g100300	Cre02.g100300		27.0364	26.9642	25.9706	23.6499	25.4685	26.2568	27.8919	25.8631	NA	NA	NA	NA
Cre v06	Cre02.g100750	Cre02.g100750		NA	NA	NA	NA	NA	NA	20.2612	26.2165	NA	NA	NA	NA
Cre v06	Cre02.g100800	Cre02.g100800		NA	NA	NA	24.9699	NA	21.3307	NA	NA	NA	NA	NA	NA
Cre v06	Cre02.g101000	URK1	Uridine kinase	NA	NA	NA	27.7825	NA	27.8977	29.9807	NA	26.2499	NA	NA	NA
Cre v06	Cre02.g101050	Cre02.g101050		25.2359	27.7668	27.8696	27.5199	27.8706	25.3184	24.9747	26.8364	26.7144	NA	NA	NA
Cre v06	Cre02.g101100	Cre02.g101100		27.1155	27.7175	NA	NA	NA	NA	NA	NA	NA	NA	NA	NA
Cre v06	Cre02.g101200	Cre02.g101200		23.4264	25.6515	25.3154	25.3808	24.4258	24.7871	25.0219	23.7918	25.5029	NA	NA	NA
Cre v06	Cre02.g101350	RPL10A	Cytosolic 80S ribosomal protein L10a	35.8845	36.0955	35.7279	35.7272	35.9364	36.1188	35.9777	35.6056	35.8443	NA	NA	NA
Cre v06	Cre02.g101400	CHC1	Clathrin Heavy Chain	35.6473	35.7289	35.7132	35.3687	35.7751	35.8415	35.7413	35.837	35.8512	NA	NA	NA
Cre v06	Cre02.g101850	Cre02.g101850	N-acetyltransferase	29.8172	30.0698	29.9063	29.8898	29.5234	29.8309	30.2963	29.3681	30.0147	NA	NA	NA
Cre v06	Cre02.g101950	TMU2	tRNA (uracil-5)-methyltransferase	31.8053	31.7645	31.419	31.4813	32.1333	31.8585	31.3265	31.0031	31.3339	NA	NA	NA
Cre v06	Cre02.g102000	Cre02.g102000	ARF-like GTPase	27.8957	28.6098	27.9949	28.1794	28.2286	29.2086	28.8292	28.4998	28.6242	NA	NA	NA
Cre v06	Cre02.g102150	Cre02.g102150		NA	NA	NA	26.3272	NA	25.2147	25.9439	27.4151	25.5578	NA	NA	NA
Cre v06	Cre02.g102250	RPS3	Cytosolic 80S ribosomal protein S3	36.3915	36.2514	36.346	36.7699	36.2021	36.6535	36.2259	36.2833	35.634	NA	NA	NA
Cre v06	Cre02.g102350	ATG3	Autophagy-related protein	24.2187	24.0012	24.676	NA	24.8888	26.7631	NA	NA	NA	NA	NA	NA
Cre v06	Cre02.g102450	Cre02.g102450		29.9362	30.5489	30.7267	30.3754	30.8912	30.4123	29.3095	30.5156	30.194	NA	NA	NA
Cre v06	Cre02.g102600	Cre02.g102600		30.066	NA	23.412	NA	NA	NA	NA	NA	NA	NA	NA	NA
Cre v06	Cre02.g102800	RPB8	DNA-directed RNA polymerase II, 16.5 kDa polypeptide	30.3204	30.3469	29.6325	30.1643	30.3899	30.2343	28.1769	30.6431	30.431	NA	NA	NA
Cre v06	Cre02.g102950	Cre02.g102950		26.3171	27.4319	26.8162	28.1865	26.3507	27.1596	27.9186	25.2568	NA	NA	NA	NA
Cre v06	Cre02.g103000	Cre02.g103000	DNA methylase in the FkbM family	30.3219	34.1014	34.2774	33.5816	33.3686	34.2841	33.5485	34.0254	32.9426	NA	NA	NA
Cre v06	Cre02.g103050	Cre02.g103050		22.9171	28.0036	29.1465	25.4843	28.877	25.2405	24.1353	28.7777	31.1889	NA	NA	NA
Cre v06	Cre02.g103100	Cre02.g103100	Short-chain dehydrogenase/reductase	26.2283	27.9791	27.3939	28.4479	28.1962	28.8691	27.6476	26.0109	28.6359	NA	NA	NA
Cre v06	Cre02.g103150	Cre02.g103150		21.4346	NA	25.5965	NA	NA	NA	NA	NA	NA	NA	NA	NA
Cre v06	Cre02.g103350	Cre02.g103350		29.4501	28.7309	29.3845	29.0097	29.6528	29.2119	29.4796	29.4905	29.4645	NA	NA	NA
Cre v06	Cre02.g103400	OPR118	OctotricoPeptide Repeat protein 118	19.0652	27.3557	21.7504	27.5467	26.7174	28.1537	21.4027	27.4493	26.2078	NA	NA	NA
Cre v06	Cre02.g103550	EIF1A	Eukaryotic translation initiation factor 1A, eIF-1A	30.6242	30.0082	30.1072	30.5788	30.2847	30.1501	30.1048	29.9058	30.1045	NA	NA	NA
Cre v06	Cre02.g103600	Cre02.g103600		24.2687	26.6715	NA	26.0812	30.3	27.1018	22.1471	23.3369	23.3791	NA	NA	NA
Cre v06	Cre02.g103850	HIS3	Imidazoleglycerol-phosphate dehydratase	27.0905	28.1887	27.8217	28.0522	27.7095	25.6144	26.703	25.8293	NA	NA	NA	NA
Cre v06	Cre02.g103950	MIA1	MIA1 subunit of the modifier of inner arms (MIA) complex	26.5925	26.7434	NA	23.258	27.0383	24.4631	25.5325	25.4361	23.8297	NA	NA	NA
Cre v06	Cre02.g104150	Cre02.g104150		23.6993	25.1146	25.6558	24.6617	24.4203	25.9537	26.5224	22.9089	24.6797	NA	NA	NA
Cre v06	Cre02.g104350	PDI5	Protein disulfide isomerase 5	28.3113	28.3475	28.6871	28.2458	28.6793	28.3752	28.1389	28.0943	28.722	NA	NA	NA
Cre v06	Cre02.g104550	Cre02.g104550	Paf1 complex subunit CDC73	26.2961	25.5984	27.3026	26.4841	26.8672	26.9894	24.7168	26.4284	26.7064	NA	NA	NA
Cre v06	Cre02.g104650	Cre02.g104650		30.7944	30.7859	30.9106	30.6939	31.1946	30.5105	30.4644	30.1261	31.6841	NA	NA	NA
Cre v06	Cre02.g104700	Cre02.g104700		25.6907	NA	23.3085	27.1141	24.0595	23.9618	NA	26.6293	26.9089	NA	NA	NA
Cre v06	Cre02.g104800	HTV1	Histone H3 variant	35.6065	36.8417	37.0342	23.8835	34.9501	36.6455	34.9433	34.901	34.8478	NA	NA	NA
Cre v06	Cre02.g104900	FAP204	Flagellar Associated Protein 204	34.1448	33.8409	34.1221	34.1738	34.1244	34.1548	34.2195	34.0756	34.2129	NA	NA	NA
Cre v06	Cre02.g104951	Cre02.g104951		31.6017	31.1408	30.4379	31.1699	31.2486	29.8632	30.4755	30.414	30.2849	NA	NA	NA
Cre v06	Cre02.g105200	Cre02.g105200		28.8074	28.6951	28.8217	28.8587	29.0605	29.3065	28.9767	28.7849	28.7601	NA	NA	NA
Cre v06	Cre02.g105350	Cre02.g105350		NA	23.8138	23.6859	25.9032	25.3861	23.2643	22.8087	23.0398	23.0206	NA	NA	NA
Cre v06	Cre02.g105450	CGL141	Conserved in the Green Lineage	26.2118	27.5992	28.2458	NA	NA	NA	26.934	26.8503	27.9924	NA	NA	NA
Cre v06	Cre02.g105500	AOD1	Acetylornithine deacetylase	31.561	31.6367	31.6767	31.804	31.7523	31.8426	31.7367	31.3324	31.7893	NA	NA	NA
Cre v06	Cre02.g105650	LPA2	Low PSII Accumulation 2	30.4319	30.0425	30.0237	30.3719	29.7783	28.5844	29.9459	29.8978	30.1934	NA	NA	NA
Cre v06	Cre02.g105800	Cre02.g105800		24.0246	24.7544	24.3207	24.5384	24.7101	24.0813	25.7921	24.4927	23.8062	NA	NA	NA
Cre v06	Cre02.g105950	FAP174	Flagellar Associated Protein 174	31.3927	31.3796	31.7871	31.4447	31.5417	32.3932	31.8738	31.8601	31.5717	NA	NA	NA
Cre v06	Cre02.g106150	CYN18A	Cyclophilin 18-1	28.1266	28.2805	28.6131	28.5586	30.2692	28.6264	28.326	30.1212	30.0845	NA	NA	NA
Cre v06	Cre02.g106200	Cre02.g106200	UMAMIT (Usually Multiple Acids Move In and Out Transporters) type transporter	28.1266	27.6157	26.709	27.5339	27.7197	27.5441	27.7672	27.8226	28.8383	NA	NA	NA
Cre v06	Cre02.g106300	Cre02.g106300		NA	27.0481	28.0159	28.072	28.2528	26.4711	25.2119	27.2019	27.498	NA	NA	NA
Cre v06	Cre02.g106400	PDAT1	Phospholipid diacylglycerol acyltransferase	28.019	29.5478	29.0025	28.9762	29.5726	28.5955	31.5204	29.2849	28.9535	NA	NA	NA
Cre v06	Cre02.g106550	Cre02.g106550		28.9675	28.7497	28.976	29.3123	28.8415	29.0501	27.4671	28.1681	28.4162	NA	NA	NA
Cre v06	Cre02.g106600	RPS19	Cytosolic 80S ribosomal protein S19	35.4058	35.1851	35.6661	36.2598	35.205	36.0505	35.7741	35.5154	35.6479	NA	NA	NA
Cre v06	Cre02.g106750	MRPS9	Mitochondrial ribosomal protein S9	24.6397	25.7034	24.5261	26.1696	24.1783	25.4403	23.776	25.4841	26.7776	NA	NA	NA
Cre v06	Cre02.g106850	TPR6	Tetratricopeptide-repeat protein 6	30.1094	30.018	30.1527	30.1203	30.1532	30.0507	30.087	30.2852	29.9933	NA	NA	NA
Cre v06	Cre02.g107050	DHC5	Axonemal Dynein Heavy Chain 5	26.3437	29.6884	27.5103	28.6324	27.9274	27.8434	29.5844	26.0077	28.9569	NA	NA	NA
Cre v06	Cre02.g107100	Cre02.g107100		30.8282	28.4268	21.002	23.5223	27.9473	29.0758	NA	23.2015	23.8602	NA	NA	NA
Cre v06	Cre02.g107150	Cre02.g107150		32.9346	32.4796	33.6333	33.1574	32.8001	33.0665	32.1658	33.0975	33.0098	NA	NA	NA
Cre v06	Cre02.g107300	DPS1	Dihydrodipicolinate synthase	32.1736	32.4945	32.4885	32.6209	32.4501	33.1233	32.218	32.3845	32.441	NA	NA	NA
Cre v06	Cre02.g107350	DHC4		27.3381	25.244	32.5071	NA	26.3351	27.5941	24.5657	23.8927	26.8829	NA	NA	NA
Cre v06	Cre02.g107400	Cre02.g107400		30.0352	29.3282	29.481	27.7605	28.6683	29.5064	29.2218	28.0172	27.8407	NA	NA	NA
Cre v06	Cre02.g107450	ATS2	ATP-sulfurylase	32.653	31.7427	32.5227	32.1511	31.8982	32.1669	31.6722	31.4185	30.6807	NA	NA	NA
Cre v06	Cre02.g107600	CGL118	UDP-D-glucuronate kinase	26.1977	26.8648	27.2338	26.7386	25.0471	26.7836	27.0645	25.9781	25.9602	NA	NA	NA
Cre v06	Cre02.g107750	PCD1	Polyketide cyclase/dehydrase	30.5852	30.8093	30.6507	30.6036	30.4597	30.7085	29.4327	30.1264	30.5699	NA	NA	NA
Cre v06	Cre02.g107850	MOB1	Cytokinesis-related protein	29.394	29.5406	29.1617	28.0126	29.7453	29.7418	29.73	29.0506	29.3487	NA	NA	NA
Cre v06	Cre02.g107900	Cre02.g107900		24.9749	25.9164	27.3203	25.4274	27.5793	25.9043	26.1109	26.5404	26.6188	NA	NA	NA
Cre v06	Cre02.g107950	Cre02.g107950		30.9744	28.8657	28.9013	28.7379	30.9829	29.1103	30.4782	28.7899	28.3887	NA	NA	NA
Cre v06	Cre02.g108100	Cre02.g108100		27.4904	26.6528	27.4382	26.6571	26.1241	27.7467	26.6765	24.6556	25.364	NA	NA	NA
Cre v06	Cre02.g108250	Cre02.g108250		31.1229	31.4637	31.6868	31.5965	31.4112	31.2848	30.6114	31.2871	31.2826	NA	NA	NA
Cre v06	Cre02.g108300	Cre02.g108300		27.8179	28.0337	27.466	28.3259	27.6755	28.0071	28.0963	26.8579	27.5092	NA	NA	NA
Cre v06	Cre02.g108350	Cre02.g108350		NA	NA	NA	NA	NA	NA	25.769	NA	23.8971	NA	NA	NA
Cre v06	Cre02.g108400	DAD1	Putative defender against death (DAD) protein	29.6372	30.81	29.7885	29.7075	30.7048	30.6588	26.2603	31.0373	29.9187	NA	NA	NA
Cre v06	Cre02.g108450	FAP280	Flagellar Associated Protein 280, transcriptional coactivator-like	31.5073	32.8189	31.2687	32.7537	31.2133	32.5177	30.8626	32.158	31.0611	NA	NA	NA
Cre v06	Cre02.g108850	PRPL17	Chloroplast ribosomal protein L17	33.254	31.668	32.6952	32.9991	33.2742	33.0514	32.5971	32.6821	32.8192	NA	NA	NA
Cre v06	Cre02.g108900	Cre02.g108900	Calmodulin-like protein	32.2512	32.4232	32.2353	31.7258	32.1774	32.2212	32.3868	32.5084	32.3692	NA	NA	NA
Cre v06	Cre02.g109050	OPR5	OctotricoPeptide Repeat protein 5	25.8721	25.0887	23.8507	NA	26.5792	24.9032	NA	NA	NA	NA	NA	NA
Cre v06	Cre02.g109200	OPR123	OctotricoPeptide Repeat protein 123	28.3672	27.446	NA	27.8413	28.1458	29.2639	28.8505	28.7907	28.5349	NA	NA	NA
Cre v06	Cre02.g109400	Cre02.g109400		28.9241	29.9848	29.3393	28.6204	28.7508	28.7439	28.635	NA	28.8631	NA	NA	NA
Cre v06	Cre02.g109550	HSD1	Homoserine dehydrogenase	28.6185	29.7399	30.2837	29.5033	28.6783	29.7214	29.5332	29.1189	28.8814	NA	NA	NA
Cre v06	Cre02.g109600	Cre02.g109600	Inositol monophosphatase	NA	NA	NA	NA	NA	NA	24.9896	25.2183	NA	NA	NA	NA
Cre v06	Cre02.g109900	Cre02.g109900		28.4247	29.2591	26.6371	23.6219	29.0768	27.8751	27.2709	25.701	NA	NA	NA	NA
Cre v06	Cre02.g109950	OHP1	One-Helix Protein 1	30.8838	30.8392	30.3848	30.9315	30.3507	30.7853	31.1473	29.9189	30.8411	NA	NA	NA
Cre v06	Cre02.g110250	PCD2	Polyketide cyclase/dehydrase	NA	26.9072	27.4321	27.6385	25.3809	26.5553	24.8062	28.0618	27.7633	NA	NA	NA
Cre v06	Cre02.g110350	Cre02.g110350		31.9951	31.7982	31.9503	31.4951	31.935	32.0763	31.7259	31.6036	31.6627	NA	NA	NA
Cre v06	Cre02.g110400	Cre02.g110400		27.5768	27.3869	24.4013	28.41	27.9618	28.5551	26.3433	26.9458	26.4213	NA	NA	NA
Cre v06	Cre02.g110450	Cre02.g110450	Proteasome-interacting thioredoxin	28.8821	29.0493	28.7376	29.1558	29.0985	29.4795	28.6176	28.5336	28.2115	NA	NA	NA
Cre v06	Cre02.g110500	Cre02.g110500		30.1384	27.7154	26.8119	29.7798	29.2869	27.3963	27.574	24.7209	28.5879	NA	NA	NA
Cre v06	Cre02.g110750	LHCB7	Light-harvesting chlorophyll a-b binding protein, chloroplast precursor	26.8567	NA	31.4613	33.1843	25.9785	NA	26.1931	25.8465	32.0733	NA	NA	NA
Cre v06	Cre02.g110950	DIC5	WD-Repeat Intermediate Chain of Dynein 1b	29.8393	29.6607	30.0256	30.4967	30.0032	29.78	29.774	30.0549	30.3294	NA	NA	NA
Cre v06	Cre02.g111000	RRA1	Reduced residual arabinose 1	NA	28.2026	27.1358	26.5041	24.8475	27.9729	27.6712	27.3246	27.3374	NA	NA	NA
Cre v06	Cre02.g111200	Cre02.g111200		28.7318	26.5044	26.3609	30.0335	26.3489	29.1867	28.7431	28.8265	29.0208	NA	NA	NA
Cre v06	Cre02.g111300	Cre02.g111300		29.2207	27.8398	25.6698	NA	28.7469	26.3945	28.0432	28.4789	28.4261	NA	NA	NA
Cre v06	Cre02.g111350	Cre02.g111350		24.4201	27.2333	26.2936	27.7178	24.1719	23.5779	24.2417	NA	25.7879	NA	NA	NA
Cre v06	Cre02.g111450	TEF4	Rhodanese-like protein	33.4841	32.8979	32.8803	32.8038	32.8458	32.826	32.6384	32.3324	32.5171	NA	NA	NA
Cre v06	Cre02.g111550	Cre02.g111550		23.7619	22.8816	NA	27.9497	22.3431	25.8456	22.9599	23.5165	NA	NA	NA	NA
Cre v06	Cre02.g111650	CGL8	SPX containing protein	26.508	26.3686	NA	25.7681	26.1902	26.1334	25.9642	26.4156	26.3484	NA	NA	NA
Cre v06	Cre02.g111700	Cre02.g111700	EF-hand Calcium binding protein	30.4318	30.4737	29.821	30.8134	29.7661	30.2923	28.5253	30.2221	30.4639	NA	NA	NA
Cre v06	Cre02.g111800	Cre02.g111800		30.3477	29.7365	30.4379	29.9912	29.6747	29.2562	28.9305	29.9854	29.0566	NA	NA	NA
Cre v06	Cre02.g112100	FAP101	Flagellar Associated Protein 101	NA	26.6973	25.4428	25.3485	25.3117	25.5004	NA	NA	NA	NA	NA	NA
Cre v06	Cre02.g112150	Cre02.g112150		30.5695	30.9189	29.689	30.1707	30.477	30.6317	30.1188	29.4773	30.5206	NA	NA	NA
Cre v06	Cre02.g112200	TRP22		NA	NA	NA	26.376	NA	24.0665	NA	NA	NA	NA	NA	NA
Cre v06	Cre02.g112600	Cre02.g112600		28.1169	27.0851	28.7478	27.4932	25.6779	26.5764	NA	28.9742	26.8692	NA	NA	NA
Cre v06	Cre02.g112650	Cre02.g112650		27.4656	27.0903	23.3148	26.8062	27.1924	27.6856	27.2124	27.0643	27.3975	NA	NA	NA
Cre v06	Cre02.g112750	Cre02.g112750		28.4702	28.3901	28.4507	29.14	28.892	28.9801	27.657	28.1904	28.6322	NA	NA	NA
Cre v06	Cre02.g113100	Cre02.g113100		28.4625	28.9997	28.6465	29.2478	30.0927	29.0446	29.2349	29.7755	29.309	NA	NA	NA
Cre v06	Cre02.g113200	GLN1	Glutamine synthetase	34.8434	34.9196	34.98	34.66	34.7035	35.0349	34.8418	34.6077	34.8548	NA	NA	NA
Cre v06	Cre02.g113250	Cre02.g113250		26.4227	26.2199	25.9878	26.3314	35.3903	27.3703	26.5465	27.4199	26.6995	NA	NA	NA
Cre v06	Cre02.g113400	PACRG1	Parkin Co-Regulated Gene Protein	30.8993	31.5352	31.4685	31.8546	30.9174	31.5579	31.6104	30.6502	30.5821	20.5582	22.0251	NA
Cre v06	Cre02.g113600	Cre02.g113600		28.6164	29.0715	27.589	28.8337	28.8697	28.8711	27.7164	29.1336	27.9719	NA	NA	NA
Cre v06	Cre02.g113652	Cre02.g113652		25.5607	25.1771	26.2192	NA	25.1002	25.9537	NA	25.8117	26.7449	NA	NA	NA
Cre v06	Cre02.g113700	Cre02.g113700		31.1437	30.9489	28.3569	30.8901	32.0121	28.7065	30.953	30.9291	31.0206	NA	NA	NA
Cre v06	Cre02.g113850	PBGD2	Porphobilinogen deaminase	24.5062	25.7191	NA	NA	25.9568	26.5439	22.0291	24.8624	23.6837	NA	NA	NA
Cre v06	Cre02.g113950	Cre02.g113950		27.2625	27.9998	27.6045	NA	23.4433	28.051	NA	22.5487	28.2183	NA	NA	NA
Cre v06	Cre02.g114200	Cre02.g114200	Casein kinase-related Ser/Thr kinase	24.0998	24.9085	27.5298	26.0743	25.7587	25.7406	26.6691	NA	26.445	NA	NA	NA
Cre v06	Cre02.g114250	MEN2	Naphthoate synthase	29.6572	29.8666	29.9402	29.8119	29.7312	29.7307	29.4141	29.9444	29.6575	NA	NA	NA
Cre v06	Cre02.g114400	LAS2	Lipoic acid synthetase	26.1624	27.7809	26.2132	27.0311	25.9187	26.1047	NA	NA	NA	NA	NA	NA
Cre v06	Cre02.g114450	Cre02.g114450		31.8902	32.0765	32.1182	32.1126	31.9205	32.0144	31.9545	31.4762	31.3656	NA	NA	NA
Cre v06	Cre02.g114600	PRX2	2-cys Peroxiredoxin	37.7074	37.9773	38.2523	37.7631	37.9993	37.9935	38.0964	38.0126	38.0864	NA	NA	NA
Cre v06	Cre02.g114700	RSP12	Radial spoke protein 12	25.9484	26.1681	NA	28.6544	26.4017	26.5263	28.4459	27.3607	28.3445	NA	NA	NA
Cre v06	Cre02.g114850	Cre02.g114850		27.9552	28.7093	28.4099	28.6499	29.7541	29.8396	28.2005	29.5637	27.6015	NA	NA	NA
Cre v06	Cre02.g115150	Cre02.g115150		27.9999	26.9927	26.7174	27.4088	27.4494	27.4784	27.1134	27.3056	26.209	NA	NA	NA
Cre v06	Cre02.g115200	RPL27A	Cytosolic 80S ribosomal protein L27a	36.3138	36.9692	36.1886	36.5675	36.2059	36.5887	36.8931	36.8504	36.7872	NA	NA	NA
Cre v06	Cre02.g115250	POC1	Proteome of centriole protein 1	28.3176	31.2424	27.6495	26.5878	31.6432	31.2307	32.0223	31.3954	27.8988	NA	NA	NA
Cre v06	Cre02.g115350	Cre02.g115350		27.5401	27.7467	26.675	26.6847	26.8986	26.5195	27.4669	26.3508	27.3305	NA	NA	NA
Cre v06	Cre02.g116000	Cre02.g116000		24.5009	24.3529	24.1798	25.0232	24.1019	28.0198	22.6742	NA	28.9743	NA	NA	NA
Cre v06	Cre02.g116250	Cre02.g116250		27.8638	28.8481	31.504	28.5561	28.622	29.4052	28.3506	28.6005	30.6939	NA	NA	NA
Cre v06	Cre02.g116400	FAP120	Flagellar Associated Protein 120	25.2118	26.7895	NA	NA	25.9813	24.0673	24.6507	24.697	22.5718	NA	NA	NA
Cre v06	Cre02.g116450	RPE2	Ribulose phosphate-3-epimerase	29.9194	29.4087	30.186	30.0093	30.1182	30.0657	29.4806	28.7919	30.3192	NA	NA	NA
Cre v06	Cre02.g116500	Cre02.g116500	Serine carboxypeptidase	27.8532	30.6892	30.6386	29.9663	30.1605	30.2962	30.7173	29.517	30.5736	NA	NA	NA
Cre v06	Cre02.g116750	ATP1A	Mitochondrial F1F0 ATP synthase, alpha subunit	37.4139	37.7191	37.4434	37.3342	37.548	37.6833	37.6435	37.3677	37.4355	24.6604	26.5486	NA
Cre v06	Cre02.g116950	HDA1	RPD3/HDA1 type histone deacetylase	27.4146	NA	28.0923	NA	NA	NA	NA	NA	NA	NA	NA	NA
Cre v06	Cre02.g117050	Cre02.g117050	Protein tyrosine kinase	30.2496	30.5371	30.103	30.9256	30.7643	30.8965	30.7448	30.1133	30.4639	NA	NA	NA
Cre v06	Cre02.g117200	Cre02.g117200	Putative beta-galactosidase	28.6704	30.3828	30.0136	30.3803	29.6141	29.383	29.3585	29.784	29.8604	NA	NA	NA
Cre v06	Cre02.g117250	Cre02.g117250		28.9445	28.4709	31.1879	27.4028	27.5536	31.2973	28.7259	28.5681	27.0504	NA	NA	NA
Cre v06	Cre02.g117500	HXK1	Hexokinase	31.958	32.3852	31.8585	31.931	31.5971	31.6547	31.4191	32.018	32.2675	NA	NA	NA
Cre v06	Cre02.g117550	Cre02.g117550	Predicted protein with ankyrin repeats	27.5657	28.2644	28.0476	28.334	27.2953	28.2992	24.7563	28.3843	26.3095	NA	NA	NA
Cre v06	Cre02.g117813	Cre02.g117813		21.9985	22.097	NA	23.0246	27.6589	23.0591	27.4606	26.7086	27.3583	NA	NA	NA
Cre v06	Cre02.g117850	Cre02.g117850		29.0615	30.2234	28.5216	29.3307	30.4592	29.0268	27.7089	28.7115	29.1706	NA	NA	NA
Cre v06	Cre02.g117900	Cre02.g117900	DEAD/DEAH box family ATP dependent helicase	30.0033	31.2594	30.0535	29.9594	30.4372	30.8039	30.2282	30.1304	30.0469	NA	NA	NA
Cre v06	Cre02.g118250	Cre02.g118250	SWIB domain-containing protein	28.6834	28.5055	28.1364	29.1342	28.6196	28.7651	29.2007	27.9289	26.1714	NA	NA	NA
Cre v06	Cre02.g118300	Cre02.g118300	DEAD box ATP-dependent RNA helicase	29.6696	28.6567	29.2817	29.2008	30.0754	29.3612	28.5851	28.5141	28.0229	NA	NA	NA
Cre v06	Cre02.g118400	ZCP2	Zn chaperone	27.153	NA	25.9373	25.2824	27.2683	27.0954	NA	NA	NA	NA	NA	NA
Cre v06	Cre02.g118500	COPB2	Beta' subunit of COP-I complex	35.4333	34.3472	34.1742	34.4977	34.3104	35.9523	34.2439	34.2943	34.185	NA	NA	NA
Cre v06	Cre02.g118600	FTSZ1	Plastid division protein	30.4935	30.3339	30.6034	30.5337	30.5086	33.2255	30.275	30.5232	29.6713	NA	NA	NA
Cre v06	Cre02.g118750	POB17	Proteome of basal body 17	30.0625	28.9561	29.7181	29.0327	30.2714	30.3082	29.8224	29.5891	30.0692	NA	NA	NA
Cre v06	Cre02.g118850	Cre02.g118850		33.3099	33.4303	33.7572	33.5329	33.4809	33.6977	33.3799	33.4874	33.6295	NA	NA	NA
Cre v06	Cre02.g118900	MYG1	MYG1/GAMM1-like protein	31.8416	32.167	32.1081	32.4191	31.8523	32.2155	32.1767	32.1744	32.0857	NA	NA	NA
Cre v06	Cre02.g118950	PRPS17	Chloroplast ribosomal protein S17	32.5623	33.226	32.9808	33.4407	32.6617	33.1821	33.051	32.9547	33.2568	NA	NA	NA
Cre v06	Cre02.g119000	PEX19	Putative peroxisome biogenesis protein	25.9186	26.141	27.0366	26.6984	24.6661	26.777	25.9308	27.0711	26.4396	NA	NA	NA
Cre v06	Cre02.g119150	Cre02.g119150		26.22	27.7247	27.0572	27.7499	27.4098	27.4425	26.7198	27.7689	27.2385	NA	NA	NA
Cre v06	Cre02.g119450	Cre02.g119450		29.9099	29.9547	30.4619	30.7536	29.5262	30.2321	30.4635	29.8502	29.9113	NA	NA	NA
Cre v06	Cre02.g119550	NIP1	NaCl-inducible protein	35.5431	35.5064	35.6933	35.7242	35.4437	35.7899	35.8648	35.8266	35.7945	NA	NA	NA
Cre v06	Cre02.g119651	Cre02.g119651		27.4351	23.0696	25.7156	23.4448	26.7635	27.2411	23.1217	23.8528	23.4771	NA	NA	NA
Cre v06	Cre02.g119700	Cre02.g119700		28.3956	28.927	31.381	27.2559	30.9357	27.251	27.1766	27.1129	31.0397	NA	NA	NA
Cre v06	Cre02.g119900	Cre02.g119900	Cysteine endopeptidase	30.6047	29.3652	30.2085	30.1153	30.6521	30.5192	30.2066	30.17	30.4747	NA	NA	NA
Cre v06	Cre02.g119950	Cre02.g119950		27.917	27.4394	27.914	27.3176	25.5679	26.6128	26.9935	25.5812	26.6478	NA	NA	NA
Cre v06	Cre02.g120100	RBCS1	Ribulose-1,5-bisphosphate carboxylase/oxygenase small subunit 1, chloroplastic	31.2376	31.8884	31.455	30.9508	30.8684	31.3958	31.4119	31.5656	30.367	NA	NA	NA
Cre v06	Cre02.g120150	RBCS2	Ribulose-1,5-bisphosphate carboxylase/oxygenase small subunit 2, chloroplastic	23.3341	32.4054	33.4961	32.678	33.6951	33.6411	33.2639	32.9332	32.7802	NA	NA	NA
Cre v06	Cre02.g120250	STT7	Chloroplast protein kinase required for state transitions	32.5919	33.7501	32.5844	32.577	32.7631	32.4877	32.5563	32.8098	32.6183	NA	NA	NA
Cre v06	Cre02.g120301	SELH1	Selenoprotein H	27.5513	28.5011	28.5329	28.4653	27.9453	28.2536	27.4197	27.1731	28.1663	NA	NA	NA
Cre v06	Cre02.g140900	Cre02.g140900		27.6466	25.4479	27.1363	27.883	26.4439	26.4739	21.202	24.4975	26.755	NA	NA	NA
Cre v06	Cre02.g141100	CPL23	Conserved in the Plant Lineage	30.7718	33.2459	31.3094	33.4125	31.7207	33.3378	31.0204	31.2302	31.2704	NA	NA	NA
Cre v06	Cre02.g141200	NIC2	Quinolinate phosphoribosyl transferase	28.6999	28.8899	29.6918	28.9873	29.2046	29.2631	28.1737	29.3102	28.3369	NA	NA	NA
Cre v06	Cre02.g141250	Cre02.g141250	Phosphoprotein phosphatase 2C-related	30.6358	30.1898	30.5393	30.6554	30.741	30.8869	30.2284	30.8501	30.231	NA	NA	NA
Cre v06	Cre02.g141350	DRC10	Nexin-dynein regulatory complex 10	31.1156	31.0691	30.6608	31.1912	31.1796	31.1286	31.2827	30.8084	30.7281	NA	NA	NA
Cre v06	Cre02.g141400	PCK1	Phosphoenolpyruvate carboxykinase	34.5221	34.7828	35.2781	34.8795	34.6189	34.8741	35.8433	35.1806	35.4579	NA	NA	NA
Cre v06	Cre02.g141450	UBC14	E2 Ubiquitin conjugating enzyme	NA	26.1875	27.0002	NA	NA	NA	NA	NA	NA	NA	NA	NA
Cre v06	Cre02.g141500	Cre02.g141500		29.7514	29.8906	29.3148	29.2334	28.2852	29.7167	29.3813	30.2017	30.1137	NA	NA	NA
Cre v06	Cre02.g141506	Cre02.g141506		28.8607	29.5153	30.5509	28.5716	29.3625	29.7435	29.0856	29.6817	29.37	NA	NA	NA
Cre v06	Cre02.g141550	Cre02.g141550		27.4696	26.2819	26.7533	27.2199	27.9607	25.6134	27.3912	26.9282	27.4538	NA	NA	NA
Cre v06	Cre02.g141606	DHC9	Axonemal inner arm dynein heavy chain, dynein c (monomeric)	29.4372	30.0401	28.2773	29.6539	30.2194	31.2896	30.5604	30.5314	31.5018	NA	NA	NA
Cre v06	Cre02.g141626	PRMT7	Protein arginine N-methyltransferase	27.1891	27.445	24.9665	28.2604	27.0684	24.2893	27.3584	28.2218	27.2477	NA	NA	NA
Cre v06	Cre02.g141706	Cre02.g141706	Putative chloroplast 16S rRNA processing factor	28.0574	27.928	28.6335	27.2532	28.362	27.2978	27.3378	29.1155	27.145	NA	NA	NA
Cre v06	Cre02.g141900	Cre02.g141900		27.6657	27.6149	26.9612	27.2571	27.1217	28.2766	27.4174	27.1799	27.2986	NA	NA	NA
Cre v06	Cre02.g141950	MOT19	Predicted protein	26.6091	27.0087	NA	26.8525	25.5608	25.6172	25.227	27.7629	26.7142	NA	NA	NA
Cre v06	Cre02.g142050	Cre02.g142050		26.694	26.4787	26.1328	26.5429	26.6943	26.4294	26.1054	25.3259	NA	NA	NA	NA
Cre v06	Cre02.g142086	Cre02.g142086		27.7521	27.416	28.239	28.8496	27.5724	27.7586	28.1853	27.2799	27.0065	NA	NA	NA
Cre v06	Cre02.g142126	FAP115	Flagellar Associated Protein 115	30.0728	31.2556	30.6697	32.098	31.3876	31.7748	30.2855	31.0096	31.4857	NA	NA	NA
Cre v06	Cre02.g142146	HCF244	PSII biogenesis protein	34.805	34.6185	35.2956	34.9962	34.7659	35.0587	35.3578	34.2361	34.6932	NA	NA	NA
Cre v06	Cre02.g142166	Cre02.g142166		NA	NA	NA	NA	NA	NA	NA	24.4488	19.613	NA	NA	NA
Cre v06	Cre02.g142186	FTSZ2	Plastid division protein	28.9533	28.923	29.4877	28.7842	28.9935	29.2941	28.3587	28.804	27.3938	NA	NA	NA
Cre v06	Cre02.g142200	Cre02.g142200	Glutathione S-transferase	29.5243	29.079	30.1311	28.8948	29.1446	30.2572	28.628	27.5708	27.9419	NA	NA	NA
Cre v06	Cre02.g142206	Cre02.g142206		34.2958	33.8729	34.2946	34.2904	34.023	34.1953	34.1844	34.3364	34.049	NA	NA	NA
Cre v06	Cre02.g142246	Cre02.g142246		27.8916	29.4295	26.4165	29.3124	28.8597	28.9298	28.3458	28.7098	28.7078	NA	NA	NA
Cre v06	Cre02.g142266	CYP97A5	Cytochrome P450, CYP97 superfamily	29.7333	29.5356	30.3206	29.767	30.4158	29.9304	29.7144	29.5168	29.1411	NA	NA	NA
Cre v06	Cre02.g142351	Cre02.g142351		32.6494	32.8539	32.6873	33.4513	32.6262	33.2054	33.0854	32.9089	33.1797	NA	NA	NA
Cre v06	Cre02.g142352	TSH1	Putative histidinyl-tRNA synthetase	31.7841	33.0244	32.3569	32.3919	32.6029	33.264	32.6443	32.8153	33.3582	NA	NA	NA
Cre v06	Cre02.g142650	Cre02.g142650		27.5985	27.6061	26.203	28.6004	27.2458	27.7986	27.6256	27.3942	27.6978	NA	NA	NA
Cre v06	Cre02.g142800	TRXZ1	Thioredoxin z, chloroplastic	32.2944	32.7149	32.7146	32.3825	32.6172	32.656	32.3273	32.5362	32.7908	NA	NA	NA
Cre v06	Cre02.g143000	GPAT1	Glycerol-3-phosphate acyltransferase, chloroplast precursor	31.8921	32.2017	31.9767	32.6803	32.3634	34.1496	32.1772	32.2034	31.6406	NA	NA	NA
Cre v06	Cre02.g143050	RPLP2	Acidic ribosomal protein P2	38.0217	38.0671	38.0465	38.3105	38.0556	38.304	38.0674	38.1324	38.0974	NA	NA	NA
Cre v06	Cre02.g143200	TSA1	Alanyl-tRNA-synthetase	35.1379	35.3003	35.0549	35.4464	35.1471	35.2309	35.1916	34.9899	35.2097	NA	NA	NA
Cre v06	Cre02.g143250	IDH2	Isocitrate dehydrogenase, NAD-dependent	34.7394	34.5061	34.7601	34.3671	34.9023	34.9156	34.737	35.307	34.4773	NA	NA	NA
Cre v06	Cre02.g143307	CLPC1	ClpC chaperone, Hsp100 family	36.5774	36.7107	36.5531	36.6913	36.4591	36.3656	36.522	36.2298	36.3615	23.5628	29.3592	NA
Cre v06	Cre02.g143367	Cre02.g143367		30.8353	28.2014	27.7699	29.7057	30.6245	31.0605	30.1844	29.597	31.1465	NA	NA	NA
Cre v06	Cre02.g143550	ELIP3	Early light-induced LHC-like protein	31.9584	32.1872	32.0871	32.0724	32.1062	32.3941	31.8826	31.8462	31.876	NA	NA	NA
Cre v06	Cre02.g143567	Cre02.g143567		28.0184	28.9563	28.9231	27.8873	30.6846	28.9292	28.1422	29.0922	29.3295	NA	NA	NA
Cre v06	Cre02.g143587	Cre02.g143587		23.6741	24.8219	24.9856	25.0488	27.022	25.15	NA	NA	NA	NA	NA	NA
Cre v06	Cre02.g143635	Cre02.g143635		33.3474	33.8153	25.5663	27.2063	26.4514	NA	33.5614	33.7767	33.5998	NA	NA	NA
Cre v06	Cre02.g143650	Cre02.g143650		32.9885	33.3013	33.1488	33.4919	32.6972	33.6213	33.197	32.8915	32.7003	NA	NA	NA
Cre v06	Cre02.g143667	PLAP9	Plastid lipid associated protein 9	30.0667	30.7447	30.3641	30.6818	30.3891	30.042	29.9463	30.6776	29.9869	NA	NA	NA
Cre v06	Cre02.g144000	Cre02.g144000	Indigoidine synthase	27.0579	27.4349	NA	27.0544	26.7141	27.3661	NA	26.1208	26.486	NA	NA	NA
Cre v06	Cre02.g144001	Cre02.g144001		26.7509	26.178	25.5976	26.9417	26.6096	24.8892	26.7222	25.9945	23.7179	NA	NA	NA
Cre v06	Cre02.g144005	Cre02.g144005		28.6632	29.7418	28.9356	29.5759	30.4431	29.0276	28.5703	28.9033	29.0568	NA	NA	NA
Cre v06	Cre02.g144100	Cre02.g144100	Exostosin-like glycosyltransferase 12	NA	NA	NA	23.6503	24.2261	25.46	NA	NA	NA	NA	NA	NA
Cre v06	Cre02.g144350	RJL1	Small Rab-related GTPase	18.7852	22.8424	19.7421	NA	NA	NA	20.9309	NA	20.3051	NA	NA	NA
Cre v06	Cre02.g144400	MRPS12	Mitochondrial ribosomal protein S12	22.1972	26.2605	25.3242	25.5003	25.2982	25.7237	25.5	25.7651	25.8426	NA	NA	NA
Cre v06	Cre02.g144450	FAP1	Flagellar Associated Protein 1	28.2832	29.1098	27.6123	28.7461	28.7157	28.3752	27.9005	27.9024	27.982	NA	NA	NA
Cre v06	Cre02.g144500	Cre02.g144500		30.5005	31.0831	32.3597	30.8308	31.5689	31.2974	30.9224	30.9782	30.8524	NA	NA	NA
Cre v06	Cre02.g144800	LCI8	bifunctional N-acetylglutamate synthase/acetylglutamate kinase	27.0262	26.7567	27.4918	27.1654	24.7097	26.9152	NA	NA	NA	NA	NA	NA
Cre v06	Cre02.g144850	CGLD26	Conserved in the Green Lineage and Diatoms	28.4324	28.8843	28.4613	27.7403	28.6804	28.5846	28.7505	28.8964	29.0079	NA	NA	NA
Cre v06	Cre02.g145000	RBF1	ribosome-binding factor A	26.8703	26.4701	25.9173	28.5802	26.002	26.8756	NA	26.5741	27.2402	NA	NA	NA
Cre v06	Cre02.g145050	CMK1	4-diphosphocytidyl-2-C-methyl-D-erythritol kinase, chloroplast precursor	30.976	30.2735	30.7486	31.2169	31.3652	29.6123	28.2392	31.336	30.8647	NA	NA	NA
Cre v06	Cre02.g145100	FAP39	Flagellar Associated Protein 39	26.9548	27.4851	24.2973	26.8568	27.7878	28.0517	26.2476	25.5124	27.8477	NA	NA	NA
Cre v06	Cre02.g145231	Cre02.g145231		NA	NA	NA	23.8345	24.8179	24.8704	NA	NA	NA	NA	NA	NA
Cre v06	Cre02.g145250	RPS27E2	Cytosolic 80S ribosomal protein S27, isoform B	29.3094	29.1612	29.1989	28.1056	29.3703	NA	28.6115	28.8338	28.6879	NA	NA	NA
Cre v06	Cre02.g145300	Cre02.g145300		23.2728	28.6788	NA	24.2315	NA	25.1931	NA	22.8035	29.0989	NA	NA	NA
Cre v06	Cre02.g145452	Cre02.g145452		25.7904	25.0281	NA	NA	NA	NA	NA	NA	NA	NA	NA	NA
Cre v06	Cre02.g145800	MDH3	NAD-dependent malate dehydrogenase 3	34.1386	34.0585	34.2046	34.0808	34.1808	33.9337	34.0625	33.8568	34.0519	NA	NA	NA
Cre v06	Cre02.g145850	FAP112	Flagellar Associated Protein 112	NA	NA	NA	25.1866	26.2642	25.4204	NA	26.7325	27.4669	NA	NA	NA
Cre v06	Cre02.g146000	Cre02.g146000		24.3712	25.4938	NA	26.4501	24.2169	24.9963	NA	23.6433	23.8886	NA	NA	NA
Cre v06	Cre02.g146050	ATO2	Acetyl-CoA acyltransferase	26.9544	29.6205	29.451	27.9422	28.7591	28.8808	29.6478	30.1227	30.0362	NA	NA	NA
Cre v06	Cre02.g146150	Cre02.g146150		NA	22.8132	22.561	NA	NA	NA	22.0085	20.2455	28.6748	NA	NA	NA
Cre v06	Cre02.g146250	NIFS1	Cysteine desulfurase	33.7426	33.4341	33.0011	32.0831	32.8431	33.0332	32.7033	32.8275	33.044	NA	NA	NA
Cre v06	Cre02.g146600	AP4M4	Mu4-Adaptin	30.3175	30.0703	31.5624	30.9436	31.8797	30.8569	31.5572	29.9063	31.5475	NA	NA	NA
Cre v06	Cre02.g146950	DBR1	RNA lariat debranching enzyme	28.4453	27.839	28.2982	30.3259	29.2069	29.6406	29.185	27.7258	28.0467	NA	NA	NA
Cre v06	Cre02.g147000	Cre02.g147000		26.1026	25.5866	26.6112	26.312	25.0851	27.3391	24.8971	27.2974	26.0279	NA	NA	NA
Cre v06	Cre02.g147050	Cre02.g147050	P25 Alpha Domain Containing Flagellar Associated Protein	28.8789	29.0688	26.8801	27.7269	29.0337	25.5078	26.316	27.8506	28.718	NA	NA	NA
Cre v06	Cre02.g147100	FAP265	Flagellar Associated Protein 265	31.7838	32.0565	31.5731	31.0474	31.8565	32.0954	31.282	31.6527	31.4251	NA	NA	NA
Cre v06	Cre02.g147302	Cre02.g147302		31.3452	31.8873	31.3294	31.5438	31.7533	31.5768	31.2145	31.3887	31.3919	NA	NA	NA
Cre v06	Cre02.g147500	Cre02.g147500		27.6629	27.414	28.4558	26.2943	27.5145	25.9583	24.9469	23.4993	25.1927	NA	NA	NA
Cre v06	Cre02.g147650	MPI1	Mannose-6-phosphate isomerase, type I	28.8764	29.6054	28.6177	29.213	29.2187	29.0085	29.1431	28.4502	29.0849	NA	NA	NA
Cre v06	Cre02.g147800	SEC14	Putative phosphoglyceride transfer protein	28.1395	28.4849	27.7252	27.7822	27.6298	28.2276	27.7208	27.8276	27.8039	NA	NA	NA
Cre v06	Cre02.g147850	HSLU2	Peptidase subunit of mitochondrial HslUV protease	28.2958	28.6622	29.7388	30.7456	28.7776	30.2657	28.8207	27.74	29.7075	NA	NA	NA
Cre v06	Cre02.g147900	PYK5	Pyruvate kinase 5	33.1142	32.7167	32.8804	32.9823	32.783	32.1841	32.6211	32.2653	32.3239	NA	NA	NA
Cre v06	Cre02.g800188	Cre02.g800188		NA	24.7258	29.496	NA	NA	NA	NA	NA	NA	NA	NA	NA
Cre v06	Cre02.g800195	Cre02.g800195		26.44	23.1612	24.9026	NA	NA	NA	NA	NA	NA	NA	NA	NA
Cre v06	Cre02.g800211	Cre02.g800211		28.2757	28.6136	29.4024	27.3953	28.1778	28.5211	27.6976	27.8995	27.5272	NA	NA	NA
Cre v06	Cre02.g800220	Cre02.g800220		NA	NA	NA	NA	NA	NA	22.5779	25.9644	22.4672	NA	NA	NA
Cre v06	Cre02.g800236	Cre02.g800236		29.0308	29.2287	29.7114	31.4065	30.1032	30.0683	29.9419	30.9187	29.2699	NA	NA	NA
Cre v06	Cre02.g800262	Cre02.g800262		27.3342	27.8935	27.3939	28.1147	28.1604	27.915	28.7676	28.352	28.0999	NA	NA	NA
Cre v06	Cre03.g143787	Cre03.g143787		31.0988	26.1757	25.8885	29.0002	23.0289	NA	NA	NA	NA	NA	NA	NA
Cre v06	Cre03.g143807	Cre03.g143807		22.2076	23.5047	NA	NA	NA	NA	NA	NA	NA	NA	NA	NA
Cre v06	Cre03.g143827	FBB7	Flagellar/basal body protein 7	NA	21.7444	21.6929	NA	NA	NA	NA	NA	NA	NA	NA	NA
Cre v06	Cre03.g143847	Cre03.g143847		26.6823	25.651	26.6259	28.9497	31.5404	28.9467	26.4936	27.8707	27.063	NA	NA	NA
Cre v06	Cre03.g143887	TSR1	Arginyl-tRNA Synthetase	33.3816	33.3579	33.5718	33.432	33.5465	33.466	33.3402	32.6986	33.2051	NA	NA	NA
Cre v06	Cre03.g143907	Cre03.g143907		25.1313	26.8693	27.7644	26.8189	27.4083	26.5929	NA	NA	NA	NA	NA	NA
Cre v06	Cre03.g143927	Cre03.g143927		28.3356	27.139	27.4803	28.5912	27.8469	27.8899	27.8245	27.6889	27.9527	NA	NA	NA
Cre v06	Cre03.g143947	Cre03.g143947		27.8573	26.9571	27.5859	26.7154	28.3098	28.1351	27.4971	28.2304	28.6121	NA	NA	NA
Cre v06	Cre03.g144064	Cre03.g144064		28.4373	28.4599	28.5663	27.9678	28.4453	28.4723	28.3943	27.8034	28.2442	NA	NA	NA
Cre v06	Cre03.g144164	RSEP2	Intramembrane metalloprotease	28.9053	28.628	30.4575	31.3084	31.1652	31.3888	27.9397	28.6372	30.9982	NA	NA	NA
Cre v06	Cre03.g144204	Cre03.g144204		26.0126	26.0498	27.6245	25.6054	28.1428	27.6069	27.7452	25.4242	27.7203	NA	NA	NA
Cre v06	Cre03.g144324	Cre03.g144324		27.4807	28.2025	26.621	25.4845	24.9564	25.3614	25.7108	25.6429	25.4195	NA	NA	NA
Cre v06	Cre03.g144384	Cre03.g144384		25.6586	26.9424	26.0429	26.4273	NA	26.0894	NA	26.5886	26.8338	NA	NA	NA
Cre v06	Cre03.g144484	CDPK10	Calcium/calmodulin-dependent protein kinase	NA	26.3299	23.2599	25.2466	NA	27.1149	26.5243	26.2539	26.498	NA	NA	NA
Cre v06	Cre03.g144564	MMP13	Matrix metalloproteinase	27.4329	27.9773	28.37	29.4107	29.2702	28.7886	28.4398	26.8292	29.5844	NA	NA	NA
Cre v06	Cre03.g144584	Cre03.g144584		24.55	24.358	NA	26.3266	25.2203	24.7186	25.6155	NA	24.6622	NA	NA	NA
Cre v06	Cre03.g144607	Cre03.g144607		28.2154	NA	28.8826	NA	NA	NA	NA	NA	NA	NA	NA	NA
Cre v06	Cre03.g144627	CGS1	Cystathionine gamma-synthase	32.4121	32.6031	32.717	32.566	32.4932	32.4631	32.4968	32.2313	31.2649	NA	NA	NA
Cre v06	Cre03.g144647	Cre03.g144647		30.2334	30.792	30.1144	30.2558	30.941	30.3436	30.1479	30.4219	30.3596	NA	NA	NA
Cre v06	Cre03.g144707	Cre03.g144707		31.4825	31.3045	31.6191	31.9027	32.0849	31.7814	30.7994	31.3072	31.1128	NA	NA	NA
Cre v06	Cre03.g144767	Cre03.g144767		29.0707	28.9321	29.1323	29.4848	31.2267	31.9384	29.1216	33.3011	32.845	NA	NA	NA
Cre v06	Cre03.g144807	MAS1	Malate synthase	36.0892	36.235	37.1684	35.7895	36.4821	36.6635	37.0664	36.5526	36.8473	NA	NA	NA
Cre v06	Cre03.g144827	MIA40	Mitochondrial intermembrane space protein 40	27.14	27.5572	27.5755	26.9746	NA	26.2459	25.5419	27.9357	24.1231	NA	NA	NA
Cre v06	Cre03.g144847	PYK4	Pyruvate kinase 4	32.5979	32.4273	32.6285	32.4295	32.3533	32.7566	32.7257	32.6813	33.0259	NA	NA	NA
Cre v06	Cre03.g144867	Cre03.g144867		NA	NA	NA	27.2295	26.0845	NA	25.6333	26.0575	24.9524	NA	NA	NA
Cre v06	Cre03.g144907	Cre03.g144907		28.0879	27.9251	28.34	27.3143	27.8255	27.4906	27.7161	25.6054	26.2116	NA	NA	NA
Cre v06	Cre03.g144947	Cre03.g144947		30.6845	29.783	30.6934	28.2817	30.0995	28.9591	29.4334	29.8098	29.4995	NA	NA	NA
Cre v06	Cre03.g144967	Cre03.g144967		32.3873	32.4918	32.4013	32.7013	32.4345	32.3817	32.9805	32.4562	32.0422	NA	NA	NA
Cre v06	Cre03.g145087	MTP1	Metal Transport Protein 1	27.1478	27.5106	27.7927	27.3763	26.9888	28.0184	25.1504	NA	27.0794	NA	NA	NA
Cre v06	Cre03.g145107	Cre03.g145107		29.3572	29.936	29.6483	29.9686	29.7319	29.1891	30.2851	29.8863	29.8197	NA	NA	NA
Cre v06	Cre03.g145127	DHC13	Outer Arm Dynein Heavy Chain alpha	32.1851	32.2568	34.0406	32.6657	33.458	33.9079	32.1331	32.4628	32.2611	NA	NA	NA
Cre v06	Cre03.g145207	CPLD33	Conserved in the Plant Lineage and Diatoms	30.9719	31.1828	29.9907	30.1555	31.1388	30.0239	30.0573	30.2463	29.8723	NA	NA	NA
Cre v06	Cre03.g145227	Cre03.g145227		26.1124	28.6402	NA	NA	26.1219	28.8451	NA	NA	NA	NA	NA	NA
Cre v06	Cre03.g145247	TEF11	S-isoprenylcysteine O-methyltransferase	30.519	31.975	30.2797	29.0566	30.2657	30.0771	33.1576	29.5219	29.5838	NA	NA	NA
Cre v06	Cre03.g145367	Cre03.g145367		24.6475	NA	24.2497	NA	NA	NA	NA	NA	NA	NA	NA	NA
Cre v06	Cre03.g145387	FAP239	Coiled-Coil Flagellar Associated Protein 239	26.3336	25.59	25.5413	26.2127	25.8964	26.297	25.8606	22.5845	25.4222	NA	NA	NA
Cre v06	Cre03.g145427	Cre03.g145427		27.2277	27.2514	26.4862	27.0715	26.0459	26.5368	24.6158	27.5957	NA	NA	NA	NA
Cre v06	Cre03.g145447	TTLL3	Tubulin monoglycylase	NA	NA	NA	NA	NA	NA	22.7605	NA	21.2629	NA	NA	NA
Cre v06	Cre03.g145507	Cre03.g145507		33.4975	33.7099	33.7718	33.8589	33.8321	33.705	33.588	33.6189	33.5574	NA	NA	NA
Cre v06	Cre03.g145547	CBR1	NADH-cytochrome b5 reductase	31.8752	32.1034	31.7266	31.7587	31.9759	31.7211	31.5491	31.1824	31.8562	NA	NA	NA
Cre v06	Cre03.g145607	BET3	Component of TRAPP complex	28.2406	28.5065	27.8699	28.0296	28.7852	28.5617	28.035	28.0479	28.2235	NA	NA	NA
Cre v06	Cre03.g145647	Cre03.g145647		33.506	33.2933	33.504	32.7707	33.5842	33.5488	33.2125	33.6138	33.3271	NA	NA	NA
Cre v06	Cre03.g145667	Cre03.g145667		22.5281	22.5837	NA	NA	NA	NA	NA	NA	NA	NA	31.2851	28.4732
Cre v06	Cre03.g145687	RAD2	DNA repair protein, XPGC/Rad2 homolog	29.9942	30.2618	29.3355	29.8608	29.3237	30.5483	28.6795	29.871	29.6416	NA	NA	NA
Cre v06	Cre03.g145727	Cre03.g145727		31.8969	31.7197	31.6885	31.8499	31.8275	31.8995	31.8209	30.6752	31.5589	NA	NA	NA
Cre v06	Cre03.g145747	SHKH1	Chorismate synthase	33.8417	33.9413	33.3715	33.4381	33.8242	33.9907	33.3098	33.4962	33.4712	NA	NA	NA
Cre v06	Cre03.g145867	MRPL113	mitochondrial ribosome protein ml113, Chlamydomonas-specific	28.5733	27.6058	27.7621	28.7332	27.833	27.4413	25.6654	27.4813	27.0268	NA	NA	NA
Cre v06	Cre03.g145887	TATC1	TatC-like sec-independent protein translocon subunit	27.8272	26.7453	26.2957	25.8754	25.7487	26.5165	25.6856	24.1641	21.5555	NA	NA	NA
Cre v06	Cre03.g145967	Cre03.g145967		32.1656	31.5603	32.2546	32.2308	32.2565	31.5975	32.1215	30.8258	31.843	NA	NA	NA
Cre v06	Cre03.g146047	Cre03.g146047		24.7917	29.414	26.0595	24.122	25.1626	29.8685	23.5497	25.934	23.8886	NA	NA	NA
Cre v06	Cre03.g146127	FAP96	Flagellar Associated Protein 96	28.4006	28.9555	26.9372	29.7561	28.0534	28.6309	28.7662	29.1883	29.0018	NA	NA	NA
Cre v06	Cre03.g146167	HHL1	Homolog of Hypersensitive to High Light 1	33.3518	33.1381	33.4947	33.6316	33.654	33.447	33.4514	33.0164	33.6574	NA	NA	NA
Cre v06	Cre03.g146187	ARGC1	N-acetyl-gamma-glutamyl-phosphate reductase	34.2556	34.2736	34.1497	34.4135	34.5717	34.6497	34.3207	34.3072	34.5743	NA	NA	NA
Cre v06	Cre03.g146227	Cre03.g146227		23.3231	31.3484	NA	NA	NA	NA	NA	NA	NA	NA	NA	NA
Cre v06	Cre03.g146247	NUOS4	NADH:ubiquinone oxidoreductase 18 kDa subunit	33.8944	33.7987	33.679	33.6886	33.5803	33.949	33.6339	33.943	33.5893	NA	NA	NA
Cre v06	Cre03.g146267	Cre03.g146267		24.7456	24.1976	25.4698	24.1915	24.9623	26.1347	NA	24.5311	24.5703	NA	NA	NA
Cre v06	Cre03.g146447	Cre03.g146447		29.583	28.8396	28.7114	29.1147	29.5517	29.0533	27.4583	27.5103	28.3058	NA	NA	NA
Cre v06	Cre03.g146467	TRS31	Component of TRAPP complex	26.9477	29.5684	27.1045	NA	NA	NA	25.4805	24.6326	NA	NA	NA	NA
Cre v06	Cre03.g146487	XPO1	Exportin 1 related protein	31.5042	31.4086	31.2892	31.6582	32.4493	32.0484	32.1511	31.4284	32.1852	NA	NA	NA
Cre v06	Cre03.g146507	SPT2	Serine palmitoyltransferase	29.134	28.7075	27.8595	28.5406	28.5585	28.8405	28.2317	29.0488	28.0663	NA	NA	NA
Cre v06	Cre03.g146527	GSD1	gamma-glutamyl phosphate reductase	33.4111	33.137	33.2663	33.0874	32.9319	33.3353	33.0546	33.1881	32.9779	NA	NA	NA
Cre v06	Cre03.g146587	Cre03.g146587		27.196	26.9371	27.0562	27.8907	26.6816	27.2891	27.4256	28.3536	28.1425	NA	NA	NA
Cre v06	Cre03.g146687	Cre03.g146687		27.6229	27.8011	27.8762	27.5722	27.9476	23.8238	27.9598	27.8421	28.0318	NA	NA	NA
Cre v06	Cre03.g148000	Cre03.g148000		24.8094	28.2969	24.5753	26.9128	27.6659	27.4955	26.5887	26.7787	26.3631	NA	NA	NA
Cre v06	Cre03.g148100	Cre03.g148100		24.6272	25.7174	24.4065	27.4986	25.8764	26.9566	22.5664	23.2261	27.2176	NA	NA	NA
Cre v06	Cre03.g148150	Cre03.g148150		25.1344	24.2458	25.7742	24.4046	23.9621	24.6417	24.2727	23.6589	25.3842	NA	NA	NA
Cre v06	Cre03.g148250	CGL58	Conserved in the Green Lineage	25.6549	25.4291	25.9037	24.9541	NA	25.8491	24.5376	NA	25.4881	NA	NA	NA
Cre v06	Cre03.g148300	Cre03.g148300		25.9981	27.5656	27.2447	26.4863	30.9316	27.354	25.5141	26.697	26.956	NA	NA	NA
Cre v06	Cre03.g148950	SRRP1	Ortholog of PSII biogenesis protein SRRP1	31.5807	31.2322	31.3894	31.6666	32.0139	31.4535	31.4268	31.113	31.1879	NA	NA	NA
Cre v06	Cre03.g149100	CIS2	Citrate synthase, glyoxysomal/microbody form	34.8107	34.6598	35.7383	34.8458	34.5181	35.3278	35.4103	35.2854	35.5617	NA	NA	NA
Cre v06	Cre03.g149150	Cre03.g149150		NA	NA	NA	26.3592	NA	25.9683	NA	NA	NA	NA	NA	NA
Cre v06	Cre03.g149250	Cre03.g149250	Isocitrate lyase	30.7808	31.7464	30.7893	31.6464	31.0705	31.1931	30.9321	30.9995	30.5655	NA	NA	NA
Cre v06	Cre03.g149500	Cre03.g149500		29.05	26.8181	26.7533	28.633	25.3331	25.011	26.759	25.3123	26.2685	NA	NA	NA
Cre v06	Cre03.g149650	Cre03.g149650	related to carotenoid 9,10-9',10' cleavage dioxygenase	29.971	30.0802	30.6431	30.0866	31.0785	31.1891	30.6849	31.133	30.8098	NA	NA	NA
Cre v06	Cre03.g149800	TOG1	Microtubule associated protein	31.0766	31.2719	30.5079	30.9895	30.9014	31.5134	32.105	31.7912	32.556	NA	NA	NA
Cre v06	Cre03.g149950	Cre03.g149950		27.7179	28.2138	28.3081	27.2805	27.3165	29.063	27.4778	26.958	28.1226	NA	NA	NA
Cre v06	Cre03.g150200	Cre03.g150200		25.4123	27.2509	26.0544	NA	24.4626	26.3046	NA	NA	NA	NA	NA	NA
Cre v06	Cre03.g150251	Cre03.g150251		25.9926	26.8131	25.4704	NA	23.4337	26.3122	26.1454	26.1742	25.8635	NA	NA	NA
Cre v06	Cre03.g150300	Cre03.g150300	Calmodulin-like protein	32.6218	31.8539	32.7474	32.0688	31.4877	32.7206	31.7177	32.3827	32.5897	NA	NA	NA
Cre v06	Cre03.g150400	PIGU1	GPI transamidase subunit PIG-U	NA	NA	NA	23.5498	25.2205	NA	NA	24.2198	23.5118	NA	NA	NA
Cre v06	Cre03.g150500	Cre03.g150500	NAD-dependent epimerase/dehydratase	23.5002	NA	24.1648	NA	NA	NA	NA	NA	NA	NA	NA	NA
Cre v06	Cre03.g150650	Cre03.g150650		26.5554	25.0807	25.4464	25.6444	25.791	25.3354	24.8046	24.2115	26.2562	NA	NA	NA
Cre v06	Cre03.g150700	Cre03.g150700		26.9248	28.9591	32.6241	32.8775	31.0332	26.7462	29.1037	28.1424	32.5271	NA	NA	NA
Cre v06	Cre03.g150850	Cre03.g150850		25.2303	23.6398	24.1423	25.2168	25.8667	26.9943	27.2078	26.2079	20.5696	NA	NA	NA
Cre v06	Cre03.g151000	SEX4	Laforin glucan phosphatase, chloroplastic	31.1661	30.1104	30.5163	30.2838	30.9738	31.0486	30.2654	31.1701	31.0404	NA	NA	NA
Cre v06	Cre03.g151250	LANC1	LanC lantibiotic synthetase component C-like protein	NA	NA	NA	NA	27.3375	27.5004	25.2496	27.2745	27.7413	NA	NA	NA
Cre v06	Cre03.g151500	Cre03.g151500	threonine aldolase	25.9741	NA	27.6152	26.2974	NA	24.0114	NA	NA	NA	NA	NA	NA
Cre v06	Cre03.g151650	Cre03.g151650	S-adenosyl-L-methionine-dependent methyltransferase	32.2032	32.0529	31.3756	31.1958	31.3197	31.1803	31.9804	29.7623	31.459	NA	NA	NA
Cre v06	Cre03.g151700	CGL26	Conserved in the Green Lineage	30.6494	31.0466	30.1669	30.6799	30.4439	30.8427	30.5791	30.8965	30.6777	NA	NA	NA
Cre v06	Cre03.g151750	SMP6A	Small nuclear ribonucleoprotein, LSm6 (SmF-like)	30.6877	31.5237	30.473	31.3784	31.3495	31.2433	31.5733	32.2263	30.8684	NA	NA	NA
Cre v06	Cre03.g152100	XRN2	5' to 3' exoribonuclease	26.007	23.0292	NA	NA	NA	NA	NA	NA	NA	NA	NA	NA
Cre v06	Cre03.g152150	Cre03.g152150		33.1394	33.1396	32.9061	32.8471	32.9743	33.1636	32.751	32.6974	32.6443	NA	NA	NA
Cre v06	Cre03.g152450	Cre03.g152450		28.2117	25.4853	31.0073	26.6136	28.4778	30.0901	27.8556	30.6951	25.8461	NA	NA	NA
Cre v06	Cre03.g152550	Cre03.g152550		NA	NA	NA	NA	NA	NA	31.8655	NA	25.0092	NA	NA	NA
Cre v06	Cre03.g152800	Cre03.g152800	alpha/beta hydrolase	28.5866	28.5957	28.6	29.9218	29.6318	29.4996	29.555	29.4412	29.2617	NA	NA	NA
Cre v06	Cre03.g152850	PAM1	bioactive peptide amidating enzyme	29.6422	29.3683	30.0019	28.8788	29.6554	29.7084	29.6072	29.4762	29.6701	NA	NA	NA
Cre v06	Cre03.g152900	Cre03.g152900	Metallophosphoesterase/metallo-dependent phosphatase	29.8848	28.8278	29.4992	28.8895	29.4602	29.6631	29.603	28.3895	29.4089	NA	NA	NA
Cre v06	Cre03.g153450	Cre03.g153450		29.7173	31.726	30.6555	30.5841	28.8857	29.459	29.4689	NA	31.6752	NA	NA	NA
Cre v06	Cre03.g153700	FAP347	Flagellar Associated Protein 347	NA	25.1068	25.373	NA	NA	NA	21.8593	26.4682	27.6243	NA	NA	NA
Cre v06	Cre03.g153750	Cre03.g153750		27.593	27.6365	27.0345	26.8747	25.3651	27.4087	26.2978	28.0424	26.0523	NA	NA	NA
Cre v06	Cre03.g153900	Cre03.g153900	Flavin-containing monooxygenase	26.3096	26.6208	26.7198	25.9102	26.8066	26.5089	25.4682	25.892	NA	NA	NA	NA
Cre v06	Cre03.g154150	Cre03.g154150		28.9333	27.8758	25.8534	25.2784	25.4268	26.4187	26.1744	25.4106	NA	NA	NA	NA
Cre v06	Cre03.g154250	Cre03.g154250	Mitogen-Activated Protein Kinase Kinase Kinase	NA	26.8822	27.6317	24.9575	25.0604	27.5082	25.633	NA	27.1156	NA	NA	NA
Cre v06	Cre03.g154350	COX2A	Mitochondrial cytochrome c oxidase subunit II, protein IIa of split subunit	NA	NA	NA	30.9012	NA	31.2714	31.6308	31.3222	32.0002	NA	NA	NA
Cre v06	Cre03.g154400	Cre03.g154400	Major facilitator superfamily transporter	NA	NA	NA	24.052	20.9596	22.8391	NA	NA	NA	NA	NA	NA
Cre v06	Cre03.g154425	CLASP1	CLIP-associating-protein	NA	29.401	25.5859	25.4718	25.1999	23.3664	22.6119	22.6875	23.8606	NA	NA	NA
Cre v06	Cre03.g154500	Cre03.g154500		26.1876	21.6738	23.51	25.4731	NA	21.4715	22.3047	NA	23.3392	NA	NA	NA
Cre v06	Cre03.g154550	P5CR1	Pyrroline-5-carboxylate reductase	33.1904	33.6029	33.0499	32.8574	33.1266	33.2995	33.1984	33.3556	33.1333	NA	NA	NA
Cre v06	Cre03.g154600	Cre03.g154600		29.7871	29.4175	29.467	29.8441	29.1496	29.3389	28.3572	29.4153	29.0006	NA	NA	NA
Cre v06	Cre03.g154950	Cre03.g154950	Glutathione S-transferase	30.6284	31.0101	31.0245	28.589	31.1952	31.0299	30.9744	31.1095	31.2814	NA	NA	NA
Cre v06	Cre03.g155001	ISA1	Isoamylase, starch debranching enzyme 1	32.0415	31.6501	32.0506	32.038	31.7247	32.1653	31.5397	31.4261	31.63	NA	NA	NA
Cre v06	Cre03.g155051	Cre03.g155051	Sphinganine-1-phosphate aldolase/lyase	28.4684	29.6421	32.2064	27.9166	29.4029	31.1929	29.0446	29.2409	30.2047	NA	NA	NA
Cre v06	Cre03.g155200	CHM1	Chorismate mutase	29.2178	30.2923	27.4968	29.812	29.6022	29.9863	29.3834	28.731	27.9785	NA	NA	NA
Cre v06	Cre03.g155250	Cre03.g155250		27.4329	27.6456	26.8029	27.8314	27.4309	27.1763	25.8339	26.9527	24.6251	NA	NA	NA
Cre v06	Cre03.g155300	Cre03.g155300	Putative pherophorin-chlamydomonas homolog	30.1874	31.7544	31.0637	31.1391	30.7186	31.5495	31.1248	31.2555	31.4284	NA	NA	NA
Cre v06	Cre03.g155650	CLC1	Clathrin light chain	31.4759	31.3955	31.7417	30.9092	31.6885	31.7978	31.6632	31.0198	31.5231	NA	NA	NA
Cre v06	Cre03.g155750	Cre03.g155750	Putative pherophorin-chlamydomonas homolog	30.5027	30.4948	31.5011	30.7535	30.416	30.3681	30.6235	28.8464	29.0195	NA	NA	NA
Cre v06	Cre03.g155850	Cre03.g155850		28.3057	28.1368	29.9218	28.4444	27.1277	27.5357	29.1975	28.4479	29.1511	NA	NA	NA
Cre v06	Cre03.g156050	RRF1	Putatuve chloroplast ribosome recycling factor	31.7246	32.7078	31.7509	32.2842	32.3842	32.6984	32.0645	31.8886	32.1751	NA	NA	NA
Cre v06	Cre03.g156100	Cre03.g156100		29.2268	29.1908	29.5192	30.0892	30.2628	29.6966	29.5116	29.0276	29.4309	NA	NA	NA
Cre v06	Cre03.g156150	Cre03.g156150	DEAD/DEAH box helicase	27.261	27.7879	27.7473	28.1722	28.6388	27.5879	26.8281	27.9886	26.6489	NA	NA	NA
Cre v06	Cre03.g156250	POC13	Proteome of centriole protein 13	38.9757	38.9194	37.4153	37.2955	39.3176	37.1942	38.8001	38.2574	38.4083	NA	NA	NA
Cre v06	Cre03.g156350	OPR15	OctotricoPeptide Repeat protein 15	NA	NA	NA	23.8063	24.2401	NA	NA	NA	NA	NA	NA	NA
Cre v06	Cre03.g156500	Cre03.g156500		NA	25.3652	26.4124	NA	NA	NA	NA	NA	NA	NA	NA	NA
Cre v06	Cre03.g156600	GTRBP1	Glutamyl-tRNA reductase binding protein 1	31.4124	31.1391	30.8478	31.375	31.0989	30.9334	31.068	31.3087	30.9513	NA	NA	NA
Cre v06	Cre03.g156700	FAP185	Flagellar Associated Protein 185	28.1859	24.1986	26.3641	24.068	23.7173	NA	NA	26.6093	23.1227	NA	NA	NA
Cre v06	Cre03.g156750	CCT5	T-complex protein 1, epsilon subunit	33.1713	34.1259	33.0146	34.3624	33.6752	33.0218	33.5672	33.1451	34.1268	NA	NA	NA
Cre v06	Cre03.g156800	Cre03.g156800		18.4688	NA	21.1244	NA	NA	NA	NA	NA	NA	NA	NA	NA
Cre v06	Cre03.g156900	LHCBM5	Light-harvesting Chlorophyll a/b binding protein of LHCII	38.5136	37.3965	37.6555	37.5168	37.2566	37.4433	36.8685	37.2436	37.4901	29.2901	30.3781	NA
Cre v06	Cre03.g156950	QCR8	Ubiquinol:cytochrome c oxidoreductase 9 kDa subunit	32.0081	31.9979	31.8544	31.9974	31.9016	32.2162	31.8097	31.455	31.9794	NA	NA	NA
Cre v06	Cre03.g157200	Cre03.g157200		25.9859	25.9423	29.5238	NA	27.1757	26.5839	27.3582	NA	25.4498	NA	NA	NA
Cre v06	Cre03.g157300	CAF1	CCR4-associated factor	31.0207	30.3328	30.2653	30.7786	30.497	30.3919	30.3961	30.087	30.242	NA	NA	NA
Cre v06	Cre03.g157700	COX5C	Mitochondrial cytochrome c oxidase 11 kD subunit	33.4992	33.8508	33.5617	33.759	33.6856	33.9785	33.6539	33.201	33.6076	NA	NA	NA
Cre v06	Cre03.g158000	GSA1	Glutamate-1-semialdehyde aminotransferase	36.236	35.99	36.0937	36.0273	36.0853	34.8953	35.6435	35.8911	35.6918	NA	NA	NA
Cre v06	Cre03.g158050	Cre03.g158050	Phosphoprotein phosphatase 2C-related	28.6207	28.7084	29.033	29.8628	29.7441	31.2238	28.697	28.6058	30.7789	NA	NA	NA
Cre v06	Cre03.g158150	Cre03.g158150		28.8489	29.7367	29.9668	28.9573	29.2393	30.8945	29.8209	28.4374	27.8675	NA	NA	NA
Cre v06	Cre03.g158200	HDA2	RPD3/HDA1 type histone deacetylase	NA	NA	NA	NA	NA	NA	25.2052	NA	25.5135	NA	NA	NA
Cre v06	Cre03.g158500	Cre03.g158500		29.1027	27.3759	NA	26.2836	29.6385	27.3677	NA	NA	NA	NA	NA	NA
Cre v06	Cre03.g158600	Cre03.g158600		25.1096	24.2709	24.6633	25.6309	24.7238	25.0904	24.8704	24.8421	24.8349	NA	NA	NA
Cre v06	Cre03.g158750	Cre03.g158750	DEAD/DEAH box helicase	34.021	34.4515	34.2953	34.5607	34.7085	34.4172	34.263	34.3528	34.2141	NA	NA	NA
Cre v06	Cre03.g158800	Cre03.g158800		32.4001	32.3297	32.1668	32.1627	32.4432	32.4478	32.0486	31.9094	32.8794	NA	NA	NA
Cre v06	Cre03.g158900	DLA2	Dihydrolipoamide acetyltransferase	35.1052	35.6903	35.4634	35.4116	35.4701	35.5906	35.0216	34.7775	34.8866	NA	NA	NA
Cre v06	Cre03.g158950	Cre03.g158950		26.3302	27.4038	25.4395	27.6977	28.1891	26.1971	26.8932	27.767	24.9806	NA	NA	NA
Cre v06	Cre03.g159350	Cre03.g159350		24.5553	24.5855	24.6452	22.9808	24.9946	24.5354	24.6613	27.7185	24.7627	NA	NA	NA
Cre v06	Cre03.g159650	EFG6	Putative organellar translation elongation factor EFG/EF2	27.0943	27.6326	26.177	26.2913	27.3498	26.5107	25.1065	28.762	26.9235	NA	NA	NA
Cre v06	Cre03.g159900	Cre03.g159900		28.5768	27.8851	NA	27.3147	26.269	27.1634	26.907	27.0797	27.0682	NA	NA	NA
Cre v06	Cre03.g159950	Cre03.g159950		28.9818	28.3624	28.3013	26.8897	28.6303	28.3841	27.6543	28.0597	27.6397	NA	NA	NA
Cre v06	Cre03.g160050	FAP184	Flagellar Associated Protein 184	27.5701	27.7986	27.3183	27.0524	27.3414	28.3622	26.8141	27.3784	22.7658	NA	NA	NA
Cre v06	Cre03.g160100	Cre03.g160100		26.4157	26.7041	26.5982	26.0021	25.2042	26.7597	26.061	26.2153	26.1544	NA	NA	NA
Cre v06	Cre03.g160200	PFH12	Prolyl 4-hydroxylase 12	28.793	29.026	29.5971	28.8355	29.5737	30.217	27.8285	27.0925	28.7458	NA	NA	NA
Cre v06	Cre03.g160450	KATNB1	Katanin p80 subunit	NA	21.9396	23.2841	25.4738	NA	22.6842	NA	NA	NA	NA	NA	NA
Cre v06	Cre03.g160500	TSK1	Lysyl-tRNA synthetase	34.1912	34.1384	34.2471	34.442	33.9179	34.2924	34.3455	34.1254	34.1737	NA	NA	NA
Cre v06	Cre03.g160800	MTP2	Metal Transport Protein 2	24.6397	26.1553	23.1176	23.4235	23.267	26.132	22.7283	23.396	23.7165	NA	NA	NA
Cre v06	Cre03.g160900	Cre03.g160900		NA	NA	NA	NA	NA	NA	NA	24.7669	24.5714	NA	NA	NA
Cre v06	Cre03.g161400	MAA7	Tryptophan synthase beta subunit	32.3905	32.4013	32.967	33.3467	32.9603	33.3035	32.7787	32.7911	32.76	NA	NA	NA
Cre v06	Cre03.g161550	FAP55	Flagellar Associated Protein 55	27.6711	27.8948	28.4871	28.153	27.8187	28.1577	28.3832	28.6347	26.0488	NA	NA	NA
Cre v06	Cre03.g161578	Cre03.g161578		23.9712	25.0696	23.2994	NA	NA	NA	NA	NA	NA	NA	NA	NA
Cre v06	Cre03.g161750	Cre03.g161750	lunapark domain protein involved in vesicle localization	27.937	27.7454	27.921	28.3513	27.9231	28.2859	28.0481	27.8712	27.7697	NA	NA	NA
Cre v06	Cre03.g161800	Cre03.g161800		30.4619	28.13	29.9382	30.8122	30.6108	28.0833	28.5076	28.9283	30.5982	NA	NA	NA
Cre v06	Cre03.g162150	Cre03.g162150		29.4507	28.4465	29.3285	29.2654	29.9702	29.1337	29.5213	28.1389	29.2223	NA	NA	NA
Cre v06	Cre03.g162400	HTR2B	5-Hydroxytryptamine Receptor 2B	28.3694	29.5044	29.0447	28.5255	29.1487	29.0034	27.6808	28.4034	26.565	NA	NA	NA
Cre v06	Cre03.g162550	Cre03.g162550	methylthioadenosine nucleosidase	32.3763	31.4131	32.1727	32.5938	32.4833	32.7294	32.5454	31.9389	32.599	NA	NA	NA
Cre v06	Cre03.g162800	LCI1	Low-CO2-inducible membrane protein	35.5653	37.0123	37.5449	35.006	36.4918	36.6501	37.2357	35.0611	36.6501	NA	NA	NA
Cre v06	Cre03.g162950	CCDC81	Coiled coil domain containing protein 81	26.6766	27.7697	28.5014	29.9677	26.4033	29.8439	27.5237	27.1988	27.7201	NA	NA	NA
Cre v06	Cre03.g163000	POC5	Proteome of centriole protein 5	27.0545	27.2767	27.2149	27.8264	27.6142	27.3056	28.7086	28.1573	28.566	NA	NA	NA
Cre v06	Cre03.g163150	Cre03.g163150		24.7351	24.0507	25.2373	25.8288	24.845	26.893	26.0904	24.5306	28.1215	NA	NA	NA
Cre v06	Cre03.g163500	EX1	Executer 1, chloroplastic	24.0194	25.614	26.0094	24.6964	24.7287	NA	NA	NA	NA	NA	NA	NA
Cre v06	Cre03.g163700	POB26	Proteome of basal body 26	29.2248	29.0553	30.5956	30.1953	28.8226	29.5651	28.3079	28.601	28.579	NA	NA	NA
Cre v06	Cre03.g164000	ANR1	Anaerobiosis-Related protein 1	35.0547	35.2466	35.0844	35.3385	35.0065	34.9967	34.7557	34.9683	35.0111	NA	NA	NA
Cre v06	Cre03.g164050	KIN15A	Kinesin motor protein	27.4364	27.3124	27.7617	27.5845	26.9586	28.0531	26.1441	27.3745	26.8699	NA	NA	NA
Cre v06	Cre03.g164101	LSM7	U6 snRNA-associated Sm-like small nuclear riboprotein LSm7	27.9533	27.8209	NA	28.0219	28.302	NA	28.2622	28.5128	28.0765	NA	NA	NA
Cre v06	Cre03.g164150	Cre03.g164150		25.9495	25.5602	26.663	26.6299	26.3483	26.9937	26.4105	26.4663	26.5707	NA	NA	NA
Cre v06	Cre03.g164250	FAP262	Flagellar Associated Protein 262, protein kinase	22.6558	NA	26.6612	NA	NA	NA	NA	NA	NA	NA	NA	NA
Cre v06	Cre03.g164300	Cre03.g164300		31.666	31.4169	31.7627	31.5101	31.6679	31.5724	31.4958	31.4948	31.3263	NA	NA	NA
Cre v06	Cre03.g164350	Cre03.g164350		29.4869	30.2904	30.277	29.6774	30.0713	29.4675	29.9881	28.2552	29.5845	NA	NA	NA
Cre v06	Cre03.g164600	PMA3	P-type ATPase/cation transporter, plasma membrane	34.0126	33.5804	34.3112	33.6326	34.3096	33.7826	33.666	32.6213	34.0744	NA	NA	NA
Cre v06	Cre03.g164650	MOT56	Putative methyltransferase in motile organisms	28.4248	27.7067	31.8672	28.3938	28.6105	27.616	28.7119	28.988	28.6415	NA	NA	NA
Cre v06	Cre03.g164700	Cre03.g164700		31.7928	31.7466	31.4705	31.8515	31.9026	31.9969	31.8049	32.0408	31.7315	NA	NA	NA
Cre v06	Cre03.g164800	Cre03.g164800		27.1879	27.0431	27.0427	27.1964	27.8464	26.0389	24.1576	25.9499	26.7114	NA	NA	NA
Cre v06	Cre03.g164900	Cre03.g164900		29.1935	28.8681	29.2409	28.3833	28.9932	29.4304	29.2359	29.1365	29.1311	NA	NA	NA
Cre v06	Cre03.g164950	SRS3	Serine/arginine-rich pre-mRNA splicing factor	29.9294	28.1726	29.887	30.7538	29.9571	30.4483	29.8961	30.0069	25.9178	NA	NA	NA
Cre v06	Cre03.g165000	EFG10	Translation elongation factor EFG/EF2, LepA-related	31.4827	31.687	31.6638	31.9011	30.3907	31.7548	31.231	31.3234	30.8316	NA	NA	NA
Cre v06	Cre03.g165100	PSAI1	Photosystem I reaction center subunit PsaI	29.296	27.8323	NA	NA	NA	NA	NA	NA	NA	NA	NA	NA
Cre v06	Cre03.g165215	ATG7	E1 activating enzyme for ATG8	NA	NA	NA	NA	NA	NA	22.3591	NA	23.8326	NA	NA	NA
Cre v06	Cre03.g165300	Cre03.g165300		33.189	NA	26.6157	NA	NA	NA	NA	NA	NA	NA	NA	NA
Cre v06	Cre03.g165450	Cre03.g165450		27.1475	27.5503	27.7153	27.7019	27.1591	27.2655	28.5344	27.4725	27.3885	NA	NA	NA
Cre v06	Cre03.g165550	Cre03.g165550		21.0689	23.7496	23.4576	25.5587	23.8557	26.0971	NA	24.3635	26.3597	NA	NA	NA
Cre v06	Cre03.g165700	PDC3	Pyruvate decarboxylase	30.0363	30.1251	31.8596	29.9723	30.8522	30.3958	30.8075	31.1576	30.8368	NA	NA	NA
Cre v06	Cre03.g165750	Cre03.g165750		25.7007	25.8025	NA	25.6512	NA	25.7091	26.924	26.7345	NA	NA	NA	NA
Cre v06	Cre03.g166050	SBD1	Selenium binding protein	34.4732	33.8434	33.816	33.2653	33.9874	34.136	33.6148	33.9179	33.9617	NA	NA	NA
Cre v06	Cre03.g166600	Cre03.g166600		25.792	27.4163	30.0212	26.3833	24.4429	26.2279	NA	NA	NA	NA	NA	NA
Cre v06	Cre03.g166650	CGLD3	conserved protein with DEAD/DEAH box helicase domain and proline rich domain	28.5271	28.0509	26.9944	27.1356	28.316	27.6792	26.1145	26.2355	25.9573	NA	NA	NA
Cre v06	Cre03.g166750	Cre03.g166750	Putative tyrosine kinase	NA	31.8736	27.9429	30.9095	31.4437	NA	27.4471	32.1565	31.3851	NA	NA	NA
Cre v06	Cre03.g166800	Cre03.g166800		NA	NA	NA	NA	NA	NA	NA	23.9067	24.2533	NA	NA	NA
Cre v06	Cre03.g167051	Cre03.g167051		31.2768	31.1107	31.2962	31.1736	31.203	30.6474	30.7618	30.718	30.7083	NA	NA	NA
Cre v06	Cre03.g167150	Cre03.g167150	Flavin-containing monooxygenase	27.4202	25.2749	25.5878	26.9477	27.426	27.8878	27.4048	27.7061	27.6764	NA	NA	NA
Cre v06	Cre03.g167200	Cre03.g167200		NA	25.2916	21.4906	22.6377	22.6854	23.3125	NA	NA	NA	NA	NA	NA
Cre v06	Cre03.g167250	Cre03.g167250		31.4639	30.8401	30.5772	30.034	30.9154	30.9284	30.6212	30.3331	31.0066	NA	NA	NA
Cre v06	Cre03.g167400	Cre03.g167400		29.632	27.569	26.9902	27.0349	27.5387	25.5293	26.2813	25.7704	27.0588	NA	NA	NA
Cre v06	Cre03.g167450	Cre03.g167450		25.8287	20.7078	25.5779	24.1166	18.4599	20.6535	18.9977	NA	24.0546	NA	NA	NA
Cre v06	Cre03.g167550	POC3	Proteome of centriole protein 3	26.882	21.9898	25.3181	26.8955	28.3077	26.833	22.7999	26.2428	27.4039	NA	NA	NA
Cre v06	Cre03.g167600	FAP61	Flagellar Associated Protein 61	25.6248	29.0401	29.5482	29.4792	29.3789	26.9341	30.1244	29.5079	28.8655	NA	NA	NA
Cre v06	Cre03.g167924	Cre03.g167924		28.2939	28.6471	28.2193	28.638	28.4038	28.8426	27.8289	27.7023	29.1387	NA	NA	NA
Cre v06	Cre03.g168050	Cre03.g168050	Global Transcription factor	27.9188	25.0614	NA	26.7237	25.2923	25.6822	24.0401	24.7707	24.8194	NA	NA	NA
Cre v06	Cre03.g168100	Cre03.g168100		23.8581	20.4354	23.2363	23.3278	NA	23.7292	NA	NA	NA	NA	NA	NA
Cre v06	Cre03.g168150	Cre03.g168150		30.0731	29.2123	29.6299	30.0951	30.0258	30.4045	29.8331	29.2749	29.2137	NA	NA	NA
Cre v06	Cre03.g168200	FAP69	Flagellar Associated Protein 69	26.6957	29.3841	28.6244	26.6806	29.5411	29.3456	28.7537	30.2736	29.3946	NA	NA	NA
Cre v06	Cre03.g168450	CCT8	T-complex protein 1, theta subunit	34.0847	34.7049	35.0751	34.2799	34.1734	34.7393	35.2468	34.3406	34.2487	NA	NA	NA
Cre v06	Cre03.g168650	Cre03.g168650		20.9596	24.6048	25.4194	25.5696	25.2687	NA	24.1417	25.8762	NA	NA	NA	NA
Cre v06	Cre03.g168700	Cre03.g168700	Phosphoglycolate phosphatase/4-nitrophenylphosphatase	32.5376	32.6558	32.5506	32.7424	33.0231	32.4899	32.0743	32.0339	32.5215	NA	NA	NA
Cre v06	Cre03.g168850	Cre03.g168850		28.1114	24.8516	NA	28.4204	28.1629	28.1864	28.0174	26.3202	28.1623	NA	NA	NA
Cre v06	Cre03.g169150	Cre03.g169150		31.5153	31.5001	31.302	31.268	31.6305	31.919	31.4998	31.5653	31.8631	NA	NA	NA
Cre v06	Cre03.g169400	UXS1	UDP-glucuronic acid decarboxylase for UDP-Xylose synthesis	35.459	35.2713	35.3959	35.4284	35.4603	35.6403	35.4035	35.416	35.6461	NA	NA	NA
Cre v06	Cre03.g169500	FLS2	Flagellar shortening 2	26.9072	23.3145	NA	NA	NA	NA	NA	NA	NA	NA	NA	NA
Cre v06	Cre03.g169650	Cre03.g169650		NA	NA	NA	28.0451	NA	28.285	31.764	32.1532	31.8047	NA	NA	NA
Cre v06	Cre03.g169700	Cre03.g169700	tRNA (guanosine-2'-O)-methyltransferase	24.5174	25.8038	27.9035	27.0813	27.5419	27.1908	26.2014	27.0486	26.0516	NA	NA	NA
Cre v06	Cre03.g169850	TSC1	Cysteinyl-tRNA synthetase	32.7072	32.8047	32.1915	33.1232	33.1795	32.6117	32.4221	32.8801	32.6031	NA	NA	NA
Cre v06	Cre03.g169900	Cre03.g169900		32.2075	32.3657	32.7754	32.5464	32.1335	31.8702	32.1812	32.0428	32.2497	NA	NA	NA
Cre v06	Cre03.g170100	Cre03.g170100		NA	NA	NA	24.1871	25.2845	NA	NA	NA	NA	NA	NA	NA
Cre v06	Cre03.g170150	Cre03.g170150		29.9345	29.9952	30.5855	28.7762	29.7318	30.918	29.4798	30.2267	30.5168	NA	NA	NA
Cre v06	Cre03.g170200	Cre03.g170200		28.3411	31.6097	31.2092	25.2839	27.7338	31.3241	31.4735	28.6105	29.8222	NA	NA	NA
Cre v06	Cre03.g170350	SEC12	regulator of COP-II vesicle coat	28.653	28.5337	26.6958	28.9087	28.0863	28.9767	28.9191	28.559	28.7529	NA	NA	NA
Cre v06	Cre03.g170450	Cre03.g170450		30.9318	30.7086	30.6327	31.0352	31.1381	30.9789	30.7284	30.1566	30.253	NA	NA	NA
Cre v06	Cre03.g170550	POC4	Proteome of centriole protein 4	31.9188	22.9385	27.1214	31.8502	31.6041	32.4793	26.5265	22.661	26.0249	NA	NA	NA
Cre v06	Cre03.g170750	RNP3	Small nucleolar ribonucleoprotein U3 component	23.7257	NA	23.2318	28.1319	28.1375	24.2308	29.4487	27.6412	NA	NA	NA	NA
Cre v06	Cre03.g170800	Cre03.g170800		26.9159	26.5015	23.7997	27.1849	26.4087	22.6296	22.7051	27.3626	26.0319	NA	NA	NA
Cre v06	Cre03.g170900	Cre03.g170900		26.1411	23.6377	NA	NA	NA	NA	NA	NA	NA	NA	NA	NA
Cre v06	Cre03.g171050	Cre03.g171050	Glycosyl hydrolase	30.479	31.5626	29.4223	30.7722	31.1198	31.5078	32.0184	30.4634	31.503	NA	NA	NA
Cre v06	Cre03.g171100	Cre03.g171100		31.4354	31.8143	32.5491	32.3269	32.2684	31.8348	32.0332	32.2856	31.8598	NA	NA	NA
Cre v06	Cre03.g171179	Cre03.g171179		25.2257	NA	24.6582	NA	NA	NA	25.5572	NA	18.5136	NA	NA	NA
Cre v06	Cre03.g171250	Cre03.g171250		24.8042	25.1504	23.8277	24.7352	25.6388	25.2454	23.0187	23.305	23.9775	NA	NA	NA
Cre v06	Cre03.g171300	GYX1	Glycolate oxidase	27.5199	26.9819	27.0092	NA	27.0451	27.1059	26.6146	26.2827	26.4765	NA	NA	NA
Cre v06	Cre03.g171350	SEC61A	SEC61-alpha subunit of ER-translocon	33.2267	33.4798	33.3463	32.7468	33.3436	33.7562	33.0623	33.7432	33.103	NA	NA	NA
Cre v06	Cre03.g171550	SSA13	cilia-sensing, structure and/or assembly	NA	NA	NA	28.0222	23.4651	28.5352	NA	NA	NA	NA	NA	NA
Cre v06	Cre03.g171600	XPP1	Exopolyphosphatase	24.8914	28.1111	NA	22.7541	27.1288	27.1465	27.8827	25.2223	NA	NA	NA	NA
Cre v06	Cre03.g171751	Cre03.g171751		30.2351	NA	23.8671	29.8354	23.2534	NA	NA	NA	NA	NA	NA	NA
Cre v06	Cre03.g171850	Cre03.g171850		27.9293	26.6348	24.8127	NA	NA	NA	25.5619	24.5655	NA	NA	NA	NA
Cre v06	Cre03.g171900	FAP56	Flagellar Associated Protein 56	28.3945	29.9998	28.5123	28.7685	27.6421	28.8259	28.3816	26.7298	28.6321	NA	NA	NA
Cre v06	Cre03.g171950	PEPC2	Phosphoenolpyruvate carboxylase 2	34.2644	34.2939	33.6785	33.6947	34.2558	34.4615	33.7712	33.4729	33.5346	NA	NA	NA
Cre v06	Cre03.g172000	KAR1	3-oxoacy-ACP reductase	33.3905	33.907	34.2651	34.0146	34.3691	33.6312	33.5194	34.2796	33.7801	24.6923	28.9227	29.7361
Cre v06	Cre03.g172100	PDF1A	Peptide deformylase	23.5584	25.2562	23.2206	23.1974	24.9721	NA	NA	NA	NA	NA	NA	NA
Cre v06	Cre03.g172150	Cre03.g172150		28.6137	29.5401	28.9081	29.9966	29.797	30.224	28.0624	27.8695	30.4571	NA	NA	NA
Cre v06	Cre03.g172200	Cre03.g172200		NA	27.1366	26.8221	26.9139	26.9779	27.2074	NA	NA	NA	NA	NA	NA
Cre v06	Cre03.g172300	PHT3A	Mitochondrial phosphate carrier protein	34.9134	34.1483	35.1449	34.8271	35.1461	34.0189	35.1364	34.9871	34.8827	NA	NA	NA
Cre v06	Cre03.g172500	PTOX2	Plastid terminal oxidase	30.8367	30.9168	30.2193	30.2611	30.5841	30.189	30.5088	30.3176	30.6239	NA	NA	NA
Cre v06	Cre03.g172550	PRMT1	Protein-/Histone-arginine N-methyltransferase	28.4711	30.1794	26.997	29.461	27.4147	27.9583	26.7741	29.2687	27.8974	NA	NA	NA
Cre v06	Cre03.g172600	Cre03.g172600		NA	28.1111	26.909	26.4398	25.8877	26.2312	26.7168	27.052	26.322	NA	NA	NA
Cre v06	Cre03.g172650	BLD2	Epsilon tubulin	22.6592	23.2917	20.9778	21.7842	22.3758	22.3609	23.6314	23.321	23.2406	NA	NA	NA
Cre v06	Cre03.g172700	Cre03.g172700		27.7892	26.4767	30.7034	26.7616	26.3994	27.2907	27.6126	24.9094	25.11	NA	NA	NA
Cre v06	Cre03.g172850	OASTL3	O-acetylserine (Thiol)-lyase/cysteine synthase 3	32.0753	32.0625	32.1258	32.1324	31.8198	32.1179	31.7849	31.8878	31.7337	NA	NA	NA
Cre v06	Cre03.g172950	Cre03.g172950	TruB family RNA pseudouridine synthase	32.9359	32.7333	32.9275	33.0008	32.9844	32.9042	32.8872	32.6942	33.2044	NA	NA	NA
Cre v06	Cre03.g173000	Cre03.g173000		28.4672	28.4789	28.3557	28.3255	28.7324	28.8067	28.4808	28.4885	28.3727	NA	NA	NA
Cre v06	Cre03.g173350	Cre03.g173350	Predicted protein with ankyrin repeats	33.4972	33.3793	33.4217	33.4966	33.2663	33.411	32.8883	33.0125	32.7218	NA	NA	NA
Cre v06	Cre03.g173600	Cre03.g173600		31.972	31.7633	26.6377	31.6979	32.1764	31.769	31.575	31.8572	31.7542	NA	NA	NA
Cre v06	Cre03.g173800	PDX2	Pyridoxal kinase	NA	33.1717	21.9063	32.6901	25.2608	27.8488	26.9489	32.617	NA	NA	NA	NA
Cre v06	Cre03.g173900	Cre03.g173900		29.8041	30.178	30.0247	30.2926	30.1408	29.9563	30.2109	29.357	29.2841	NA	NA	NA
Cre v06	Cre03.g174050	Cre03.g174050	ABC transporter, multidrug resistance associated protein	25.301	26.236	24.8758	25.1044	23.3891	24.3692	24.0611	NA	24.2272	NA	NA	NA
Cre v06	Cre03.g174200	Cre03.g174200		25.3522	26.3647	25.8779	25.13	25.9197	NA	23.3932	25.8732	25.7018	NA	NA	NA
Cre v06	Cre03.g174250	FAP111	Flagellar Associated Protein 111	NA	26.5349	24.7395	27.4899	27.126	27.2313	NA	NA	NA	NA	NA	NA
Cre v06	Cre03.g174300	Cre03.g174300		25.8725	24.533	27.2834	NA	NA	NA	28.6276	28.8228	29.0131	NA	NA	NA
Cre v06	Cre03.g174500	HDZ1	Zygote-specific homeobox protein	30.0742	29.5983	29.9729	30.028	30.5474	30.9355	28.583	29.2677	28.8968	NA	NA	NA
Cre v06	Cre03.g174750	CYN26B	Cyclophilin 26-2	30.1452	30.0145	30.6126	30.6347	29.1715	29.9268	29.8044	29.6837	28.9047	NA	NA	NA
Cre v06	Cre03.g174900	Cre03.g174900		23.3173	24.0418	26.3806	26.9003	NA	27.6917	NA	NA	NA	NA	NA	NA
Cre v06	Cre03.g175200	TOC75	Translocon at the outer envelope membrane of chloroplasts, 75 kDa subunit	33.0853	33.4503	33.3831	33.5821	33.1184	33.5013	33.2262	33.2472	33.1481	NA	NA	NA
Cre v06	Cre03.g175250	SQS1	Squalene synthase	29.999	30.8795	30.7288	30.1363	30.4314	30.241	30.5582	30.7707	29.8413	NA	NA	NA
Cre v06	Cre03.g175400	PGI1	Phosphoglucose isomerase 1	35.2088	35.4407	35.4165	35.106	35.3727	35.8322	35.8104	35.3583	35.2132	NA	NA	NA
Cre v06	Cre03.g175500	Cre03.g175500		NA	22.727	25.0093	26.1167	26.4842	26.1252	NA	NA	NA	NA	NA	NA
Cre v06	Cre03.g175750	Cre03.g175750		30.755	30.6015	30.833	29.3588	30.8658	30.5378	29.9153	29.9135	30.5614	NA	NA	NA
Cre v06	Cre03.g175850	Cre03.g175850	putative exodeoxyribonuclease III	22.8277	23.5789	26.0582	25.5968	23.3083	NA	NA	NA	NA	NA	NA	NA
Cre v06	Cre03.g176050	Cre03.g176050		27.4981	26.9021	26.9694	26.9719	27.7507	26.6066	27.3585	26.9131	26.8271	NA	NA	NA
Cre v06	Cre03.g176100	Cre03.g176100		31.306	31.7634	31.3516	31.7286	31.5011	31.5556	31.1087	31.5828	31.4151	NA	NA	NA
Cre v06	Cre03.g176250	ATPVD1	Vacuolar ATP synthase subunit D	33.727	35.771	33.6756	33.5598	33.6165	35.2535	33.2563	33.4363	33.6003	NA	NA	NA
Cre v06	Cre03.g176350	PLAP5	Plastid lipid associated protein 5	27.7784	27.7898	26.4328	26.8734	28.3794	25.8517	25.8525	24.2241	23.7505	NA	NA	NA
Cre v06	Cre03.g176400	Cre03.g176400		29.3555	29.0268	28.7446	29.2365	29.0608	30.6745	29.2951	29.2198	28.3606	NA	NA	NA
Cre v06	Cre03.g176500	Cre03.g176500		30.628	29.2858	29.4815	29.0712	29.3905	28.8006	29.5884	28.9701	28.8028	NA	NA	NA
Cre v06	Cre03.g176550	PRMT5	Protein-/Histone-arginine N-methyltransferase	29.6867	30.23	31.0961	29.9966	29.5282	29.4888	30.3346	25.6749	28.8766	NA	NA	NA
Cre v06	Cre03.g176651	MYSM1	Histone H2A deubiquitinase	31.0838	30.8298	30.7399	30.3673	30.6962	30.4311	31.2267	29.9457	31.1119	NA	NA	NA
Cre v06	Cre03.g176700	MRPS29	Mitochondrial ribosomal protein S29	24.5231	27.6814	26.9818	27.0794	27.7742	25.9195	25.1956	NA	27.4715	NA	NA	NA
Cre v06	Cre03.g176800	FPG1	Putative folylpolyglutamate synthase	26.7258	26.655	27.3164	26.5978	26.859	26.5962	26.901	27.0342	27.4035	NA	NA	NA
Cre v06	Cre03.g176833	NAP1	Novel actin protein 1	30.0164	30.3206	29.2182	29.0425	29.7795	29.2192	26.3463	29.3582	29.4783	NA	NA	NA
Cre v06	Cre03.g177053	Cre03.g177053		33.1355	33.5664	33.5461	33.3961	33.503	33.6689	32.7855	33.5764	33.4386	NA	NA	NA
Cre v06	Cre03.g177200	CRB3	RNA-binding protein C3, CELF family, subunit of CHLAMY1	33.3687	33.9438	33.6053	33.9285	33.6202	33.6945	33.4561	32.8074	33.8239	NA	NA	NA
Cre v06	Cre03.g177350	Cre03.g177350		32.3167	32.844	32.7541	32.5948	32.2793	32.7132	33.1024	33.0181	33.0134	NA	NA	NA
Cre v06	Cre03.g177500	Cre03.g177500		32.2037	32.3632	32.9723	32.7226	32.3868	33.0621	32.3291	32.1843	32.7216	NA	NA	NA
Cre v06	Cre03.g177550	Cre03.g177550		31.8515	25.4408	30.6334	30.7191	24.4682	30.7844	30.3557	NA	30.4381	NA	NA	NA
Cre v06	Cre03.g177600	Cre03.g177600		29.8238	29.3765	30.5992	29.9821	29.5909	30.6178	28.6187	29.8555	29.7344	NA	NA	NA
Cre v06	Cre03.g177900	MTX1	Metaxin 1	28.9554	NA	27.8827	28.2786	28.8343	28.3576	28.3719	24.8688	25.2826	NA	NA	NA
Cre v06	Cre03.g177950	Cre03.g177950		33.2067	27.8534	24.9161	22.5081	29.3888	29.7335	26.2402	21.165	28.515	NA	NA	NA
Cre v06	Cre03.g178050	Cre03.g178050		24.348	26.8128	26.9285	28.2968	26.227	26.9576	31.8528	25.7002	27.8718	NA	NA	NA
Cre v06	Cre03.g178100	MOT51	Predicted protein	22.3717	NA	24.0589	22.6035	29.6517	29.5491	23.0262	NA	20.286	NA	NA	NA
Cre v06	Cre03.g178150	RSP20	Radial spoke protein 20	34.8961	34.7077	35.0511	34.8651	34.5373	34.9628	34.577	34.0812	34.5798	24.2705	24.6474	NA
Cre v06	Cre03.g178250	NUOS6	NADH:ubiquinone oxidoreductase 16.3 kDa subunit	32.6095	32.2491	32.4619	32.4646	32.4394	33.0883	32.7218	32.431	32.6885	NA	NA	NA
Cre v06	Cre03.g178276	Cre03.g178276		26.3591	24.6487	26.2554	NA	NA	NA	NA	NA	NA	NA	NA	NA
Cre v06	Cre03.g178300	Cre03.g178300	Pre-mRNA splicing factor, SR-related protein	25.7274	28.6065	26.6222	26.3176	27.3323	27.5668	26.0354	26.0674	27.5243	NA	NA	NA
Cre v06	Cre03.g178350	FAP272	Flagellar Associated Protein 272 similar to calmodulin	30.2543	29.252	28.9447	29.8011	29.9444	29.7064	28.778	28.8355	29.5796	NA	NA	NA
Cre v06	Cre03.g178400	Cre03.g178400		30.9931	30.3436	30.7612	30.6888	31.0264	30.8725	29.382	30.0919	30.2847	NA	NA	NA
Cre v06	Cre03.g178450	CPN10	Chaperonin 10	33.4389	33.6959	33.881	33.753	33.6664	33.6255	33.6898	33.4158	33.6191	NA	NA	NA
Cre v06	Cre03.g178500	RIB43	Flagellar protofilament ribbon protein 43	29.5215	29.8767	29.0562	29.6199	29.343	29.9991	28.0282	29.6144	29.7043	NA	NA	NA
Cre v06	Cre03.g178550	Cre03.g178550		27.512	NA	22.4523	NA	28.8823	26.8699	NA	26.1566	24.753	NA	NA	NA
Cre v06	Cre03.g178600	TOP1	DNA topoisomerase I	30.2892	33.3239	30.4653	29.9318	29.7418	29.4267	29.4692	29.3997	29.35	NA	NA	NA
Cre v06	Cre03.g178650	MCM6	Minichromosome maintenance protein	28.6783	30.5954	31.3504	28.8709	30.813	30.9163	30.4598	27.4279	30.4084	NA	NA	NA
Cre v06	Cre03.g178700	Cre03.g178700		20.7311	16.3935	20.5276	NA	21.3946	25.1476	20.3682	NA	22.3817	NA	NA	NA
Cre v06	Cre03.g178750	Cre03.g178750		NA	NA	NA	NA	26.5266	25.6972	NA	NA	NA	NA	NA	NA
Cre v06	Cre03.g179300	Cre03.g179300	SNF2-related DNA/RNA helicase	25.5304	29.7448	24.5668	25.9146	26.087	25.1501	28.9654	29.1025	25.5974	NA	NA	NA
Cre v06	Cre03.g179750	Cre03.g179750		29.323	22.3409	NA	24.4184	23.115	29.4916	NA	NA	NA	NA	NA	NA
Cre v06	Cre03.g179860	Cre03.g179860	tRNA-(m5C) methyltransferase	31.3683	31.5851	31.0343	30.7795	31.4073	31.0442	30.7995	31.3283	30.8174	NA	NA	NA
Cre v06	Cre03.g179901	MRPL116	mitochondrial ribosome protein mL116, Chlamydomonas-specific	28.5195	28.7248	28.1979	28.7508	28.2679	28.0657	28.5714	29.3499	28.9119	NA	NA	NA
Cre v06	Cre03.g179941	Cre03.g179941		28.0148	26.9779	28.4256	27.0807	26.6565	27.8675	26.9303	24.9654	25.349	NA	NA	NA
Cre v06	Cre03.g179961	POLE1	DNA polymerase epsilon subunit 1	NA	NA	NA	NA	17.9539	24.3856	23.5492	30.2123	24.2139	NA	NA	NA
Cre v06	Cre03.g180151	Cre03.g180151		26.3663	28.1813	27.2292	28.0818	27.8882	28.1868	27.7079	26.9665	27.9208	NA	NA	NA
Cre v06	Cre03.g180200	Cre03.g180200		29.9846	26.9508	28.5423	26.7021	28.0137	28.7083	27.7176	29.0221	29.4925	NA	NA	NA
Cre v06	Cre03.g180250	INO1	Myo-inositol-1-phosphate synthase	31.7978	32.2845	32.0669	32.6034	31.9984	31.8752	31.7827	31.689	31.6633	NA	NA	NA
Cre v06	Cre03.g180300	SIR3	Sulfite reductase	29.9389	30.7963	29.8752	29.8433	29.4243	30.3627	29.5383	29.5224	30.0391	NA	NA	NA
Cre v06	Cre03.g180350	CKS1	Cyclin dependent kinase regulatory subunit	27.8241	28.4851	28.658	27.3412	28.033	28.5213	27.6456	27.132	27.8171	NA	NA	NA
Cre v06	Cre03.g180550	FPN2	Flagellar Associated 5'-nucleotidase	22.7634	25.0104	23.6238	21.6567	22.0996	23.5223	24.7237	24.4724	27.0296	NA	NA	NA
Cre v06	Cre03.g180650	DEG7	Deg protease	26.6238	28.276	28.3793	24.4385	26.4854	28.3678	27.3093	28.5482	27.979	NA	NA	NA
Cre v06	Cre03.g180700	BOL1	BOLA protein	28.7955	28.9173	28.8861	28.698	29.3399	29.2359	31.3243	31.3248	31.248	NA	NA	NA
Cre v06	Cre03.g180750	METE1	Cobalamin-dependent methionine synthase	39.0029	39.0595	38.9137	38.8168	38.6052	38.5034	38.2373	38.1424	38.0467	23.0197	28.6263	NA
Cre v06	Cre03.g180800	Cre03.g180800	Histone deacetylase complex protein	32.2285	32.2355	32.2491	32.4174	32.0249	32.7337	32.2728	32.2798	32.5643	NA	NA	NA
Cre v06	Cre03.g180850	SEC23A	COP-II coat subunit	31.5764	31.344	30.9628	31.2015	31.7127	31.8934	31.3321	31.3002	31.0345	NA	NA	NA
Cre v06	Cre03.g181150	LC8	Dynein arm light chain 8	28.9925	27.7705	28.9708	27.896	31.0767	31.0137	30.9713	30.727	25.5496	NA	NA	NA
Cre v06	Cre03.g181200	Cre03.g181200		31.4751	31.1052	31.2971	30.8488	33.5301	31.6223	30.954	30.6104	31.1472	NA	NA	NA
Cre v06	Cre03.g181250	CGLD13	conserved protein related to nucleoside diphosphate sugar epimerase	29.93	30.1325	30.2132	29.3165	30.1717	30.3369	29.577	30.198	30.1517	NA	NA	NA
Cre v06	Cre03.g181300	SHKG1	5-enolpyruvylshikimate-3-phosphate (EPSP) synthase (EC 2.5.1.19)	33.5017	33.9153	33.5995	34.0502	33.3486	32.9809	33.7661	33.9249	33.7228	NA	NA	NA
Cre v06	Cre03.g181450	POB7	Proteome of basal body 7	NA	26.1692	25.4796	NA	NA	NA	25.0746	26.2475	NA	NA	NA	NA
Cre v06	Cre03.g181500	DPE1	Disproportionating enzyme 1	33.0874	31.7911	32.6636	32.0947	32.2067	32.2746	31.6314	31.3933	31.4196	NA	NA	NA
Cre v06	Cre03.g181600	Cre03.g181600		25.6141	25.6637	25.2877	26.15	26.7702	25.1777	NA	NA	NA	NA	NA	NA
Cre v06	Cre03.g181750	Cre03.g181750		27.7518	27.9734	28.3981	28.5299	27.7153	27.9563	27.3827	27.9058	27.7687	NA	NA	NA
Cre v06	Cre03.g182050	LCS1	Long-chain acyl-CoA synthetase	32.9057	32.5773	32.6082	32.4011	32.8631	32.8631	32.476	32.3822	32.4293	NA	NA	NA
Cre v06	Cre03.g182100	ITPK1	Inositol 1,3,4-trisphosphate 5/6-kinase	26.7942	NA	25.5569	NA	NA	NA	26.6212	26.0397	26.7356	NA	NA	NA
Cre v06	Cre03.g182150	Cre03.g182150	Thylakoid Lumen Protein 18.3	35.5543	35.056	35.0168	35.515	35.1515	35.186	35.4781	34.965	34.8933	NA	NA	NA
Cre v06	Cre03.g182300	Cre03.g182300	Phosphoglycerate mutase	25.6945	NA	27.2758	NA	25.8797	24.7898	25.497	25.9457	28.5728	NA	NA	NA
Cre v06	Cre03.g182350	Cre03.g182350		29.2087	28.307	27.3131	28.3747	30.1189	30.2798	28.5004	27.7797	30.3196	NA	NA	NA
Cre v06	Cre03.g182450	Cre03.g182450		31.7814	31.967	31.7201	32.0864	32.1896	31.9751	32.1117	32.9811	32.2246	NA	NA	NA
Cre v06	Cre03.g182500	SRP72	Subunit of the Signal Recognition Particle	31.1806	30.2307	29.9752	30.0551	30.7154	29.6367	28.3605	30.4099	30.6939	NA	NA	NA
Cre v06	Cre03.g182551	PCY1	plastocyanin, chloroplast precursor	39.324	38.6568	38.8662	38.4399	39.2231	38.9844	38.3986	38.0445	38.3894	29.2522	30.3442	NA
Cre v06	Cre03.g182600	CPL1	Conserved in the Plant Lineage	30.9668	31.1221	31.682	30.7151	31.5937	31.0387	31.2573	31.1193	30.86	NA	NA	NA
Cre v06	Cre03.g182750	Cre03.g182750		26.1116	25.5212	23.5642	26.2206	24.5928	25.0637	25.9555	25.3308	28.0698	NA	NA	NA
Cre v06	Cre03.g182800	AGT2	Alanine-glyoxylate transaminase	30.9492	31.0095	30.7113	30.9317	31.055	30.6599	31.1362	30.2747	30.9148	NA	NA	NA
Cre v06	Cre03.g182900	Cre03.g182900		28.8344	29.4571	28.3262	29.7351	28.999	29.7762	29.2342	29.7375	29.4181	NA	NA	NA
Cre v06	Cre03.g182950	Cre03.g182950		31.1725	31.7749	31.052	31.5676	31.3207	31.8642	32.2354	32.0749	31.4187	NA	NA	NA
Cre v06	Cre03.g183000	Cre03.g183000		26.4853	26.2005	26.5201	26.6599	25.8804	26.3968	26.1082	NA	26.7816	NA	NA	NA
Cre v06	Cre03.g183050	MGT1	Putative Magnesium transporter	NA	NA	NA	27.6749	27.2178	28.842	27.842	29.6662	29.8671	NA	NA	NA
Cre v06	Cre03.g183100	TIM22B	translocase of inner mitochondrial membrane 22 homolog	31.4756	30.9452	31.0887	31.4154	31.3277	31.6021	31.3923	31.4745	31.1607	NA	NA	NA
Cre v06	Cre03.g183200	CPC1	Central pair microtubule complex 1	28.9567	29.9055	30.1297	30.6294	29.3163	30.1131	29.4765	30.7839	30.3038	NA	NA	NA
Cre v06	Cre03.g183250	Cre03.g183250		26.3054	22.2331	22.2519	23.3963	25.648	NA	NA	NA	NA	NA	NA	NA
Cre v06	Cre03.g183300	Cre03.g183300		31.1644	30.7406	29.4237	31.3063	31.1263	30.9384	30.2798	30.4622	29.5189	NA	NA	NA
Cre v06	Cre03.g183400	Cre03.g183400		31.3943	31.2281	31.7273	30.3354	31.1356	30.6564	30.2535	30.4231	29.3586	NA	NA	NA
Cre v06	Cre03.g183500	Cre03.g183500		NA	24.4183	26.5258	NA	NA	NA	NA	NA	NA	NA	NA	NA
Cre v06	Cre03.g183850	FDX6	Apoferredoxin, chloroplast precursor	29.773	29.4154	32.1838	29.1331	28.2353	28.3046	27.8594	26.7896	27.3006	NA	NA	NA
Cre v06	Cre03.g183900	Cre03.g183900		28.099	28.8426	27.0731	28.7047	28.5797	28.7848	NA	28.2972	28.389	NA	NA	NA
Cre v06	Cre03.g184151	Cre03.g184151	N-acetyltransferase	26.334	27.6595	27.4219	27.4509	27.4198	25.7499	26.5119	26.1943	26.3081	NA	NA	NA
Cre v06	Cre03.g184250	Cre03.g184250	Calmodulin-like protein	NA	NA	NA	NA	NA	NA	26.7158	26.4522	26.9891	NA	NA	NA
Cre v06	Cre03.g184300	Cre03.g184300	S-adenosyl-L-methionine-dependent methyltransferase	25.0101	29.5005	26.7284	27.1095	27.6545	24.6897	25.5161	27.3663	26.5379	NA	NA	NA
Cre v06	Cre03.g184350	Cre03.g184350		21.988	24.15	NA	NA	22.5008	22.3583	27.3515	21.8089	NA	NA	NA	NA
Cre v06	Cre03.g184400	Cre03.g184400	Putative NAD+ diphosphatase	27.4647	28.4565	28.5344	28.0567	27.7354	28.522	28.3268	28.3846	28.538	NA	NA	NA
Cre v06	Cre03.g184450	Cre03.g184450		26.1463	NA	26.3906	26.9445	26.566	27.6953	26.7126	26.7208	27.6424	NA	NA	NA
Cre v06	Cre03.g184500	Cre03.g184500		29.518	28.9435	29.2934	29.4729	32.159	30.7752	28.4564	27.8532	29.3306	NA	NA	NA
Cre v06	Cre03.g184550	LPA3	Low Photosystem II Accumulation 3	29.8624	30.4529	30.9806	29.8558	30.6101	29.6986	30.7488	30.1535	30.4514	NA	NA	NA
Cre v06	Cre03.g184700	Cre03.g184700		30.5777	31.1375	31.2331	31.0043	31.5697	31.5695	31.5685	31.5771	31.1051	NA	NA	NA
Cre v06	Cre03.g185050	FAP53	Flagellar Associated Protein 53	30.9685	30.9511	31.3369	31.189	31.348	31.7947	31.2562	31.0586	31.3073	NA	NA	NA
Cre v06	Cre03.g185200	CPL3	protein ser/thr phosphatase	28.8964	29.4102	26.3997	28.6336	27.8646	27.9004	26.429	28.0754	29.1025	NA	NA	NA
Cre v06	Cre03.g185250	SSS2	Soluble starch synthase II	29.5117	29.5765	29.2908	28.8619	29.2607	29.0677	28.36	28.4336	29.774	NA	NA	NA
Cre v06	Cre03.g185300	Cre03.g185300	Galactokinase	28.8846	28.8704	29.1263	29.0281	29.8521	29.4253	28.1567	28.2702	28.5486	NA	NA	NA
Cre v06	Cre03.g185500	VIP1	Diphosphoinositol Pentakisphosphate Kinase	32.134	32.03	35.0768	32.171	31.7227	31.9744	34.5795	32.6544	32.8216	NA	NA	NA
Cre v06	Cre03.g185550	SBP1	Sedoheptulose-1,7-bisphosphatase, chloroplastic	37.0931	37.0767	37.3433	37.2031	37.2695	37.3337	37.0465	37.4269	37.3005	27.0967	26.4608	NA
Cre v06	Cre03.g185600	OGD3	Dihydrolipoamide succinyltransferase	29.3772	29.8444	29.0314	29.0723	29.6742	29.0426	30.1167	29.8481	29.5545	NA	NA	NA
Cre v06	Cre03.g185650	FAP251	Flagellar Associated Protein 251	29.8271	30.4398	28.1036	30.4794	29.9339	30.5587	30.4419	30.0181	29.8573	NA	NA	NA
Cre v06	Cre03.g185750	Cre03.g185750		NA	NA	NA	22.1799	NA	18.9622	22.5753	24.1678	21.5783	NA	NA	NA
Cre v06	Cre03.g186000	Cre03.g186000		30.7988	30.9029	30.7422	30.5798	30.8438	30.9967	30.6592	29.7855	30.8401	NA	NA	NA
Cre v06	Cre03.g186150	Cre03.g186150		33.1663	27.9887	32.553	28.3713	26.2301	27.996	28.032	27.2381	25.753	NA	NA	NA
Cre v06	Cre03.g186200	PCT1	Phosphatidate cytidylyltransferase	NA	25.799	26.2552	NA	NA	NA	24.3343	24.7131	23.9379	NA	NA	NA
Cre v06	Cre03.g186300	DII2	p38 protein Associated with Inner Arm Dynein d	27.5656	26.6393	26.7527	27.599	27.6052	28.2134	26.5386	26.4433	26.2847	NA	NA	NA
Cre v06	Cre03.g186550	Cre03.g186550		NA	28.379	27.1422	NA	NA	NA	NA	NA	NA	NA	NA	NA
Cre v06	Cre03.g187000	Cre03.g187000		27.9302	28.0247	28.0911	28.3548	27.9527	27.3068	28.5305	28.5189	28.1508	NA	NA	NA
Cre v06	Cre03.g187050	PHT4C	Na+-dependent inorganic phosphate cotransporter	23.4531	25.7151	NA	NA	NA	NA	NA	NA	NA	NA	NA	NA
Cre v06	Cre03.g187200	DLL2	Outer Arm Dynein Light Chain 6	30.0047	27.7566	27.4445	22.8935	NA	27.8576	21.2526	NA	28.5112	NA	NA	NA
Cre v06	Cre03.g187250	Cre03.g187250		28.5669	28.9534	28.2433	29.0578	29.3521	29.5279	29.2458	28.4506	29.0023	NA	NA	NA
Cre v06	Cre03.g187400	Cre03.g187400		31.2178	32.0576	31.6797	31.8472	31.5479	31.3718	31.2769	31.1653	31.0635	NA	NA	NA
Cre v06	Cre03.g187450	RPI1	Ribose-5-phosphate isomerase, chloroplastic	34.6293	34.5065	34.9868	34.7341	34.9333	34.9305	34.756	34.7107	34.7792	NA	NA	NA
Cre v06	Cre03.g187550	Cre03.g187550		24.489	24.4748	23.3721	24.9015	23.2436	23.7955	NA	23.6495	24.291	NA	NA	NA
Cre v06	Cre03.g187650	Cre03.g187650		25.1934	25.8302	25.39	25.3515	25.0496	24.7372	26.6298	NA	22.0325	NA	NA	NA
Cre v06	Cre03.g188250	AGP4	ADP-glucose pyrophosphorylase small subunit	35.1407	35.0852	35.0712	35.1151	35.1689	34.8996	34.7036	34.7584	34.9864	27.0625	20.2862	NA
Cre v06	Cre03.g188450	PTX2	Phototaxis regulator	28.1632	27.7956	26.3233	26.9673	27.4849	26.6404	25.8885	27.4013	27.1237	NA	NA	NA
Cre v06	Cre03.g188500	VPS46	Subunit of the ESCRT-III complex	27.3535	26.8527	30.9546	26.6703	31.0365	27.7514	31.337	31.5595	28.0951	NA	NA	NA
Cre v06	Cre03.g188550	Cre03.g188550	DEAD/DEAH box helicase	26.9023	27.9291	27.8723	28.0898	27.0093	28.0985	NA	28.5744	27.5178	NA	NA	NA
Cre v06	Cre03.g188650	PLAP2	Plastid lipid associated protein 2	28.4132	26.9955	28.1689	27.6141	27.5242	27.3326	26.5845	28.0416	26.9829	NA	NA	NA
Cre v06	Cre03.g188700	PLAP6	Plastid lipid associated protein 6	NA	NA	NA	NA	24.5745	26.2953	NA	NA	NA	NA	NA	NA
Cre v06	Cre03.g188750	Cre03.g188750	DEAD/DEAH box helicase	NA	27.3395	28.1334	28.2858	27.307	27.8144	26.9899	27.2367	26.3195	NA	NA	NA
Cre v06	Cre03.g188800	Cre03.g188800	Nicotinate phosphoribosyltransferase	30.3001	30.1603	34.3989	33.9106	30.078	30.6727	29.9283	30.9271	31.6197	NA	NA	NA
Cre v06	Cre03.g189050	EAM1	Endomannosidase	27.3814	24.2835	27.0214	24.7349	24.8594	26.7502	24.2931	NA	26.1388	NA	NA	NA
Cre v06	Cre03.g189100	Cre03.g189100		24.1268	24.6465	25.9379	23.2202	NA	23.2051	NA	NA	NA	NA	NA	NA
Cre v06	Cre03.g189150	Cre03.g189150		26.9953	NA	24.196	NA	NA	NA	29.5703	29.6752	NA	NA	NA	NA
Cre v06	Cre03.g189250	RAB11	Small Rab-related GTPase	33.3188	33.7709	33.3052	33.1196	33.3376	33.0245	32.9386	33.4126	33.0914	NA	NA	NA
Cre v06	Cre03.g189300	PLAP10	Plastid lipid associated protein 10	32.5104	33.017	32.4134	32.9123	32.9003	33.1847	32.4633	32.2877	32.0678	NA	NA	NA
Cre v06	Cre03.g189350	Cre03.g189350		30.3573	31.3029	31.4931	30.9026	31.0145	31.4611	31.107	31.5078	31.0831	NA	NA	NA
Cre v06	Cre03.g189400	TSS2	Seryl-tRNA(Sec) synthetase	33.7372	33.7893	33.4693	33.8645	33.6113	33.8387	33.6467	33.6717	33.6495	NA	NA	NA
Cre v06	Cre03.g189450	Cre03.g189450		28.6271	29.3924	29.5305	28.7519	27.3453	26.8907	26.9694	28.9574	26.6741	NA	NA	NA
Cre v06	Cre03.g189500	Cre03.g189500		29.5244	29.9724	30.0627	31.9319	30.0891	29.5308	29.6808	29.7457	30.2191	NA	NA	NA
Cre v06	Cre03.g189605	Cre03.g189605		28.7997	28.6595	28.9987	28.8011	29.2507	29.3364	29.3126	28.6108	28.227	NA	NA	NA
Cre v06	Cre03.g189650	Cre03.g189650	Histone acetyltransferase	28.622	27.4503	26.738	26.3714	27.0993	27.1395	24.9037	27.9812	26.3474	NA	NA	NA
Cre v06	Cre03.g189700	Cre03.g189700		27.4187	26.2982	28.6166	27.102	NA	26.9382	24.6946	23.4389	26.1847	NA	NA	NA
Cre v06	Cre03.g189750	TIM8	Translocase inner membrane subunit 8	27.4663	27.7887	NA	NA	NA	NA	NA	NA	NA	NA	NA	NA
Cre v06	Cre03.g189800	CYN38	Cyclophilin 38	35.5878	35.7309	35.6785	35.412	35.7998	35.7497	35.5447	35.7245	35.5686	25.1104	25.5031	NA
Cre v06	Cre03.g189850	Cre03.g189850		22.1897	19.4187	20.3512	NA	NA	NA	NA	NA	NA	NA	NA	NA
Cre v06	Cre03.g189950	HOP1	HSP70-HSP90 organizing protein	33.51	33.4703	33.4716	33.6259	33.5995	33.5729	33.3254	33.2446	33.4083	NA	NA	NA
Cre v06	Cre03.g190100	EIF3B	Eukaryotic translation initiation factor 3, subunit B	34.4425	34.2742	34.5101	34.4348	34.4808	34.6589	34.4246	33.8022	34.1895	NA	NA	NA
Cre v06	Cre03.g190150	CGL1	Conserved in the Green Lineage	29.454	28.9351	29.0748	29.5609	29.184	28.9021	28.9408	28.9484	28.1747	NA	NA	NA
Cre v06	Cre03.g190500	GLC2A	Glucosidase IIa	34.0917	33.8942	33.8588	33.662	33.7161	34.0442	33.9324	33.8613	33.9612	NA	NA	NA
Cre v06	Cre03.g190550	Cre03.g190550		30.2981	26.4833	25.8871	25.4938	NA	24.8131	NA	NA	NA	NA	NA	NA
Cre v06	Cre03.g190750	Cre03.g190750		25.3131	25.5212	26.79	25.4733	25.9335	NA	25.5429	25.7038	25.8577	NA	NA	NA
Cre v06	Cre03.g190850	ECH1	EnoylCoA hydratase/isomerase	23.9526	27.4158	27.0641	27.1763	NA	26.6347	NA	26.9953	27.3903	NA	NA	NA
Cre v06	Cre03.g190900	Cre03.g190900		26.327	27.822	26.1347	NA	NA	NA	27.7125	27.0636	26.6341	NA	NA	NA
Cre v06	Cre03.g190950	TUA1	Alpha tubulin 1	38.2254	38.314	38.0917	38.1013	38.3863	38.4419	37.7604	38.1107	37.9178	28.4147	28.352	23.0764
Cre v06	Cre03.g191050	RAN1	Ran-like small GTPase	34.7635	34.9881	35.0714	34.821	34.9046	35.3092	34.6614	34.7301	34.8711	NA	NA	NA
Cre v06	Cre03.g191150	Cre03.g191150		28.2321	29.167	29.3922	29.5209	29.0541	30.3151	29.2178	32.5265	29.5693	NA	NA	NA
Cre v06	Cre03.g191200	Cre03.g191200	RNA methylase	22.3886	26.3745	27.9029	27.3264	NA	25.2896	26.0776	24.4037	NA	NA	NA	NA
Cre v06	Cre03.g191250	LCI34	Low-CO2-inducible protein 34	NA	27.266	28.4891	NA	NA	NA	NA	26.7492	27.548	NA	NA	NA
Cre v06	Cre03.g191850	Cre03.g191850	Short-chain dehydrogenase/reductase	29.8649	29.9352	29.8503	30.0728	29.9901	30.3405	29.9917	29.9796	29.8879	NA	NA	NA
Cre v06	Cre03.g191900	Cre03.g191900		27.0282	29.4483	29.8012	29.1228	29.2821	31.7977	29.1147	31.0067	30.0134	NA	NA	NA
Cre v06	Cre03.g191950	CGLD31	RimM-like protein	26.2011	26.961	26.5393	26.9428	26.8611	26.9539	26.6482	26.513	26.6354	NA	NA	NA
Cre v06	Cre03.g192000	SEC13L	COP-II coat subunit, nucleoporin	25.6976	24.9059	30.3223	NA	25.6167	25.6346	24.2876	NA	23.204	NA	NA	NA
Cre v06	Cre03.g192050	FTR1	Iron permease 1, membrane protein	24.6389	24.5553	26.7867	NA	NA	NA	NA	NA	NA	NA	NA	NA
Cre v06	Cre03.g192250	PHC69	Pherophorin-chlamydomonas homolog 69	27.6079	27.584	26.462	27.2757	28.6887	27.2714	27.532	26.7872	26.7097	NA	NA	NA
Cre v06	Cre03.g192350	Cre03.g192350		30.2583	30.4935	29.9365	31.4406	31.1633	31.2956	30.5242	30.1875	29.0306	NA	NA	NA
Cre v06	Cre03.g192400	Cre03.g192400		NA	NA	NA	26.923	NA	26.0847	NA	NA	NA	NA	NA	NA
Cre v06	Cre03.g192450	Cre03.g192450	Adenylate cyclase	NA	28.439	28.7943	26.7526	NA	27.4522	27.8801	32.4099	30.6467	NA	NA	NA
Cre v06	Cre03.g192550	RAD50	DNA repair protein	27.823	27.6583	29.3614	31.1682	27.1795	28.4533	26.9612	28.286	26.3528	NA	NA	NA
Cre v06	Cre03.g192850	Cre03.g192850		30.9679	33.5981	33.6212	30.4688	33.0261	33.2233	32.6622	30.8139	32.9547	NA	NA	NA
Cre v06	Cre03.g193000	Cre03.g193000	Halo-acid dehalogenase-like hydrolase	25.8649	27.7205	26.6731	25.3231	27.4839	26.6678	28.0276	28.6051	27.6024	NA	NA	NA
Cre v06	Cre03.g193050	Cre03.g193050		NA	27.4917	27.0023	27.7451	27.1985	28.2315	28.1496	26.4577	27.8532	NA	NA	NA
Cre v06	Cre03.g193100	Cre03.g193100		NA	NA	NA	25.4411	NA	22.4508	NA	NA	NA	NA	NA	NA
Cre v06	Cre03.g193350	Cre03.g193350	Dual-specificity protein phosphatase	28.5763	27.4338	27.1948	27.8307	27.8374	27.6953	24.5367	27.0358	27.442	NA	NA	NA
Cre v06	Cre03.g193550	MRPL46	Mitochondrial ribosomal protein L46	29.1018	28.7097	28.9657	28.5345	28.8554	27.3104	NA	21.8834	27.7965	NA	NA	NA
Cre v06	Cre03.g193700	Cre03.g193700		31.4676	31.858	31.4062	31.5066	31.8787	31.804	31.4641	31.7077	31.7087	NA	NA	NA
Cre v06	Cre03.g193750	GCST1	Glycine cleavage system, T protein	35.3125	35.4419	35.4295	35.4197	35.5379	35.2353	34.7829	35.0762	35.1846	NA	NA	NA
Cre v06	Cre03.g193800	TSN1	Aspartyl-tRNA synthetase	34.8806	35.0896	35.1799	35.3818	35.1414	35.3867	35.0662	35.0276	35.0076	NA	NA	NA
Cre v06	Cre03.g193850	SCLA1	Succinyl-CoA ligase alpha chain	32.8638	32.9464	33.8786	33.2624	32.981	33.3975	33.3725	32.6118	33.6343	NA	NA	NA
Cre v06	Cre03.g193950	FTRC3	Ferredoxin Thioredoxin Reductase, catalytic subunit, chloroplastic	30.2211	29.6297	30.1495	30.1365	30.0597	30.5713	29.9106	29.6008	29.8916	NA	NA	NA
Cre v06	Cre03.g194000	Cre03.g194000	Pre-mRNA splicing factor	28.9477	28.9151	30.0104	29.4289	29.0012	29.9841	28.3427	28.5199	29.2064	NA	NA	NA
Cre v06	Cre03.g194050	Cre03.g194050		NA	20.2558	26.2002	NA	NA	NA	NA	NA	NA	NA	NA	NA
Cre v06	Cre03.g194100	Cre03.g194100	Mitogen-Activated Protein Kinase Kinase Kinase	NA	24.9195	24.3563	NA	23.0891	23.6414	NA	NA	NA	NA	NA	NA
Cre v06	Cre03.g194150	Cre03.g194150		27.0352	27.0233	NA	27.6988	27.2384	27.2248	26.8112	25.6673	25.2242	NA	NA	NA
Cre v06	Cre03.g194200	PDH2	Pyruvate dehydrogenase E1 beta subunit	33.2746	33.1423	33.026	33.223	33.3121	32.7434	32.2202	32.7731	33.3747	NA	NA	NA
Cre v06	Cre03.g194250	Cre03.g194250		29.5586	30.8708	30.6811	30.7315	31.0356	30.8827	28.1047	29.5014	28.1829	NA	NA	NA
Cre v06	Cre03.g194300	NDUFAF6	NADH:ubiquinone oxidoreductase 1 alpha subcomplex assembly factor 6	27.9694	26.5385	28.5562	26.3794	27.2981	27.091	26.8983	26.2188	27.1924	NA	NA	NA
Cre v06	Cre03.g194350	Cre03.g194350		33.8909	34.3503	33.984	34.2233	33.8288	34.3275	34.1827	34.2578	34.1534	NA	NA	NA
Cre v06	Cre03.g194400	EIF3I	Eukaryotic translation initiation factor 3, subunit I	33.3852	33.5386	33.46	33.4155	33.6116	33.6295	33.2838	33.4076	33.4584	NA	NA	NA
Cre v06	Cre03.g194800	Cre03.g194800		27.7477	29.8927	30.0276	29.0724	28.5975	29.557	28.9742	29.3464	27.2988	NA	NA	NA
Cre v06	Cre03.g194850	MDH1	NAD-dependent malate dehydrogenase 1, chloroplastic	37.2164	37.2186	37.4115	37.1747	37.3288	37.4129	37.3358	37.4831	37.6574	NA	NA	NA
Cre v06	Cre03.g195200	CGL76	Conserved in the Green Lineage	31.7642	29.4453	32.0351	30.7001	32.1584	30.7997	29.6291	30.0466	31.3234	NA	NA	NA
Cre v06	Cre03.g195388	Cre03.g195388		31.8894	31.9883	31.7645	30.1803	30.5687	31.3737	30.5731	32.0651	31.58	NA	NA	NA
Cre v06	Cre03.g195450	POC11	Proteome of centriole protein 11	26.5428	26.4421	31.6694	26.1112	31.5556	31.9111	28.0951	31.5793	26.9573	NA	NA	NA
Cre v06	Cre03.g195550	Cre03.g195550		NA	NA	NA	NA	NA	NA	NA	NA	NA	NA	25.2323	26.7158
Cre v06	Cre03.g195650	PRPS10	Chloroplast Ribosomal Protein S10	32.8363	32.7553	32.5016	32.659	32.322	33.0096	32.6922	32.5844	32.1362	NA	NA	NA
Cre v06	Cre03.g195750	Cre03.g195750		25.9766	27.3987	27.1086	29.1245	29.1896	29.4142	28.5827	28.5555	27.4196	NA	NA	NA
Cre v06	Cre03.g195850	MSRB4	Methionine sulphoxide reductase	26.5625	25.9676	29.521	28.6429	29.0899	29.6155	26.7599	28.237	26.1098	NA	NA	NA
Cre v06	Cre03.g196100	Cre03.g196100		NA	24.4481	22.3791	NA	NA	NA	NA	NA	NA	NA	NA	NA
Cre v06	Cre03.g196400	Cre03.g196400		NA	NA	NA	24.6423	NA	24.5382	26.3268	25.4532	NA	NA	NA	NA
Cre v06	Cre03.g196450	Cre03.g196450		29.0529	29.3835	29.3885	29.1707	28.7949	28.7706	28.3661	27.6952	27.9193	NA	NA	NA
Cre v06	Cre03.g196550	Cre03.g196550	Found in Chlamydomonas, Volvox and Micromonas but not strongly conserved elsewhere	29.901	30.3557	28.3497	29.8293	30.6675	29.2373	30.4906	30.6847	30.0183	NA	NA	NA
Cre v06	Cre03.g196850	Cre03.g196850		28.0169	28.5113	27.6516	27.6129	28.099	27.7391	27.2993	27.03	28.5735	NA	NA	NA
Cre v06	Cre03.g196900	Cre03.g196900		32.2468	32.0359	32.1018	31.7607	32.007	32.184	31.4391	31.8758	32.0448	NA	NA	NA
Cre v06	Cre03.g196950	Cre03.g196950		25.6322	25.6256	25.0012	26.4423	27.2414	24.5286	24.384	26.7063	28.7922	NA	NA	NA
Cre v06	Cre03.g197000	POB8	Proteome of basal body 8	29.7474	30.1445	29.7174	30.5892	30.3148	30.4731	29.6624	30.4239	29.9605	NA	NA	NA
Cre v06	Cre03.g197050	HTV2	Histone H3 variant	30.0993	27.4112	31.537	NA	28.8525	31.0916	27.7292	NA	31.9464	NA	NA	NA
Cre v06	Cre03.g197350	CDC5	Cell Division Cycle 5	31.2811	31.0568	30.9123	30.9964	30.922	31.026	31.2947	31.4709	30.8015	NA	NA	NA
Cre v06	Cre03.g197400	SLP1	Sel-1 like protein	27.253	26.716	NA	25.354	26.1395	25.7084	NA	NA	NA	NA	NA	NA
Cre v06	Cre03.g197500	MOT6	Predicted protein	34.4837	34.4267	34.3201	34.2845	34.1946	34.2859	34.174	34.1113	34.3208	NA	NA	NA
Cre v06	Cre03.g197550	NDC1	Nuclear pore protein NDC1	29.4192	NA	25.9903	30.5566	28.8625	30.0851	25.5976	28.801	30.7337	NA	NA	NA
Cre v06	Cre03.g197650	Cre03.g197650		30.6827	30.3397	30.9229	30.8608	30.5328	29.5899	30.901	30.7948	30.5355	NA	NA	NA
Cre v06	Cre03.g197750	GPX3	Glutathione peroxidase 3	30.487	29.9465	30.8383	30.2266	30.4393	30.4387	30.2325	30.1755	30.3669	NA	NA	NA
Cre v06	Cre03.g197800	Cre03.g197800		26.7148	27.7548	27.0814	28.1407	27.2074	27.0509	27.793	28.4016	28.5059	NA	NA	NA
Cre v06	Cre03.g197900	Cre03.g197900		23.8435	22.911	NA	29.8213	23.2325	30.9364	29.6014	26.1702	28.3855	NA	NA	NA
Cre v06	Cre03.g198000	Cre03.g198000	Phosphoprotein phosphatase 2C-related	31.0904	31.1361	31.2541	31.0586	31.4068	31.4131	31.0299	NA	31.1383	NA	NA	NA
Cre v06	Cre03.g198150	OXA1	ALBINO3-like translocon protein	23.0761	24.8391	24.4916	25.1856	NA	23.8556	24.8376	NA	24.6736	NA	NA	NA
Cre v06	Cre03.g198850	Cre03.g198850	Thylakoid llumen protein	33.9366	33.7741	33.9466	33.8509	34.4183	33.2642	33.7504	33.5185	33.7249	NA	NA	NA
Cre v06	Cre03.g198950	CGL30	Conserved in the Green Lineage	33.3769	33.5417	34.0823	33.6485	33.655	33.7526	33.5504	33.4363	33.2929	NA	NA	NA
Cre v06	Cre03.g199000	PHOT1	Phototropin 1	34.1344	34.0113	34.4096	33.7563	34.1412	34.4418	33.8627	33.8433	34.3653	NA	NA	NA
Cre v06	Cre03.g199150	Cre03.g199150	NAD dependent epimerase/dehydratase	29.2699	30.2377	29.454	29.5396	29.774	28.4077	29.9375	29.7607	29.9101	NA	NA	NA
Cre v06	Cre03.g199300	AHA1	Activator of HSP90 ATPase homolog 1	31.5623	31.479	31.273	31.5284	31.3221	31.099	31.1153	31.2754	31.2406	NA	NA	NA
Cre v06	Cre03.g199311	VPS16	VPS16-like protein	27.9884	27.7826	27.3832	27.2514	28.1475	27.4118	25.6083	25.5549	25.3781	NA	NA	NA
Cre v06	Cre03.g199423	PYR4	Dihydroorotase dehydrogenase	29.4579	29.9143	30.2959	30.6182	29.845	30.5561	30.3828	30.6986	30.2595	NA	NA	NA
Cre v06	Cre03.g199500	FAP129	Flagellar Associated Protein 129	30.1786	29.3994	30.1044	30.4194	29.1064	30.0343	29.6688	29.1766	30.1679	NA	NA	NA
Cre v06	Cre03.g199535	Cre03.g199535	Stress-enhanced protein 3	35.2182	35.0332	34.7364	35.153	35.156	34.9468	35.1081	34.9195	34.7365	23.4973	22.4379	NA
Cre v06	Cre03.g199550	Cre03.g199550		25.4509	27.3527	27.0783	26.2288	27.4189	27.8894	27.2473	26.7112	26.8884	NA	NA	NA
Cre v06	Cre03.g199647	Cre03.g199647	Eukaryotic translation initiation factor 4A3	33.2044	33.7424	33.3486	33.3088	33.4929	33.495	33.2951	33.6285	33.6594	NA	NA	NA
Cre v06	Cre03.g199759	Cre03.g199759		31.677	32.1275	32.02	31.927	31.9759	32.2105	31.9119	31.9018	31.9489	NA	NA	NA
Cre v06	Cre03.g199800	HYDA1	Iron hydrogenase	24.9538	28.5545	25.1641	24.9938	25.7455	25.7856	24.9784	26.1649	25.5368	NA	NA	NA
Cre v06	Cre03.g199900	EIF4E	Eukaryotic translation initiation factor 4E	33.3283	33.3848	33.6257	33.6367	33.8614	33.5921	33.7172	33.6502	33.6644	NA	NA	NA
Cre v06	Cre03.g199950	Cre03.g199950		28.013	31.2066	28.1295	31.3308	27.7953	28.0521	NA	28.1109	27.9974	NA	NA	NA
Cre v06	Cre03.g199983	Cre03.g199983		30.6807	29.1753	30.9836	30.933	29.9589	31.6247	30.0178	29.3	31.1594	NA	NA	NA
Cre v06	Cre03.g200000	Cre03.g200000		27.3126	27.2063	27.0295	27.6973	27.0247	27.7449	26.8681	25.5056	27.1152	NA	NA	NA
Cre v06	Cre03.g200050	CAL1	Calpain family cysteine protease	31.3249	31.4099	32.0876	31.3265	31.2609	31.4644	31.5818	30.8933	31.6201	21.9453	25.4964	NA
Cre v06	Cre03.g200095	Cre03.g200095		NA	24.8453	25.4133	25.7041	NA	26.2772	NA	24.9705	24.9028	NA	NA	NA
Cre v06	Cre03.g200207	Cre03.g200207		NA	NA	NA	NA	NA	NA	22.5842	22.3149	23.0175	NA	NA	NA
Cre v06	Cre03.g200250	Cre03.g200250	Putative isocitrate lyase/malate synthase	34.2831	34.2515	34.2769	34.2957	33.8883	34.1406	33.74	33.9379	33.8899	NA	NA	NA
Cre v06	Cre03.g200431	Cre03.g200431		27.2466	NA	24.6621	25.566	25.2993	25.1945	25.289	27.5424	25.7032	NA	NA	NA
Cre v06	Cre03.g200543	Cre03.g200543	Mitochondrial substrate carrier protein	NA	22.5884	24.989	25.8242	25.6949	26.9321	24.2176	25.1369	28.0227	NA	NA	NA
Cre v06	Cre03.g200650	Cre03.g200650	Chitinase-like hydrolase	27.9898	28.2354	28.1941	28.2162	NA	28.5157	28.5703	28.7604	28.7371	NA	NA	NA
Cre v06	Cre03.g200700	FAP166	Flagellar Associated Protein 166	28.8844	28.8465	28.087	28.6015	28.7791	28.7104	28.2184	27.383	28.0438	NA	NA	NA
Cre v06	Cre03.g200950	FAP273	Flagellar Associated Protein 273	29.0117	25.9974	22.3124	28.2332	29.1134	27.873	26.4458	27.284	27.8573	NA	NA	NA
Cre v06	Cre03.g200991	Cre03.g200991		29.1855	29.3504	29.0254	29.8089	29.3818	29.9591	28.2184	30.084	29.9111	NA	NA	NA
Cre v06	Cre03.g201100	FTSHI4	Chloroplast-import FtsH-like ATPase	29.7876	30.2728	31.4817	31.4792	30.7659	31.5619	30.9142	31.4263	31.2528	NA	NA	NA
Cre v06	Cre03.g201300	SSA10	cilia-sensing, structure and/or assembly	25.8564	25.6497	NA	26.2175	29.3761	25.8954	25.514	28.1231	27.0648	NA	NA	NA
Cre v06	Cre03.g201327	Cre03.g201327	Aldo/keto reductase	29.4119	NA	29.817	NA	NA	NA	29.5388	29.0114	26.3278	NA	NA	NA
Cre v06	Cre03.g201400	Cre03.g201400	Phosphoprotein phosphatase 2C-related	31.5642	31.1615	31.2637	31.4543	31.1208	31.4875	30.6287	30.4619	30.9677	NA	NA	NA
Cre v06	Cre03.g201439	Cre03.g201439		24.1074	NA	26.133	NA	NA	NA	NA	NA	NA	NA	NA	NA
Cre v06	Cre03.g201664	GIT2	Gaa1-like membrane protein, component of GPI transamidase complex	26.3756	25.7515	25.1096	24.8172	25.703	26.7825	25.9314	25.4231	25.2203	NA	NA	NA
Cre v06	Cre03.g201750	Cre03.g201750		29.0404	29.2927	27.1465	28.5498	28.7864	29.3506	26.2886	28.7895	29.1081	NA	NA	NA
Cre v06	Cre03.g201776	Cre03.g201776		30.3845	29.5354	29.7158	29.5942	29.5557	29.6308	28.9488	28.9428	28.5088	NA	NA	NA
Cre v06	Cre03.g201900	RSP1	Radial spoke protein 1	31.5794	31.8448	31.4464	31.6531	31.8962	31.8453	31.2032	31.4266	31.6292	NA	NA	NA
Cre v06	Cre03.g202000	KIN4B	Kinesin motor protein	NA	25.0666	24.4078	21.786	NA	24.7054	NA	NA	NA	NA	NA	NA
Cre v06	Cre03.g202100	OPR18	OctotricoPeptide Repeat protein 18	NA	NA	NA	24.9357	NA	25.0594	NA	NA	NA	NA	NA	NA
Cre v06	Cre03.g202113	Cre03.g202113		32.5787	32.5978	32.1176	32.9061	32.1829	32.5806	32.2827	31.9275	32.3326	NA	NA	NA
Cre v06	Cre03.g202250	Cre03.g202250		24.7615	27.2284	NA	26.2122	26.7423	25.4635	NA	26.8787	26.5916	NA	NA	NA
Cre v06	Cre03.g202400	Cre03.g202400	Mitochondrial substrate carrier protein	29.3306	29.3336	30.3961	30.5696	30.7266	29.8067	30.0285	28.9992	29.8043	NA	NA	NA
Cre v06	Cre03.g202561	Cre03.g202561		31.8991	31.4803	32.3729	31.5189	32.0725	32.5301	31.3603	31.2424	31.4332	NA	NA	NA
Cre v06	Cre03.g202600	Cre03.g202600		26.7265	25.7614	26.6785	26.8222	27.3924	26.5485	26.4705	25.7848	26.1156	NA	NA	NA
Cre v06	Cre03.g202897	UBC34	E2 ubiquitin conjugating enzyme	26.4437	24.1404	NA	NA	NA	NA	23.7551	NA	23.7856	NA	NA	NA
Cre v06	Cre03.g202950	CRX1	Calredoxin 1	32.648	32.3369	33.2295	32.918	33.2379	32.6643	32.9439	32.4819	32.1391	NA	NA	NA
Cre v06	Cre03.g203351	Cre03.g203351		26.5293	25.5072	25.5109	24.577	24.9958	25.3428	24.7036	25.6188	25.4405	NA	NA	NA
Cre v06	Cre03.g203450	RPS21	Cytosolic 80S ribosomal protein S21	33.3401	32.5994	33.2091	33.0543	29.241	33.4183	32.9604	31.4679	33.4978	NA	NA	NA
Cre v06	Cre03.g203600	Cre03.g203600	Glycerophosphoryl diester phosphodiesterase, probably a phospholipase C	26.4302	25.731	30.6833	30.38	25.7982	30.2615	29.2464	24.1453	24.2779	NA	NA	NA
Cre v06	Cre03.g203730	DEGO1	Inactive Deg protease	NA	23.0356	25.0816	25.1093	27.1336	24.6318	24.4304	26.1296	24.6678	NA	NA	NA
Cre v06	Cre03.g203750	COG3	Component of oligomeric golgi complex	29.8611	30.2157	30.1982	30.1795	30.2886	30.0797	30.8168	30.2016	29.6167	NA	NA	NA
Cre v06	Cre03.g203793	Cre03.g203793	GT90 family protein 35	NA	NA	NA	NA	26.718	25.2611	NA	NA	NA	NA	NA	NA
Cre v06	Cre03.g203800	Cre03.g203800		28.7477	29.0412	28.6754	28.6768	27.0386	28.621	28.0605	26.7117	28.8881	NA	NA	NA
Cre v06	Cre03.g203850	ATS1	ATP-sulfurylase	35.6086	35.5249	35.4749	35.4752	35.5445	35.6292	35.1645	35.3966	35.1907	NA	NA	NA
Cre v06	Cre03.g204000	Cre03.g204000		23.9829	NA	23.1672	NA	NA	NA	NA	NA	NA	NA	NA	NA
Cre v06	Cre03.g204050	Cre03.g204050	Exostosin-like glycosyltransferase 6	22.5009	23.9165	NA	22.7061	NA	22.4038	22.3685	24.1037	22.8266	NA	NA	NA
Cre v06	Cre03.g204100	Cre03.g204100	Exostosin-like glycosyltransferase 5	NA	NA	NA	NA	NA	NA	28.0483	23.4582	23.4753	NA	NA	NA
Cre v06	Cre03.g204150	IFT80	Intraflagellar transport protein 80	31.5449	31.1274	31.5319	32.0278	31.443	31.3979	31.6577	31.5671	31.9196	NA	NA	NA
Cre v06	Cre03.g204250	SAH1	S-Adenosyl homocysteine hydrolase	38.6308	38.8676	38.8838	38.6802	38.542	38.6371	38.1791	37.7687	38.0829	28.6605	29.2708	NA
Cre v06	Cre03.g204300	Cre03.g204300		27.5236	27.8646	28.8	27.7923	28.4921	28.3033	26.9421	26.9245	26.9085	NA	NA	NA
Cre v06	Cre03.g204350	CLPR4	inactive subunit of chloroplast ClpP complex	28.7656	28.0994	30.2346	28.8411	28.0569	28.4707	25.6	27.3055	25.1371	NA	NA	NA
Cre v06	Cre03.g204353	Cre03.g204353		27.856	28.6283	27.5002	27.5484	28.0414	28.2902	26.5169	28.2492	27.5872	NA	NA	NA
Cre v06	Cre03.g204450	Cre03.g204450		31.4911	31.6885	31.7127	31.6072	31.4442	31.4815	31.5721	31.6626	31.7326	NA	NA	NA
Cre v06	Cre03.g204577	Cre03.g204577	DnaJ-like protein	27.5419	27.6733	27.4508	26.461	28.0464	27.1164	25.7033	26.851	25.8919	NA	NA	NA
Cre v06	Cre03.g204601	FAP278	Flagellar Associated Protein 278	35.0402	35.094	34.7356	35.0935	34.5344	34.4426	34.3575	34.0409	34.1299	NA	NA	NA
Cre v06	Cre03.g204650	NUOB4	NADH:ubiquinone oxidoreductase 13 kDa subunit	31.7015	31.774	31.6418	28.4311	31.7299	31.0642	31.4256	31.3841	31.0895	NA	NA	NA
Cre v06	Cre03.g204750	Cre03.g204750		NA	NA	NA	25.1138	25.1305	23.3094	25.2675	23.9192	24.561	NA	NA	NA
Cre v06	Cre03.g204752	Cre03.g204752		NA	NA	NA	NA	26.5445	26.7458	NA	NA	NA	NA	NA	NA
Cre v06	Cre03.g204800	RTA2	Arsenite-transporting ATPase	30.9836	30.813	30.2299	30.5343	30.7767	30.1209	30.6393	30.42	30.8599	NA	NA	NA
Cre v06	Cre03.g204950	Cre03.g204950		30.4949	29.824	30.138	30.992	28.3939	30.1486	30.9911	29.9824	29.978	NA	NA	NA
Cre v06	Cre03.g205050	DGTT4	Diacylglycerol acyltransferase, DGAT Type 2	28.6018	29.1822	29.9038	28.8345	28.5481	29.5051	28.8489	30.4704	28.9483	NA	NA	NA
Cre v06	Cre03.g205137	Cre03.g205137		27.8197	24.8096	28.188	24.9376	28.0502	28.0128	27.3304	25.9317	27.5828	NA	NA	NA
Cre v06	Cre03.g205473	Cre03.g205473		NA	28.8189	25.8828	32.2463	NA	26.4849	32.1943	27.0117	32.1599	NA	NA	NA
Cre v06	Cre03.g205550	Cre03.g205550		24.8013	NA	24.6489	NA	NA	NA	NA	26.5358	22.0581	NA	NA	NA
Cre v06	Cre03.g205650	Cre03.g205650		27.7236	28.3804	28.5329	28.2505	27.198	29.062	26.2609	27.657	26.6484	NA	NA	NA
Cre v06	Cre03.g205697	FAP350	Leucine-Rich-Repeat Coiled-Coil Flagellar Associated Protein 350	27.8254	28.2706	27.6537	28.5473	28.3979	28.3651	26.4756	26.9529	26.2587	NA	NA	NA
Cre v06	Cre03.g205750	Cre03.g205750		NA	28.1363	27.5195	NA	27.7739	27.8495	27.5248	27.769	27.7588	NA	NA	NA
Cre v06	Cre03.g205800	Cre03.g205800		NA	NA	NA	29.7155	NA	29.8767	NA	NA	NA	NA	NA	NA
Cre v06	Cre03.g205950	Cre03.g205950		26.6252	26.7467	26.8993	26.7594	26.9433	NA	NA	NA	NA	NA	NA	NA
Cre v06	Cre03.g206000	Cre03.g206000		26.4963	26.1549	NA	26.8833	26.0619	26.6963	25.7015	25.9078	25.4759	NA	NA	NA
Cre v06	Cre03.g206450	Cre03.g206450		30.0168	29.0312	29.5335	29.5337	27.8642	29.8857	NA	29.186	29.0645	NA	NA	NA
Cre v06	Cre03.g206550	CPLD2	conserved expressed protein with hydrolase motif	30.9749	31.1605	31.0896	31.2016	31.3178	31.3593	31.2884	31.2718	31.2152	NA	NA	NA
Cre v06	Cre03.g206593	Cre03.g206593		25.7604	28.2499	25.3524	25.4136	28.7987	26.764	25.9863	28.537	26.3397	NA	NA	NA
Cre v06	Cre03.g206600	AAD1	Acetohydroxyacid dehydratase	35.0977	35.3602	35.2585	35.4287	35.3684	35.5739	34.9556	35.181	35.2387	NA	NA	NA
Cre v06	Cre03.g206750	Cre03.g206750		31.5101	31.7405	30.7297	30.5311	31.176	30.2815	30.4788	30.6259	31.6775	NA	NA	NA
Cre v06	Cre03.g206800	HXT1	Plastidic glucose transporter	NA	NA	NA	NA	NA	NA	NA	27.8074	28.0379	NA	NA	NA
Cre v06	Cre03.g206817	Cre03.g206817		NA	NA	NA	NA	NA	NA	NA	24.8028	26.2172	NA	NA	NA
Cre v06	Cre03.g206929	EGY1	membrane associated metalloprotease involved in chloroplast development	30.653	30.7061	30.6261	30.525	30.446	30.4136	30.3262	30.4142	30.5414	NA	NA	NA
Cre v06	Cre03.g207041	Cre03.g207041		NA	26.5266	24.7924	26.7602	26.2	25.8339	26.0643	25.7781	25.0887	NA	NA	NA
Cre v06	Cre03.g207400	Cre03.g207400		22.8185	NA	25.1164	23.6199	25.0605	24.7023	26.3321	27.6925	27.9141	NA	NA	NA
Cre v06	Cre03.g207600	NSG6	expressed during nitrogen-starved gametogenesis	22.9183	23.502	NA	22.5435	21.6484	27.0158	21.1301	21.1776	21.7305	NA	NA	NA
Cre v06	Cre03.g207700	FPS1	Farnesyl pyrophosphate synthase	30.9493	31.8492	31.2586	32.1918	31.7282	31.6467	31.7293	31.9562	31.7952	NA	NA	NA
Cre v06	Cre03.g207713	ISA3	Isoamylase, starch debranching enzyme 3	31.8573	31.6162	31.6384	31.1885	31.7376	31.3031	31.7672	31.7941	31.7904	NA	NA	NA
Cre v06	Cre03.g207825	Cre03.g207825		30.0451	30.1725	29.1193	29.9092	29.7038	30.0598	29.3337	29.3209	30.1842	NA	NA	NA
Cre v06	Cre03.g208000	Cre03.g208000		31.4748	31.1614	31.2315	31.5502	31.7923	31.149	30.8843	31.8518	31.2874	NA	NA	NA
Cre v06	Cre03.g208050	HAD1	3-hydroxyacyl-ACP dehydratase	29.1106	NA	29.2121	29.1598	28.4742	29.4932	29.3172	28.9937	28.8224	NA	NA	NA
Cre v06	Cre03.g208100	RNB1	3'-5' exoribonuclease II	30.3523	31.0436	30.9384	30.8746	30.2362	30.666	29.3422	30.1264	29.9559	NA	NA	NA
Cre v06	Cre03.g209281	Cre03.g209281		NA	NA	NA	25.2698	NA	23.5947	NA	NA	NA	NA	NA	NA
Cre v06	Cre03.g209505	SNRK2E	snRK1 family in Chlamydomonas, subgroup 2	29.5697	30.1564	28.5681	30.1255	29.7207	30.0514	28.6532	29.5984	29.4269	NA	NA	NA
Cre v06	Cre03.g209841	Cre03.g209841		25.6698	28.6586	28.826	NA	28.8552	29.2413	28.3854	28.6251	NA	NA	NA	NA
Cre v06	Cre03.g210289	Cre03.g210289		25.8146	NA	22.4501	25.5156	23.3997	29.0738	26.3474	NA	26.2666	NA	NA	NA
Cre v06	Cre03.g210513	Cre03.g210513		31.328	31.9248	31.6854	32.7828	31.8491	30.8038	31.8834	30.364	29.9291	NA	NA	NA
Cre v06	Cre03.g210961	Cre03.g210961		25.104	24.7786	26.6238	24.8607	24.9739	25.5523	28.0287	24.1938	23.1952	NA	NA	NA
Cre v06	Cre03.g211409	MRPS106	Mitochondrial ribosomal protein S106, Chlamydomonas specific	26.8091	26.8284	25.9681	27.8476	26.7548	26.1684	26.3282	25.7748	26.5021	NA	NA	NA
Cre v06	Cre03.g211521	FAP165	Flagellar Associated Protein 165	26.8963	28.4335	29.2972	28.5921	28.1793	31.6209	29.0525	28.4647	29.667	NA	NA	NA
Cre v06	Cre03.g211745	Cre03.g211745		29.908	29.5686	29.1649	29.7485	29.6465	30.3218	28.6152	29.7936	29.4603	NA	NA	NA
Cre v06	Cre03.g212305	FAP181	Coiled-Coil Flagellar Associated Protein 181	28.5083	25.0386	24.2754	26.5655	27.1069	24.1835	NA	28.0185	27.7934	NA	NA	NA
Cre v06	Cre03.g212753	Cre03.g212753		26.4138	NA	25.4876	25.2302	25.4807	NA	NA	NA	NA	NA	NA	NA
Cre v06	Cre03.g212977	Cre03.g212977		NA	NA	NA	NA	NA	NA	NA	24.9589	24.8989	NA	NA	NA
Cre v06	Cre03.g213313	Cre03.g213313		31.0595	31.2892	31.5938	31.2906	31.5882	31.2235	31.0692	31.4723	31.6368	NA	NA	NA
Cre v06	Cre03.g213425	COX23	Cytochrome c oxidase assembly protein	31.3506	31.2177	30.6339	31.0255	31.2404	31.3346	31.425	31.2938	31.372	NA	NA	NA
Cre v06	Cre03.g213537	EGD1	GAL4 DNA-binding enhancer protein 1	34.3684	34.2468	34.1	34.2806	33.5974	34.2981	34.4405	33.741	34.1372	NA	NA	NA
Cre v06	Cre03.g800288	Cre03.g800288		29.2846	29.1014	30.0786	28.4417	29.8983	27.5565	27.3148	29.4144	29.3355	NA	NA	NA
Cre v06	Cre03.g800348	Cre03.g800348		NA	NA	NA	26.1303	25.9832	25.7839	22.239	27.2401	27.0138	NA	NA	NA
Cre v06	Cre03.g800354	Cre03.g800354		NA	26.8091	26.7649	NA	28.0667	27.3647	26.737	26.325	NA	NA	NA	NA
Cre v06	Cre03.g800362	Cre03.g800362		30.4624	31.1457	29.8457	30.9488	31.7278	31.3177	31.5237	32.3014	31.3651	NA	NA	NA
Cre v06	Cre03.g800399	Cre03.g800399		29.7856	26.5419	21.6397	25.9079	29.7041	26.4915	NA	NA	NA	NA	NA	NA
Cre v06	Cre03.g800412	Cre03.g800412		NA	NA	NA	NA	NA	NA	NA	20.543	27.64	NA	NA	NA
Cre v06	Cre03.g800413	Cre03.g800413		29.2669	27.9384	30.4882	27.6281	29.2859	29.0461	28.4603	29.198	28.8905	NA	NA	NA
Cre v06	Cre03.g800415	Cre03.g800415		29.9355	28.9255	29.6684	29.9111	29.7531	29.6778	30.1837	29.8367	30.1942	NA	NA	NA
Cre v06	Cre04.g211600	SNRK1A	snRK1 family in Chlamydomonas, subgroup 1	29.9959	30.1674	28.7297	30.2133	29.7415	30.8684	30.0276	30.3631	30.7607	NA	NA	NA
Cre v06	Cre04.g211800	RPL23	Cytosolic 80S ribosomal protein L23	34.8006	35.0447	35.0345	35.4954	35.0456	34.8142	34.7437	35.2073	35.1087	NA	NA	NA
Cre v06	Cre04.g212300	Cre04.g212300	Phosphoprotein phosphatase 2C-related	28.6591	29.25	28.792	27.6083	29.4159	29.4812	28.9318	26.5498	28.4899	NA	NA	NA
Cre v06	Cre04.g212500	CGL42	Conserved in the Green Lineage	29.6193	28.6003	29.036	28.9718	27.9262	28.9981	28.6362	33.6899	29.1544	NA	NA	NA
Cre v06	Cre04.g213050	Cre04.g213050		29.5116	30.1473	30.5497	29.5414	29.6355	30.2661	29.112	29.2092	29.6415	NA	NA	NA
Cre v06	Cre04.g213100	CGLD7	conserved, expressed esterase / lipase / thioesterase family protein	29.2881	30.6728	28.5217	29.3884	30.2521	29.8871	29.8796	29.6935	29.8209	NA	NA	NA
Cre v06	Cre04.g213250	Cre04.g213250		34.3862	34.5623	35.0098	35.0457	34.7891	34.9272	35.083	34.5916	34.8084	NA	NA	NA
Cre v06	Cre04.g213450	VPS2A	Subunit of the ESCRT-III complex	25.2767	24.7733	28.8425	28.4499	28.539	28.8683	24.569	23.5143	28.5116	NA	NA	NA
Cre v06	Cre04.g213500	Cre04.g213500	tRNA (guanine-N7)-methyltransferase	NA	NA	NA	NA	NA	NA	NA	22.0361	22.3546	NA	NA	NA
Cre v06	Cre04.g213650	Cre04.g213650		26.7691	NA	23.9998	27.5932	NA	27.3065	NA	NA	NA	NA	NA	NA
Cre v06	Cre04.g213905	Cre04.g213905		30.6061	30.6574	30.4847	30.2945	31.0984	30.6686	29.3661	30.16	28.674	NA	NA	NA
Cre v06	Cre04.g213985	Cre04.g213985		29.8055	28.5433	29.5047	28.6909	29.9394	29.6279	29.7104	29.2215	29.3662	NA	NA	NA
Cre v06	Cre04.g214050	MOT1	Molybdate transporter, type 1	NA	NA	NA	23.1926	NA	25.7898	NA	NA	NA	NA	NA	NA
Cre v06	Cre04.g214097	Cre04.g214097		28.5824	31.9885	NA	27.923	27.2089	28.8939	NA	28.4081	27.3952	NA	NA	NA
Cre v06	Cre04.g214150	THI4	Thiazole biosynthetic enzyme	36.1978	36.1545	36.3311	35.6867	36.031	35.8758	35.9389	35.6891	36.064	NA	NA	NA
Cre v06	Cre04.g214250	AGO2	Argonaute-like protein	27.1735	26.9678	26.6988	27.8344	28.6046	27.6216	26.0718	27.7617	25.8401	NA	NA	NA
Cre v06	Cre04.g214350	POLA1	DNA polymerase alpha, catalytic subunit	NA	22.9669	30.5238	NA	NA	NA	31.0781	NA	24.4567	NA	NA	NA
Cre v06	Cre04.g214500	IDH3	Isocitrate dehydrogenase, NADP-dependent	35.6586	35.5233	34.5679	34.044	35.6548	34.3579	34.3257	35.7443	35.6536	NA	NA	NA
Cre v06	Cre04.g214501	PNP1	Chloroplast polyribonucleotide phosphorylase	31.9772	31.8485	31.7054	32.3687	31.9046	31.6924	31.908	31.8723	31.7378	NA	NA	NA
Cre v06	Cre04.g214502	UGE1	UDP-D-glucose/UDP-D-galactose 4-epimerase 5	31.8426	33.4883	33.5244	33.1368	33.0178	34.0034	33.1767	33.0271	32.6984	NA	NA	NA
Cre v06	Cre04.g214503	Cre04.g214503		28.977	28.5754	28.2953	28.9763	27.4594	29.4574	28.7104	29.3879	28.3204	NA	NA	NA
Cre v06	Cre04.g214504	Cre04.g214504		NA	NA	NA	NA	NA	NA	NA	23.9201	21.9664	NA	NA	NA
Cre v06	Cre04.g214650	GSL1	Glucan synthase-like 1	28.0684	25.98	23.6803	25.2558	27.3287	27.1251	22.6868	24.3666	24.3861	NA	NA	NA
Cre v06	Cre04.g215150	SSS1B	Soluble starch synthase IB	30.8653	30.7744	30.8411	30.6848	30.556	30.9355	30.5734	30.2085	30.3453	NA	NA	NA
Cre v06	Cre04.g215250	FAP26	Ankyrin Repeat Flagellar Associated Protein 26	26.8805	23.6583	24.7781	24.6182	25.4485	30.8085	25.7868	27.177	27.6697	NA	NA	NA
Cre v06	Cre04.g215350	Cre04.g215350		NA	NA	NA	NA	NA	NA	26.4861	27.9327	29.5617	NA	NA	NA
Cre v06	Cre04.g215400	AKC3	conserved expressed protein related to ABC1/COQ8 mitochondrial putative ser/thr kinase	24.0345	25.7347	25.4545	26.857	25.621	25.7471	25.1022	25.3941	24.845	NA	NA	NA
Cre v06	Cre04.g215600	Cre04.g215600		28.8716	29.6929	28.8397	28.6529	27.9304	28.2467	27.8402	28.195	28.6052	NA	NA	NA
Cre v06	Cre04.g215750	Cre04.g215750		26.7327	27.0727	28.7509	26.8222	28.4415	28.4311	26.6649	28.5109	27.7495	NA	NA	NA
Cre v06	Cre04.g215800	Cre04.g215800		28.117	28.5488	29.0882	28.3857	27.515	29.9171	28.8369	30.4201	30.0083	NA	NA	NA
Cre v06	Cre04.g215850	IPA1	Importin alpha	33.5283	34.0723	33.7898	33.6605	33.9216	33.5702	33.6322	33.3414	33.7235	NA	NA	NA
Cre v06	Cre04.g216050	Cre04.g216050		24.5558	24.371	23.8233	24.6923	23.0784	24.8755	NA	NA	NA	NA	NA	NA
Cre v06	Cre04.g216100	Cre04.g216100		30.9377	30.4681	30.8862	30.7239	31.3209	31.4745	30.9148	30.8016	30.5329	NA	NA	NA
Cre v06	Cre04.g216250	FAP276	Flagellar Associated Protein 276	27.4196	28.148	28.529	27.1954	27.2857	27.3229	26.9	27.1057	28.638	NA	NA	NA
Cre v06	Cre04.g216350	CPLD3	Conserved in the Plant Lineage and Diatoms	29.7138	28.7595	29.9294	30.2193	29.1707	29.0791	29.3187	29.4775	29.4825	NA	NA	NA
Cre v06	Cre04.g216600	RPT6	26S proteasome regulatory subunit	32.6929	32.6187	32.4392	32.433	32.2545	32.1742	31.8133	31.9791	32.1457	NA	NA	NA
Cre v06	Cre04.g216902	ODA16	Outer Arm Dynein-IFT adaptor	29.9408	30.9978	30.1656	29.5606	30.3851	30.9057	29.9496	30.2218	30.2618	NA	NA	NA
Cre v06	Cre04.g216950	Cre04.g216950	Putative 3-ketoacyl-ACP-synthase (FAS complex)	31.2279	31.6411	31.2331	32.094	31.9495	31.1532	31.8065	31.0668	30.2074	NA	NA	NA
Cre v06	Cre04.g217450	Cre04.g217450		26.5325	26.363	27.3416	26.5989	26.3624	NA	25.8236	25.5589	26.3674	NA	NA	NA
Cre v06	Cre04.g217550	EIF3C	Eukaryotic translation initiation factor 3, subunit C	35.0041	34.8367	34.6035	34.8782	35.022	35.0699	34.3963	34.756	34.338	NA	NA	NA
Cre v06	Cre04.g217750	Cre04.g217750		22.3107	27.6117	NA	26.9685	NA	27.2867	27.4071	25.8047	27.5183	NA	NA	NA
Cre v06	Cre04.g217904	MRPL118	mitochondrial ribosome protein mL118, Chlamydomonas-specific	NA	23.1624	22.607	25.1388	NA	22.3131	25.075	26.338	24.4489	NA	NA	NA
Cre v06	Cre04.g217910	Cre04.g217910		29.8872	29.3915	30.1652	29.3931	29.4903	29.8078	31.1623	29.1512	31.4306	NA	NA	NA
Cre v06	Cre04.g217914	FAP57	Flagellar Associated Protein 57	30.571	30.9245	29.8096	30.5591	30.6079	30.5795	30.1856	30.1239	30.1903	NA	NA	NA
Cre v06	Cre04.g217921	COPB1	Beta subunit of COP-I complex	34.063	33.9276	33.8641	33.9822	33.9755	34.0975	33.7252	33.9013	33.7429	NA	NA	NA
Cre v06	Cre04.g217929	Cre04.g217929		30.9787	30.3807	30.3609	30.7901	30.9035	31.1487	30.8206	29.4541	29.5957	NA	NA	NA
Cre v06	Cre04.g217931	PFH14	Prolyl 4-hydroxylase 14	26.0803	26.4532	26.3233	26.2807	28.0291	26.1185	26.162	26.3792	26.1635	NA	NA	NA
Cre v06	Cre04.g217932	PRPL35	Chloroplast ribosomal protein L35	30.9709	31.7067	30.4832	30.9801	32.5078	31.3153	30.4402	31.0713	32.165	NA	NA	NA
Cre v06	Cre04.g217933	Cre04.g217933		29.3096	29.0762	29.9844	29.4124	28.8624	29.6683	28.3336	29.2507	28.9005	NA	NA	NA
Cre v06	Cre04.g217934	Cre04.g217934		31.7695	31.8866	31.8748	31.5786	31.4197	31.7479	31.1148	31.9982	31.5465	NA	NA	NA
Cre v06	Cre04.g217935	Cre04.g217935		31.3715	31.6994	32.1918	31.7145	32.4585	32.7369	31.9388	31.1371	31.8056	NA	NA	NA
Cre v06	Cre04.g217949	Cre04.g217949	Arabinose chain extension enzyme like protein 6	27.2659	27.611	27.0897	27.9592	27.2634	27.3445	27.3143	27.4531	27.2813	NA	NA	NA
Cre v06	Cre04.g217952	Cre04.g217952		NA	26.8986	23.5286	26.6631	26.8733	26.5375	26.0857	26.7588	26.4998	NA	NA	NA
Cre v06	Cre04.g217955	Cre04.g217955	Putative phosphoserine phosphatase	29.9656	30.8632	30.4595	30.6895	30.6302	30.6322	30.4671	30.7438	30.4267	NA	NA	NA
Cre v06	Cre04.g218050	RWP8	RWP-RK transcription factor	29.8639	29.6289	28.9515	28.9685	29.4096	NA	28.4896	29.2042	29.5198	NA	NA	NA
Cre v06	Cre04.g218100	FAP25	Flagellar Associated Protein 25	30.1333	30.8055	30.1809	31.0303	31.0123	30.8481	30.4456	30.0186	30.6197	NA	NA	NA
Cre v06	Cre04.g218150	PPH1	Thylakoid phosphoprotein phosphatase 2C-related	31.7866	31.6365	32.0456	31.8208	31.6751	32.3549	31.8289	31.8829	31.4774	NA	NA	NA
Cre v06	Cre04.g218250	FAP313	Flagellar Associated Protein 313	32.5024	32.646	32.2004	32.6038	32.9338	32.8226	32.4314	32.6621	32.6874	NA	NA	NA
Cre v06	Cre04.g218300	Cre04.g218300		NA	NA	NA	26.7696	25.4641	NA	22.2544	24.2556	22.2439	NA	NA	NA
Cre v06	Cre04.g218450	Cre04.g218450		24.0484	23.6726	26.3885	NA	NA	NA	24.4954	24.556	27.3409	NA	NA	NA
Cre v06	Cre04.g218500	Cre04.g218500		32.1157	29.5272	32.0768	29.7237	31.8859	29.9074	32.2242	31.6956	29.5798	NA	NA	NA
Cre v06	Cre04.g218700	TIF1	Chloroplast translation initiation factor 1	31.6925	31.3381	31.5589	31.0951	31.3198	31.0787	30.6948	31.0754	31.0911	NA	NA	NA
Cre v06	Cre04.g218800	THB3	Truncated hemoglobin	28.0283	28.5121	28.5047	NA	27.2287	27.7761	28.1757	27.4538	27.5746	NA	NA	NA
Cre v06	Cre04.g218850	Cre04.g218850	Putative small nucleolar ribonucleoprotein U3 protein	27.6978	25.0646	NA	26.7395	26.5508	NA	NA	NA	NA	NA	NA	NA
Cre v06	Cre04.g219000	Cre04.g219000		22.7967	NA	25.99	NA	NA	NA	NA	NA	NA	NA	NA	NA
Cre v06	Cre04.g219250	IFT52	Intraflagellar transport protein 52	31.1038	31.7473	30.8129	31.1448	31.353	31.3751	31.6992	31.0942	30.8691	NA	NA	NA
Cre v06	Cre04.g219350	Cre04.g219350		24.2681	24.8961	25.26	25.9731	24.7742	24.4364	23.0604	24.7295	25.1124	NA	NA	NA
Cre v06	Cre04.g219450	Cre04.g219450	Rieske [2Fe-2S] domain protein	31.8069	NA	32.6224	23.023	26.9114	32.5156	NA	NA	NA	NA	NA	NA
Cre v06	Cre04.g219900	Cre04.g219900	Putative phosphatidylglycerolphosphate phosphatase	23.71	26.6435	26.6531	26.5759	25.6186	26.9464	27.1789	25.8238	26.4148	NA	NA	NA
Cre v06	Cre04.g219950	Cre04.g219950		31.8641	31.6567	32.399	31.607	32.0784	32.2319	31.7229	30.7932	31.7221	NA	NA	NA
Cre v06	Cre04.g220000	Cre04.g220000		NA	NA	NA	21.1093	NA	28.5095	NA	NA	NA	NA	NA	NA
Cre v06	Cre04.g220200	Cre04.g220200		32.6487	32.5921	32.1868	32.0713	32.5733	32.2836	31.9686	32.3667	32.4446	NA	NA	NA
Cre v06	Cre04.g220350	ATPVA3	Vacuolar ATP synthase subunit A	31.4881	31.5735	30.9329	31.1247	31.8521	31.4185	31.5987	31.0194	31.3182	NA	NA	NA
Cre v06	Cre04.g220700	ALK2	Aurora-like kinase	26.5329	26.1928	25.3131	26.2301	26.7189	27.1658	22.826	24.4215	24.8552	NA	NA	NA
Cre v06	Cre04.g221000	Cre04.g221000		26.0143	27.3748	25.7492	26.2671	26.6032	26.8842	27.0035	26.3141	26.0829	NA	NA	NA
Cre v06	Cre04.g221050	Cre04.g221050		26.4724	27.04	26.3101	29.014	27.7121	27.398	27.3512	27.7456	27.6788	NA	NA	NA
Cre v06	Cre04.g221250	Cre04.g221250		30.2325	30.4361	29.8307	30.357	30.7402	31.2754	30.0429	30.133	32.118	26.7199	26.1211	NA
Cre v06	Cre04.g221350	Cre04.g221350		28.6209	25.1566	28.6761	28.4549	28.3337	28.6456	27.5432	28.1552	27.8768	NA	NA	NA
Cre v06	Cre04.g221400	Cre04.g221400		32.891	33.2604	32.6265	32.2201	32.9348	32.4438	33.3026	32.5957	32.4897	NA	NA	NA
Cre v06	Cre04.g221450	Cre04.g221450	Putative pherophorin-chlamydomonas homolog	30.8691	30.6059	31.5371	31.291	30.7998	30.6718	30.1586	29.5411	30.5527	NA	NA	NA
Cre v06	Cre04.g221550	CVDE1	Chlorophycean Violaxanthin De-epoxidase	29.962	29.7061	30.7048	30.6594	29.859	30.8491	29.0351	28.8085	28.8371	NA	NA	NA
Cre v06	Cre04.g221600	Cre04.g221600		28.2782	27.8678	26.3511	27.735	28.3595	27.7955	26.7929	28.2014	27.9219	NA	NA	NA
Cre v06	Cre04.g221700	COX3	Mitochondrial cytochrome c oxidase subunit III	30.5532	30.1505	30.5678	30.3868	30.5614	31.04	29.6485	30.3118	30.4781	NA	NA	NA
Cre v06	Cre04.g221850	Cre04.g221850		28.2174	26.3105	27.6003	26.8272	27.4082	28.1667	27.671	26.014	25.4646	NA	NA	NA
Cre v06	Cre04.g221950	Cre04.g221950		25.323	26.8002	24.5022	27.798	23.7073	NA	NA	NA	NA	NA	NA	NA
Cre v06	Cre04.g222300	Cre04.g222300	putative RNA-binding protein	27.6083	27.634	28.2025	27.926	27.2352	26.8404	27.5253	26.4985	27.7204	NA	NA	NA
Cre v06	Cre04.g222500	BICD1	Bicaudal D	NA	25.7007	25.6562	NA	26.3527	30.0258	25.3243	25.6213	25.8248	NA	NA	NA
Cre v06	Cre04.g222700	EF3	Elongation Factor 3	36.63	36.692	36.5373	36.8274	36.8153	36.6526	36.4617	36.608	36.5082	NA	NA	NA
Cre v06	Cre04.g222750	CCP2	Low-CO2-inducible membrane protein	30.9352	30.5629	30.7937	30.2283	30.9465	30.988	30.5722	30.6219	31.1264	NA	NA	NA
Cre v06	Cre04.g222800	LCID1	Low-CO2 inducible protein D	34.0824	34.0197	34.6538	33.7236	34.1405	33.9944	34.0537	33.5959	33.7915	NA	NA	NA
Cre v06	Cre04.g222950	SUR2	Surfeit 2-like protein	28.5581	25.2826	NA	24.622	26.6777	26.6423	NA	NA	NA	NA	NA	NA
Cre v06	Cre04.g223000	Cre04.g223000	Histone-lysine N-methyltransferase	25.8533	27.6224	25.6437	27.1246	27.75	28.0324	23.1861	24.9936	25.6821	NA	NA	NA
Cre v06	Cre04.g223100	CAH1	Carbonic anhydrase	38.7061	38.9949	38.6393	38.7527	38.6864	39.0246	38.4868	38.621	38.5041	27.2976	27.462	NA
Cre v06	Cre04.g223150	NCL1	Nuclear Control of chloroplast Like 1	25.664	24.7856	33.1118	26.438	25.5289	32.7275	24.6924	24.9307	30.369	NA	NA	NA
Cre v06	Cre04.g223300	CCP1	Low-CO2-inducible chloroplast envelope protein	36.0585	35.3999	36.0125	35.5913	35.5727	35.6181	35.6724	35.4091	35.6125	25.985	22.5121	23.2863
Cre v06	Cre04.g223350	Cre04.g223350	Adenylate/guanylate cyclase	29.9029	28.1361	28.4161	28.022	28.5639	28.7421	28.2432	27.9527	27.9665	NA	NA	NA
Cre v06	Cre04.g223450	Cre04.g223450		25.5348	NA	27.2585	NA	NA	NA	NA	NA	NA	NA	NA	NA
Cre v06	Cre04.g223800	Cre04.g223800		29.444	29.256	29.713	26.8698	29.5723	30.1418	29.1077	30.0513	28.1462	NA	NA	NA
Cre v06	Cre04.g223850	Cre04.g223850	Cytoplasmic DExD/H-box RNA helicase	33.9409	34.3564	34.2099	34.4244	34.1569	34.7866	34.4651	33.9351	34.3258	NA	NA	NA
Cre v06	Cre04.g223900	Cre04.g223900		26.1354	27.126	28.7519	NA	25.6784	29.6861	NA	26.906	24.5404	NA	NA	NA
Cre v06	Cre04.g224150	Cre04.g224150		30.7509	30.8514	31.0372	30.8027	30.9299	30.776	30.1066	29.9626	30.4111	NA	NA	NA
Cre v06	Cre04.g224250	FAP147	Flagellar Associated Protein 147	26.5185	27.0386	25.5592	27.6955	26.3163	24.1415	25.8534	23.4103	25.805	NA	NA	NA
Cre v06	Cre04.g224400	Cre04.g224400		21.2104	21.4388	17.571	NA	NA	NA	NA	NA	NA	NA	NA	NA
Cre v06	Cre04.g224500	Cre04.g224500		NA	24.3581	22.0855	NA	24.0763	24.0715	NA	NA	NA	NA	NA	NA
Cre v06	Cre04.g224600	Cre04.g224600		27.7747	28.0445	28.2634	27.7476	28.4591	28.215	27.8404	28.4616	27.7385	NA	NA	NA
Cre v06	Cre04.g224750	VAMP1	Endosomal R-SNARE protein, Vamp7/Nyv1-family (R.III)	32.4376	32.0987	32.7148	33.5906	32.2512	33.4286	32.5286	32.7673	31.995	NA	NA	NA
Cre v06	Cre04.g225000	Cre04.g225000		19.4999	19.4302	20.6286	19.028	22.3162	21.906	22.1256	22.0868	24.1052	NA	NA	NA
Cre v06	Cre04.g225050	Cre04.g225050		NA	NA	NA	NA	24.0081	24.8768	27.6118	26.6903	26.5721	NA	NA	NA
Cre v06	Cre04.g225200	FAP311	Flagellar Associated Protein 311	21.8849	25.0638	26.3365	25.5786	26.8209	25.752	27.3379	28.0315	28.166	NA	NA	NA
Cre v06	Cre04.g225350	Cre04.g225350		30.6117	30.6391	30.8906	30.835	31.51	31.069	30.9335	30.5313	30.3309	NA	NA	NA
Cre v06	Cre04.g225400	Cre04.g225400		32.7123	32.4441	31.3438	31.5852	32.436	32.8445	30.4551	30.8003	30.9015	NA	NA	NA
Cre v06	Cre04.g225600	CGL104	mitochondrial glycoprotein family protein	28.3191	28.2623	28.6921	28.884	28.2022	28.1522	28.5945	28.09	28.9399	NA	NA	NA
Cre v06	Cre04.g225750	Cre04.g225750		NA	NA	NA	NA	NA	NA	28.8069	26.0271	27.0723	NA	NA	NA
Cre v06	Cre04.g225850	VAMP3	Endosomal R-SNARE protein, Vamp7/Nyv1-family (R.III)	28.0302	27.4451	28.4843	24.4691	28.1524	28.266	27.0312	26.2231	26.8597	NA	NA	NA
Cre v06	Cre04.g225900	VAMP2	Endosomal R-SNARE protein, Vamp7/Nyv1-family (R.III)	28.2929	29.554	28.0991	30.0358	28.6709	30.5333	29.2949	28.6148	28.8399	NA	NA	NA
Cre v06	Cre04.g226050	ARS10	Arylsulfatase	30.915	30.6995	31.1336	31.2994	31.0292	31.4079	31.2603	31.1511	31.1673	NA	NA	NA
Cre v06	Cre04.g226200	Cre04.g226200		25.7957	23.7968	NA	25.0401	26.4632	25.109	NA	25.473	25.4258	NA	NA	NA
Cre v06	Cre04.g226450	PRP17	Nuclear pre-mRNA splicing factor, component of the spliceosome	29.4322	29.6533	29.4461	29.6644	29.1848	29.5853	28.7472	29.4408	29.3025	NA	NA	NA
Cre v06	Cre04.g226600	ARS12	Arylsulfatase	NA	30.7948	18.5044	NA	NA	NA	22.7843	23.8333	NA	NA	NA	NA
Cre v06	Cre04.g226800	Cre04.g226800		29.3221	28.1117	28.6072	29.6447	28.4542	28.3745	28.5944	26.9157	27.1691	NA	NA	NA
Cre v06	Cre04.g226850	ASP1	Pepsin-type aspartyl protease	32.7257	32.448	33.1393	32.4362	32.2411	32.6295	32.0039	31.772	31.823	NA	NA	NA
Cre v06	Cre04.g226950	Cre04.g226950		28.4468	28.4282	28.7621	NA	28.4604	28.6735	NA	NA	NA	NA	NA	NA
Cre v06	Cre04.g227350	CCR4	Putative NOT-complex component	29.7425	29.6955	29.6328	29.53	29.1292	29.0997	28.7113	28.4054	29.7544	NA	NA	NA
Cre v06	Cre04.g227900	PF20	WD-repeat protein of flagellum central pair	26.7851	28.8093	28.3643	27.505	28.7324	28.1763	27.953	27.7232	27.5313	NA	NA	NA
Cre v06	Cre04.g228500	Cre04.g228500		NA	NA	NA	NA	NA	NA	25.2084	22.1026	NA	NA	NA	NA
Cre v06	Cre04.g228550	Cre04.g228550		23.9834	24.2405	24.3364	25.8147	22.1696	24.2581	20.0153	26.867	26.0093	NA	NA	NA
Cre v06	Cre04.g228650	Cre04.g228650		24.5157	24.446	25.5532	23.6016	23.3928	24.6942	NA	NA	NA	NA	NA	NA
Cre v06	Cre04.g228800	Cre04.g228800		NA	26.8961	25.8396	NA	24.9802	26.3923	26.7873	NA	25.4881	NA	NA	NA
Cre v06	Cre04.g229000	IPK1	Inositol polyphosphate kinase	28.481	NA	29.949	27.6947	NA	24.5287	NA	23.7589	24.2787	NA	NA	NA
Cre v06	Cre04.g229163	Cre04.g229163		24.0416	24.9878	25.8302	NA	NA	NA	22.046	29.028	23.7304	NA	NA	NA
Cre v06	Cre04.g229300	RCA1	RuBisCO activase 1, chloroplastic	37.0072	36.8394	37.2435	37.119	37.1682	37.0249	36.7411	36.678	36.596	25.8587	27.0288	NA
Cre v06	Cre04.g229350	Cre04.g229350		25.5578	25.8845	27.0356	26.0949	25.9337	26.6499	27.3356	26.1011	23.914	NA	NA	NA
Cre v06	Cre04.g229494	Cre04.g229494		24.7928	25.917	24.3039	27.1393	25.1081	24.3549	NA	23.9635	25.777	NA	NA	NA
Cre v06	Cre04.g229700	UGP1	UDP-glucose pyrophosphorylase	33.8562	34.0931	34.3594	33.9708	34.2403	34.2561	34.445	33.9744	33.9784	NA	NA	NA
Cre v06	Cre04.g229948	Cre04.g229948		29.2024	28.9231	29.5698	29.6513	29.5966	29.4276	29.548	28.9605	29.1639	NA	NA	NA
Cre v06	Cre04.g230144	SPT1	Component of serine palmitoyltransferase	NA	NA	NA	23.8673	26.4689	23.4385	25.5629	23.9146	26.685	NA	NA	NA
Cre v06	Cre04.g230340	FAP206	Flagellar Associated Protein 206	28.9745	29.2701	27.714	29.0255	29.1836	28.5482	29.1665	25.9369	27.713	NA	NA	NA
Cre v06	Cre04.g230536	Cre04.g230536		NA	NA	NA	26.3445	NA	23.2694	NA	NA	NA	NA	NA	NA
Cre v06	Cre04.g230732	Cre04.g230732	Carbohydrate sulfotransferase-related 2	26.7699	NA	27.8964	NA	NA	NA	NA	NA	NA	NA	NA	NA
Cre v06	Cre04.g230830	Cre04.g230830		24.4562	25.5439	NA	NA	24.1759	25.855	25.7117	NA	25.3472	NA	NA	NA
Cre v06	Cre04.g231026	SRP43	43 kDa subunit of chloroplast signal recognition particle	27.6599	31.1304	30.025	31.309	31.0682	31.1889	29.8838	29.6242	30.9549	NA	NA	NA
Cre v06	Cre04.g231124	Cre04.g231124		29.244	29.2316	29.5412	29.3202	29.0355	29.6647	28.8297	28.413	28.7163	NA	NA	NA
Cre v06	Cre04.g231222	CPN60A	Chaperonin 60A	36.2307	36.2336	36.3827	36.2776	36.2023	36.434	36.0203	36.1851	35.9837	25.349	26.6777	NA
Cre v06	Cre04.g231418	Cre04.g231418		NA	17.877	28.059	26.8215	27.2112	27.9509	27.1608	27.4629	26.9428	NA	NA	NA
Cre v06	Cre04.g231516	Cre04.g231516		26.4822	27.5632	26.1094	27.6279	25.4305	28.0981	26.4523	26.7901	26.136	NA	NA	NA
Cre v06	Cre04.g231614	Cre04.g231614		25.0961	23.9443	27.0078	NA	28.1119	25.4487	NA	NA	NA	NA	NA	NA
Cre v06	Cre04.g232104	LHCBM3	Light-harvesting complex II chlorophyll a/b binding protein M3	39.9613	39.8673	39.4415	39.559	40.1765	40.041	38.8624	39.6184	39.6609	28.0007	29.1191	NA
Cre v06	Cre04.g232602	GRX4	Glutaredoxin 4, CGFS type	28.519	25.7312	27.2323	25.2317	26.3738	27.1763	25.1562	NA	22.5152	NA	NA	NA
Cre v06	Cre04.g233003	Cre04.g233003		NA	26.5651	27.4741	NA	NA	NA	25.2219	26.345	29.1949	NA	NA	NA
Cre v06	Cre04.g233302	Cre04.g233302		26.6121	26.9162	28.9176	26.432	27.1301	27.9475	27.2012	27.1284	27.1484	NA	NA	NA
Cre v06	Cre04.g800432	FTSHI2	Chloroplast-import FtsH-like ATPase	29.6177	29.9417	30.6891	30.058	29.981	30.4721	30.1343	30.0435	30.0855	NA	NA	NA
Cre v06	Cre04.g800465	Cre04.g800465		NA	26.968	30.8843	NA	NA	NA	NA	NA	NA	NA	NA	NA
Cre v06	Cre04.g800472	Cre04.g800472		25.5404	NA	25.5705	NA	25.96	25.4294	NA	NA	NA	NA	NA	NA
Cre v06	Cre04.g800501	Cre04.g800501		25.9093	29.4356	27.7208	29.2126	27.752	28.5269	27.98	28.2332	27.8308	NA	NA	NA
Cre v06	Cre05.g230600	UVR8	Ultraviolet-B receptor 8	29.2796	28.7519	28.6274	29.4083	30.598	28.8328	29.2042	29.1193	27.8422	NA	NA	NA
Cre v06	Cre05.g230850	Cre05.g230850		29.9718	30.6897	29.5698	30.2424	30.5372	30.9486	30.4469	30.5485	30.8332	NA	NA	NA
Cre v06	Cre05.g232002	ACX2	Acyl-CoA oxidase/dehydrogenase	30.9905	30.6711	31.6799	32.3518	31.7465	31.2824	32.1497	31.0354	31.7121	NA	NA	NA
Cre v06	Cre05.g232004	Cre05.g232004		25.1194	29.6363	25.8233	24.7299	26.4481	26.4199	25.0698	25.8024	26.032	NA	NA	NA
Cre v06	Cre05.g232100	Cre05.g232100		26.2548	26.7211	26.2245	26.6905	27.4546	27.0432	NA	NA	NA	NA	NA	NA
Cre v06	Cre05.g232150	GDH2	Glutamate dehydrogenase	32.7856	32.2002	32.9371	32.3951	32.1442	32.8071	32.3285	32.2169	32.4822	NA	NA	NA
Cre v06	Cre05.g232200	NDA3	Mitochondrial NADH dehydrogenase	31.8303	31.3943	31.6134	31.7593	31.9145	32.0487	31.3765	31.364	31.3541	NA	NA	NA
Cre v06	Cre05.g232300	Cre05.g232300		26.1714	26.3162	25.9704	27.7215	26.2709	26.5953	27.7695	28.672	26.5579	NA	NA	NA
Cre v06	Cre05.g232450	Cre05.g232450		25.0578	26.9695	26.2548	23.6861	27.5703	26.3283	NA	NA	NA	NA	NA	NA
Cre v06	Cre05.g232550	CA1P1	2-Carboxy-D-arabinitol-1-phosphatase	28.422	28.8714	28.2762	28.2536	27.7931	28.363	28.1189	28.9903	29.095	NA	NA	NA
Cre v06	Cre05.g232600	Cre05.g232600		30.1257	30.5841	30.4222	30.6653	30.5656	30.7871	29.5771	30.2379	30.6144	NA	NA	NA
Cre v06	Cre05.g232750	CNK4	NimA-related protein kinase	32.386	32.2735	32.3076	32.7649	31.7731	32.5094	32.447	32.3341	32.6607	NA	NA	NA
Cre v06	Cre05.g232751	Cre05.g232751		25.4186	24.6187	25.982	25.1655	25.9088	26.6962	25.4849	25.4922	25.3327	NA	NA	NA
Cre v06	Cre05.g232752	COA1	Cytochrome oxidase complex assembly protein 1	35.109	34.9706	35.3522	30.3351	35.4439	35.7205	30.0029	35.3338	35.0738	NA	NA	NA
Cre v06	Cre05.g232950	Cre05.g232950		27.9915	27.8642	28.9208	28.3924	26.5121	28.6657	29.039	28.8541	28.0954	NA	NA	NA
Cre v06	Cre05.g233050	FAP162	Flagellar Associated Protein 162	35.5457	35.5556	35.627	35.7627	35.772	35.6612	35.3456	35.6302	35.2685	NA	NA	NA
Cre v06	Cre05.g233100	KIN14B	Kinesin motor protein	NA	35.8616	24.8173	NA	NA	NA	NA	24.964	23.0833	NA	NA	NA
Cre v06	Cre05.g233300	Cre05.g233300		28.4981	28.8192	28.5925	27.54	27.154	30.6892	31.0698	27.7992	30.99	NA	NA	NA
Cre v06	Cre05.g233303	Cre05.g233303		28.2055	NA	25.3063	NA	NA	NA	NA	NA	NA	NA	NA	NA
Cre v06	Cre05.g233305	Cre05.g233305		32.7051	32.8225	32.8175	32.8668	32.9914	33.2161	32.9147	32.7705	32.6212	NA	NA	NA
Cre v06	Cre05.g233350	Cre05.g233350		25.3051	23.894	23.9238	NA	26.3851	26.5362	NA	26.4049	27.0932	NA	NA	NA
Cre v06	Cre05.g233600	Cre05.g233600	[RNA-polymerase]-subunit kinase / CTD kinase	NA	NA	NA	NA	NA	NA	23.6069	22.2478	23.1891	NA	NA	NA
Cre v06	Cre05.g233650	FXL9	FixL-like PAS domain protein	NA	25.9722	26.3394	26.1955	NA	25.6811	NA	NA	NA	NA	NA	NA
Cre v06	Cre05.g233800	TSG1	Glycyl-tRNA synthetase	35.5984	35.6511	35.7403	35.5618	35.6536	35.8505	35.6916	35.317	35.6214	NA	NA	NA
Cre v06	Cre05.g233900	Cre05.g233900	Ascorbate peroxidase-like	34.3679	34.0725	34.7538	34.3286	34.6459	34.7628	34.1549	34.2688	34.1037	NA	NA	NA
Cre v06	Cre05.g233950	CGL129	Conserved in the Green Lineage	32.4791	31.2941	31.655	31.2254	32.1436	32.584	31.3056	32.1587	31.891	NA	NA	NA
Cre v06	Cre05.g234050	Cre05.g234050		27.7291	26.1223	27.1921	27.1424	28.2561	28.8402	27.8363	27.9234	27.0813	NA	NA	NA
Cre v06	Cre05.g234100	CYP745A1	Cytochrome P450, CYP197 superfamily	30.5923	29.8375	30.2065	30.4825	29.1707	29.4603	30.2346	29.0854	29.5286	NA	NA	NA
Cre v06	Cre05.g234200	Cre05.g234200		27.7598	28.3529	27.7116	28.3268	27.9684	28.1041	27.089	27.6025	27.8598	NA	NA	NA
Cre v06	Cre05.g234300	Cre05.g234300		29.4181	28.3467	29.4771	29.5648	30.239	29.5096	29.8876	30.3588	30.2863	NA	NA	NA
Cre v06	Cre05.g234500	Cre05.g234500		25.1445	25.5359	21.9972	25.1273	NA	25.9382	25.5186	25.24	25.79	NA	NA	NA
Cre v06	Cre05.g234550	FBA3	Fructose-1,6-bisphosphate aldolase, chloroplastic	39.8634	40.1743	40.127	39.9103	40.0252	40.2388	39.8627	40.0149	39.6522	28.7408	28.5976	NA
Cre v06	Cre05.g234636	PFLA1	Pyruvate formate lyase activating enzyme 1	28.53	26.8556	NA	27.3867	28.7778	27.7924	27.9126	27.5352	27.6991	NA	NA	NA
Cre v06	Cre05.g234637	Cre05.g234637		35.8286	35.9066	35.5497	35.8814	35.9724	35.9594	35.9178	35.8016	35.8901	NA	NA	NA
Cre v06	Cre05.g234638	Cre05.g234638		33.7949	33.6431	33.666	33.8354	33.6065	33.3859	33.7475	33.5286	33.512	NA	NA	NA
Cre v06	Cre05.g234639	CCT4	T-complex protein 1, delta subunit	32.5292	34.1932	32.5436	33.0813	33.1376	33.3491	33.6284	33.4769	33.2685	NA	NA	NA
Cre v06	Cre05.g234645	Cre05.g234645		27.4599	NA	27.7537	26.8671	28.3589	27.739	25.3265	29.0767	24.1837	NA	NA	NA
Cre v06	Cre05.g234647	Cre05.g234647		25.73	27.4102	27.6937	27.0496	26.2032	26.9463	25.8251	27.2235	27.0047	NA	NA	NA
Cre v06	Cre05.g234648	Cre05.g234648		30.4831	30.667	30.3759	30.4906	30.8172	30.7365	30.7362	30.6423	30.5547	NA	NA	NA
Cre v06	Cre05.g234651	Cre05.g234651		30.6613	30.2244	29.5443	30.5747	30.9979	29.5361	30.54	30.1981	30.7657	NA	NA	NA
Cre v06	Cre05.g234652	ZNG2	Zn chaperone	31.7719	32.43	32.0612	32.4904	31.9078	32.0135	31.953	31.9395	31.9698	NA	NA	NA
Cre v06	Cre05.g234655	Cre05.g234655		28.0984	25.9644	28.8152	27.1808	28.1735	28.729	26.4887	25.6843	25.9537	NA	NA	NA
Cre v06	Cre05.g234659	MRPL30	Mitochondrial ribosomal protein L30	28.2548	28.7291	NA	26.2738	28.7768	28.8581	28.1249	27.14	27.0144	NA	NA	NA
Cre v06	Cre05.g234664	Cre05.g234664		26.0612	27.9207	26.053	28.2718	26.8854	28.6883	26.8166	25.8024	28.2061	NA	NA	NA
Cre v06	Cre05.g234665	AP4B4	Beta4-Adaptin	28.1236	27.7952	28.8854	28.4433	28.841	28.182	27.4812	31.7726	27.3594	NA	NA	NA
Cre v06	Cre05.g234700	PYK3	Pyruvate kinase 3	31.1889	31.8352	30.2747	31.2816	30.9483	30.6912	30.5029	30.8819	30.7426	26.1972	27.2455	24.4762
Cre v06	Cre05.g234750	CGLD25	Conserved in the Green Lineage and Diatoms	NA	NA	NA	NA	NA	NA	26.7926	NA	28.1743	NA	NA	NA
Cre v06	Cre05.g234850	Cre05.g234850		28.8793	29.4981	29.5961	28.6824	28.7259	29.8738	29.0166	28.8219	29.2962	NA	NA	NA
Cre v06	Cre05.g235450	Cre05.g235450		25.8188	26.26	31.2344	26.5068	30.7078	30.2225	26.0719	25.7317	30.0206	NA	NA	NA
Cre v06	Cre05.g235500	KIN7A	Kinesin motor protein	25.1964	25.8922	26.1279	23.1353	24.2191	26.4012	25.6597	25.0835	NA	NA	NA	NA
Cre v06	Cre05.g235550	OPR125	OctotricoPeptide Repeat protein 125	27.1082	28.4628	28.4811	28.6272	28.8516	28.5095	28.4245	27.3692	28.5661	NA	NA	NA
Cre v06	Cre05.g235700	Cre05.g235700		26.4772	27.1596	NA	26.1696	26.9789	27.3164	25.768	27.3896	26.7655	NA	NA	NA
Cre v06	Cre05.g235750	MSH6	DNA mismatch repair protein, MutS homolog	25.7113	25.7846	23.9995	24.8168	24.1601	26.9353	24.3011	NA	22.9081	NA	NA	NA
Cre v06	Cre05.g235950	Cre05.g235950		28.6482	30.0166	29.6285	28.0434	28.0919	29.4219	27.8168	28.8726	29.2845	NA	NA	NA
Cre v06	Cre05.g236050	Cre05.g236050		30.7602	29.914	31.2912	30.2953	31.7902	30.1918	29.4762	29.377	29.8389	NA	NA	NA
Cre v06	Cre05.g236100	Cre05.g236100		27.4091	25.9032	26.4824	26.5468	27.0892	26.1547	25.9852	25.6125	26.6856	NA	NA	NA
Cre v06	Cre05.g236150	Cre05.g236150	Haloacid dehalogenase-like hydrolase (HAD) superfamily protein	28.9585	26.0859	NA	29.9364	28.5584	25.9982	NA	29.7888	26.4584	NA	NA	NA
Cre v06	Cre05.g236650	Cre05.g236650	Adenylate/guanylate cyclase	NA	NA	NA	22.5151	23.1467	NA	23.905	24.6541	28.0685	NA	NA	NA
Cre v06	Cre05.g237000	MAP1D	Methionine aminopeptidase	26.1686	27.8919	28.3731	28.3014	25.9021	27.5325	29.1605	27.3553	28.5333	NA	NA	NA
Cre v06	Cre05.g237050	CGLD27	Conserved in the Green Lineage and Diatoms	NA	NA	NA	NA	NA	NA	26.0003	26.4023	NA	NA	NA	NA
Cre v06	Cre05.g237100	MOT52	Predicted protein	24.5843	25.4798	26.7176	NA	26.697	25.095	NA	NA	NA	NA	NA	NA
Cre v06	Cre05.g237350	Cre05.g237350		NA	NA	NA	NA	NA	NA	31.9639	23.7588	NA	NA	NA	NA
Cre v06	Cre05.g237400	DAE1	Diaminopimelate epimerase	32.6251	32.7507	32.9551	32.364	32.7692	32.8	32.7426	31.9587	32.523	NA	NA	NA
Cre v06	Cre05.g237450	PSRP1	Plastid-specific ribosomal protein 1	34.5662	34.6946	34.224	34.099	34.1359	34.2804	34.0109	33.9783	34.5128	NA	NA	NA
Cre v06	Cre05.g237700	NOP10	Nucleolar protein, Structural Component of H/ACA snoRNPs	31.5493	31.7459	31.4279	31.8212	31.7396	32.4489	31.6612	31.6701	31.5268	NA	NA	NA
Cre v06	Cre05.g237800	Cre05.g237800	Adenylate/guanylate cyclase	25.4761	NA	26.2229	32.4805	25.4993	NA	25.5805	33.3508	24.1378	NA	NA	NA
Cre v06	Cre05.g237950	Cre05.g237950		NA	NA	NA	NA	NA	NA	23.4403	24.0755	NA	NA	NA	NA
Cre v06	Cre05.g238052	Cre05.g238052		NA	NA	NA	23.9827	NA	24.5116	NA	NA	NA	NA	NA	NA
Cre v06	Cre05.g238100	Cre05.g238100	Protein tyrosine kinase	28.8093	27.9633	28.2948	31.5205	28.881	28.442	30.3999	27.4538	27.6061	NA	NA	NA
Cre v06	Cre05.g238150	Cre05.g238150		22.0619	20.7775	26.6149	25.5836	22.1914	26.9323	21.5143	21.5997	NA	NA	NA	NA
Cre v06	Cre05.g238200	Cre05.g238200		26.822	28.5679	28.7846	28.5652	27.4634	30.0482	29.122	27.5131	29.2597	NA	NA	NA
Cre v06	Cre05.g238322	TSW2	Putative tryptophanyl-tRNA synthetase	30.0304	30.4238	27.7178	29.2386	28.9667	31.1331	27.4468	30.5672	29.4117	NA	NA	NA
Cre v06	Cre05.g238332	PSAD1	Photosystem I reaction center subunit II, 20 kDa	37.0384	37.4797	37.1251	37.6916	37.3476	37.4533	37.3799	37.1613	37.0518	NA	NA	NA
Cre v06	Cre05.g238650	PHC5	Pherophorin-chlamydomonas homolog 5	32.1527	31.0938	32.1588	31.2585	31.9415	32.6474	32.5771	31.892	31.9492	NA	NA	NA
Cre v06	Cre05.g238687	PHC35	Pherophorin-chlamydomonas homolog 35	32.7812	32.3744	32.9694	32.0589	32.6164	32.665	32.3323	31.1631	32.7166	NA	NA	NA
Cre v06	Cre05.g238900	Cre05.g238900	DEAD/DEAH box helicase	29.1625	29.3054	29.3998	28.4056	29.0388	29.2311	27.9458	28.253	27.9215	NA	NA	NA
Cre v06	Cre05.g238950	CGLD33	Conserved in the Green Lineage and Diatoms	NA	NA	NA	25.6854	NA	25.9138	NA	NA	NA	NA	NA	NA
Cre v06	Cre05.g239100	FPG2	Putative folylpolyglutamate synthase	26.46	26.0974	27.7541	26.2959	27.1754	25.2187	NA	NA	NA	NA	NA	NA
Cre v06	Cre05.g239450	Cre05.g239450		26.1588	NA	24.1241	24.0457	25.316	25.7057	NA	NA	NA	NA	NA	NA
Cre v06	Cre05.g239500	FAP38	Flagellar Associated Protein 38	NA	20.2022	26.8328	26.5394	22.4061	22.9252	27.1596	27.091	26.9205	NA	NA	NA
Cre v06	Cre05.g239650	Cre05.g239650		NA	NA	NA	25.7973	NA	22.9704	NA	NA	NA	NA	NA	NA
Cre v06	Cre05.g240000	DPP2	Diacylglycerol pyrophosphate phosphatase 2	24.4591	NA	23.7415	NA	24.8689	25.5864	25.555	24.7822	24.636	NA	NA	NA
Cre v06	Cre05.g240150	UBC16	E2 Ubiquitin conjugating enzyme	NA	NA	NA	25.6437	NA	25.9672	25.549	26.0586	22.8947	NA	NA	NA
Cre v06	Cre05.g240400	Cre05.g240400	S-adenosyl-L-methionine-dependent O-methyltransferase	22.6391	21.1431	21.2024	26.9731	NA	26.8646	NA	23.5645	23.855	NA	NA	NA
Cre v06	Cre05.g240550	TLA1	Chlorophyll antenna size regulatory protein	30.0021	30.8188	29.6275	30.2746	29.1851	31.4467	31.1612	29.9183	30.3046	NA	NA	NA
Cre v06	Cre05.g240800	NUO17	NADH:ubiquinone oxidoreductase 17 kDa subunit	31.1525	31.0632	31.5488	31.3045	31.4923	31.2751	30.8524	30.696	30.6996	NA	NA	NA
Cre v06	Cre05.g240850	THIC1	Hydroxymethylpyrimidine phosphate synthase	33.8871	33.9034	34.3475	33.7586	33.5863	33.6279	32.7801	32.8815	32.6945	NA	NA	NA
Cre v06	Cre05.g240950	Cre05.g240950		NA	NA	NA	NA	NA	NA	27.685	29.4156	23.8518	NA	NA	NA
Cre v06	Cre05.g241000	Cre05.g241000		31.2919	31.6084	31.2594	31.3686	31.7708	31.9778	31.5593	31.5935	31.7615	NA	NA	NA
Cre v06	Cre05.g241100	Cre05.g241100		29.4931	29.727	29.6553	29.0459	29.9999	28.4356	29.0533	29.2498	28.7924	NA	NA	NA
Cre v06	Cre05.g241300	Cre05.g241300	Small nuclear ribonucleoprotein SmF	27.8033	26.8606	28.8087	28.4525	28.6584	29.0756	26.6323	27.305	27.4957	NA	NA	NA
Cre v06	Cre05.g241350	Cre05.g241350		24.3996	26.0688	NA	26.7155	26.664	27.1044	28.5165	25.6921	26.1518	NA	NA	NA
Cre v06	Cre05.g241450	FTSY1	Chloroplast SRP Receptor	30.6083	30.7905	29.7561	30.7449	30.8621	30.8755	30.2719	30.7123	30.6531	NA	NA	NA
Cre v06	Cre05.g241637	IFT46	Intraflagellar transport protein 46	31.0632	31.1959	31.5924	32.2597	31.2684	31.3396	30.8021	30.6304	31.1222	NA	NA	NA
Cre v06	Cre05.g241639	Cre05.g241639		27.4407	27.3666	27.9029	29.153	27.7994	27.5989	27.9429	28.8167	26.4343	NA	NA	NA
Cre v06	Cre05.g241650	Cre05.g241650		29.1084	28.2871	27.9169	27.7906	28.6686	28.6456	29.0018	27.0326	28.4342	NA	NA	NA
Cre v06	Cre05.g241655	Cre05.g241655		29.6712	30.4181	30.2086	30.304	29.9556	30.4227	29.975	30.025	30.7182	NA	NA	NA
Cre v06	Cre05.g241750	PDK3	Pyruvate dehydrogenase kinase	28.5447	29.0131	29.1816	29.1587	28.509	28.8421	29.9044	28.6951	28.7134	NA	NA	NA
Cre v06	Cre05.g241850	ACLA1	ATP citrate lyase, subunit A	33.4188	32.2117	33.4194	31.7653	31.6277	33.1185	33.0162	31.1357	33.1982	20.7438	22.2128	NA
Cre v06	Cre05.g241900	Cre05.g241900		26.0604	26.7081	26.0145	25.9329	25.516	27.0313	25.5869	24.9123	25.8373	NA	NA	NA
Cre v06	Cre05.g241950	VDAC2	Voltage-dependent anion-selective channel protein	37.1199	37.2007	37.4183	37.2222	37.1098	37.4598	37.1094	37.0441	37.0313	27.3834	27.7014	NA
Cre v06	Cre05.g242000	CHLD1	Magnesium chelatase subunit D, chloroplast precursor	33.341	32.991	33.3874	33.4246	33.1253	33.3626	33.2546	32.9453	32.8323	NA	NA	NA
Cre v06	Cre05.g242178	Cre05.g242178		26.1418	25.665	25.6817	26.5088	27.0443	26.0867	25.4365	26.087	25.804	NA	NA	NA
Cre v06	Cre05.g242300	EIF3D	Eukaryotic translation initiation factor 3, subunit D	34.4704	34.3259	33.7776	34.4669	34.6238	34.5964	34.3402	34.3382	34.0345	NA	NA	NA
Cre v06	Cre05.g242350	Cre05.g242350	Putative calcium-transporting ATPase, endoplasmic reticulum-type	32.8434	33.0511	32.6786	33.0412	32.9899	32.9734	33.0229	32.9499	32.8748	NA	NA	NA
Cre v06	Cre05.g242400	PGR5	Proton-gradient related	31.7114	32.7352	32.0217	32.8338	32.2959	32.6635	32.1416	33.0093	32.9687	NA	NA	NA
Cre v06	Cre05.g242500	RSP4	Radial spoke protein 4	31.5941	31.6556	31.8511	31.7583	31.7407	31.5376	31.6227	30.8236	31.5628	NA	NA	NA
Cre v06	Cre05.g242550	RSP6	Radial spoke protein 6	29.5305	29.921	28.6335	30.1327	30.0123	29.8816	29.5855	29.8355	30.1258	NA	NA	NA
Cre v06	Cre05.g242650	Cre05.g242650		NA	NA	NA	23.0445	NA	24.6487	NA	NA	NA	NA	NA	NA
Cre v06	Cre05.g242858	Cre05.g242858		32.8618	33.1552	32.9792	33.2994	32.7468	33.4145	33.2985	32.6625	32.0259	NA	NA	NA
Cre v06	Cre05.g243050	TRXF2	Thioredoxin f2, chloroplastic	32.0899	31.2452	32.3607	32.4226	31.3636	32.477	30.9896	31.2519	32.3476	NA	NA	NA
Cre v06	Cre05.g243150	Cre05.g243150	Carbonic anhydrase-related protein	NA	NA	NA	NA	NA	NA	NA	24.1919	23.9242	NA	NA	NA
Cre v06	Cre05.g243450	GOX1	Glyoxal oxidase 1	30.6816	31.0295	30.858	30.302	30.6037	30.3504	31.0813	31.2959	29.2912	NA	NA	NA
Cre v06	Cre05.g243451	Cre05.g243451		30.2015	29.5733	29.2835	30.7377	30.1361	30.794	29.9494	30.3914	30.2728	NA	NA	NA
Cre v06	Cre05.g243550	Cre05.g243550		30.1126	30.4287	29.6665	26.7881	30.2706	28.1683	30.2424	27.0078	29.9182	NA	NA	NA
Cre v06	Cre05.g243800	PSB27	conserved expressed protein involved in PSII biogenesis	34.6866	35.1358	35.1355	34.9355	34.7836	34.8591	34.4916	34.4973	34.5169	NA	NA	NA
Cre v06	Cre05.g243801	FAP387	Flagellar Associated Protein 387	25.6594	25.8485	25.3691	24.4096	NA	26.0823	NA	25.1087	24.6119	NA	NA	NA
Cre v06	Cre05.g244050	Cre05.g244050	Chlamydomonas specific protein	22.649	23.6004	26.3353	23.0738	26.2592	23.8412	26.3565	26.5439	26.1348	NA	NA	NA
Cre v06	Cre05.g244236	Cre05.g244236		27.5702	27.544	27.1305	27.6176	27.14	27.9859	NA	27.0839	27.2179	NA	NA	NA
Cre v06	Cre05.g244250	DHC6	Axonemal Dynein Heavy Chain 6	29.2058	28.9769	28.7588	29.1444	29.8145	29.4533	29.2094	28.0652	28.2562	NA	NA	NA
Cre v06	Cre05.g244350	Cre05.g244350		28.3218	27.1634	26.6289	25.5368	27.5683	26.8688	26.3882	27.1005	25.705	NA	NA	NA
Cre v06	Cre05.g244400	Cre05.g244400		27.1636	27.8247	26.9158	28.4843	27.9022	27.7594	27.7633	27.7812	27.9177	NA	NA	NA
Cre v06	Cre05.g244800	Cre05.g244800	Protein with predicted nucleoside-diphosphate-sugar epimerase activity	30.5734	30.6864	30.5165	30.8417	30.8084	30.7643	30.4627	30.2572	30.6376	NA	NA	NA
Cre v06	Cre05.g244900	Cre05.g244900		29.1109	27.7457	26.8818	28.7199	27.9445	NA	26.203	NA	27.5694	NA	NA	NA
Cre v06	Cre05.g244950	Cre05.g244950		32.4495	32.7085	32.898	32.6412	32.8287	33.1729	32.9741	32.72	32.9101	NA	NA	NA
Cre v06	Cre05.g245102	CGL3	Conserved in the Green Lineage	28.0088	28.3454	28.0212	28.5194	28.1462	28.1434	28.182	28.2175	27.8569	NA	NA	NA
Cre v06	Cre05.g245150	Cre05.g245150		25.779	NA	25.2259	NA	25.9674	26.0189	NA	NA	NA	NA	NA	NA
Cre v06	Cre05.g245350	Cre05.g245350		25.9766	26.7228	27.2104	27.5749	26.881	26.5872	26.9677	26.0364	24.7095	NA	NA	NA
Cre v06	Cre05.g245450	COQ5A	Ubiquinone/menaquinone biosynthesis methyltransferase	28.1639	27.3589	27.9709	28.2163	27.117	27.8238	28.0503	26.7354	28.3286	NA	NA	NA
Cre v06	Cre05.g245451	Cre05.g245451	Rhomboid-like protease	25.9164	27.0022	23.3058	22.8656	26.7353	26.564	26.282	27.1667	NA	NA	NA	NA
Cre v06	Cre05.g245550	PIK1	Phosphatidylinositol 4-kinase	33.4018	34.0172	33.4361	33.7294	33.7728	33.7897	33.8232	34.0041	34.0932	NA	NA	NA
Cre v06	Cre05.g245900	Cre05.g245900	Branched-chain amino acid aminotransferase	33.1674	32.7581	33.4188	32.8696	33.0848	33.0007	32.7749	32.3876	32.8891	NA	NA	NA
Cre v06	Cre05.g245950	DRP1	Dynamin-related GTPase	34.4364	34.4449	34.4179	34.3854	34.4928	34.5705	34.3372	34.2852	34.5049	NA	NA	NA
Cre v06	Cre05.g246000	Cre05.g246000		28.5568	27.0243	26.2073	26.1817	NA	26.4146	26.6819	26.5471	27.2244	NA	NA	NA
Cre v06	Cre05.g246300	Cre05.g246300		27.9019	27.6222	27.8471	27.3144	28.2301	27.5168	26.4478	27.1207	26.4855	NA	NA	NA
Cre v06	Cre05.g246400	Cre05.g246400		NA	27.3174	27.092	27.4353	25.654	27.3031	27.093	26.5489	27.7795	NA	NA	NA
Cre v06	Cre05.g246800	GUN4	Tetrapyrrole-binding protein, chloroplast precursor	32.9614	33.236	32.8628	33.1302	33.2533	33.261	33.011	32.937	32.4721	NA	NA	NA
Cre v06	Cre05.g246900	Cre05.g246900		28.2301	27.6667	28.5675	28.0271	28.3731	28.5308	28.1015	27.7683	28.5536	NA	NA	NA
Cre v06	Cre05.g246950	Cre05.g246950		29.5679	29.9267	28.857	29.5784	30.1112	26.7857	NA	29.335	29.933	NA	NA	NA
Cre v06	Cre05.g247000	Cre05.g247000		27.6728	28.6702	27.7586	27.5788	27.3357	27.938	27.5179	27.316	26.7665	NA	NA	NA
Cre v06	Cre05.g247300	Cre05.g247300		25.5818	25.2548	NA	NA	NA	NA	24.6998	25.7659	24.7933	NA	NA	NA
Cre v06	Cre05.g247400	Cre05.g247400	Putative rhodanese domain phosphatase	30.0287	29.0486	30.8914	29.2506	28.6554	30.0318	28.9645	28.8031	27.5756	NA	NA	NA
Cre v06	Cre05.g247450	CGL56	Putative rhodanese-like protein	32.2655	32.7147	32.4241	32.2546	32.5389	32.2909	31.7776	32.1109	31.8324	NA	NA	NA
Cre v06	Cre05.g247600	UBC2	E2 Ubiquitin conjugating enzyme	33.4902	32.9011	33.513	33.1644	33.5136	33.1877	33.2866	32.7746	33.2292	NA	NA	NA
Cre v06	Cre05.g247850	Cre05.g247850		27.3589	23.3115	26.8119	NA	NA	NA	NA	NA	NA	NA	NA	NA
Cre v06	Cre05.g247851	Cre05.g247851	Cysteine endopeptidase	31.3742	30.8066	31.5286	30.8499	29.9385	29.9544	29.6993	29.2849	29.8015	NA	NA	NA
Cre v06	Cre05.g247950	Cre05.g247950		32.6403	32.4962	32.6318	31.5833	32.4361	32.4127	32.7752	32.7839	32.6765	NA	NA	NA
Cre v06	Cre05.g248000	LESV1	Like early starvation 1	27.887	29.8944	29.3238	29.2754	28.3134	29.0503	25.4026	26.9177	25.5874	NA	NA	NA
Cre v06	Cre05.g248050	Cre05.g248050		24.7128	25.499	24.8839	24.2118	27.141	25.5778	NA	NA	NA	NA	NA	NA
Cre v06	Cre05.g248100	Cre05.g248100	Predicted protein with ankyrin repeats	30.3665	30.353	30.7307	29.9982	30.2636	30.6971	30.2899	29.9891	29.4649	NA	NA	NA
Cre v06	Cre05.g248150	PGA2	1-acylglycerophosphocholine O-acyltransferase	27.3726	27.7101	27.5909	28.5756	27.9661	27.9564	25.5442	27.7892	28.1001	NA	NA	NA
Cre v06	Cre05.g248250	Cre05.g248250		25.0563	NA	25.5095	NA	25.3162	25.159	NA	25.5299	25.2123	NA	NA	NA
Cre v06	Cre05.g248400	CAH4	Mitochondrial carbonic anhydrase, beta type	41.7452	42.2096	41.4782	41.5775	42.2485	41.8747	41.7299	41.346	41.5853	32.8687	33.6163	NA
Cre v06	Cre05.g248500	TRXO1	Thioredoxin o, mitochondrial	32.6421	32.7625	32.7126	32.655	32.9055	33.0001	32.7015	32.789	33.0284	NA	NA	NA
Cre v06	Cre05.g248550	Cre05.g248550		NA	25.8951	24.7611	NA	24.99	25.7579	28.0438	24.7821	25.3121	NA	NA	NA
Cre v06	Cre05.g248600	PCC1	Plastid copper chaperone 1	31.0606	30.8503	30.1783	30.8591	30.5168	30.8827	30.1962	30.6824	30.293	NA	NA	NA
Cre v06	Cre05.g800510	Cre05.g800510		25.5824	24.2695	24.9549	24.6952	25.372	25.5408	23.7804	26.1681	25.718	NA	NA	NA
Cre v06	Cre05.g800511	Cre05.g800511		30.2316	30.2194	30.0435	30.2503	30.0156	29.7179	30.0179	29.6683	29.6357	NA	NA	NA
Cre v06	Cre05.g800514	Cre05.g800514		NA	NA	NA	24.0545	30.6771	21.8778	NA	NA	NA	NA	NA	NA
Cre v06	Cre05.g800572	Cre05.g800572		31.3949	30.8362	31.1182	27.8149	31.1695	29.543	31.148	30.978	29.1672	NA	NA	NA
Cre v06	Cre06.g248800	Cre06.g248800		NA	27.4882	26.3357	28.0008	29.4195	NA	NA	NA	NA	NA	NA	NA
Cre v06	Cre06.g248850	Cre06.g248850		NA	27.3135	24.282	23.6107	25.6134	27.877	NA	NA	NA	NA	NA	NA
Cre v06	Cre06.g248950	Cre06.g248950		24.4133	23.4114	24.3675	22.9024	NA	25.6934	NA	NA	NA	NA	NA	NA
Cre v06	Cre06.g249150	Cre06.g249150	Mitogen-Activated Protein Kinase Kinase 1	29.9649	29.6586	29.9132	29.6584	30.2783	30.264	30.0375	30.1193	30.0301	NA	NA	NA
Cre v06	Cre06.g249250	RPL7AE	Cytosolic 80S ribosomal protein L7ae	31.7112	32.9143	32.4533	33.5755	32.8326	31.8281	33.2436	32.7095	32.5783	NA	NA	NA
Cre v06	Cre06.g249300	ARP5	Actin-related protein, putative SWR-C component	29.4669	30.1218	31.7465	29.9414	30.9692	31.0041	31.4526	30.1527	31.2213	NA	NA	NA
Cre v06	Cre06.g249650	CGL55	conserved protein related to cleavage and polyadenylation factor 6	23.5608	26.0027	27.5484	26.6857	27.8912	34.7487	26.6634	NA	25.5379	NA	NA	NA
Cre v06	Cre06.g249700	Cre06.g249700		NA	NA	NA	22.5775	25.8201	NA	22.6833	NA	21.9265	NA	NA	NA
Cre v06	Cre06.g249750	Cre06.g249750		31.5817	31.7113	32.2837	31.8004	31.9974	31.7407	30.8262	31.6765	31.9109	NA	NA	NA
Cre v06	Cre06.g249900	FAP75	Flagellar Associated Protein 75	26.6581	29.1143	27.7489	28.1145	28.1473	26.7999	28.482	22.0159	28.3683	NA	NA	NA
Cre v06	Cre06.g250100	HSP70B	Heat shock protein 70B	37.8108	37.7227	37.7615	37.6725	37.9277	37.9063	37.4588	37.5294	37.2995	NA	28.6204	26.6796
Cre v06	Cre06.g250200	METM1	S-adenosylmethionine synthetase	38.2991	38.6291	38.1481	37.8584	37.8953	37.9861	37.6111	37.4441	37.716	26.6117	26.9917	NA
Cre v06	Cre06.g250250	ATPVC1	Vacuolar ATP synthase subunit C	32.4528	32.5264	31.9848	32.1556	32.3406	32.3629	32.0534	32.6941	32.4725	NA	NA	NA
Cre v06	Cre06.g250300	DHC16	Cytoplasmic Dynein 1b Heavy Chain	33.9963	33.5752	32.8942	33.7602	34.1562	33.5582	33.7915	33.5767	33.4403	NA	NA	NA
Cre v06	Cre06.g250450	Cre06.g250450	Sodium:bile acid symporter	32.0507	32.3521	31.4785	31.6428	32.1717	31.4353	31.0159	31.9442	31.139	NA	NA	NA
Cre v06	Cre06.g250500	Cre06.g250500		NA	26.6805	25.3648	26.6772	26.1631	NA	29.6471	25.2691	26.6174	NA	NA	NA
Cre v06	Cre06.g250800	CRB1	C1, subunit of the circadian RNA-binding protein CHLAMY1	31.9198	32.0614	32.0302	31.8069	31.7486	32.3914	31.4818	31.6784	31.7034	NA	NA	NA
Cre v06	Cre06.g250850	MSH1	DNA mismatch repair protein, MutS homolog	25.0871	NA	22.481	NA	NA	NA	NA	NA	NA	NA	NA	NA
Cre v06	Cre06.g250902	METH1	Cobalamin-independent methionine synthase	33.9054	36.2263	36.2567	33.7088	34.1065	33.4807	33.5743	34.5234	34.4097	NA	NA	NA
Cre v06	Cre06.g250950	Cre06.g250950	U2 snRNP auxiliary factor, small subunit	30.0341	29.9451	30.4314	30.4621	30.3349	30.4436	30.4397	29.7028	29.8611	NA	NA	NA
Cre v06	Cre06.g251000	Cre06.g251000		31.3882	30.6764	31.0686	31.2279	31.2124	31.2461	30.3192	31.4009	31.0746	NA	NA	NA
Cre v06	Cre06.g251100	NMT1	N-myristoyl transferase	26.4669	31.0787	28.8842	29.6313	31.8188	30.4515	31.7887	29.444	29.2275	NA	NA	NA
Cre v06	Cre06.g251150	OHP2	One-Helix Protein 2	30.7088	30.3516	31.6602	31.0564	31.6998	31.6218	31.2741	31.2006	31.3671	NA	NA	NA
Cre v06	Cre06.g251200	IFT43	Intraflagellar transport protein 43	28.5072	29.3436	29.3321	28.7978	27.6504	29.3951	28.149	27.8647	28.2322	NA	NA	NA
Cre v06	Cre06.g251250	HIK3	Histidine kinase response regulator of two-component system	30.088	20.874	NA	31.233	21.3569	23.879	20.9495	NA	30.0192	NA	NA	NA
Cre v06	Cre06.g251300	SMP6B	U6 snRNA-associated Sm-like small nuclear riboprotein LSm4	28.6541	28.5664	26.5434	29.1872	26.8785	26.8398	27.3635	27.5928	24.4095	NA	NA	NA
Cre v06	Cre06.g251350	Cre06.g251350		NA	NA	NA	26.2	26.2605	26.1077	NA	NA	NA	NA	NA	NA
Cre v06	Cre06.g251400	MME6	NADP-dependent malic enzyme 6	31.921	32.1498	32.7458	32.3432	31.8194	32.3034	32.0181	32.2295	32.0512	NA	NA	NA
Cre v06	Cre06.g251450	NIC7	Quinolinate synthetase A	31.0299	31.0792	30.9752	31.3171	30.9626	31.3299	31.03	30.8965	30.9872	NA	NA	NA
Cre v06	Cre06.g251500	Cre06.g251500	Spermine synthase	31.7949	32.0403	32.6434	31.8842	32.2706	32.157	31.9429	31.7341	31.6921	NA	NA	NA
Cre v06	Cre06.g251600	EIF5B2	Eukaryotic translation initiation factor 5	31.2536	31.1868	30.7849	31.5932	31.1511	31.0481	31.0835	31.4751	31.4672	NA	NA	NA
Cre v06	Cre06.g251650	PTC1	Low-affinity phosphate transporter	30.4229	29.7613	29.6175	29.7686	30.4768	29.6695	30.0172	30.181	30.5586	NA	NA	NA
Cre v06	Cre06.g251800	RFC4	DNA replication factor C complex subunit 4	28.5314	NA	26.7145	26.3917	26.4953	28.436	26.8488	27.1039	28.9313	NA	NA	NA
Cre v06	Cre06.g251900	ALB3A	ALBINO3-like translocon protein	25.8194	26.8034	25.7055	27.1092	NA	26.1311	NA	NA	NA	NA	NA	NA
Cre v06	Cre06.g251951	Cre06.g251951		29.2394	24.8315	NA	29.2731	NA	25.171	24.7062	26.8659	NA	NA	NA	NA
Cre v06	Cre06.g252000	LZTFL1	Leucine Zipper Transcription Factor Like 1	35.623	35.1176	35.7744	35.7947	35.8693	36.0431	35.7059	35.4706	35.537	NA	NA	NA
Cre v06	Cre06.g252100	Cre06.g252100		26.9952	27.3733	27.3339	27.4648	27.4474	28.2236	27.1593	25.8584	25.1858	NA	NA	NA
Cre v06	Cre06.g252200	TOC34	Translocon at the outer envelope membrane of chloroplasts, receptor subunit	31.9121	31.8253	31.7059	31.8783	32.2049	32.1983	32.0777	31.7137	32.1461	NA	NA	NA
Cre v06	Cre06.g252300	PDK1	Putative pyruvate dehydrogenase kinase	25.7649	26.3983	25.8202	NA	26.0487	26.487	26.549	25.7346	26.5145	NA	NA	NA
Cre v06	Cre06.g252450	Cre06.g252450		31.1043	31.1458	32.4155	31.5566	31.6781	31.0151	30.556	30.6695	31.3477	NA	NA	NA
Cre v06	Cre06.g252550	DLA3	Dihydrolipoamide acetyltransferase	31.375	31.7232	31.4247	32.0308	31.5157	31.6851	30.943	30.2775	30.3177	NA	NA	NA
Cre v06	Cre06.g252650	LEU1S	Isopropylmalate dehydratase, small subunit	32.3515	32.5942	32.5972	32.3162	32.0988	31.7667	31.6552	32.2323	31.0123	NA	NA	NA
Cre v06	Cre06.g252700	Cre06.g252700	Splicing factor 3a, subunit 2	29.9899	29.6194	29.8009	29.7929	29.6494	29.1826	29.6816	29.7054	29.7566	NA	NA	NA
Cre v06	Cre06.g252850	Cre06.g252850		29.7135	30.3785	30.1744	29.8262	30.096	30.5718	32.2979	29.6956	29.8048	NA	NA	NA
Cre v06	Cre06.g253300	Cre06.g253300		26.5047	27.6787	28.253	28.1525	28.7273	28.4183	27.8494	29.8103	29.1974	NA	NA	NA
Cre v06	Cre06.g253350	GCSH1	Glycine cleavage system H protein, mitochondrial	33.3582	33.0918	33.1726	32.5411	33.1656	33.5809	31.8361	32.6062	32.8829	NA	NA	NA
Cre v06	Cre06.g253404	DAA1	Dynein assembly factor	NA	27.5477	27.6689	27.6796	27.105	27.351	27.4639	26.6548	26.6096	NA	NA	NA
Cre v06	Cre06.g253755	Cre06.g253755		31.2432	NA	30.6681	31.7682	31.639	31.9369	30.56	31.3281	31.4743	NA	NA	NA
Cre v06	Cre06.g254100	Cre06.g254100	Hydroxyproline-rich glycoprotein	29.4155	29.7749	26.7968	29.3791	30.4763	30.3962	29.2658	29.0747	29.5863	NA	NA	NA
Cre v06	Cre06.g254150	UTP1	Nucleolar protein, component of the U3 processome	28.0149	27.3923	28.9088	27.8951	27.9027	27.0445	27.5889	26.7338	27.7713	NA	NA	NA
Cre v06	Cre06.g254400	FUM1	Fumarate hydratase 1	32.6655	32.9938	33.1669	32.8872	32.6992	32.9127	33.6183	33.0268	32.7707	NA	NA	NA
Cre v06	Cre06.g254500	Cre06.g254500		NA	26.0202	24.5499	NA	NA	NA	23.5599	26.1819	NA	NA	NA	NA
Cre v06	Cre06.g254600	MRPS45	Mitochondrial ribosomal protein S45	26.451	26.7801	26.7304	28.1253	27.2103	27.9712	27.2883	26.7276	27.4132	NA	NA	NA
Cre v06	Cre06.g254800	Cre06.g254800	Pre-mRNA splicing factor	30.5457	30.1354	30.7734	30.1253	30.6535	30.2293	30.1489	30.9212	30.0058	NA	NA	NA
Cre v06	Cre06.g255050	Cre06.g255050		24.5961	NA	22.9251	NA	NA	NA	NA	NA	NA	NA	NA	NA
Cre v06	Cre06.g255100	Cre06.g255100		33.039	33.765	34.5395	33.6578	34.3785	34.1711	33.5749	33.67	33.8724	NA	NA	NA
Cre v06	Cre06.g255250	Cre06.g255250	putative splicing factor	26.2199	26.9161	26.3292	26.0293	26.788	26.2255	26.0108	25.4052	27.1171	NA	NA	NA
Cre v06	Cre06.g255400	Cre06.g255400		31.6853	31.3045	31.5299	31.4961	31.7345	31.935	31.3254	31.3004	33.2499	NA	NA	NA
Cre v06	Cre06.g255450	MAT3	Retinoblastoma protein	25.3124	22.0972	23.5569	NA	25.7685	26.1415	24.1366	25.676	25.2406	NA	NA	NA
Cre v06	Cre06.g255950	Cre06.g255950		26.9527	25.7262	27.1662	28.1509	27.9736	29.1408	25.8046	25.1651	26.9384	NA	NA	NA
Cre v06	Cre06.g256000	Cre06.g256000		26.9384	27.4093	25.8706	25.1393	27.1143	23.7676	29.9575	24.1642	25.7987	NA	NA	NA
Cre v06	Cre06.g256200	HAT3	Histone acetyltransferase 3	25.9764	26.8181	27.6077	26.9146	26.6277	26.5738	27.0577	26.9242	27.8949	NA	NA	NA
Cre v06	Cre06.g256250	TEF14	Thylakoid lumenal protein	33.9348	34.1894	34.2404	33.9711	34.2987	34.3167	33.7758	33.9511	33.6387	NA	NA	NA
Cre v06	Cre06.g256300	PBCP2	Phosphoprotein phosphatase 2C-related	26.6779	28.2714	27.8021	27.6246	27.6477	27.1414	26.7227	26.1272	27.0721	NA	NA	NA
Cre v06	Cre06.g256400	Cre06.g256400		26.1097	26.7293	27.3202	27.6736	26.943	26.3513	NA	NA	NA	NA	NA	NA
Cre v06	Cre06.g256750	FAT1	Acyl carrier protein thioesterase	22.6993	24.6968	NA	25.5643	26.7386	NA	NA	NA	NA	NA	NA	NA
Cre v06	Cre06.g257000	SULP3	Sulfate binding protein, component of chloroplast transporter SulP	31.1747	31.8982	30.6676	31.0357	31.5749	31.6525	31.0635	30.7481	30.8567	NA	NA	NA
Cre v06	Cre06.g257150	RPL37A	Cytosolic 80S ribosomal protein L37a	33.2263	32.626	32.6919	32.9009	33.4706	33.3047	32.9296	32.9744	32.7822	NA	NA	NA
Cre v06	Cre06.g257250	BBS2	Bardet-Biedl syndrome-2 associated protein	26.1321	26.7893	NA	NA	NA	NA	NA	NA	NA	NA	NA	NA
Cre v06	Cre06.g257300	Cre06.g257300		23.7418	19.7908	27.1989	22.466	27.1362	26.7429	24.176	NA	23.9292	NA	NA	NA
Cre v06	Cre06.g257500	POC8	Proteome of centriole protein 8	37.29	37.302	38.6864	38.8887	37.3348	39.2816	39.1525	38.8428	38.8884	29.0969	28.7038	NA
Cre v06	Cre06.g257601	PRX1	2-cys Peroxiredoxin, chloroplastic	38.6804	38.4787	38.7972	38.336	38.5103	38.6258	38.8175	38.1345	38.6661	27.0275	29.7625	NA
Cre v06	Cre06.g257650	MSRA2	Peptide methionine-S-sulfoxide reductase, msrA-type	26.1381	28.43	27.9151	24.8331	26.0244	28.4886	25.1031	28.4259	27.7929	NA	NA	NA
Cre v06	Cre06.g257700	Cre06.g257700	Putative E3 ubiquitin ligase	23.6126	22.6038	NA	NA	NA	NA	24.1048	23.1542	24.6669	NA	NA	NA
Cre v06	Cre06.g257850	PBCP1	Thylakoid phosphoprotein phosphatase 2C-related	30.4186	30.6202	30.9117	30.7394	30.3928	30.2782	29.7417	31.0019	29.7522	NA	NA	NA
Cre v06	Cre06.g257900	Cre06.g257900		27.6701	27.4149	31.2873	30.3047	30.1381	29.2508	30.8989	29.8382	30.5036	NA	NA	NA
Cre v06	Cre06.g257950	AST4	aspartate aminotransferase	32.0314	32.5562	32.2041	33.0552	32.4676	32.3591	33.1785	32.6535	32.3424	18.5123	22.6883	NA
Cre v06	Cre06.g258100	Cre06.g258100		27.5083	27.7833	28.0006	27.0227	29.321	28.1973	27.6016	28.2604	28.0633	NA	NA	NA
Cre v06	Cre06.g258150	Cre06.g258150		27.2049	27.0538	NA	27.9456	26.5428	25.9622	26.5787	25.4134	NA	NA	NA	NA
Cre v06	Cre06.g258226	Cre06.g258226		27.8043	29.2547	29.8113	29.2219	31.052	28.7983	27.8511	28.7239	28.8912	NA	NA	NA
Cre v06	Cre06.g258400	Cre06.g258400		26.3502	28.5101	NA	27.0076	26.8789	26.781	19.8235	26.5017	NA	NA	NA	NA
Cre v06	Cre06.g258600	Cre06.g258600		30.3455	30.975	30.1589	30.6354	30.5967	30.4879	30.3407	29.6696	30.4592	NA	NA	NA
Cre v06	Cre06.g258700	PYC1	Pyruvate carboxylase 1	36.2985	36.319	36.3218	36.3363	35.9921	36.5255	36.0016	36.1132	36.151	25.0784	26.2723	NA
Cre v06	Cre06.g258733	LEU2	Isopropylmalate synthase	34.3857	34.5588	34.4682	34.4619	34.5365	34.5318	34.5202	34.4842	34.3938	NA	NA	NA
Cre v06	Cre06.g258800	CWP2	Hydroxyproline-rich glycoprotein component of the outer cell wall	38.3636	38.1572	38.5545	38.4871	38.6162	38.6275	38.3405	38.5388	38.577	25.4082	27.7256	NA
Cre v06	Cre06.g258850	EZY7	Early zygote expressed protein	30.5242	30.6497	30.5948	30.5789	30.0645	30.5191	34.814	30.0931	30.0015	NA	NA	NA
Cre v06	Cre06.g258900	Cre06.g258900		27.3591	27.1862	NA	27.1408	26.9544	27.1287	NA	26.9401	26.6367	NA	NA	NA
Cre v06	Cre06.g258950	Cre06.g258950		28.2624	28.9028	28.8365	27.2428	29.2315	28.1835	26.649	28.5787	27.21	NA	NA	NA
Cre v06	Cre06.g259100	POB30	Proteome of basal body 30	32.4375	32.9637	32.9581	32.7362	32.6357	32.91	32.1864	32.5018	32.3993	NA	NA	NA
Cre v06	Cre06.g259150	EFG8	Translation elongation factor Tu family protein	33.0545	33.4178	33.1923	32.9929	33.6331	33.1652	33.1388	33.3039	33.3995	NA	NA	NA
Cre v06	Cre06.g259401	Cre06.g259401	S-adenosyl-L-methionine-dependent methyltransferase	28.8494	29.3161	28.8706	28.487	29.6128	29.1566	29.4645	29.8453	29.6351	NA	NA	NA
Cre v06	Cre06.g259450	Cre06.g259450		31.7899	33.7778	32.3965	31.6289	33.6473	32.4545	31.5828	33.5445	30.6591	NA	NA	NA
Cre v06	Cre06.g259600	VPS53	Subunit of GARP complex	31.8584	31.1665	31.8582	31.6788	31.654	31.5004	31.489	31.7125	30.8967	NA	NA	NA
Cre v06	Cre06.g259650	Cre06.g259650	Metallophosphoesterase/metallo-dependent phosphatase	27.6955	25.8748	26.6193	26.1445	27.2302	26.5899	26.5262	25.6578	25.9631	NA	NA	NA
Cre v06	Cre06.g259800	CWC22	Cwc22 pre-mRNA splicing factor	28.4158	29.5446	29.4611	29.4538	29.2662	29.5226	28.625	26.9413	29.2898	NA	NA	NA
Cre v06	Cre06.g259850	PRPL29	Putative chloroplast ribosomal protein L29	32.871	33.3933	31.0263	32.925	32.7838	32.5476	32.9279	32.6377	32.4346	NA	NA	NA
Cre v06	Cre06.g259900	ATPC1	Chloroplast ATP synthase gamma chain	36.5577	36.8219	36.4307	36.7145	36.7424	36.8819	36.6206	36.8951	36.4003	NA	NA	NA
Cre v06	Cre06.g260100	Cre06.g260100	UDP-galactose transporter	27.8543	28.9342	27.8719	27.7212	24.4543	29.8707	27.7164	28.8955	28.4432	NA	NA	NA
Cre v06	Cre06.g260200	Cre06.g260200	Mitochondrial substrate carrier protein	30.346	NA	26.1185	30.334	30.7333	29.5191	30.7322	30.7406	26.4558	NA	NA	NA
Cre v06	Cre06.g260250	CEM1	putative proton extrusion protein cemA, chloroplastic	25.5506	25.8603	NA	NA	NA	NA	NA	26.2239	29.586	NA	NA	NA
Cre v06	Cre06.g260350	Cre06.g260350	DnaJ-like protein	30.6976	31.321	30.5209	30.6355	31.3334	31.0571	31.2348	31.062	31.1075	NA	NA	NA
Cre v06	Cre06.g260400	FAP287	Ubiquitin-like Flagellar Associated Protein	28.5855	27.1183	29.0848	28.9768	21.7076	29.0445	28.7517	28.0167	27.0765	NA	NA	NA
Cre v06	Cre06.g260450	LCI20	Putative 2-oxoglutarate/malate translocator	32.169	31.941	32.099	33.278	31.4743	31.4529	32.4027	31.492	31.8485	NA	NA	NA
[truncated: 7,872 more rows]

## Sheet: S2B_Set1QuantileNormalizedMASIC
Genome	GeneID	GeneSymbol	Defline	Cr_1_A	Cr_1_B	Cr_1_C	CrMl_1_A	CrMl_1_B	CrMl_1_C	CrMlSuc_1_A	CrMlSuc_1_B	CrMlSuc_1_C	MlSuc_1_A	MlSuc_1_B	MlSuc_1_C
Cre v06	Cre01.g000150	ZRT2	Zinc-nutrition responsive permease transporter	NA	NA	NA	28.0356	28.0366	27.969	NA	NA	NA	NA	NA	NA
Cre v06	Cre01.g000300	CGI58	Esterase/lipase/thioesterase	NA	NA	NA	27.2652	25.9856	26.4721	26.6693	26.3663	28.4151	NA	NA	NA
Cre v06	Cre01.g000350	Cre01.g000350	possible oxidoreductase	33.6863	34.0017	33.976	34.0457	33.9391	34.5838	33.7128	33.7533	34.0615	NA	NA	NA
Cre v06	Cre01.g000400	Cre01.g000400	Arabinose chain extension enzyme like protein 3	NA	25.8565	28.8091	24.8372	NA	25.0013	25.4503	25.4515	25.2431	NA	NA	NA
Cre v06	Cre01.g000600	Cre01.g000600	Predicted WD-4 repeat family protein / notchless protein, putative	28.0014	27.0714	26.426	27.3379	27.6287	27.1405	25.8356	27.1478	27.0317	NA	NA	NA
Cre v06	Cre01.g000850	CPLD38	cytochrome b6f biogenesis protein	30.8676	31.034	28.9515	30.7092	29.6096	30.0405	29.2843	30.3314	28.1374	NA	NA	NA
Cre v06	Cre01.g000900	CPLD20	Conserved in the Plant Lineage and Diatoms	32.9654	33.3763	33.1854	33.323	32.7762	33.5476	33.262	33.0009	33.4105	NA	NA	NA
Cre v06	Cre01.g001100	Cre01.g001100		34.5712	34.9201	34.0723	34.3022	34.422	34.3508	34.2707	34.6632	34.2358	NA	NA	NA
Cre v06	Cre01.g001550	CIF3	Chloroplast translation initiation factor 3	31.3063	31.8251	30.8953	31.7081	31.24	31.4427	31.3042	31.0817	29.6025	NA	NA	NA
Cre v06	Cre01.g001600	Cre01.g001600	Predicted protein containing BTB/POZ fold domain (involved in protein binding)	27.0159	27.7441	26.7745	27.2032	27.6063	27.0626	26.3807	NA	23.4872	NA	NA	NA
Cre v06	Cre01.g001657	PF22	Dynein Assembly factor PF22	27.4859	26.8731	26.4847	27.2716	26.6211	26.4104	NA	22.9131	26.3729	NA	NA	NA
Cre v06	Cre01.g001678	Cre01.g001678		26.8841	25.2627	28.4704	26.6459	27.0643	30.4511	26.0928	30.519	27.1269	NA	NA	NA
Cre v06	Cre01.g001750	TIG1	chloroplast trigger factor	31.377	31.4229	31.4196	31.579	31.8761	30.9462	31.8176	31.5615	31.5569	NA	NA	NA
Cre v06	Cre01.g002050	Cre01.g002050	Acid phosphatase	27.4035	27.536	28.2798	NA	27.4083	28.9175	24.2553	27.3078	28.1195	NA	NA	NA
Cre v06	Cre01.g002300	CYN19B	Cyclophilin 19-2	36.6554	36.422	36.6081	36.0884	36.6004	36.6584	35.9436	35.6742	36.2401	NA	NA	NA
Cre v06	Cre01.g002350	NAE1	RUB1/NEDD8 E1 activating enzyme	29.9641	29.1329	29.659	29.4512	29.7645	29.9944	29.055	29.0172	28.6586	NA	NA	NA
Cre v06	Cre01.g002400	Cre01.g002400	Putative triacylglycerol lipase	31.6235	30.6407	31.4976	30.707	32.0363	31.5901	31.3484	30.6913	31.5623	NA	NA	NA
Cre v06	Cre01.g002500	COP21	Chlamyopsin 2/1	35.8427	35.677	36.0908	36.0029	35.9195	36.0054	35.6584	36.0289	35.8167	NA	NA	NA
Cre v06	Cre01.g002950	Cre01.g002950		27.2985	28.4384	25.7569	27.9442	26.4442	26.838	NA	27.3501	26.8827	NA	NA	NA
Cre v06	Cre01.g003200	Cre01.g003200		27.22	30.1013	29.6096	25.5988	26.7072	30.2942	30.0536	30.2662	30.0284	NA	NA	NA
Cre v06	Cre01.g003376	Cre01.g003376		29.7046	29.738	29.2256	30.4598	29.9674	29.8197	29.7868	29.4448	30.2942	NA	NA	NA
Cre v06	Cre01.g003463	Cre01.g003463		28.2147	26.9099	26.9546	28.8863	26.4012	26.4826	26.6544	25.5881	28.5698	NA	NA	NA
Cre v06	Cre01.g003487	Cre01.g003487		NA	22.8364	23.129	NA	NA	NA	NA	23.8256	23.3076	NA	NA	NA
Cre v06	Cre01.g003500	Cre01.g003500		23.2861	26.0216	21.6673	26.4903	NA	25.2551	23.3665	27.1276	NA	NA	NA	NA
Cre v06	Cre01.g003524	Cre01.g003524		24.1248	19.8778	24.2575	24.8895	23.0279	25.2807	23.8553	NA	22.9593	NA	NA	NA
Cre v06	Cre01.g003550	Cre01.g003550		30.7332	31.0383	30.7152	28.9922	30.9467	30.3561	30.5334	30.9483	30.4217	NA	NA	NA
Cre v06	Cre01.g003950	Cre01.g003950		27.1671	26.6505	25.6803	28.0771	27.5753	27.1491	27.3323	26.3023	26.8723	NA	NA	NA
Cre v06	Cre01.g004000	Cre01.g004000		30.4377	30.6277	29.9748	30.245	30.5681	30.8267	30.2936	30.658	30.8354	NA	NA	NA
Cre v06	Cre01.g004124	Cre01.g004124		NA	NA	NA	22.5215	NA	26.6341	NA	NA	NA	NA	NA	NA
Cre v06	Cre01.g004300	ASN1	Asparagine synthase	34.2853	34.3262	34.1138	34.4125	34.1767	34.6497	34.1208	33.8635	34.0664	NA	NA	NA
Cre v06	Cre01.g004350	HLM1	Histone-lysine N-methyltransferase	32.0208	31.8717	31.8747	32.0756	31.7197	31.5199	32.0722	31.75	32.0289	NA	NA	NA
Cre v06	Cre01.g004400	Cre01.g004400	Expressed protein of unknown function	30.2171	30.516	30.3461	30.3507	30.0675	30.0235	27.6552	29.7955	29.6785	NA	NA	NA
Cre v06	Cre01.g004450	CPLD42	conserved expressed membrane protein	33.1265	32.7495	32.6362	32.4914	32.8069	32.7308	32.6105	32.2793	32.4402	NA	NA	NA
Cre v06	Cre01.g004500	LEU1L	Isopropylmalate dehydratase, large subunit	33.7208	34.2441	34.0454	34.5696	33.9741	34.1321	33.7049	33.8307	33.4361	NA	NA	NA
Cre v06	Cre01.g004550	FAP190	Flagellar Associated Protein 190	28.4091	28.3858	28.3608	28.8586	28.2914	28.8439	28.2239	28.5426	28.8867	NA	NA	NA
Cre v06	Cre01.g004900	Cre01.g004900	Similar to Putatative Protease/Amidase	30.7984	29.8064	30.8615	29.2764	30.5668	30.3113	30.4603	29.5458	29.7623	NA	NA	NA
Cre v06	Cre01.g004950	Cre01.g004950	Conserved Protein with Putative intracellular protease/amidase domain	33.7149	31.4554	30.9319	31.9837	32.1542	31.2378	31.189	30.9638	31.3861	NA	NA	NA
Cre v06	Cre01.g005001	CPLD9	Conserved in the Plant Lineage and Diatoms	NA	NA	NA	NA	NA	NA	25.0178	26.1666	NA	NA	NA	NA
Cre v06	Cre01.g005050	Cre01.g005050		32.9438	33.3384	33.1232	32.1239	33.1809	33.178	33.4109	33.1759	33.1238	NA	NA	NA
Cre v06	Cre01.g005150	SGA1	Serine glyoxylate aminotransferase	34.5216	33.9149	34.3727	33.9911	34.7461	34.4965	33.8647	33.2619	33.7544	NA	NA	NA
Cre v06	Cre01.g005450	RSP10	Radial spoke protein 10	NA	NA	NA	26.4858	26.2119	NA	NA	NA	NA	NA	NA	NA
Cre v06	Cre01.g005500	Cre01.g005500		22.9825	24.6569	26.4537	25.514	24.9524	26.0837	25.2393	23.1607	25.8181	NA	NA	NA
Cre v06	Cre01.g005813	POB31	Proteome of basal body 31	27.7063	28.0553	28.4201	27.8517	27.7128	28.1148	27.3698	25.8838	28.2652	NA	NA	NA
Cre v06	Cre01.g005850	FAP23	Cobalamin adenosyltransferase	31.643	32.1856	31.5512	32.1249	31.5739	30.7377	31.4205	31.0781	30.9483	NA	NA	NA
Cre v06	Cre01.g005950	Cre01.g005950		28.3499	29.1277	29.6126	29.9401	28.312	29.1118	29.7518	28.6867	29.4787	NA	NA	NA
Cre v06	Cre01.g006050	LF3	Long Flagella protein 3	23.3236	26.1086	26.7003	NA	NA	NA	NA	NA	NA	NA	NA	NA
Cre v06	Cre01.g006100	FDX7	Ferredoxin	25.6754	24.8939	23.3254	23.8351	23.7702	24.1788	NA	NA	NA	NA	NA	NA
Cre v06	Cre01.g006150	Cre01.g006150	Putative chloroplast translation peptide-chain release factor 3	28.2261	27.5668	28.2064	27.7771	28.2247	27.9223	26.8495	27.9863	27.0617	NA	NA	NA
Cre v06	Cre01.g006950	FBA1	Fructose-1,6-bisphosphate aldolase	33.5593	33.8278	33.7231	33.1561	33.0763	33.1964	32.7015	33.7481	32.6083	NA	NA	NA
Cre v06	Cre01.g007600	Cre01.g007600		31.6668	30.4386	31.3106	31.4578	31.2182	30.6439	30.9951	31.6448	31.6311	NA	NA	NA
Cre v06	Cre01.g007651	Cre01.g007651	RNA pseudouridine synthase	29.6555	28.543	28.5833	27.7842	28.6952	28.403	27.7241	27.4194	29.2376	NA	NA	NA
Cre v06	Cre01.g007700	Cre01.g007700		33.2523	32.9174	33.4396	33.3591	32.8683	33.4561	33.0211	32.8602	33.3009	NA	NA	NA
Cre v06	Cre01.g007774	Cre01.g007774		30.6412	30.5324	30.6021	30.5347	28.3872	31.6459	29.8649	30.5176	29.385	NA	NA	NA
Cre v06	Cre01.g007850	NUO18	NADH:ubiquinone oxidoreductase subunit	29.8807	30.9394	30.8633	29.757	29.9	29.3168	29.8592	30.362	29.7559	NA	NA	NA
Cre v06	Cre01.g008000	Cre01.g008000		NA	NA	NA	27.8443	NA	26.9375	26.3701	26.6977	26.9687	NA	NA	NA
Cre v06	Cre01.g008500	Cre01.g008500		28.9084	28.7858	26.734	29.3353	29.1014	26.1189	29.5648	29.1489	29.3935	NA	NA	NA
Cre v06	Cre01.g008550	Cre01.g008550		29.9411	30.0898	29.6201	30.2828	30.0769	30.3172	29.5381	30.3732	29.9263	NA	NA	NA
Cre v06	Cre01.g008850	Cre01.g008850	Histone-lysine N-methyltransferase	28.9446	27.8547	28.7142	28.0584	27.7563	28.88	28.3329	26.8887	27.3892	NA	NA	NA
Cre v06	Cre01.g008891	Cre01.g008891		NA	NA	NA	NA	26.7001	25.4926	NA	28.2371	28.4217	NA	NA	NA
Cre v06	Cre01.g009250	TOP2	DNA topoisomerase II	NA	NA	NA	NA	22.504	26.2809	NA	NA	NA	NA	NA	NA
Cre v06	Cre01.g009300	Cre01.g009300		29.9711	30.7937	29.7549	29.1703	29.7789	30.3902	29.8174	29.5029	29.0854	NA	NA	NA
Cre v06	Cre01.g009350	AIH2	Agmatine iminohydrolase	27.6839	27.3791	28.5673	27.585	27.8711	28.2283	27.2187	26.6512	28.3832	NA	NA	NA
Cre v06	Cre01.g009550	Cre01.g009550	N-acetyltransferase	24.0831	24.0856	24.7291	26.8131	26.3256	26.347	NA	NA	NA	NA	NA	NA
Cre v06	Cre01.g009800	FAP289	Flagellar Associated Protein 289	NA	NA	NA	NA	22.2207	24.5917	NA	NA	NA	NA	NA	NA
Cre v06	Cre01.g009850	Cre01.g009850		NA	24.778	23.6421	21.8257	NA	22.1454	NA	NA	NA	NA	NA	NA
Cre v06	Cre01.g009900	Cre01.g009900	Chloroplast DnaJ-like protein 3	28.3913	25.845	28.2636	27.0652	26.8181	28.3348	NA	28.0255	28.3591	NA	NA	NA
Cre v06	Cre01.g009950	NEP1	NEP1-like protein	24.8632	27.0522	25.1229	23.4125	24.9864	26.5489	23.6313	26.9523	27.4897	NA	NA	NA
Cre v06	Cre01.g010000	Cre01.g010000	Mitogen-Activated Protein Kinase	30.9401	31.8069	29.4144	31.8201	30.7308	31.3644	31.5951	31.4392	31.418	NA	NA	NA
Cre v06	Cre01.g010250	Cre01.g010250	Phosphoprotein phosphatase 2C-related	23.9897	22.8129	29.1534	22.659	29.6452	29.4449	NA	NA	NA	NA	NA	NA
Cre v06	Cre01.g010400	FAP380	Flagellar Associated Membrane Protein 380	32.4454	33.26	33.2031	33.3409	32.7314	33.1568	33.1018	33.1048	33.1794	NA	NA	NA
Cre v06	Cre01.g010450	Cre01.g010450		27.5494	27.1513	26.7856	NA	27.9937	27.2341	NA	27.5212	27.0983	NA	NA	NA
Cre v06	Cre01.g010550	Cre01.g010550	Haloalkane dehalogenase-like hydrolase	NA	NA	NA	NA	NA	NA	21.8439	23.4077	NA	NA	NA	NA
Cre v06	Cre01.g010650	Cre01.g010650		24.2595	23.5544	24.7969	24.8847	23.3711	25.4572	23.4368	NA	24.8003	NA	NA	NA
Cre v06	Cre01.g010700	SYP2	Endosomal Qa-SNARE protein, Syntaxin7/Syx7/Pep12/Syp2-family (Qa.III.b)	30.1059	29.6612	30.4706	30.7705	30.2152	30.4417	29.9671	32.8928	29.9777	NA	NA	NA
Cre v06	Cre01.g010750	Cre01.g010750	RegA/Rls-like protein	29.043	28.7072	24.6557	28.8617	29.91	27.6693	26.9371	26.5451	NA	NA	NA	NA
Cre v06	Cre01.g010832	Cre01.g010832		27.3903	27.259	25.8301	25.9647	26.6003	27.8275	NA	NA	NA	NA	NA	NA
Cre v06	Cre01.g010848	Cre01.g010848		27.7734	29.9204	29.1375	29.301	28.6756	28.867	29.3495	30.2826	28.6961	NA	NA	NA
Cre v06	Cre01.g010900	GAPA1	Glyceraldehyde-3-Phosphate Dehydrogenase A	40.4765	40.7413	40.7369	40.4753	41.3424	40.7416	40.6936	40.6948	40.4461	NA	NA	NA
Cre v06	Cre01.g011000	RPL6	Cytosolic 80S ribosomal protein L6	36.2026	36.9114	36.8061	36.5643	36.81	36.8993	36.8786	36.6058	36.5362	NA	NA	NA
Cre v06	Cre01.g011100	Cre01.g011100	Terpenoid cylase	32.1335	32.2233	32.2316	32.3868	32.3656	32.0888	31.5	30.438	32.5135	NA	NA	NA
Cre v06	Cre01.g011300	SCLP50	Serine carboxypeptidase	31.6895	31.0898	31.6865	31.0912	31.8937	29.724	30.6591	31.0583	31.7893	NA	NA	NA
Cre v06	Cre01.g011400	Cre01.g011400		25.138	25.6456	25.4691	25.7868	25.584	25.9351	25.542	NA	24.4205	NA	NA	NA
Cre v06	Cre01.g011450	Cre01.g011450		24.9652	24.5927	25.3202	25.5336	25.604	25.8557	25.5541	26.0962	25.475	NA	NA	NA
Cre v06	Cre01.g011500	RPN11	26S proteasome regulatory subunit	31.3234	31.3613	32.0048	31.9917	31.7137	32.2586	32.1355	32.0243	31.4897	NA	NA	NA
Cre v06	Cre01.g011750	Cre01.g011750		25.4944	24.829	26.2369	27.1855	26.7747	26.0366	25.6181	27.4107	30.1381	NA	NA	NA
Cre v06	Cre01.g012150	MSRA4	Peptide methionine-S-sulfoxide reductase, msrA-type	33.2997	32.7767	33.2565	33.0903	32.7293	32.9869	32.9297	32.4538	32.5551	NA	NA	NA
Cre v06	Cre01.g012200	Cre01.g012200		23.5121	22.7524	24.1222	25.7644	22.3632	26.0007	23.5578	24.3291	NA	NA	NA	NA
Cre v06	Cre01.g012300	Cre01.g012300		28.3761	26.3566	27.7031	29.3476	28.9803	27.6085	28.2978	26.5243	27.7583	NA	NA	NA
Cre v06	Cre01.g012350	Cre01.g012350		32.7265	33.3258	33.0121	33.335	33.2131	33.29	33.5455	31.3254	33.1744	NA	NA	NA
Cre v06	Cre01.g012450	Cre01.g012450		30.9309	31.2448	31.2307	30.7432	31.3041	31.3593	30.8498	31.3598	31.5437	NA	NA	NA
Cre v06	Cre01.g012500	Cre01.g012500	Similar to Prenylated Rab Acceptor Protein	28.5824	28.6591	28.9868	28.0462	28.2677	28.8093	29.2478	28.9718	29.1342	NA	NA	NA
Cre v06	Cre01.g012600	PGM2	Phosphoglucomutase 2	29.3915	29.5274	29.5458	29.4362	29.8646	29.5478	29.335	28.4815	28.9333	NA	NA	NA
Cre v06	Cre01.g012800	FAP230	Flagellar Associated Protein 230	27.6786	27.7008	27.9425	27.4097	27.333	29.1665	28.5072	28.7391	27.7953	NA	NA	NA
Cre v06	Cre01.g012900	Cre01.g012900		NA	25.5884	25.7498	NA	NA	NA	NA	NA	NA	NA	NA	NA
Cre v06	Cre01.g013250	Cre01.g013250		NA	NA	NA	25.7008	26.1193	22.7968	28.0334	22.996	NA	NA	NA	NA
Cre v06	Cre01.g013300	DEG10	Deg protease	28.1832	28.7578	30.5281	30.3596	29.2672	30.428	29.6123	29.3124	29.4338	NA	NA	NA
Cre v06	Cre01.g013350	Cre01.g013350		29.8985	30.4534	30.9579	30.5281	29.888	29.8127	30.2436	30.2811	30.2123	NA	NA	NA
Cre v06	Cre01.g013550	Cre01.g013550		25.5109	21.8143	29.5862	29.8273	NA	25.5493	25.5844	NA	25.2116	NA	NA	NA
Cre v06	Cre01.g013600	Cre01.g013600		31.242	30.969	31.1301	31.363	30.4498	31.347	31.2441	31.2815	30.9118	NA	NA	NA
Cre v06	Cre01.g013650	Cre01.g013650		26.8167	NA	26.5817	25.1634	27.6087	NA	NA	NA	NA	NA	NA	NA
Cre v06	Cre01.g013700	VDAC1	Voltage-dependent anion-selective channel protein	36.4512	36.41	35.9229	36.4263	36.3388	35.7292	36.4468	36.1884	36.3134	NA	NA	NA
Cre v06	Cre01.g013801	TCY1	Tocopherol cyclase 1	27.9788	26.7933	27.7889	28.1976	27.8518	27.9162	27.1623	26.492	27.2304	NA	NA	NA
Cre v06	Cre01.g013850	Cre01.g013850		NA	26.452	29.5578	29.1538	NA	22.7369	NA	NA	NA	NA	NA	NA
Cre v06	Cre01.g014000	Cre01.g014000		32.5162	32.4651	32.1991	32.3827	32.0408	32.2356	31.9311	32.0322	31.8955	NA	NA	NA
Cre v06	Cre01.g014050	Cre01.g014050		30.7102	30.5085	26.8517	30.6095	30.2971	28.9922	27.3783	30.9499	25.9269	NA	NA	NA
Cre v06	Cre01.g014300	Cre01.g014300		25.2713	26.454	26.1409	27.8037	26.0956	26.2832	25.5799	NA	28.0476	NA	NA	NA
Cre v06	Cre01.g014350	PRX5	Peroxiredoxin, type II	33.0273	33.2047	33.1013	32.8422	33.0158	33.2175	32.9706	32.8995	32.8628	NA	NA	NA
Cre v06	Cre01.g014450	Cre01.g014450		NA	28.5485	28.8191	NA	NA	NA	NA	NA	NA	NA	NA	NA
Cre v06	Cre01.g014650	PFH5	Prolyl 4-hydroxylase 5	NA	26.1006	25.117	NA	NA	NA	NA	NA	NA	NA	NA	NA
Cre v06	Cre01.g014700	Cre01.g014700		NA	NA	NA	NA	27.4268	26.0768	NA	NA	NA	NA	NA	NA
Cre v06	Cre01.g014800	CPL21	putative MutS type 2 DNA repair protein	27.5918	24.1795	25.7284	23.9668	23.615	24.8932	23.2349	24.0442	29.0821	NA	NA	NA
Cre v06	Cre01.g015000	NAGK1	N-acetyl-l-glutamate kinase	32.6475	32.6231	32.7782	32.6201	33.0488	32.5025	32.8646	32.7836	33.1895	NA	NA	NA
Cre v06	Cre01.g015050	Cre01.g015050		NA	NA	NA	21.9696	NA	17.7987	NA	NA	NA	NA	NA	NA
Cre v06	Cre01.g015250	POLD1	DNA polymerase delta, catalytic subunit	25.3026	24.9491	NA	NA	30.0016	25.5008	NA	NA	NA	NA	NA	NA
Cre v06	Cre01.g015350	POR1	Light-dependent protochlorophyllide reductase	36.0909	36.178	36.1798	36.222	35.9324	35.6575	35.5657	35.562	35.8246	NA	NA	NA
Cre v06	Cre01.g015550	Cre01.g015550	2-dehydro-3-deoxyglucarate aldolase	28.3201	27.2047	28.1319	25.0679	28.4325	28.3479	27.0835	27.9102	28.4439	NA	NA	NA
Cre v06	Cre01.g015600	Cre01.g015600		33.0617	33.2821	33.1623	33.199	33.4105	33.2519	32.9254	33.2143	33.3767	NA	NA	NA
Cre v06	Cre01.g015650	Cre01.g015650		24.9721	26.6401	NA	26.0755	26.152	25.1671	26.1835	26.1834	NA	NA	NA	NA
Cre v06	Cre01.g015700	Cre01.g015700	S-adenosyl-L-methionine-dependent methyltransferase	27.1529	27.2541	27.189	25.4082	25.2587	24.7361	27.3947	27.6733	24.4308	NA	NA	NA
Cre v06	Cre01.g015750	Cre01.g015750		28.2174	27.6812	29.249	27.1935	28.8251	29.0177	27.3816	28.1569	27.9617	NA	NA	NA
Cre v06	Cre01.g015850	FAP68	Flagellar Associated Protein 68	27.9329	26.6053	NA	NA	NA	NA	NA	NA	NA	NA	NA	NA
Cre v06	Cre01.g015950	CPL11	translation factor	NA	NA	NA	NA	NA	NA	25.1186	25.2457	NA	NA	NA	NA
Cre v06	Cre01.g016050	PRP8	Splicing factor, component of the U5 snRNP and of the spliceosome	34.4192	34.0495	34.124	33.9945	33.5142	33.7389	33.5015	33.9459	33.4672	NA	NA	NA
Cre v06	Cre01.g016150	Cre01.g016150		30.1562	29.8376	30.1675	29.3584	29.9875	29.614	30.0143	28.4893	29.6757	NA	NA	NA
Cre v06	Cre01.g016300	Cre01.g016300	Calmodulin-like protein	32.1526	31.9615	31.5646	31.9267	32.0152	31.9349	31.7578	31.8556	31.9262	NA	NA	NA
Cre v06	Cre01.g016514	DLD2	Dihydrolipoamide dehydrogenase 2	35.5439	35.0025	35.4308	35.3244	35.1538	36.4106	35.3095	35.1155	35.3626	NA	NA	NA
Cre v06	Cre01.g016528	Cre01.g016528		31.393	31.2256	31.8239	31.5913	31.3859	31.3756	31.6245	31.2327	30.8324	NA	NA	NA
Cre v06	Cre01.g016556	Cre01.g016556		NA	NA	NA	23.7213	NA	28.7982	28.4456	NA	23.2709	NA	NA	NA
Cre v06	Cre01.g016570	Cre01.g016570		29.2836	28.4162	27.1102	27.6864	28.6496	32.6607	27.9045	28.4408	28.1025	NA	NA	NA
Cre v06	Cre01.g016900	Cre01.g016900		32.4323	30.5803	31.1072	29.3053	29.746	32.4436	30.1853	29.7929	29.6825	NA	NA	NA
Cre v06	Cre01.g016950	Cre01.g016950		25.0652	NA	25.4968	25.4805	26.0447	25.4269	NA	NA	NA	NA	NA	NA
Cre v06	Cre01.g017050	Cre01.g017050	Mitochondrial substrate carrier protein	29.4996	30.0278	30.7346	30.5775	30.5942	30.6105	31.0536	30.847	30.9246	NA	NA	NA
Cre v06	Cre01.g017100	Cre01.g017100		24.5307	24.8337	25.405	26.5935	26.9998	26.52	25.3006	26.4134	26.6864	NA	NA	NA
Cre v06	Cre01.g017200	FKB99	Peptidyl-prolyl cis-trans isomerase, FKBP-type	26.3509	24.6196	25.8438	NA	25.3952	25.402	NA	26.6489	27.3255	NA	NA	NA
Cre v06	Cre01.g017300	PRPS21	Chloroplast ribosomal protein S21	31.6783	30.9129	32.0152	32.0769	31.0514	30.569	31.0828	30.8201	30.9728	NA	NA	NA
Cre v06	Cre01.g017350	Cre01.g017350	Putative protein N-methyltransferase	25.9091	27.1202	29.1101	30.0404	27.455	30.2038	29.8431	30.4531	24.7797	NA	NA	NA
Cre v06	Cre01.g017500	Cre01.g017500		28.1677	28.7042	30.3807	30.5804	31.9541	33.1755	26.6785	28.4445	30.651	NA	NA	NA
Cre v06	Cre01.g017600	Cre01.g017600	Putative quinoprotein	28.7543	28.7135	28.9267	28.9134	26.0813	31.1224	28.8447	28.1334	25.1297	NA	NA	NA
Cre v06	Cre01.g017650	RIB30	Ribbon binding 30 kDa microtuble inner protein	27.4689	27.3931	27.6972	27.8976	28.2168	28.5912	27.2833	27.6094	28.7316	NA	NA	NA
Cre v06	Cre01.g017900	Cre01.g017900		NA	NA	NA	28.2011	26.6566	26.9511	NA	NA	NA	NA	NA	NA
Cre v06	Cre01.g018050	Cre01.g018050	NEF1-like protein	28.2794	NA	26.1454	23.9316	27.656	21.247	22.765	NA	26.5767	NA	NA	NA
Cre v06	Cre01.g018150	Cre01.g018150		NA	NA	NA	NA	NA	NA	24.6796	NA	24.1746	NA	NA	NA
Cre v06	Cre01.g018200	Cre01.g018200	Putative Acyl-CoA N-acyltransferase	28.2119	28.4206	27.5646	28.1492	27.8166	27.8171	27.4965	27.4842	28.2521	NA	NA	NA
Cre v06	Cre01.g018600	Cre01.g018600		30.7924	31.1518	31.3651	30.6244	31.1457	31.3407	31.2373	30.8422	31.2163	NA	NA	NA
Cre v06	Cre01.g018650	Cre01.g018650		26.7277	26.7328	27.1869	26.4025	25.3899	26.9598	24.2316	25.3049	NA	NA	NA	NA
Cre v06	Cre01.g018750	Cre01.g018750		21.2112	23.9808	23.3041	24.6716	24.4291	NA	NA	NA	NA	NA	NA	NA
Cre v06	Cre01.g018800	ATP6	Mitochondrial F1F0 ATP synthase subunit 6	32.7355	32.9977	32.7537	32.5248	32.8033	32.8249	32.5537	32.697	32.5747	NA	NA	NA
Cre v06	Cre01.g018850	Cre01.g018850	Exonuclease-Endonuclease-Phosphatase superfamily protein	NA	NA	NA	24.387	NA	24.6649	24.9778	26.3582	NA	NA	NA	NA
Cre v06	Cre01.g018900	Cre01.g018900		22.9666	22.284	22.1326	20.3272	24.0216	22.8933	22.1869	NA	22.2556	NA	NA	NA
Cre v06	Cre01.g018950	DHS1	Deoxyhypusine synthase	NA	NA	NA	24.1459	24.4493	27.5128	24.2632	23.5912	23.2338	NA	NA	NA
Cre v06	Cre01.g019000	Cre01.g019000		26.4292	26.0616	25.9769	NA	25.8396	26.5808	NA	NA	NA	NA	NA	NA
Cre v06	Cre01.g019100	HPR2	Hydroxypyruvate reductase 2	25.8037	25.0118	24.1273	26.6962	NA	24.9112	25.796	23.8028	25.5776	NA	NA	NA
Cre v06	Cre01.g019200	NOP52	RRP1-like protein	NA	28.9432	28.3936	28.6802	27.0461	28.6098	28.6073	28.4632	NA	NA	NA	NA
Cre v06	Cre01.g019250	SNE1	GDP-D-mannose 3',5'-epimerase	34.0295	33.2942	33.5459	33.9734	33.2581	33.2055	33.3402	33.2226	33.4037	NA	NA	NA
Cre v06	Cre01.g019500	Cre01.g019500		27.0702	27.5499	24.2731	26.6368	27.4196	27.3093	23.5921	26.3784	26.2383	NA	NA	NA
Cre v06	Cre01.g019600	Cre01.g019600		30.3842	30.235	30.3258	30.8532	30.3105	30.3957	30.4113	29.6692	30.269	NA	NA	NA
Cre v06	Cre01.g019650	Cre01.g019650		20.4063	23.6593	22.483	20.7447	20.3266	24.0032	22.9865	23.8893	24.5749	NA	NA	NA
Cre v06	Cre01.g019750	Cre01.g019750		NA	NA	NA	24.9834	NA	26.1025	23.2898	23.505	23.7986	NA	NA	NA
Cre v06	Cre01.g019850	FTSH3	FtsH-like ATPase/metalloprotease	30.6795	31.624	31.6329	31.1032	30.999	31.1342	31.4545	30.874	31.2795	NA	NA	NA
Cre v06	Cre01.g020050	Cre01.g020050		26.186	26.2466	25.5723	24.6243	26.533	25.1246	24.4775	32.7687	24.8862	NA	NA	NA
Cre v06	Cre01.g020305	SDH4	Succinate dehydrogenase subunit D	30.4386	30.3069	29.3532	29.0975	29.6202	30.288	29.5037	28.8446	30.5003	NA	NA	NA
Cre v06	Cre01.g020350	SDH3	Succinate dehydrogenase subunit b560	32.0766	31.7714	31.9545	31.4708	31.9179	32.2165	32.2469	31.7801	31.4978	NA	NA	NA
Cre v06	Cre01.g020400	Cre01.g020400		27.2341	NA	26.0594	28.3015	27.6829	28.4735	28.7113	27.8527	28.3346	NA	NA	NA
Cre v06	Cre01.g020918	PREP1	Presequence protease 1	34.9999	35.1233	34.9562	35.0979	35.0559	34.9858	35.0543	34.8341	34.8412	NA	NA	NA
Cre v06	Cre01.g020950	Cre01.g020950		30.2573	30.8383	30.5677	30.4478	31.5441	31.2424	30.0242	30.3933	30.0211	NA	NA	NA
Cre v06	Cre01.g021150	TMU1	tRNA (uracil-5-)-methyltransferase	26.7801	NA	26.9122	25.2663	NA	27.5695	24.7177	26.6735	NA	NA	NA	NA
Cre v06	Cre01.g021251	ARG7	Argininosuccinate lyase	31.9882	31.8178	32.5648	32.2673	32.338	32.2872	32.268	32.4288	32.7112	NA	NA	NA
Cre v06	Cre01.g021400	Cre01.g021400	Pre-mRNA splicing factor	27.2931	27.2657	26.6366	26.0987	27.3511	25.9439	27.7709	25.836	24.9939	NA	NA	NA
Cre v06	Cre01.g021450	TPR4	Tetratricopeptide-repeat protein 4	28.3777	29.0089	30.7334	29.2664	28.9588	31.218	30.3222	29.8065	30.5849	NA	NA	NA
Cre v06	Cre01.g021500	Cre01.g021500		NA	NA	NA	NA	22.3935	26.5317	NA	NA	NA	NA	NA	NA
Cre v06	Cre01.g021600	Cre01.g021600	DEAD-box RNA helicase	33.2151	33.4368	33.2505	33.5488	33.2702	33.6625	33.3244	33.2683	33.2212	NA	NA	NA
Cre v06	Cre01.g021650	Cre01.g021650		28.3678	28.1954	27.6646	27.1511	27.9401	26.5142	27.731	26.3748	26.064	NA	NA	NA
Cre v06	Cre01.g021750	Cre01.g021750		27.6461	28.041	28.5736	27.5906	27.7716	29.491	27.4546	27.2914	27.4296	NA	NA	NA
Cre v06	Cre01.g021850	Cre01.g021850	DEAD/DEAH box helicase	NA	NA	NA	NA	NA	NA	20.8955	NA	24.4561	NA	NA	NA
Cre v06	Cre01.g021950	Cre01.g021950		24.0202	23.7549	NA	NA	24.1884	25.3707	NA	24.7481	27.4531	NA	NA	NA
Cre v06	Cre01.g022250	MRPL3	Mitochondrial ribosomal protein L3	NA	26.7201	22.8593	26.4571	26.5792	22.641	26.8085	26.8918	26.5088	NA	NA	NA
Cre v06	Cre01.g022350	Cre01.g022350	DEAH box ATP-dependent RNA helicase	29.7361	29.6789	29.458	34.6827	29.3004	30.0688	28.5222	29.0045	29.0762	NA	NA	NA
Cre v06	Cre01.g022500	MME5	NADP-dependent malic enzyme 5	29.431	33.9729	29.6549	28.6104	29.9123	28.9398	28.942	29.1937	29.5462	NA	NA	NA
Cre v06	Cre01.g022600	CGL13	Conserved in the Green Lineage	28.6433	28.8342	28.8047	27.9181	27.7187	28.743	28.8621	28.7971	28.4691	NA	NA	NA
Cre v06	Cre01.g022650	Cre01.g022650		29.6037	29.0022	29.9364	29.7453	29.5932	29.0906	29.3803	28.5697	29.7541	NA	NA	NA
Cre v06	Cre01.g022750	FAP159	Flagellar Associated Protein 159	26.7979	25.9049	26.9831	26.9756	27.4563	27.3217	24.3548	23.5459	27.0537	NA	NA	NA
Cre v06	Cre01.g023050	UBX2	Ubiquitin-associated protein	28.1444	27.635	27.6718	28.2454	28.3411	27.2352	28.9734	26.5805	26.7356	NA	NA	NA
Cre v06	Cre01.g023150	MCM5	Minichromosome maintenance protein	29.7491	30.5576	28.7194	30.2968	29.9273	30.0109	29.68	28.796	29.2457	NA	NA	NA
Cre v06	Cre01.g023300	Cre01.g023300		30.1588	29.736	30.8286	29.6474	29.8868	29.7586	29.6249	29.648	29.3427	NA	NA	NA
Cre v06	Cre01.g023350	Cre01.g023350	Oligoendopeptidase	34.2305	33.9551	34.1744	33.8264	34.1567	34.1767	33.8996	33.6593	33.8889	NA	NA	NA
Cre v06	Cre01.g023550	FAP234	Flagellar Associated Protein 234	24.7558	NA	28.0225	25.3616	24.462	25.0728	25.3676	24.9751	25.227	NA	NA	NA
Cre v06	Cre01.g023773	Cre01.g023773		27.2823	NA	24.7775	25.988	25.2979	25.5516	NA	NA	NA	NA	NA	NA
Cre v06	Cre01.g023787	Cre01.g023787	Soluble ABC-F domain containing protein, propably cytosolic	31.8302	31.5694	31.541	32.0417	32.1644	31.139	32.5565	32.1213	31.2391	NA	NA	NA
Cre v06	Cre01.g024100	Cre01.g024100		27.9974	27.6962	25.248	25.9978	27.4606	25.1538	25.6075	26.8645	26.6595	NA	NA	NA
Cre v06	Cre01.g024150	Cre01.g024150		30.5596	30.002	30.2588	30.1326	30.1255	30.4881	30.2321	29.1684	29.7389	NA	NA	NA
Cre v06	Cre01.g024200	Cre01.g024200		29.5297	29.6479	29.703	29.2389	29.7476	29.8107	24.6608	NA	24.7106	NA	NA	NA
Cre v06	Cre01.g024350	Cre01.g024350		29.6973	31.2004	30.9647	31.2874	30.0475	30.974	31.5995	31.1872	30.6163	NA	NA	NA
Cre v06	Cre01.g024400	TRS85	Component of TRAPP complex, TRS85-like	27.3309	27.8133	27.2263	26.7103	27.8539	27.3721	27.0102	27.6536	30.2484	NA	NA	NA
Cre v06	Cre01.g024650	Cre01.g024650	carbohydrate-binding protein	21.4436	23.4293	NA	21.4459	27.2479	19.5224	NA	23.0996	20.5049	NA	NA	NA
Cre v06	Cre01.g024900	Cre01.g024900		23.1264	25.6435	NA	NA	NA	NA	NA	NA	NA	NA	NA	NA
Cre v06	Cre01.g024950	Cre01.g024950		30.4744	31.1011	30.3853	30.5987	30.6082	30.0185	30.6341	30.3968	30.5272	NA	NA	NA
Cre v06	Cre01.g025025	Cre01.g025025		NA	NA	NA	29.1999	24.8323	NA	NA	NA	NA	NA	NA	NA
Cre v06	Cre01.g025150	CPLD15	conserved organelle protein with lipase active site	NA	23.0639	22.2679	NA	NA	NA	22.4356	30.0555	22.887	NA	NA	NA
Cre v06	Cre01.g025250	RFK2	Riboflavin kinase	32.3699	32.55	32.3746	31.8614	32.453	32.203	32.3093	32.5369	32.2334	NA	NA	NA
Cre v06	Cre01.g025350	FAP235	Flagellar Associated Protein 235	27.8626	29.4348	30.4468	29.7496	27.2841	30.3324	28.0532	31.5646	30.1966	NA	NA	NA
Cre v06	Cre01.g025400	HYDIN1	Hydrocephalus 3-Like Protein Hydin	29.6141	29.8806	30.6004	30.3952	30.1056	29.8648	30.0202	29.7145	29.8762	NA	NA	NA
Cre v06	Cre01.g025450	DRC9	Nexin-dynein regulatory complex 9	30.1299	30.1353	30.1088	30.9231	30.4805	29.5651	30.2367	30.296	30.7408	NA	NA	NA
Cre v06	Cre01.g025500	Cre01.g025500		28.8884	29.8209	29.6463	29.236	28.9501	29.6777	28.5914	28.9188	29.8283	NA	NA	NA
Cre v06	Cre01.g026050	Cre01.g026050	protein of unknown function	21.9196	21.7123	23.3551	25.8366	22.3785	NA	21.7145	22.2067	20.9998	NA	NA	NA
Cre v06	Cre01.g026200	PPR9	PentatricoPeptide Repeat protein 9	NA	NA	NA	26.7781	25.6792	26.0493	26.508	25.6764	NA	NA	NA	NA
Cre v06	Cre01.g026250	AGA1	Alpha-galactosidase	26.9997	27.4147	26.9985	26.659	28.6742	27.8834	28.1499	28.7183	27.9595	NA	NA	NA
Cre v06	Cre01.g026300	Cre01.g026300		26.426	NA	26.2651	NA	NA	NA	NA	25.7426	24.6865	NA	NA	NA
Cre v06	Cre01.g026450	SRS1	Serine/arginine-rich pre-mRNA splicing factor	33.1075	33.7586	32.8691	32.8457	31.7625	32.8222	32.492	32.3781	32.4449	NA	NA	NA
Cre v06	Cre01.g026550	CCT7	T-complex protein 1, eta subunit	33.8857	33.8451	33.6545	33.8943	33.9118	33.7625	33.6668	33.9806	33.8223	NA	NA	NA
Cre v06	Cre01.g026600	UBC11	E2 Ubiquitin conjugating enzyme	32.6942	32.4501	33.1933	32.7639	32.6945	32.6943	32.6045	32.6625	32.7923	NA	NA	NA
Cre v06	Cre01.g026650	Cre01.g026650		25.5848	26.409	26.6034	26.0847	27.1742	26.6099	26.0881	25.3833	26.9828	NA	NA	NA
Cre v06	Cre01.g026900	SSA14	Kynurenine 3-monooxygenase	31.2194	30.6419	31.1405	30.4231	31.1186	31.3934	29.7642	30.1822	30.5574	NA	NA	NA
Cre v06	Cre01.g027000	RPL11	Cytosolic 80S ribosomal protein L11	33.7236	34.4733	34.255	33.4964	35.0082	34.2166	34.9825	34.8242	34.9471	NA	NA	NA
Cre v06	Cre01.g027150	CPLD46	Conserved in the plant lineage and diatoms	28.3224	28.9275	28.1895	27.2895	29.6028	26.0551	27.5369	28.356	26.3296	NA	NA	NA
Cre v06	Cre01.g027200	UBC12	E2 Ubiquitin conjugating enzyme	29.1607	29.3248	29.0365	29.1492	29.4454	30.0742	29.4678	29.336	29.4042	NA	NA	NA
Cre v06	Cre01.g027350	Cre01.g027350	tRNA (guanosine-2'-O)-methyltransferase	25.7391	25.8211	26.1523	26.068	26.0609	26.2725	NA	NA	NA	NA	NA	NA
Cre v06	Cre01.g027500	Cre01.g027500		28.8205	28.727	28.4285	28.4888	29.2803	28.1045	28.0441	28.0305	26.4725	NA	NA	NA
Cre v06	Cre01.g027550	Cre01.g027550		31.3667	31.9941	31.7965	31.7282	31.6167	31.4522	31.2946	31.2786	31.491	NA	NA	NA
Cre v06	Cre01.g027800	ATPVH1	Vacuolar ATP synthase subunit H	33.1201	33.104	33.1675	33.8509	33.3417	33.2294	33.1385	32.9865	33.1703	NA	NA	NA
Cre v06	Cre01.g027950	IFT74	Intraflagellar transport protein 74/72	32.947	32.4719	32.0854	32.5076	32.6716	32.5999	32.3514	32.5033	31.9178	NA	NA	NA
Cre v06	Cre01.g028101	Cre01.g028101		29.2766	29.8727	29.1688	29.0026	29.4771	30.6587	28.1614	28.7988	28.8582	NA	NA	NA
Cre v06	Cre01.g028200	Cre01.g028200	DEAD-box RNA helicase	30.1027	30.1363	30.6189	30.8469	30.6141	30.9998	29.9284	30.6501	30.1687	NA	NA	NA
Cre v06	Cre01.g028250	GEA1	Putative lysophospholipase, glycerol-ester acylhydrolase	30.7723	30.8182	31.1823	30.1411	30.5576	30.788	30.3474	30.3077	30.6978	NA	NA	NA
Cre v06	Cre01.g028350	DEG8	Deg protease	NA	26.0191	27.4377	28.9599	28.9703	28.3905	26.0541	26.4293	27.4947	NA	NA	NA
Cre v06	Cre01.g028450	Cre01.g028450		25.9943	23.832	26.4419	27.1551	26.7163	NA	NA	25.7291	25.2783	NA	NA	NA
Cre v06	Cre01.g028500	Cre01.g028500		28.5834	29.7241	27.5356	29.3999	29.0372	27.1102	29.7848	27.8177	28.5284	NA	NA	NA
Cre v06	Cre01.g028550	Cre01.g028550	OTU-like cysteine protease	30.4838	29.7826	30.119	30.1817	30.2745	30.6725	30.4536	29.9236	30.0129	NA	NA	NA
Cre v06	Cre01.g028600	Cre01.g028600	Short-chain dehydrogenase/reductase	29.6221	29.3259	30.3873	29.7243	29.8294	30.6148	29.4562	29.1406	30.074	NA	NA	NA
Cre v06	Cre01.g028850	Cre01.g028850		NA	27.6191	25.1442	27.6204	27.3017	27.9275	NA	NA	NA	NA	NA	NA
Cre v06	Cre01.g028950	Cre01.g028950		NA	28.899	24.6312	28.7209	26.0294	28.9894	28.7199	29.0699	24.5376	NA	NA	NA
Cre v06	Cre01.g029000	COQD2	Ubiquinone/menaquinone biosynthesis methyltransferase	24.8865	25.1817	NA	NA	24.4191	23.6424	NA	NA	NA	NA	NA	NA
Cre v06	Cre01.g029050	Cre01.g029050		28.3123	28.9955	29.1489	27.1978	28.9905	24.6192	27.6831	28.9227	27.1442	NA	NA	NA
Cre v06	Cre01.g029150	ODA7A	Outer row dynein assembly protein 7	NA	25.9123	25.4772	27.6145	26.1103	25.7697	25.7624	NA	27.019	NA	NA	NA
Cre v06	Cre01.g029300	TPIC1	Triose phosphate isomerase, chloroplast precursor	34.4705	34.1834	34.5041	34.3432	34.0587	34.287	34.2076	34.1174	34.3019	NA	NA	NA
Cre v06	Cre01.g029450	Cre01.g029450		30.5185	30.3618	30.1397	30.4097	30.7108	30.0567	30.424	30.1133	30.424	NA	NA	NA
Cre v06	Cre01.g029500	Cre01.g029500	Calcium/calmodulin-dependent protein kinase kinase	NA	NA	NA	22.7839	23.9005	22.3524	NA	NA	NA	NA	NA	NA
Cre v06	Cre01.g029650	VPS35	Subunit of Retromer complex	31.0226	31.4418	31.6637	31.4068	31.7951	32.6964	31.1493	31.6407	31.3741	NA	NA	NA
Cre v06	Cre01.g029750	DAAK1	ODA5-Associated Adenylate Kinase	32.4573	33.5522	32.7987	33.9258	33.7811	33.7506	33.917	33.8414	33.9491	NA	NA	NA
Cre v06	Cre01.g029800	Cre01.g029800	Coiled-Coil Protein	26.0495	NA	25.2351	27.2944	23.5891	NA	33.4249	NA	29.5195	NA	NA	NA
Cre v06	Cre01.g029850	Cre01.g029850	Serine/threonine protein kinase	NA	NA	NA	25.8169	NA	22.5793	NA	25.7992	23.7177	NA	NA	NA
Cre v06	Cre01.g030150	Cre01.g030150		25.6661	25.6013	27.3666	23.9447	25.3782	25.2293	25.026	24.858	25.1191	NA	NA	NA
Cre v06	Cre01.g030200	FAP6	Flagellar Associated Protein 6	32.5418	31.6414	32.5103	32.6184	33.1343	32.6716	32.0528	32.7529	33.2022	NA	NA	NA
Cre v06	Cre01.g030250	Cre01.g030250		29.5391	29.8578	28.1687	29.3555	29.4583	29.5018	27.2726	29.4671	28.9117	NA	NA	NA
Cre v06	Cre01.g030450	Cre01.g030450		27.972	28.7704	28.4624	28.8382	26.6857	28.493	28.4126	25.9666	27.7825	NA	NA	NA
Cre v06	Cre01.g030500	Cre01.g030500	Adenylate/guanylate cyclase	NA	25.0021	24.4988	25.374	25.8463	24.4258	26.872	NA	24.3254	NA	NA	NA
Cre v06	Cre01.g030550	Cre01.g030550	possible ubiquitin-proteasome pathway protein	30.2647	30.3461	30.6298	30.0548	29.5195	30.2205	30.7606	29.7493	30.7569	NA	NA	NA
Cre v06	Cre01.g030650	DCRY2	DASH-type Cryptochrome 2	20.3255	23.6239	NA	NA	NA	NA	NA	NA	NA	NA	NA	NA
Cre v06	Cre01.g030800	CSN2	COP9 signalosome subunit	31.3032	31.9358	30.7188	31.9507	31.4089	31.0456	27.7619	32.0267	32.3033	NA	NA	NA
Cre v06	Cre01.g030850	POA4	20S proteasome alpha subunit D	32.7437	32.8131	32.8389	32.5223	32.7528	32.8006	32.4019	31.9426	31.27	NA	NA	NA
Cre v06	Cre01.g030950	Cre01.g030950		30.1699	27.7746	28.0078	28.0446	30.0381	29.2205	29.4379	26.9395	28.9566	NA	NA	NA
Cre v06	Cre01.g031004	Cre01.g031004		28.0178	28.6924	27.784	27.4431	26.1956	28.3223	27.2401	27.3447	25.9178	NA	NA	NA
Cre v06	Cre01.g031050	Cre01.g031050		30.5573	30.7563	30.5129	29.9298	31.2382	30.2112	31.0712	31.4366	30.7797	NA	NA	NA
Cre v06	Cre01.g031100	TEF30	Thylakoid enriched fraction, 30-kDa protein	34.574	34.0427	34.5652	34.1758	34.3945	34.5403	34.336	34.1739	34.202	NA	NA	NA
Cre v06	Cre01.g031200	SRP14	Subunit of the Signal Recognition Particle	29.6726	30.7128	29.4515	29.4072	29.306	28.9988	NA	29.243	28.815	NA	NA	NA
Cre v06	Cre01.g031250	Cre01.g031250		24.8205	27.0489	24.3949	24.0084	23.7906	24.415	24.1891	28.0379	26.1112	NA	NA	NA
Cre v06	Cre01.g031300	Cre01.g031300	Calcium/calmodulin-dependent protein kinase	26.2282	27.9576	26.0569	26.3239	27.0177	28.1864	25.205	25.6671	26.5327	NA	NA	NA
Cre v06	Cre01.g031750	Cre01.g031750		27.1819	33.7259	28.0241	34.1556	28.0969	34.212	27.5466	26.9439	26.3321	NA	NA	NA
Cre v06	Cre01.g031900	Cre01.g031900		27.3227	26.4949	24.4333	25.5802	25.3261	27.1426	25.6052	NA	25.4121	NA	NA	NA
Cre v06	Cre01.g032000	Cre01.g032000		29.6167	27.5548	28.6333	28.4278	28.8301	27.4453	28.3608	27.2139	28.6406	NA	NA	NA
Cre v06	Cre01.g032150	FAP187	Flagellar Associated Protein 187	28.1633	28.5898	27.9731	34.4288	28.5354	29.4776	27.7024	29.2512	27.8649	NA	NA	NA
Cre v06	Cre01.g032250	Cre01.g032250		26.2483	26.5049	25.324	25.3292	26.4368	30.4675	26.248	28.0529	27.4929	NA	NA	NA
Cre v06	Cre01.g032300	GBP1	G-strand telomere DNA binding protein	36.0648	35.853	35.9768	36.075	35.9748	35.8346	36.0089	36.0989	35.7181	NA	NA	NA
Cre v06	Cre01.g032400	Cre01.g032400		25.0733	24.1317	NA	25.353	NA	24.4773	26.0146	NA	24.479	NA	NA	NA
Cre v06	Cre01.g032450	Cre01.g032450		28.8637	29.2048	28.0759	27.7724	28.6823	29.1914	28.8083	28.5623	29.351	NA	NA	NA
Cre v06	Cre01.g032500	TPR2	Tetratricopeptide-repeat protein 2	29.4214	30.1947	30.5006	29.8419	30.0822	30.3845	28.4514	29.9472	29.5303	NA	NA	NA
Cre v06	Cre01.g032600	HPAT1	Hydroxyproline O-arabinosyl transferase 1	28.9274	30.193	30.8343	29.6675	30.3483	29.38	30.1148	30.0598	30.3406	NA	NA	NA
Cre v06	Cre01.g032650	TAL1	Transaldolase	33.83	34.4834	35.1953	33.988	34.1472	34.6016	34.9262	35.5833	35.3838	NA	NA	NA
Cre v06	Cre01.g032700	GLK1	Glucokinase	31.4984	31.365	32.0719	30.7974	31.6544	30.9277	31.4601	31.0182	31.1106	NA	NA	NA
Cre v06	Cre01.g032750	Cre01.g032750		28.5647	28.0202	28.7856	27.7676	26.9603	26.3575	27.2077	28.06	26.5648	NA	NA	NA
Cre v06	Cre01.g033000	FAP334	Flagellar Associated Protein 334	NA	NA	NA	25.0042	26.0466	25.6226	24.6064	25.8491	25.8302	NA	NA	NA
Cre v06	Cre01.g033091	Cre01.g033091		29.6941	25.6102	25.3039	29.7471	26.1586	25.7324	25.2963	25.3572	25.3331	NA	NA	NA
Cre v06	Cre01.g033150	Cre01.g033150		28.2739	28.0478	29.1681	29.225	28.6692	28.2549	26.0223	27.6034	27.8771	NA	NA	NA
Cre v06	Cre01.g033300	Cre01.g033300		31.7939	33.2967	32.9601	32.7535	32.9212	33.202	32.8891	32.4807	32.9941	NA	NA	NA
Cre v06	Cre01.g033350	ALDH22	Aldehyde dehydrogenase	30.0145	30.2944	31.9808	30.3714	30.6012	30.5054	29.5717	30.1996	30.2662	NA	NA	NA
Cre v06	Cre01.g033400	TIM9	Mitochondrial inner membrane translocase subunit	29.8055	29.1743	29.7922	29.9268	29.6432	29.9528	29.277	29.2589	29.1287	NA	NA	NA
Cre v06	Cre01.g033550	PDI2	Protein disulfide isomerase 2	35.5656	35.6698	35.4017	35.5093	35.9509	35.6703	35.7049	36.0398	35.8999	NA	NA	NA
Cre v06	Cre01.g033832	RH39	Possible DEAD-box helicase involved in creation of hidden rRNA breaks in chloroplast ribosomes	28.8264	29.282	29.0231	30.4728	28.9102	30.3981	29.6232	28.8066	29.7058	NA	NA	NA
Cre v06	Cre01.g034000	IPB1	Importin beta	34.2141	34.1432	34.427	33.2812	33.5341	33.5191	34.0437	33.7729	34.0304	NA	NA	NA
Cre v06	Cre01.g034050	Cre01.g034050		29.7465	28.0813	29.4465	27.6103	29.9639	30.0951	29.1424	29.567	29.7996	NA	NA	NA
Cre v06	Cre01.g034100	Cre01.g034100		25.3043	23.6888	22.9436	NA	NA	NA	NA	NA	NA	NA	NA	NA
Cre v06	Cre01.g034150	Cre01.g034150		NA	NA	NA	NA	24.5122	26.6044	NA	NA	NA	NA	NA	NA
Cre v06	Cre01.g034380	Cre01.g034380		27.4616	27.8951	27.7767	27.5373	26.5245	28.2769	25.5275	27.3115	28.1663	NA	NA	NA
Cre v06	Cre01.g034400	PGL1	6-phosphogluconolactonase	34.9629	34.766	34.7801	35.153	34.6247	34.5759	34.7171	34.7788	34.7537	NA	NA	NA
Cre v06	Cre01.g034451	Cre01.g034451		30.134	31.0597	29.8794	30.328	30.5894	30.1695	29.9763	30.0083	29.2274	NA	NA	NA
Cre v06	Cre01.g034500	Cre01.g034500		NA	NA	NA	NA	24.5738	25.8647	NA	NA	NA	NA	NA	NA
Cre v06	Cre01.g034550	FAP109	EF-Hand Containing Flagellar Associated Protein 109	29.4279	29.7758	29.0405	29.4915	29.8095	29.0663	29.0818	28.8465	28.9698	NA	NA	NA
Cre v06	Cre01.g034600	Cre01.g034600		NA	NA	NA	NA	NA	NA	16.9755	24.6962	NA	NA	NA	NA
Cre v06	Cre01.g034800	Cre01.g034800		24.3014	23.2262	25.1557	25.2152	25.7432	27.4103	24.9727	27.8343	28.3849	NA	NA	NA
Cre v06	Cre01.g034950	Cre01.g034950	Soluble ABC-F domain containing protein	32.5737	31.3108	32.2585	30.972	32.3752	32.5563	31.9643	32.4344	30.6463	NA	NA	NA
Cre v06	Cre01.g035000	Cre01.g035000		28.1258	27.921	28.427	28.7405	29.1388	27.9017	28.8466	28.4483	27.5161	NA	NA	NA
Cre v06	Cre01.g035100	Cre01.g035100		25.536	25.5577	24.8939	26.0326	25.4072	25.3961	25.3743	25.4117	25.0624	NA	NA	NA
Cre v06	Cre01.g035350	Cre01.g035350		31.1263	30.4756	30.6388	31.0531	29.992	30.4979	31.0441	29.7691	30.4884	NA	NA	NA
Cre v06	Cre01.g035500	VPS34	Vacuolar protein sorting 34	26.5097	NA	24.5307	25.5602	24.648	26.2847	24.6943	23.8961	NA	NA	NA	NA
Cre v06	Cre01.g035700	Cre01.g035700		NA	NA	NA	NA	NA	NA	NA	NA	NA	NA	NA	NA
Cre v06	Cre01.g035850	SEC24B	COP-II coat subunit	31.3103	31.0227	30.5771	30.4376	30.8156	30.5902	30.7043	30.6404	31.5127	NA	NA	NA
Cre v06	Cre01.g036150	Cre01.g036150		26.1566	24.9337	24.0871	NA	NA	NA	NA	NA	NA	NA	NA	NA
Cre v06	Cre01.g036200	Cre01.g036200		NA	27.9231	27.501	27.0295	27.9119	26.6729	27.5784	26.7126	NA	NA	NA	NA
Cre v06	Cre01.g036400	Cre01.g036400	Short-chain dehydrogenase/reductase	29.5486	28.9708	29.8153	29.7911	31.7823	30.0715	29.6932	28.6698	29.2506	NA	NA	NA
Cre v06	Cre01.g036850	PDY1	Proline dehydrogenase	29.5214	28.0798	28.2622	28.2707	29.9709	28.2834	29.0643	30.0653	30.0146	NA	NA	NA
Cre v06	Cre01.g036950	CBA1	Cobalamin 5'-phosphate synthase	26.8715	25.2785	26.4019	26.4483	NA	26.2034	NA	NA	NA	NA	NA	NA
Cre v06	Cre01.g037150	Cre01.g037150	ion channel/ voltage-gated chloride channel	26.3748	26.6668	28.6471	24.9669	26.9377	27.6741	25.3592	27.003	27.3911	NA	NA	NA
Cre v06	Cre01.g037200	Cre01.g037200		24.2561	NA	26.642	21.5883	26.2478	26.0859	NA	NA	NA	NA	NA	NA
Cre v06	Cre01.g037350	CGLD2	Thioesterase family protein	27.4244	25.303	26.5304	26.8861	25.4883	26.7378	28.4777	24.1486	25.2957	NA	NA	NA
Cre v06	Cre01.g037400	CYN19A	Cyclophilin 19-1	28.7972	29.0769	27.2856	28.8763	28.3586	28.7774	27.916	27.438	26.9368	NA	NA	NA
Cre v06	Cre01.g037650	Cre01.g037650		23.6134	26.6323	NA	NA	NA	NA	NA	NA	NA	NA	NA	NA
Cre v06	Cre01.g037700	FAD9	Delta4-fatty acid desaturase	27.4335	31.9511	22.9852	26.8162	27.3905	26.5255	27.3916	NA	26.2124	NA	NA	NA
Cre v06	Cre01.g037800	Cre01.g037800	Thioredoxin-like protein	28.8299	28.0677	28.391	28.1811	27.1374	28.1882	26.7971	27.6175	27.4966	NA	NA	NA
Cre v06	Cre01.g037850	BCC2	Acetyl-CoA biotin carboxyl carrier	32.9756	31.5673	33.9913	34.1638	33.9169	33.8387	34.0116	33.8771	33.8522	NA	NA	NA
Cre v06	Cre01.g037900	Cre01.g037900		26.021	25.2299	26.0303	25.5058	25.0669	24.1871	24.3886	24.0065	25.162	NA	NA	NA
Cre v06	Cre01.g038151	Cre01.g038151		25.001	22.626	24.946	24.2537	NA	23.8774	NA	NA	NA	NA	NA	NA
Cre v06	Cre01.g038200	Cre01.g038200		NA	NA	NA	NA	NA	NA	26.747	27.1052	26.6123	NA	NA	NA
Cre v06	Cre01.g038250	SDC1	Serine decarboxylase	31.9349	31.5219	31.6297	32.0159	31.2619	31.1679	31.9691	31.5967	31.0288	NA	NA	NA
Cre v06	Cre01.g038400	CRT2	Calreticulin 2, calcium-binding protein	36.8741	36.3796	37.0776	36.8537	36.5019	36.8374	36.6045	36.628	36.6041	NA	NA	NA
Cre v06	Cre01.g038550	SQD2	Sulfoquinovosyldiacylglycerol synthase	26.106	27.4504	27.8556	27.7925	26.1029	24.3983	27.5483	26.4529	26.5181	NA	NA	NA
Cre v06	Cre01.g038600	FAD7	Omega-3-fatty acid desaturase	29.6709	29.4686	28.7671	28.9618	29.5657	29.3188	29.3788	29.865	27.988	NA	NA	NA
Cre v06	Cre01.g038650	SRS2	Serine/arginine-rich pre-mRNA splicing factor	29.7767	30.2672	28.1471	28.2811	30.1484	29.1004	28.5548	30.741	29.9308	NA	NA	NA
Cre v06	Cre01.g038750	MOT7	motile cilia related	25.0318	26.2289	27.2296	28.2975	28.8948	28.6366	24.5849	27.4046	27.2912	NA	NA	NA
Cre v06	Cre01.g038850	Cre01.g038850		32.4364	32.4322	32.4183	32.2132	32.2935	32.0789	32.5431	31.9452	32.3385	NA	NA	NA
Cre v06	Cre01.g039150	CPLD5	Conserved in the plant lineage and diatoms 5	30.0752	29.7807	28.3282	30.2983	29.9017	30.1611	28.6122	29.939	30.0778	NA	NA	NA
Cre v06	Cre01.g039200	IFT22	Intraflagellar transport protein 22	31.3615	31.3493	34.7129	31.9432	30.6728	31.3045	31.0474	30.9956	31.0707	NA	NA	NA
Cre v06	Cre01.g039250	RPS2	Cytosolic 80S ribosomal protein S2	37.0702	36.856	36.9373	37.4786	36.7425	36.1943	37.1464	36.3484	36.4134	NA	NA	NA
Cre v06	Cre01.g039300	RB47	Polyadenylate-binding protein RB47	35.7816	35.7397	35.7158	35.7121	35.9074	35.7444	35.8286	35.7879	35.5087	NA	NA	NA
Cre v06	Cre01.g039350	NCR2	Cytochrome P450 reductase, possibly CYP505 family	29.2003	29.8538	29.469	29.617	30.0201	30.3026	29.301	29.6357	29.7638	NA	NA	NA
Cre v06	Cre01.g039500	FAP89	Flagellar Associated Protein 89	NA	27.2248	25.2185	22.2791	22.5347	32.0268	21.1648	21.9652	22.9167	NA	NA	NA
Cre v06	Cre01.g039750	PDF1B	Peptide deformylase	30.5036	29.8649	29.9815	30.5411	30.3333	29.4647	29.7567	29.8378	29.5803	NA	NA	NA
Cre v06	Cre01.g039900	Cre01.g039900	RNase Z-like protein	27.7122	28.0829	27.7472	27.4636	27.9443	27.8619	28.3937	27.9848	26.1789	NA	NA	NA
Cre v06	Cre01.g040000	RPL26	Cytosolic 80S ribosomal protein L26	35.5956	34.9051	35.5147	35.2403	35.2719	35.74	35.6258	35.2889	35.1469	NA	NA	NA
Cre v06	Cre01.g040100	Cre01.g040100		NA	27.1875	25.8144	26.2182	26.9786	24.4707	24.1243	NA	23.4436	NA	NA	NA
Cre v06	Cre01.g040200	Cre01.g040200	WNK protein kinase	31.034	29.1389	30.138	28.9379	29.7865	29.2802	29.0723	28.5537	28.5006	NA	NA	NA
Cre v06	Cre01.g040250	Cre01.g040250	DnaJ-like protein	24.8443	25.6205	25.1033	25.7935	23.2794	25.0786	24.9177	26.7597	23.7784	NA	NA	NA
Cre v06	Cre01.g040300	Cre01.g040300	Catechol O-methyltransferase	27.2838	NA	32.8197	33.1826	33.6231	33.2358	24.9351	32.3252	26.8159	NA	NA	NA
Cre v06	Cre01.g040400	Cre01.g040400		NA	NA	NA	30.3579	31.2446	25.758	26.5162	27.4675	27.4038	NA	NA	NA
Cre v06	Cre01.g040450	HDT1	Histidine-aspartic acid phosphotransferase	28.2094	29.2897	27.7115	29.5581	29.5559	29.0928	28.7458	28.3274	29.7484	NA	NA	NA
Cre v06	Cre01.g040500	Cre01.g040500		20.0405	23.2603	25.0124	NA	NA	NA	NA	NA	NA	NA	NA	NA
Cre v06	Cre01.g040600	FAP327	Flagellar Associated Protein 327	21.5062	NA	24.3857	24.442	NA	25.7525	NA	NA	NA	NA	NA	NA
Cre v06	Cre01.g041100	Cre01.g041100	Histone-lysine N-methyltransferase	27.6008	28.0497	28.2684	28.2469	28.0054	27.0287	29.6159	NA	28.5415	NA	NA	NA
Cre v06	Cre01.g041450	Cre01.g041450	Phosphoprotein phosphatase 2C-related	29.6089	27.1442	28.142	27.4579	28.142	28.3338	26.0295	26.8868	28.9752	NA	NA	NA
Cre v06	Cre01.g042000	Cre01.g042000		25.0791	NA	21.7406	NA	NA	NA	NA	NA	NA	NA	NA	NA
Cre v06	Cre01.g042050	MSRB3	Methionine sulphoxide reductase	28.6668	28.6291	28.6862	28.3436	28.8838	28.7369	28.726	28.6927	28.7731	NA	NA	NA
Cre v06	Cre01.g042200	PBAS1	Photosystem II Associated Subunit 1	29.3129	28.3654	29.0682	28.0627	28.6555	28.8877	28.4982	28.3226	28.9383	NA	NA	NA
Cre v06	Cre01.g042300	Cre01.g042300	Scavenger receptor cysteine rich (SRCR) protein	24.8602	24.5015	25.7071	24.513	24.8519	24.6884	24.9654	NA	27.802	NA	NA	NA
Cre v06	Cre01.g042550	Cre01.g042550		32.0933	32.0619	32.1341	32.1383	32.121	31.9013	32.453	31.9906	32.2952	NA	NA	NA
Cre v06	Cre01.g042750	ACH1	Aconitate hydratase	37.9872	37.4737	37.8848	37.305	37.1453	37.4741	37.9221	38.2529	38.2679	NA	NA	NA
Cre v06	Cre01.g042800	DVR1	3,8-Divinyl protochlorophyllide a 8-vinyl reductase, chloroplast precursor	33.8438	33.966	33.6947	33.6219	33.5469	33.5154	33.7374	33.7177	33.6703	NA	NA	NA
Cre v06	Cre01.g042850	Cre01.g042850		28.9947	28.3335	28.6573	28.854	27.0339	28.5471	26.8419	26.3308	28.6097	NA	NA	NA
Cre v06	Cre01.g042900	RRM1	Putative rRNA (adenine-N6-)-methyltransferase	26.1696	NA	27.5687	27.7857	26.2776	27.269	NA	22.4729	25.6331	NA	NA	NA
Cre v06	Cre01.g043000	Cre01.g043000		NA	27.3324	26.1901	NA	NA	NA	NA	NA	NA	NA	NA	NA
Cre v06	Cre01.g043350	CAO1	Chlorophyllide a oxygenase, chloroplast precursor	25.3211	NA	30.2574	NA	NA	NA	NA	NA	NA	NA	NA	NA
Cre v06	Cre01.g043400	Cre01.g043400		27.8795	26.5837	24.176	NA	25.3189	23.5754	NA	NA	NA	NA	NA	NA
Cre v06	Cre01.g043450	Cre01.g043450		33.4502	32.4427	31.1861	32.7893	33.3093	32.8655	32.2909	32.4775	32.5879	NA	NA	NA
Cre v06	Cre01.g043650	ODA8	Outer Arm Dynein Assembly protein 8	23.2423	22.7685	NA	24.1594	23.6318	NA	NA	NA	NA	NA	NA	NA
Cre v06	Cre01.g043700	Cre01.g043700		25.0111	26.3951	25.3564	25.0752	24.1259	26.3315	24.7034	26.5891	24.2678	NA	NA	NA
Cre v06	Cre01.g043750	BBS7	Bardet-Biedl syndrome-7 associated protein	26.8404	26.8349	27.7674	26.5178	27.0023	27.4044	26.8024	NA	27.0094	NA	NA	NA
Cre v06	Cre01.g044200	Cre01.g044200		27.296	26.7048	26.3842	NA	NA	NA	NA	26.305	25.6652	NA	NA	NA
Cre v06	Cre01.g044600	Cre01.g044600		32.5208	32.8032	32.5041	32.4418	32.6117	32.6216	32.4277	32.3697	32.3322	NA	NA	NA
Cre v06	Cre01.g044650	Cre01.g044650		32.332	32.5173	32.4467	32.1901	32.1375	32.2566	30.5633	31.9613	31.8785	NA	NA	NA
Cre v06	Cre01.g044700	Cre01.g044700	Glutathione S-transferase	28.4601	28.1209	28.7292	28.429	28.4038	27.7763	28.0609	27.9438	27.3627	NA	NA	NA
Cre v06	Cre01.g044750	Cre01.g044750		25.524	27.4816	26.2387	27.6116	27.2356	25.596	27.2487	25.0427	NA	NA	NA	NA
Cre v06	Cre01.g044800	PFL1	Pyruvate-formate lyase	35.4672	35.5911	35.7951	35.9183	35.6811	36.0337	36.0962	35.9907	36.1523	NA	NA	NA
Cre v06	Cre01.g044850	Cre01.g044850		21.3939	25.1933	23.6945	NA	24.6283	27.4694	NA	23.5965	25.3543	NA	NA	NA
Cre v06	Cre01.g044900	Cre01.g044900		23.4633	23.1118	25.7954	23.6254	NA	23.0472	NA	NA	NA	NA	NA	NA
Cre v06	Cre01.g045100	Cre01.g045100		31.3193	31.2385	31.313	31.5427	31.1881	31.0515	31.1319	30.8483	31.2782	NA	NA	NA
Cre v06	Cre01.g045150	FAP304	Flagellar Associated Protein 304	32.0658	33.4665	31.7861	32.8614	32.16	33.4924	33.2886	32.5723	32.3837	NA	NA	NA
Cre v06	Cre01.g045350	DRC5	Nexin-dynein regulatory complex 5	24.6268	25.3653	25.3901	NA	25.7191	23.2309	24.0372	24.6451	26.2203	NA	NA	NA
Cre v06	Cre01.g045550	TPT3	Triose-phosphate transporter	34.8553	34.8114	34.7259	34.7859	34.7872	35.0452	34.768	35.0269	34.7176	NA	NA	NA
Cre v06	Cre01.g045600	Cre01.g045600	Speract/scavenger receptor, transmembrane glycoprotein	29.4375	29.2947	29.4666	28.9314	29.9785	29.925	29.1698	29.6264	28.9773	NA	NA	NA
Cre v06	Cre01.g045640	Cre01.g045640		29.2268	28.9783	28.6628	28.6094	29.0853	29.0043	28.7745	29.3646	29.8591	NA	NA	NA
Cre v06	Cre01.g045902	HCF101	[4Fe-4S]-cluster scaffold protein	30.7477	28.4573	28.9644	29.3247	28.5766	29.4078	30.001	30.174	30.2223	NA	NA	NA
Cre v06	Cre01.g046237	Cre01.g046237		26.5248	28.5659	26.156	23.5052	25.047	26.1079	NA	NA	NA	NA	NA	NA
Cre v06	Cre01.g046652	Cre01.g046652	Putative tyrosyl tRNA synthase	33.3123	32.068	31.9627	33.0144	33.435	31.6737	31.5971	33.2735	30.9543	NA	NA	NA
Cre v06	Cre01.g046850	UBC13	E2 Ubiquitin conjugating enzyme	29.2729	29.8561	28.8746	29.7297	29.6615	29.8508	28.8049	28.8332	29.2	NA	NA	NA
Cre v06	Cre01.g047229	Cre01.g047229		28.77	28.6018	27.7383	28.1319	29.5893	28.5949	28.3897	29.3521	28.1362	NA	NA	NA
Cre v06	Cre01.g047265	PHC52	Pherophorin-chlamydomonas homolog 52	30.5875	31.3278	27.9603	NA	26.317	26.4118	26.494	27.0279	30.7017	NA	NA	NA
Cre v06	Cre01.g047550	RAB6	Small Rab-related GTPase	32.5989	32.3731	31.0622	32.5133	31.6043	32.6432	31.6655	31.6256	32.3744	NA	NA	NA
Cre v06	Cre01.g047600	Cre01.g047600	Short-chain dehydrogenase/reductase	29.2684	29.4626	28.7685	25.0441	29.4681	29.6678	29.3228	28.6687	29.3911	NA	NA	NA
Cre v06	Cre01.g047700	CYN40	Cyclophilin 40	32.0385	32.0111	31.2079	31.4043	32.0502	30.0867	31.7178	31.8477	32.0477	NA	NA	NA
Cre v06	Cre01.g047750	RPL18A	Cytosolic 80S ribosomal protein L18a	36.4621	36.3352	36.0457	36.3593	36.5458	36.3681	36.2934	35.8399	35.2538	NA	NA	NA
Cre v06	Cre01.g047800	GRX6	Glutaredoxin 6, CGFS type, chloroplastic	34.8275	34.512	34.6705	34.6502	34.4954	34.7796	34.6954	34.7462	34.5506	NA	NA	NA
Cre v06	Cre01.g047850	Cre01.g047850		27.4117	28.0058	27.5827	27.5277	24.3265	25.878	26.9216	24.8455	27.4128	NA	NA	NA
Cre v06	Cre01.g047950	IFT27	Intraflagellar transport protein 27	30.0576	29.4407	NA	30.2229	29.3263	30.0778	29.1942	29.1032	29.5503	NA	NA	NA
Cre v06	Cre01.g048000	TPM1	Tropomyosin 1	24.6188	26.3998	26.5367	28.2555	26.3956	25.7872	25.7026	27.4913	27.3587	NA	NA	NA
Cre v06	Cre01.g048100	Cre01.g048100		30.7225	28.4926	28.2126	29.7418	29.411	30.5268	29.2267	29.5192	31.0499	NA	NA	NA
Cre v06	Cre01.g048150	HLA8	Transcriptional co-activator/nuclease induced by high light	30.482	29.3209	31.3614	30.4252	30.9479	31.1061	30.7653	29.0757	28.7656	NA	NA	NA
Cre v06	Cre01.g048400	DZP1	DAZ interacting zinc finger protein 1	27.0129	26.261	26.9522	25.9132	25.6311	25.2683	25.0654	31.1518	24.9562	NA	NA	NA
Cre v06	Cre01.g048750	PPR7	PentatricoPeptide Repeat protein 7	29.4563	30.0381	29.2739	31.1102	29.5105	28.8351	29.7904	28.4393	28.4849	NA	NA	NA
Cre v06	Cre01.g048850	Cre01.g048850		28.5319	28.835	27.4746	28.2793	28.5415	28.0037	28.0214	27.8726	27.2748	NA	NA	NA
Cre v06	Cre01.g048900	Cre01.g048900	Global Transcription factor	24.9087	25.5256	24.7358	24.2249	NA	22.9098	23.6667	NA	21.9368	NA	NA	NA
Cre v06	Cre01.g048950	PYR5	Uridine 5'- monophosphate synthase	33.0648	33.1983	33.3365	33.2572	32.9012	33.2034	33.3087	32.9387	32.8935	NA	NA	NA
Cre v06	Cre01.g049000	RAF2	RuBisCO assembly chaperone, chloroplastic	31.3515	31.8016	30.8653	32.1473	31.3303	32.0608	31.1535	32.0218	31.4128	NA	NA	NA
Cre v06	Cre01.g049050	Cre01.g049050		28.5466	28.6489	29.0947	28.912	28.6052	28.1645	28.5584	28.3695	28.6828	NA	NA	NA
Cre v06	Cre01.g049132	Cre01.g049132		NA	NA	NA	27.7595	27.4887	29.3658	23.6612	27.9645	27.5694	NA	NA	NA
Cre v06	Cre01.g049450	Cre01.g049450		26.5218	25.7354	28.2343	NA	25.8644	27.6664	28.1355	26.392	27.9952	NA	NA	NA
Cre v06	Cre01.g049500	COX2B	Mitochondrial cytochrome c oxidase subunit II, protein IIb of split subunit	33.6734	34.1513	33.9736	34.5069	33.9424	34.2982	34.3787	34.4282	33.8733	NA	NA	NA
Cre v06	Cre01.g049550	Cre01.g049550		29.5897	31.3359	31.542	31.3165	29.4477	30.0812	29.5518	29.6081	29.2997	NA	NA	NA
Cre v06	Cre01.g049600	Cre01.g049600	Assembly factor for chloroplast ATPase	27.7964	28.1728	28.1858	28.3624	25.8721	28.2346	27.3759	27.6343	26.0258	NA	NA	NA
Cre v06	Cre01.g049650	Cre01.g049650		NA	23.8585	23.193	23.8963	25.3411	22.3348	NA	NA	NA	NA	NA	NA
Cre v06	Cre01.g049900	Cre01.g049900		30.2249	30.6111	30.3388	30.6828	29.6804	30.5465	30.5505	30.545	30.348	NA	NA	NA
Cre v06	Cre01.g049950	VLE1	Sporangin (Vegetative Lytic Enzyme 1)	27.4458	29.5975	29.3267	31.3186	28.7811	31.028	29.5211	29.7047	30.224	NA	NA	NA
Cre v06	Cre01.g050050	GUM1	Putative guanidinoacetate N-methyltransferase	27.1082	27.3897	24.6779	27.121	26.1343	NA	28.1231	NA	22.6195	NA	NA	NA
Cre v06	Cre01.g050100	DPD1	Diaminopimelate decarboxylase	33.1296	33.1479	33.0189	32.9585	33.0855	32.7941	32.2659	32.6491	33.1431	NA	NA	NA
Cre v06	Cre01.g050150	NFO1	NADH:flavin oxidoreductase/NADH oxidase	29.5416	30.2426	29.7695	29.8664	29.8637	29.6747	29.8673	29.6191	30.4618	NA	NA	NA
Cre v06	Cre01.g050550	Cre01.g050550		33.4739	32.8558	33.1392	32.867	32.9884	33.0433	32.7188	32.7978	32.8234	NA	NA	NA
Cre v06	Cre01.g050600	Cre01.g050600		NA	NA	NA	NA	NA	NA	NA	26.2503	26.4771	NA	NA	NA
Cre v06	Cre01.g050850	PKL1	Protein Phosphatase 1 beta	33.493	32.7119	32.3016	33.2715	33.2557	32.4268	32.1473	33.4808	33.362	NA	NA	NA
Cre v06	Cre01.g050950	CHLP1	Geranylgeranyl reductase CHLP	36.5354	36.6829	36.5987	36.5998	36.2613	36.2444	36.3805	36.5046	36.0624	NA	NA	NA
Cre v06	Cre01.g051000	Cre01.g051000	Protein-/Histone-arginine N-methyltransferase	27.9646	26.398	27.8625	29.0204	28.7483	28.8416	28.2684	28.929	28.4013	NA	NA	NA
Cre v06	Cre01.g051050	FAP225	Flagellar Associated Protein 225	NA	NA	NA	24.5383	23.5213	23.9386	NA	NA	NA	NA	NA	NA
Cre v06	Cre01.g051100	Cre01.g051100		29.9609	30.8211	30.3278	31.0391	30.4397	30.8311	30.2043	30.5051	30.3166	NA	NA	NA
Cre v06	Cre01.g051450	Cre01.g051450		27.475	29.1531	28.9054	28.3052	28.0554	28.9718	28.9113	29.414	29.056	NA	NA	NA
Cre v06	Cre01.g051500	Cre01.g051500		34.6905	36.273	34.9702	34.7684	34.2532	34.8656	34.4453	34.9411	34.2801	NA	NA	NA
Cre v06	Cre01.g051800	AST2	Aspartate aminotransferase	NA	NA	NA	NA	25.7628	27.9566	26.4879	28.6301	27.769	NA	NA	NA
Cre v06	Cre01.g051900	RIP1	Rieske iron-sulfur protein of mitochondrial ubiquinol-cytochrome c reductase	33.9903	33.8312	33.9266	34.0361	33.7857	33.8571	33.8589	33.5859	33.8179	NA	NA	NA
Cre v06	Cre01.g051950	ASP2	Pepsin-type aspartyl protease	28.5803	29.6432	29.4608	28.1024	29.3684	28.1662	27.3982	28.6005	28.7264	NA	NA	NA
Cre v06	Cre01.g052000	ZNG1	Zn chaperone	30.6886	30.5438	30.6764	31.3579	30.1867	30.6002	30.1554	29.8896	30.2138	NA	NA	NA
Cre v06	Cre01.g052050	UCC1	Ubiquinol-cytochrome c reductase complex chaperone	29.4177	29.4875	29.5144	29.5202	28.9679	28.6593	29.3857	29.3084	28.9501	NA	NA	NA
Cre v06	Cre01.g052100	PRPL18	Chloroplast ribosomal protein L18	33.7121	33.6291	33.2412	33.4231	33.5576	33.6557	33.2964	33.456	33.3959	NA	NA	NA
Cre v06	Cre01.g052200	Cre01.g052200		NA	25.9822	25.2278	NA	26.1389	26.0425	NA	25.898	22.3648	NA	NA	NA
Cre v06	Cre01.g052250	TRXX1	Thioredoxin x, chloroplastic	31.4049	32.7255	31.7515	32.0239	32.6671	31.5751	32.25	32.5518	31.8657	NA	NA	NA
Cre v06	Cre01.g052300	E2F1	Transcription factor, E2F and DP-related	NA	NA	NA	NA	NA	NA	NA	26.6663	25.7692	NA	NA	NA
Cre v06	Cre01.g052450	Cre01.g052450		NA	NA	NA	22.0375	22.5937	26.0102	NA	NA	NA	NA	NA	NA
Cre v06	Cre01.g053000	GPD2	Glycerol-3-phosphate dehydrogenase/dihydroxyacetone-3-phosphate reductase	33.8465	32.5196	33.3996	31.9941	33.1657	31.8538	32.3243	33.553	31.6626	NA	NA	NA
Cre v06	Cre01.g053288	Cre01.g053288		29.0966	28.6302	28.9803	29.3604	28.4885	29.4578	29.4161	28.7518	28.692	NA	NA	NA
Cre v06	Cre01.g053450	Cre01.g053450	Nucleotidyl cyclase	23.5031	23.8855	24.1331	23.8898	23.4776	24.3602	18.4704	16.9755	22.5871	NA	NA	NA
Cre v06	Cre01.g053600	MRPL27	Mitochondrial ribosomal protein L27	24.651	25.7491	NA	NA	NA	NA	NA	NA	NA	NA	NA	NA
Cre v06	Cre01.g053900	Cre01.g053900		25.9976	24.7623	26.46	NA	NA	NA	NA	25.0507	28.8943	NA	NA	NA
Cre v06	Cre01.g053950	Cre01.g053950		29.8337	29.998	29.355	29.4376	29.9903	30.9004	31.2927	29.5143	28.3195	NA	NA	NA
Cre v06	Cre01.g054000	Cre01.g054000		NA	NA	NA	26.5475	NA	25.1284	NA	NA	NA	NA	NA	NA
Cre v06	Cre01.g054100	Cre01.g054100		25.2869	24.2698	25.4451	NA	25.1002	23.0101	25.8176	26.4852	24.3141	NA	NA	NA
Cre v06	Cre01.g054150	NTRC1	NADPH-dependent thioredoxin reductase C, chloroplastic	32.8727	32.6192	32.515	32.4859	32.7958	32.2789	32.5784	31.8087	32.4274	NA	NA	NA
Cre v06	Cre01.g054500	Cre01.g054500		36.0563	36.2867	36.4598	35.9742	35.7476	36.0443	35.9768	36.483	36.2956	NA	NA	NA
Cre v06	Cre01.g054700	Cre01.g054700		25.6627	27.8438	25.2159	25.8097	24.0624	25.1428	24.8111	NA	25.2215	NA	NA	NA
Cre v06	Cre01.g054800	Cre01.g054800		31.825	31.6972	32.0329	31.5535	31.9329	31.8682	31.5428	31.7941	31.9741	NA	NA	NA
Cre v06	Cre01.g054850	Cre01.g054850		33.2935	32.9199	33.3709	33.0747	33.0955	32.142	32.3077	33.23	33.3992	NA	NA	NA
Cre v06	Cre01.g054900	Cre01.g054900		29.1176	NA	28.3542	25.3875	NA	28.1008	23.3196	24.4366	28.3107	NA	NA	NA
Cre v06	Cre01.g055000	Cre01.g055000		26.2916	24.5706	27.526	24.6836	26.8979	25.6681	25.6431	25.1451	26.1954	NA	NA	NA
Cre v06	Cre01.g055400	Cre01.g055400		27.7811	26.3277	24.9662	27.6162	25.7139	27.4621	27.1914	22.6114	23.8858	NA	NA	NA
Cre v06	Cre01.g055408	ACS2	Acetyl-CoA synthase	32.7756	33.3202	32.9951	32.9987	32.9788	32.8442	33.6292	33.5483	33.4309	NA	NA	NA
Cre v06	Cre01.g055420	PP2A1	Phosphatase PP2A, B subunit	31.0601	30.7961	31.1798	30.6427	30.7466	30.6124	30.2716	30.0802	30.5834	NA	NA	NA
Cre v06	Cre01.g055453	ALS2	Acetolactate synthase, small subunit	32.9876	33.3464	32.8594	33.1035	33.1606	33.1241	33.0711	32.9416	33.7714	NA	NA	NA
Cre v06	Cre01.g055500	Cre01.g055500		NA	24.5274	23.7253	24.4672	NA	22.4917	24.4854	NA	24.1501	NA	NA	NA
Cre v06	Cre01.g055966	Cre01.g055966		NA	NA	NA	NA	NA	NA	NA	28.5077	28.6801	NA	NA	NA
Cre v06	Cre01.g056331	Cre01.g056331		29.3731	30.2563	29.8036	30.517	30.3718	29.2878	29.8008	29.4901	29.4498	NA	NA	NA
Cre v06	Cre01.g057061	Cre01.g057061		28.257	27.7985	22.3194	26.8751	28.6771	27.6322	27.4044	23.9638	28.3527	NA	NA	NA
Cre v06	Cre01.g058521	ALG11	Alpha-1,2-mannosyl transferase 11	25.2392	26.3774	31.2203	27.5083	27.1675	27.1536	26.6562	26.8352	26.5592	NA	NA	NA
Cre v06	Cre01.g058886	Cre01.g058886		30.208	30.0291	29.4833	30.1827	30.4193	30.423	30.1352	30.2637	30.0575	NA	NA	NA
Cre v06	Cre01.g059252	Cre01.g059252		27.4366	26.1419	26.6405	25.0216	25.7744	26.3946	26.9995	25.3153	26.9785	NA	NA	NA
Cre v06	Cre01.g061077	CGL93	predicted protein	34.7586	33.4826	33.5877	34.1099	34.2619	34.8417	34.6838	33.2334	33.7157	NA	NA	NA
Cre v06	Cre01.g061442	Cre01.g061442		28.3989	28.7659	28.387	29.6661	28.828	28.5833	28.6442	28.2019	28.9801	NA	NA	NA
Cre v06	Cre01.g061807	Cre01.g061807		NA	NA	NA	NA	25.537	25.2748	NA	26.9611	26.9012	NA	NA	NA
Cre v06	Cre01.g062172	HBV1	Histone H2B variant	33.5877	33.4627	32.9523	33.3948	33.1838	33.4501	33.5519	33.4275	34.0062	NA	NA	NA
Cre v06	Cre01.g063267	Cre01.g063267	Bystin-like protein	28.9522	28.8951	28.7743	28.9941	28.348	28.0982	29.1174	27.6324	28.9303	NA	NA	NA
Cre v06	Cre01.g063632	Cre01.g063632		20.9147	NA	21.1584	NA	NA	NA	NA	NA	NA	NA	NA	NA
Cre v06	Cre01.g063997	Cre01.g063997		32.2124	32.5785	32.3805	32.7878	32.9815	32.5679	32.5024	31.1907	32.7985	NA	NA	NA
Cre v06	Cre01.g065822	IFT122	Intraflagellar Transport Protein	31.8674	31.9414	31.9648	32.1549	31.9748	32.0078	31.9003	32.3922	32.267	NA	NA	NA
Cre v06	Cre01.g066552	TRXF1	Thioredoxin f1, chloroplastic	33.1483	32.6299	32.4161	31.7141	32.5945	32.1505	32.4242	32.4164	32.321	NA	NA	NA
Cre v06	Cre01.g066917	LHCBM1	Light-harvesting Chlorophyll a/b binding protein of LHCII	39.5152	39.534	39.6568	39.1331	39.5137	39.4213	39.3051	39.0862	39.3724	NA	NA	NA
Cre v06	Cre01.g068377	Cre01.g068377		28.4839	28.6604	27.895	28.1048	27.7401	28.1093	28.2103	27.9246	26.9875	NA	NA	NA
Cre v06	Cre01.g068742	Cre01.g068742		29.7548	28.7688	29.7506	29.2099	30.2002	30.2073	28.919	28.2306	29.3629	NA	NA	NA
Cre v06	Cre01.g069472	TSC2	Putative organellar cysteinyl tRNA synthetase	30.1979	29.5397	29.2983	29.9075	31.5801	31.5615	31.125	30.4987	28.7519	NA	NA	NA
Cre v06	Cre01.g070202	Cre01.g070202		28.079	28.6155	28.562	29.2834	28.1081	28.6339	28.8201	28.9329	29.6282	NA	NA	NA
Cre v06	Cre01.g070567	Cre01.g070567		29.8322	29.1517	27.1284	29.3091	29.4224	29.5553	29.3316	29.5202	29.6462	NA	NA	NA
Cre v06	Cre01.g070932	Cre01.g070932		NA	NA	NA	NA	22.9401	21.308	NA	NA	NA	NA	NA	NA
Cre v06	Cre01.g071662	ACS1	Acetyl-CoA synthetase/ligase	34.9443	NA	35.3314	32.2183	34.6443	35.0747	35.5706	35.5112	35.3553	NA	NA	NA
Cre v06	Cre01.g800000	Cre01.g800000		31.7056	32.3356	32.1919	31.7538	32.798	32.1299	31.3923	32.3083	32.0867	NA	NA	NA
Cre v06	Cre01.g800046	Cre01.g800046		NA	27.7467	28.0743	NA	NA	NA	27.9944	27.9196	27.2436	NA	NA	NA
Cre v06	Cre01.g800047	Cre01.g800047		26.1198	NA	25.3922	25.8627	26.0563	NA	NA	NA	NA	NA	NA	NA
Cre v06	Cre01.g800091	Cre01.g800091		28.2158	28.0248	27.1427	27.5424	26.3816	28.0853	26.9794	24.984	27.8934	NA	NA	NA
Cre v06	Cre01.g800096	Cre01.g800096		28.608	28.6074	28.5407	27.6342	27.5536	28.6479	28.4041	26.2263	29.0393	NA	NA	NA
Cre v06	Cre01.g800102	Cre01.g800102		26.835	26.7409	29.0778	26.048	25.3637	25.6767	27.6519	27.787	27.3941	NA	NA	NA
Cre v06	Cre01.g800135	Cre01.g800135		25.8423	25.6946	NA	22.9937	24.6972	22.8494	22.2082	23.2153	22.7227	NA	NA	NA
Cre v06	Cre01.g800139	Cre01.g800139		26.758	26.9006	26.4583	25.6096	25.6406	27.0966	26.2183	24.808	25.539	NA	NA	NA
Cre v06	Cre01.g800140	Cre01.g800140		25.8873	28.0393	NA	NA	22.4908	24.3744	25.5096	25.9243	NA	NA	NA	NA
Cre v06	Cre02.g073200	THD1	putative threonine dehydratase and component psaA trans-splicing sub complex II	31.5023	31.8132	32.218	31.8702	31.3699	31.2543	31.1905	31.5879	31.3927	NA	NA	NA
Cre v06	Cre02.g073250	Cre02.g073250		NA	NA	NA	26.301	24.4701	22.9994	NA	NA	NA	NA	NA	NA
Cre v06	Cre02.g073400	Cre02.g073400		26.1934	22.8826	23.427	24.1733	NA	25.9815	NA	NA	NA	NA	NA	NA
Cre v06	Cre02.g073550	Cre02.g073550	Nucleosome assembly protein	33.865	34.1179	33.8835	33.8406	33.8188	33.5798	33.8388	33.8982	33.5087	NA	NA	NA
Cre v06	Cre02.g073650	PRP19	Spliceosome Component, nuclear pre-mRNA splicing factor	32.2462	32.1631	32.1287	32.2655	31.9645	32.2184	32.0333	32.401	32.2046	NA	NA	NA
Cre v06	Cre02.g073700	UROD3	Uroporphyrinogen-III decarboxylase	30.7826	31.0477	30.8737	31.3289	30.7778	31.3123	30.4932	30.421	30.6732	NA	NA	NA
Cre v06	Cre02.g073750	KLP1	Kinesin motor protein	30.3882	30.4255	34.8236	30.4173	30.4666	30.5334	35.7392	29.7124	35.5959	NA	NA	NA
Cre v06	Cre02.g073900	Cre02.g073900		30.7049	29.4564	29.6015	31.4901	30.8608	24.2593	31.1209	30.9444	29.9697	NA	NA	NA
Cre v06	Cre02.g074000	POC18	Proteome of centriole protein 18	NA	NA	NA	NA	NA	NA	26.1343	25.4704	24.9596	NA	NA	NA
Cre v06	Cre02.g074150	HKR1	Histidine kinase rhodopsin 1	23.5605	21.8618	24.6641	23.9578	19.2852	NA	22.3891	NA	25.4935	NA	NA	NA
Cre v06	Cre02.g074511	Cre02.g074511		28.5176	28.6896	28.7558	28.7248	28.4419	27.7905	27.6623	28.2138	27.8221	NA	NA	NA
Cre v06	Cre02.g074600	DESI2	DeSI-type SUMO protease	NA	NA	NA	NA	NA	NA	NA	31.2725	29.6011	NA	NA	NA
Cre v06	Cre02.g074650	Cre02.g074650		31.4656	31.9198	32.3248	32.6439	31.4421	31.6699	30.6412	31.2349	31.8768	NA	NA	NA
Cre v06	Cre02.g074700	Cre02.g074700		28.3543	23.7342	27.2897	28.3328	28.3741	28.393	28.1835	28.7274	27.0939	NA	NA	NA
Cre v06	Cre02.g074900	Cre02.g074900		26.4916	26.238	26.483	24.2736	NA	27.0993	26.8586	28.7656	27.7594	NA	NA	NA
Cre v06	Cre02.g074950	Cre02.g074950		29.2312	29.6005	28.4069	29.8199	29.1698	31.1824	30.9363	29.9106	29.8136	NA	NA	NA
Cre v06	Cre02.g075050	PTA1	Proton/phosphate symporter	NA	NA	NA	28.6774	26.4981	23.5929	28.1802	28.3471	25.675	NA	NA	NA
Cre v06	Cre02.g075100	TPR3	Tetratricopeptide-repeat protein 3	26.6169	26.1895	26.3401	25.286	27.7896	25.3845	27.7508	26.1422	25.3604	NA	NA	NA
Cre v06	Cre02.g075150	RPB2	DNA-directed RNA polymerase II, 135 kDa polypeptide	31.3685	31.6285	30.721	34.3279	31.3454	31.6153	31.2088	31.4671	31.4856	NA	NA	NA
Cre v06	Cre02.g075350	CNK1	NimA-related protein kinase	NA	22.5635	23.664	20.5508	NA	28.4044	NA	NA	NA	NA	NA	NA
Cre v06	Cre02.g075400	Cre02.g075400		27.7826	28.793	27.6057	27.1196	27.3484	23.2889	27.0791	28.1181	26.8975	NA	NA	NA
Cre v06	Cre02.g075650	Cre02.g075650		27.6486	27.8254	28.5766	27.5736	27.5602	28.0834	27.0165	25.6975	27.4795	NA	NA	NA
Cre v06	Cre02.g075700	RPL19	Cytosolic 80S ribosomal protein L19	35.1967	35.4257	35.1661	35.4103	35.3693	35.0797	35.1564	34.8692	34.9144	NA	NA	NA
Cre v06	Cre02.g075850	SNRK2A	snRK1 family in Chlamydomonas, subgroup 2	25.4541	NA	27.8545	26.4509	26.015	26.8362	25.3707	25.5396	NA	NA	NA	NA
Cre v06	Cre02.g075900	SNRK2C	snRK1 family in Chlamydomonas, subgroup 2	30.5666	31.069	30.6406	30.4569	30.6365	30.0992	30.6437	30.9981	31.1146	NA	NA	NA
Cre v06	Cre02.g076000	SNRK2K	snRK1 family in Chlamydomonas, subgroup 2; Latrunculin-B sensitive 3	26.1659	33.8901	NA	34.2391	26.2326	34.4145	NA	34.2402	33.5504	NA	NA	NA
Cre v06	Cre02.g076050	Cre02.g076050		NA	NA	NA	NA	NA	NA	NA	20.268	26.7504	NA	NA	NA
Cre v06	Cre02.g076100	Cre02.g076100		29.1741	29.5187	28.7811	28.8468	28.2233	28.3769	28.3145	28.5991	29.8392	NA	NA	NA
Cre v06	Cre02.g076200	Cre02.g076200		27.4649	27.5031	28.1672	26.5386	27.1417	29.2972	29.685	24.5688	25.6687	NA	NA	NA
Cre v06	Cre02.g076250	EFG1	Chloroplast elongation factor G	36.5468	36.3066	36.4262	36.4811	36.4271	36.395	36.1485	36.3574	36.348	NA	NA	NA
Cre v06	Cre02.g076300	UROD2	Uroporphyrinogen-III decarboxylase	32.005	31.4674	32.0405	32.089	31.6384	31.3855	32.1273	31.3776	30.3151	NA	NA	NA
Cre v06	Cre02.g076350	ATPVB1	Vacuolar ATP synthase subunit B	35.4125	35.5158	35.4506	35.1851	35.2414	35.4421	35.1769	35.4715	35.5423	NA	NA	NA
Cre v06	Cre02.g076550	Cre02.g076550		23.6954	23.0988	21.204	NA	22.6582	30.8037	NA	22.4057	22.9873	NA	NA	NA
Cre v06	Cre02.g076600	Cre02.g076600	Putative chloroplast localized Peptidyl-tRNA hydrolase	26.3282	25.1022	NA	25.2086	29.4241	25.2244	29.8894	24.5069	24.136	NA	NA	NA
Cre v06	Cre02.g076900	FAP19	Flagellar Associated Protein 19	33.104	33.6006	33.353	33.266	33.0464	33.645	33.5193	32.8768	33.1271	NA	NA	NA
Cre v06	Cre02.g076950	Cre02.g076950	Subtilisin-like protease	25.6724	25.8709	29.0704	25.3995	27.0161	26.7356	26.2331	26.9022	26.3925	NA	NA	NA
Cre v06	Cre02.g077100	GSH1	Gamma-glutamylcysteine synthetase	32.4168	32.1791	31.8449	32.3522	32.1661	31.541	31.8046	31.9255	32.0944	NA	NA	NA
Cre v06	Cre02.g077200	Cre02.g077200		27.0813	26.3437	27.6594	27.6454	26.6387	27.2258	27.6094	27.3326	27.5757	NA	NA	NA
Cre v06	Cre02.g077300	NOP1	Nucleolar protein, Component of C/D snoRNPs	34.7065	34.8072	34.8131	34.7548	34.9482	35.11	35.2341	35.1284	34.7862	NA	NA	NA
Cre v06	Cre02.g077350	HDH1	Histidinol dehydrogenase	32.1826	32.3475	32.4052	32.4374	32.3814	32.41	32.4798	32.0759	32.2151	NA	NA	NA
Cre v06	Cre02.g077401	Cre02.g077401		29.8611	29.8773	29.8852	29.7966	29.3545	28.6159	28.8793	28.8137	29.4772	NA	NA	NA
Cre v06	Cre02.g077550	Cre02.g077550	Putative pherophorin-chlamydomonas homolog	30.9094	30.5555	31.0245	30.969	30.7036	30.9668	30.3852	30.4368	30.2825	NA	NA	NA
Cre v06	Cre02.g077600	FAP51	Flagellar Associated Protein 51	25.2969	NA	23.4449	22.8156	NA	24.8765	NA	NA	NA	NA	NA	NA
Cre v06	Cre02.g077650	Cre02.g077650		29.9998	29.7533	30.173	28.8667	30.1622	29.7675	30.1362	29.8546	30.0727	NA	NA	NA
Cre v06	Cre02.g077700	Cre02.g077700		26.4603	28.4123	28.214	27.8198	28.2009	28.0818	27.863	27.3579	27.4857	NA	NA	NA
Cre v06	Cre02.g077750	FAP211	Flagellar Associated Protein 211	35.9761	36.1708	36.2108	35.4875	36.3003	36.1506	36.0375	36.073	35.9475	NA	NA	NA
Cre v06	Cre02.g077800	FAP310	Flagellar Associated Protein 310	34.6848	34.8979	34.9223	35.4579	34.8021	35.3509	34.7944	34.5637	34.9314	NA	NA	NA
Cre v06	Cre02.g077850	FAP212	Flagellar Associated Protein 212	35.101	34.9162	34.6114	35.3314	34.7505	35.0262	34.7487	34.5048	34.5824	NA	NA	NA
Cre v06	Cre02.g078100	EIF5B1	Eukaryotic initiation factor, eIF-5B	31.3807	31.5785	32.2445	31.6783	31.8191	31.4204	31.0959	30.8814	30.7658	NA	NA	NA
Cre v06	Cre02.g078200	Cre02.g078200		28.0334	28.638	28.1026	26.9737	29.0453	27.7239	25.9541	28.6841	28.6346	NA	NA	NA
Cre v06	Cre02.g078300	GPX1	Glutathione peroxidase 1, selenoprotein	35.433	35.4579	35.3171	35.5418	35.6302	35.9347	34.8905	34.958	35.5697	NA	NA	NA
Cre v06	Cre02.g078507	Cre02.g078507		30.9925	30.5863	30.7003	31.2273	31.1714	30.2547	30.3113	29.7303	30.4146	NA	NA	NA
Cre v06	Cre02.g078550	FAP210	Flagellar Associated Protein 210	27.229	29.0215	26.8254	28.3105	27.1995	28.5049	27.3457	28.034	28.7003	NA	NA	NA
Cre v06	Cre02.g078600	RSP8	Radial spoke protein 8	28.192	28.0072	26.3804	26.6773	27.6544	28.1715	26.139	25.8157	25.275	NA	NA	NA
Cre v06	Cre02.g078650	Cre02.g078650	Putative dipeptidyl peptidase	23.5286	NA	26.5	NA	NA	NA	NA	NA	NA	NA	NA	NA
Cre v06	Cre02.g078858	PSN1	Presenilin protease	23.3028	20.3989	21.8192	25.1993	24.4541	NA	NA	NA	NA	NA	NA	NA
Cre v06	Cre02.g078885	Cre02.g078885		26.3765	27.0803	26.842	26.6541	26.7376	26.3916	27.657	26.7102	27.0047	NA	NA	NA
Cre v06	Cre02.g078966	FTSH9	FtsH-like ATPase/metalloprotease	24.3768	26.568	26.8661	27.2599	26.7092	26.327	27.6817	26.9712	27.0876	NA	NA	NA
Cre v06	Cre02.g079200	Cre02.g079200		NA	NA	NA	NA	27.8135	27.998	NA	27.5889	28.1568	NA	NA	NA
Cre v06	Cre02.g079300	VPS4	AAA-ATPase of VPS4/SKD1 family	30.089	30.8042	31.0506	31.1317	30.241	31.7085	30.7917	30.2451	30.4287	NA	NA	NA
Cre v06	Cre02.g079400	Cre02.g079400		31.622	31.529	32.3271	31.6047	31.7506	31.5778	31.6277	31.7848	31.8011	NA	NA	NA
Cre v06	Cre02.g079550	Cre02.g079550	Dynamin-related GTPase, involved in circadian rhythms	33.0566	33.072	33.1481	33.0712	32.9923	33.2948	32.9739	32.9298	33.0278	NA	NA	NA
Cre v06	Cre02.g079600	TSF2	Phenylalanyl-tRNA synthetase	32.7954	32.7799	33.1648	33.1594	33.1785	33.0592	33.2011	33.0311	32.8322	NA	NA	NA
Cre v06	Cre02.g079700	PYR2	Aspartate carbamoyltransferase	32.7994	33.0387	33.0046	33.034	33.7723	33.2875	33.1919	33.4075	33.1964	NA	NA	NA
Cre v06	Cre02.g079750	HIK1	Histidine kinase response regulator of two-component system	NA	NA	NA	24.2978	23.1499	22.2069	NA	NA	NA	NA	NA	NA
Cre v06	Cre02.g079800	ASA6	Mitochondrial F1F0 ATP synthase associated protein 6	33.6581	33.3516	33.9346	33.5034	33.2674	34.0255	33.4814	33.6517	33.7758	NA	NA	NA
Cre v06	Cre02.g080150	Cre02.g080150		30.6242	31.5319	31.2286	31.0686	31.1784	31.0735	30.7419	31.277	31.6602	NA	NA	NA
Cre v06	Cre02.g080200	TRK1	Transketolase, chloroplastic	39.182	39.2427	39.1415	39.4061	38.9987	39.294	39.1493	38.9587	39.2576	NA	NA	NA
Cre v06	Cre02.g080250	CGL97	Conserved in the green lineage 97	30.5724	30.9301	30.5464	30.9144	30.5152	30.7326	30.9768	30.9053	30.6849	NA	NA	NA
Cre v06	Cre02.g080300	Cre02.g080300		29.4647	24.978	23.4528	24.3106	28.3541	23.4384	NA	27.9915	22.7003	NA	NA	NA
Cre v06	Cre02.g080350	Cre02.g080350		31.7456	32.1516	31.9208	30.5864	31.4006	31.995	31.7488	31.2259	31.9803	NA	NA	NA
Cre v06	Cre02.g080400	Cre02.g080400		NA	NA	NA	25.1575	25.1319	NA	25.545	25.6705	NA	NA	NA	NA
Cre v06	Cre02.g080500	Cre02.g080500		25.4255	23.8195	25.9407	24.8645	21.7467	25.8866	22.9703	23.2819	23.9182	NA	NA	NA
Cre v06	Cre02.g080650	HSP90B	Heat shock protein 90B	35.5368	35.4711	35.1481	35.5491	35.4763	35.534	35.4622	35.567	35.1288	NA	NA	NA
Cre v06	Cre02.g080700	BIP1	Endoplasmic reticulum associated Hsp70 protein	34.3175	34.0853	34.5074	34.0687	34.0276	33.5826	33.776	33.6814	33.6336	NA	NA	NA
Cre v06	Cre02.g080800	Cre02.g080800		23.6369	26.2838	26.3607	26.2131	26.4163	NA	NA	NA	NA	NA	NA	NA
Cre v06	Cre02.g080900	PRX4	Peroxiredoxin, type II	32.5716	33.009	33.2199	33.2934	32.7731	33.2442	32.9474	33.0469	33.0072	NA	NA	NA
Cre v06	Cre02.g081050	FAP24	Flagellar Associated Protein 24	36.3294	36.8269	36.4899	36.5148	36.2897	36.2583	35.9514	36.0872	36.1377	NA	NA	NA
Cre v06	Cre02.g081100	Cre02.g081100		28.5499	29.5117	29.8665	28.8339	29.9554	29.3851	29.779	28.7584	29.6948	NA	NA	NA
Cre v06	Cre02.g081176	Cre02.g081176		25.4631	NA	21.6916	NA	26.7651	27.006	28.2824	26.3804	NA	NA	NA	NA
Cre v06	Cre02.g081250	Cre02.g081250		34.8707	34.9385	34.7031	34.637	34.8309	34.6065	34.5606	34.8134	34.8104	NA	NA	NA
Cre v06	Cre02.g081400	Cre02.g081400	Branched chain amino acid aminotransferase	25.8265	26.8971	27.4725	28.1656	25.619	28.5198	25.998	24.9561	28.5939	NA	NA	NA
Cre v06	Cre02.g081450	MRPL25	Mitochondrial ribosomal protein L25	34.4021	34.5333	34.3003	34.4577	34.5249	34.479	33.5676	34.5692	33.7223	NA	NA	NA
Cre v06	Cre02.g081550	Cre02.g081550	Putative 3-hydroxyacyl-ACP dehydratase (mitochondrial FAS)	27.759	28.1972	27.4227	28.18	28.3051	28.8498	27.94	28.5156	28.0353	NA	NA	NA
Cre v06	Cre02.g081600	PFH8	Prolyl 4-hydroxylase 8	30.7648	30.9411	30.7677	30.5854	31.2602	31.2998	30.8998	30.6944	31.0193	NA	NA	NA
Cre v06	Cre02.g081650	Cre02.g081650		27.1586	27.2336	27.3951	27.5704	27.2492	24.685	24.9474	27.3741	26.0947	NA	NA	NA
Cre v06	Cre02.g081700	PHC66	Pherophorin-chlamydomonas homolog 66	31.489	30.8604	31.3707	30.4076	30.2249	30.0759	30.9514	30.7052	30.9335	NA	NA	NA
Cre v06	Cre02.g082000	AGE1	DNA repair glycosylase	NA	NA	NA	29.4279	NA	21.2783	NA	NA	NA	NA	NA	NA
Cre v06	Cre02.g082250	Cre02.g082250	Homoserine kinase	32.623	33.6885	32.2354	32.4736	32.7208	32.26	32.0807	32.2161	32.4705	NA	NA	NA
Cre v06	Cre02.g082300	SUR6	Surfeit 6-like protein	27.1413	27.0191	28.4803	28.5179	24.4126	29.1358	NA	28.0669	27.2577	NA	NA	NA
Cre v06	Cre02.g082350	CUTA1	Copper-binding protein CutA	24.2015	24.1513	25.8198	26.3876	26.1002	NA	NA	NA	NA	NA	NA	NA
Cre v06	Cre02.g082450	Cre02.g082450		27.5094	26.6415	28.2561	26.769	27.7143	27.6868	27.4577	27.3095	27.7503	NA	NA	NA
Cre v06	Cre02.g082500	PSAN1	Photosystem I reaction center subunit N	36.8367	37.5909	36.663	36.943	36.8981	36.1359	36.4712	36.9874	36.5773	NA	NA	NA
Cre v06	Cre02.g082550	ZEP1	Zeaxanthin epoxidase 1	32.0178	31.276	33.8908	31.4145	31.646	30.8698	31.0734	31.1651	31.3713	NA	NA	NA
Cre v06	Cre02.g082600	Cre02.g082600		29.4762	28.8127	28.8146	29.1766	28.966	28.7166	28.6097	28.9617	28.698	NA	NA	NA
Cre v06	Cre02.g082825	TSS1	Seryl tRNA(Sec) synthetase	30.6451	30.5337	30.1495	30.5597	31.0082	30.4078	29.6967	30.6679	30.8729	NA	NA	NA
Cre v06	Cre02.g083050	Cre02.g083050		26.2361	27.8509	28.9216	28.0232	28.4826	27.5834	27.7142	27.6612	27.4509	NA	NA	NA
Cre v06	Cre02.g083065	Cre02.g083065		NA	NA	NA	23.4203	NA	26.721	NA	NA	NA	NA	NA	NA
Cre v06	Cre02.g083300	Cre02.g083300		23.4941	29.2455	28.6734	28.4937	29.0822	28.5621	29.0446	27.5043	27.1966	NA	NA	NA
Cre v06	Cre02.g083450	Cre02.g083450		29.238	29.3149	28.6413	28.5606	28.4437	29.3868	28.2858	28.8344	28.389	NA	NA	NA
Cre v06	Cre02.g083500	Cre02.g083500	FAD-dependent oxidoreductase	26.6123	26.4502	25.7715	25.8187	26.9268	27.1842	21.9174	NA	22.5556	NA	NA	NA
Cre v06	Cre02.g083550	Cre02.g083550		33.6414	26.2402	30.8456	32.1651	29.6793	26.2307	27.7376	27.647	25.366	NA	NA	NA
Cre v06	Cre02.g083600	Cre02.g083600		29.2285	31.0329	29.1239	28.9767	28.3338	32.0628	28.2344	33.1978	29.5404	NA	NA	NA
Cre v06	Cre02.g083650	Cre02.g083650		27.1128	28.4236	26.8119	27.1585	28.1047	NA	NA	NA	NA	NA	NA	NA
Cre v06	Cre02.g083800	RHM2	dTDP-glucose 4,6-dehydratase	34.9875	35.0534	35.4859	35.1053	34.8165	35.2865	34.5859	35.2602	35.3798	NA	NA	NA
Cre v06	Cre02.g083850	Cre02.g083850		NA	26.3599	25.8462	24.0933	26.8614	28.2961	28.2843	26.0109	28.3718	NA	NA	NA
Cre v06	Cre02.g083950	PSRP3	Plastid-specific ribosomal protein 3	35.2483	34.8541	35.2566	35.2899	35.1358	35.0615	34.832	34.6347	34.2862	NA	NA	NA
Cre v06	Cre02.g084000	Cre02.g084000		33.2746	33.5675	33.3246	33.4503	33.102	33.2604	33.1445	32.9316	33.2126	NA	NA	NA
Cre v06	Cre02.g084050	SEC62	SEC62-subunit of ER-translocon	28.7656	28.3705	29.1392	29.0962	28.401	29.596	28.9889	24.8854	28.475	NA	NA	NA
Cre v06	Cre02.g084300	COQ5	Phylloquinone biosynthesis methyltransferase	27.3955	27.748	NA	27.8289	27.6	28.0516	28.104	NA	27.8842	NA	NA	NA
Cre v06	Cre02.g084350	PAM71	Mn transport across thylakoid membrane	29.5263	28.8	29.616	29.0789	28.8149	28.9709	29.435	29.4933	29.3381	NA	NA	NA
Cre v06	Cre02.g084600	Cre02.g084600		28.8917	28.7962	28.8416	28.4472	29.0654	29.1592	26.7731	28.635	28.8093	NA	NA	NA
Cre v06	Cre02.g084650	Cre02.g084650		29.0259	29.5504	29.3398	28.5398	28.9814	28.8367	28.4827	28.7911	28.6502	NA	NA	NA
Cre v06	Cre02.g084750	Cre02.g084750		31.2652	30.879	30.3429	30.911	30.6709	31.1528	31.2724	31.559	30.9499	NA	NA	NA
Cre v06	Cre02.g084900	RPAP3	RNA polymerase II-associated protein 3	23.0379	22.9102	27.6879	NA	24.0283	25.8487	NA	NA	NA	NA	NA	NA
Cre v06	Cre02.g085257	CHR2	Channelrhodopsin 2	NA	NA	NA	NA	28.0679	27.7096	NA	NA	NA	NA	NA	NA
Cre v06	Cre02.g085450	CPX1	Coproporphyrinogen III oxidase	34.5055	34.5042	34.5392	34.2713	34.4588	33.8874	33.8947	34.0673	34.25	NA	NA	NA
Cre v06	Cre02.g085650	Cre02.g085650		28.7239	29.0142	28.6998	28.676	29.1625	29.0301	28.7051	28.7313	28.7935	NA	NA	NA
Cre v06	Cre02.g085900	IPP1	Inositol-phosphate phosphatase	31.4298	34.5877	31.9187	33.3985	31.3055	34.7597	33.253	33.1413	34.5568	NA	NA	NA
Cre v06	Cre02.g085950	Cre02.g085950		30.9615	30.985	31.1373	31.1946	31.0166	30.5133	31.0244	30.9521	29.8876	NA	NA	NA
Cre v06	Cre02.g086100	CGL40	Conserved in the Green Lineage	NA	28.3424	28.0822	26.9867	28.4616	27.9656	28.3316	27.9156	27.8261	NA	NA	NA
Cre v06	Cre02.g086300	Cre02.g086300		26.0074	26.8465	27.4441	28.3413	26.3943	28.3828	29.9618	28.4188	28.5654	NA	NA	NA
Cre v06	Cre02.g086400	Cre02.g086400		NA	NA	NA	NA	25.4204	22.1673	NA	NA	NA	NA	NA	NA
Cre v06	Cre02.g086500	Cre02.g086500	Phosphoglycerate mutase	25.6954	27.0541	25.5228	26.3808	26.6025	NA	23.6917	25.8568	25.0534	NA	NA	NA
Cre v06	Cre02.g086600	Cre02.g086600		31.3444	31.3216	31.1526	31.2341	31.2161	31.1585	30.5653	31.3024	31.3158	NA	NA	NA
Cre v06	Cre02.g086650	SMC2	Structural Maintenance of Chromosomes protein	28.4795	24.9418	26.4913	25.8565	26.2414	27.6755	NA	NA	NA	NA	NA	NA
Cre v06	Cre02.g086700	COG7	Component of oligomeric golgi complex	29.3224	29.1901	29.405	28.8742	29.6578	29.4365	28.2068	29.3143	30.0314	NA	NA	NA
Cre v06	Cre02.g086750	Cre02.g086750		24.4985	NA	26.692	24.1147	23.5835	26.5436	26.8613	22.6457	23.6566	NA	NA	NA
Cre v06	Cre02.g086850	Cre02.g086850		28.1193	28.4834	29.1573	NA	28.119	27.5961	NA	NA	NA	NA	NA	NA
Cre v06	Cre02.g086887	NUP189	Nucleoporin 98-96	30.7397	30.7589	30.9744	31.0455	30.2987	30.9082	30.54	30.6474	30.9852	NA	NA	NA
Cre v06	Cre02.g087100	Cre02.g087100		21.8801	28.6724	27.0641	26.5856	24.7338	27.101	26.7834	27.6653	27.8438	NA	NA	NA
Cre v06	Cre02.g087150	Cre02.g087150		29.4524	29.9352	28.9248	29.6411	29.7174	29.545	28.2157	28.3032	28.8501	NA	NA	NA
Cre v06	Cre02.g087551	Cre02.g087551		26.1393	25.8269	24.5694	27.0638	23.3401	23.6809	25.8273	24.4435	27.3509	NA	NA	NA
Cre v06	Cre02.g087600	Cre02.g087600	SNF2-related DNA/RNA helicase	32.6085	32.2681	33.7677	33.1711	32.2995	33.0138	33.1281	32.6053	32.9771	NA	NA	NA
Cre v06	Cre02.g087700	APX1	Ascorbate peroxidase 1	33.2035	33.4186	33.4482	33.6115	33.243	33.6423	33.2078	33.1626	33.5174	NA	NA	NA
Cre v06	Cre02.g087950	TSM1	Methionyl-tRNA synthetase	33.3649	33.5498	33.7286	33.5164	33.4168	33.7908	33.3512	33.5185	33.1204	NA	NA	NA
Cre v06	Cre02.g088000	POC17	Proteome of centriole protein 17	32.8677	33.0946	33.0649	33.1963	32.8215	33.2588	33.2515	33.0281	33.1668	NA	NA	NA
Cre v06	Cre02.g088100	Cre02.g088100		28.9186	29.357	29.0975	29.2404	29.0883	29.0527	28.8574	28.7475	29.0683	NA	NA	NA
Cre v06	Cre02.g088200	RB60	Protein disulfide isomerase 1	37.9135	38.0926	37.955	37.9111	37.7122	38.0932	38.0912	37.9243	37.8974	NA	NA	NA
Cre v06	Cre02.g088400	DEG1A	Deg protease	30.9572	30.7889	31.1972	29.8495	31.1478	31.1607	31.3427	31.0047	31.172	NA	NA	NA
Cre v06	Cre02.g088500	Cre02.g088500		27.1707	26.5458	25.6438	25.0137	24.6616	24.463	25.249	24.3868	NA	NA	NA	NA
Cre v06	Cre02.g088600	ACLB1	ATP citrate lyase, subunit B	32.9806	33.3006	33.2019	32.7347	32.5966	32.9299	33.2302	33.2646	33.2745	NA	NA	NA
Cre v06	Cre02.g088700	Cre02.g088700		27.9223	28.2812	25.9595	28.171	27.6893	28.6571	NA	27.1933	27.8564	NA	NA	NA
Cre v06	Cre02.g088750	Cre02.g088750	ATM/ATR-related phosphatidylinositol 3-kinase	30.8659	33.3353	35.5904	29.9644	32.235	32.1465	31.7707	31.4815	31.7567	NA	NA	NA
Cre v06	Cre02.g088800	Cre02.g088800		26.0907	28.6498	27.9884	28.321	28.4852	28.1733	28.5113	28.6278	28.3975	NA	NA	NA
Cre v06	Cre02.g088850	RFS2	Riboflavin synthase	33.6998	33.4915	33.6797	33.629	33.6455	33.9939	32.8312	33.567	33.5879	NA	NA	NA
Cre v06	Cre02.g088900	PRPL1	Chloroplast ribosomal protein L1	35.2356	35.3633	35.3041	35.2838	35.4111	35.3972	35.0619	35.3172	35.1797	NA	NA	NA
Cre v06	Cre02.g089050	Cre02.g089050		28.9775	28.3884	29.5442	28.5892	31.4703	25.9467	24.7923	28.6459	31.1788	NA	NA	NA
Cre v06	Cre02.g089100	COPD1	Delta subunit of COP-I complex	33.1366	33.1199	33.1419	33.0811	33.0215	33.0223	33.2227	33.5618	33.3488	NA	NA	NA
Cre v06	Cre02.g089200	Cre02.g089200	Histone-lysine N-methyltransferase	NA	NA	NA	25.1329	24.4892	24.9552	NA	NA	NA	NA	NA	NA
Cre v06	Cre02.g089450	Cre02.g089450	Hydroxyproline-rich glycoprotein	29.2197	28.9006	29.3455	29.2531	29.0571	28.4094	28.9549	28.9937	28.9884	NA	NA	NA
Cre v06	Cre02.g089850	Cre02.g089850		28.4207	28.8842	27.0529	28.5721	28.7743	28.8278	27.1417	26.8129	27.2393	NA	NA	NA
Cre v06	Cre02.g089900	Cre02.g089900	secretory carrier membrane protein	29.6797	29.9159	29.2392	29.3886	29.8801	28.8544	29.2238	29.5801	28.8644	NA	NA	NA
Cre v06	Cre02.g089950	IFT20	Intraflagellar transport protein 20	30.5513	30.171	29.7665	30.288	30.4638	30.7339	29.8819	30.4283	30.4164	NA	NA	NA
Cre v06	Cre02.g090050	FAP170	Flagellar Associated Protein 170	27.9512	30.2336	26.9973	30.0332	30.367	28.0647	27.3664	27.9043	27.3605	NA	NA	NA
Cre v06	Cre02.g090150	PAN3	Pantothenate synthetase	30.0841	29.9081	30.1419	29.9108	29.6521	30.0289	29.367	28.5665	29.1685	NA	NA	NA
Cre v06	Cre02.g090400	Cre02.g090400		22.1127	29.3934	26.8164	22.2213	24.7047	NA	NA	NA	NA	NA	NA	NA
Cre v06	Cre02.g090451	Cre02.g090451		25.7175	NA	25.3005	24.3481	25.4416	25.461	23.651	NA	25.5541	NA	NA	NA
Cre v06	Cre02.g090500	Cre02.g090500	DEAD box ATP-dependent RNA helicase	NA	NA	NA	25.8385	23.9371	19.2699	NA	NA	NA	NA	NA	NA
Cre v06	Cre02.g090600	NUP43	Nucleoporin 43	28.6486	27.9684	29.1502	29.1241	28.3851	28.6383	28.1628	28.0162	28.4564	NA	NA	NA
Cre v06	Cre02.g090650	SEC20	Qb-SNARE protein, Sec20-family	29.0222	29.9591	29.6215	28.8922	28.945	29.696	28.0523	28.0841	27.2158	NA	NA	NA
Cre v06	Cre02.g090750	Cre02.g090750		23.1726	NA	23.0419	NA	NA	NA	NA	NA	NA	NA	NA	NA
Cre v06	Cre02.g090850	CLPB3	ClpB chaperone, Hsp100 family	33.7836	34.0956	34.0932	34.1712	33.9459	33.985	33.9732	33.9344	33.8341	NA	NA	NA
Cre v06	Cre02.g091050	ALAD1	Delta-aminolevulinic acid dehydratase	34.378	35.2434	35.0276	35.0848	35.0857	34.8275	34.6569	34.5968	34.8357	NA	NA	NA
Cre v06	Cre02.g091100	RPL15	Cytosolic 80S ribosomal protein L15	35.9519	35.9339	35.6844	36.1352	35.6959	35.6639	36.2652	35.3419	35.7106	NA	NA	NA
Cre v06	Cre02.g091150	SEC24A	COP-II coat subunit	30.3089	30.7578	29.2228	30.6587	30.1795	30.7177	30.3893	30.5558	30.4392	NA	NA	NA
Cre v06	Cre02.g091200	Cre02.g091200		NA	NA	NA	NA	23.6246	23.5136	25.1093	NA	24.3068	NA	NA	NA
Cre v06	Cre02.g091550	Cre02.g091550	Whirly domain protein	30.7369	30.9282	30.5111	30.4714	30.8167	30.1721	30.6626	30.8557	31.0823	NA	NA	NA
Cre v06	Cre02.g091700	RIB72	Flagellar protofilament ribbon protein 72	32.4148	32.7344	32.1835	32.7144	32.7246	32.3226	31.5508	32.2331	32.4623	NA	NA	NA
Cre v06	Cre02.g091850	Cre02.g091850		28.6039	29.4254	31.6612	29.0903	29.1183	29.1453	29.2684	29.5472	29.7001	NA	NA	NA
Cre v06	Cre02.g091900	FAP301	Flagellar Associated Protein 301	26.9584	NA	27.5994	28.2903	NA	28.0571	27.5764	27.5849	27.729	NA	NA	NA
Cre v06	Cre02.g092050	Cre02.g092050	Mitochondrial substrate carrier protein	27.7246	27.7054	28.1268	24.9391	27.9581	26.7921	28.0148	25.0584	25.708	NA	NA	NA
Cre v06	Cre02.g092150	Cre02.g092150	Chlamydomonas SHOC2/SUR8-like LRR	28.2502	29.0843	28.498	28.288	28.6683	28.9309	28.3598	28.7404	28.8224	NA	NA	NA
Cre v06	Cre02.g092250	FKB42	Peptidyl-prolyl cis-trans isomerase, FKBP-type	29.371	28.7183	28.3166	28.5761	28.9365	29.0829	27.2296	27.7357	27.2761	NA	NA	NA
Cre v06	Cre02.g092350	CYP51G1	Cytochrome P450, CYP51 superfamily	33.186	33.409	33.2902	33.5755	33.381	33.4231	32.8512	32.3034	32.1532	NA	NA	NA
Cre v06	Cre02.g092400	Cre02.g092400		33.0232	33.5469	32.7661	33.1856	32.8707	33.0702	32.8217	33.1281	33.1009	NA	NA	NA
Cre v06	Cre02.g092451	Cre02.g092451		30.3901	30.1206	30.5489	30.1104	29.7808	30.4018	29.6146	30.0576	30.2561	NA	NA	NA
Cre v06	Cre02.g092500	UPF1	UPF1-like RNA helicase, NMD protein	30.7874	32.2759	31.1256	31.209	33.0628	32.4902	30.8569	30.4665	30.5259	NA	NA	NA
Cre v06	Cre02.g092600	CPX2	Coproporphyrinogen III oxidase	28.78	29.5018	29.7565	28.7578	28.6898	28.59	28.8153	28.9837	29.4966	NA	NA	NA
Cre v06	Cre02.g092700	FAP45	Flagellar Associated Protein 45	31.2728	31.8094	29.8716	31.0988	31.3224	31.5397	30.9149	31.5799	30.0492	NA	NA	NA
Cre v06	Cre02.g092850	DLU1	Outer Arm Dynein Light Chain 1	29.0673	29.4268	NA	29.6057	28.9838	28.7097	30.3692	29.5945	29.8458	NA	NA	NA
Cre v06	Cre02.g092900	GUA1	GMP synthetase	33.9843	33.8515	33.7544	34.2113	34.1059	34.1071	34.0392	33.9938	33.7882	NA	NA	NA
Cre v06	Cre02.g092950	Cre02.g092950		32.0784	31.4832	24.8769	27.4782	27.3269	27.6801	26.6392	30.9918	32.7524	NA	NA	NA
Cre v06	Cre02.g093300	Cre02.g093300		29.0244	28.6188	28.5337	28.3298	28.8027	27.554	28.2653	27.5514	27.7111	NA	NA	NA
Cre v06	Cre02.g093350	Cre02.g093350		30.351	30.546	23.6059	27.7205	30.3467	29.1697	21.6367	28.1592	27.5398	NA	NA	NA
Cre v06	Cre02.g093450	FBA2	Fructose-1,6-bisphosphate aldolase	32.5001	32.341	32.2068	32.4797	32.6479	32.395	32.5313	32.5393	32.1356	NA	NA	NA
Cre v06	Cre02.g093650	Cre02.g093650		35.9685	35.9679	35.6524	36.0429	36.172	36.0203	35.8377	36.2274	36.3822	NA	NA	NA
Cre v06	Cre02.g093750	NRX2	Nucleoredoxin 2	29.4686	29.3458	28.9918	26.9009	28.6233	28.5032	28.6233	26.4621	28.6288	NA	NA	NA
Cre v06	Cre02.g093950	Cre02.g093950	Putative plastid UMP kinase	16.9755	NA	16.9755	20.9769	21.2123	20.3987	21.1104	26.5265	19.9299	NA	NA	NA
Cre v06	Cre02.g093975	Cre02.g093975		NA	NA	NA	21.168	22.0716	NA	26.2908	22.9556	NA	NA	NA	NA
Cre v06	Cre02.g094100	NRX1	Nucleoredoxin 1	31.36	31.3087	31.6125	30.8589	31.1316	30.572	30.9237	30.833	31.1679	NA	NA	NA
Cre v06	Cre02.g094250	Cre02.g094250		30.6961	32.1287	31.784	31.5189	31.3564	31.7164	33.028	32.8489	32.2584	NA	NA	NA
Cre v06	Cre02.g094300	FUO1	Electron transfer flavoprotein-ubiquinone oxidoreductase	29.7178	29.5582	30.1273	29.0861	29.7999	29.7462	29.4129	29.5336	29.1921	NA	NA	NA
Cre v06	Cre02.g094350	Cre02.g094350	Importin Alpha 1b	29.6672	29.1756	28.8879	29.587	28.9547	29.7178	28.7216	28.2611	28.959	NA	NA	NA
Cre v06	Cre02.g094450	PHC38	Pherophorin-chlamydomonas homolog 38	33.8209	33.8478	33.6883	33.5378	33.5825	34.0095	33.7794	33.8338	33.8771	NA	NA	NA
Cre v06	Cre02.g094900	Cre02.g094900		24.8827	24.9819	26.6767	24.7482	26.3835	NA	24.1183	23.8607	24.2454	NA	NA	NA
Cre v06	Cre02.g095044	Cre02.g095044		30.6361	30.3555	30.4575	30.2089	30.6605	30.7063	30.1169	30.1876	30.3252	NA	NA	NA
Cre v06	Cre02.g095045	Cre02.g095045		30.4665	27.3476	30.7789	30.6348	27.8054	27.2818	26.5496	27.056	27.7442	NA	NA	NA
Cre v06	Cre02.g095050	Cre02.g095050		31.6448	30.9965	25.0993	25.9186	30.4588	31.1002	31.1626	NA	21.6783	NA	NA	NA
Cre v06	Cre02.g095069	Cre02.g095069		33.3591	32.1729	31.7214	31.9961	33.1543	33.6712	32.138	31.8945	30.8747	NA	NA	NA
Cre v06	Cre02.g095070	SRP19	Subunit of the Signal Recognition Particle	26.7456	26.5767	26.6786	22.5492	21.4749	27.0343	26.9254	NA	25.3271	NA	NA	NA
Cre v06	Cre02.g095071	Cre02.g095071		29.7326	29.1686	29.8232	29.4879	29.3482	29.179	29.0986	28.9608	29.0243	NA	NA	NA
Cre v06	Cre02.g095072	FAP144	Flagellar Associated Protein 144	28.5888	27.3422	NA	28.4977	27.0923	28.7804	27.2427	26.9824	28.5246	NA	NA	NA
Cre v06	Cre02.g095074	VPS11	Subunit of VPS-C complex	27.2216	28.4879	28.6247	26.5341	28.1203	28.1554	27.5271	27.1328	27.2126	NA	NA	NA
Cre v06	Cre02.g095077	Cre02.g095077		26.4584	28.7025	28.0371	27.3956	28.6252	28.3041	28.2521	29.4166	27.446	NA	NA	NA
Cre v06	Cre02.g095080	Cre02.g095080		28.4403	28.5499	27.1507	28.7955	28.0186	28.9941	26.8825	28.6507	28.7125	NA	NA	NA
Cre v06	Cre02.g095081	Cre02.g095081		NA	26.5079	26.0866	24.327	26.3745	26.3045	23.4539	22.3877	23.4246	NA	NA	NA
Cre v06	Cre02.g095082	Cre02.g095082		29.7534	29.5515	29.6827	29.0777	29.6736	29.7359	28.2411	30.2204	30.2756	NA	NA	NA
Cre v06	Cre02.g095086	Cre02.g095086		NA	25.0372	26.3312	25.9618	NA	25.0414	25.4552	23.8398	25.0774	NA	NA	NA
Cre v06	Cre02.g095089	Cre02.g095089		29.6956	29.5868	27.8142	26.8771	27.8461	26.0055	28.0568	28.1997	28.2011	NA	NA	NA
Cre v06	Cre02.g095092	PSY1	Phytoene synthase	30.669	31.185	30.9148	30.9649	30.9421	30.7851	30.8715	30.693	30.3294	NA	NA	NA
Cre v06	Cre02.g095095	PHC12	Pherophorin-chlamydomonas homolog 12	28.307	27.3031	28.231	28.3068	28.0916	28.024	27.3139	27.1539	27.7886	NA	NA	NA
Cre v06	Cre02.g095097	FKB17B	peptidyl-prolyl cis-trans isomerase, FKBP-type	27.8378	27.5137	26.5459	27.3481	27.4038	27.0797	27.2519	25.0629	26.5466	NA	NA	NA
Cre v06	Cre02.g095100	CPLD26	conserved expressed protein related to pyridoxamine 5' phosphate oxidase	27.0954	27.0128	27.4586	27.0508	26.3762	25.8187	NA	NA	NA	NA	NA	NA
Cre v06	Cre02.g095101	Cre02.g095101		31.0904	31.3844	31.1618	31.2883	31.253	31.1945	31.1338	30.222	30.4653	NA	NA	NA
Cre v06	Cre02.g095102	VPS5C	Subunit of Retromer complex	28.0381	28.4342	27.0796	28.4348	27.4695	26.9559	28.8525	29.4374	29.2066	NA	NA	NA
Cre v06	Cre02.g095105	Cre02.g095105		29.4821	29.5106	30.1851	30.0318	29.1806	29.2132	28.9344	29.5594	29.5476	NA	NA	NA
Cre v06	Cre02.g095110	FAP255	Flagellar Associated Protein 255	30.7344	30.7183	30.1103	31.1543	31.1914	30.3739	30.9978	30.8758	31.1196	NA	NA	NA
Cre v06	Cre02.g095111	VSR1	Vacuolar Sorting Receptor	29.0137	27.7347	28.6308	29.2237	27.8698	29.089	29.4629	29.506	29.344	NA	NA	NA
Cre v06	Cre02.g095113	TFCE1	Tubulin-folding cofactor subunit	NA	31.2929	25.1472	23.8555	28.3066	NA	23.4893	NA	31.7937	NA	NA	NA
Cre v06	Cre02.g095121	Cre02.g095121	RNA pseudouridine synthase	25.9506	24.9293	25.7361	27.0417	24.473	NA	NA	NA	NA	NA	NA	NA
Cre v06	Cre02.g095122	FKB16H	Peptidyl-prolyl cis-trans isomerase, FKBP-type	31.3568	31.0761	30.7291	31.6925	31.0369	31.5097	31.5386	30.508	31.107	NA	NA	NA
Cre v06	Cre02.g095126	DPE2	Disproportionating enzyme 2	30.7164	30.7368	31.2269	30.757	30.9407	30.91	29.869	30.6834	30.6298	NA	NA	NA
Cre v06	Cre02.g095127	Cre02.g095127		26.3058	NA	22.8192	25.4396	27.2858	27.0409	NA	NA	NA	NA	NA	NA
Cre v06	Cre02.g095128	Cre02.g095128		NA	24.3927	32.8742	NA	NA	NA	NA	NA	NA	NA	NA	NA
Cre v06	Cre02.g095133	Cre02.g095133		30.212	29.4109	29.2719	29.6557	30.2306	29.6664	29.2042	29.2893	29.5556	NA	NA	NA
Cre v06	Cre02.g095134	Cre02.g095134		NA	NA	NA	22.1814	22.4755	25.5154	NA	NA	NA	NA	NA	NA
Cre v06	Cre02.g095141	Cre02.g095141		NA	24.4469	25.399	25.9915	25.6767	25.175	NA	NA	NA	NA	NA	NA
Cre v06	Cre02.g095144	Cre02.g095144		25.3394	23.1332	NA	NA	NA	NA	25.0132	NA	22.1981	NA	NA	NA
Cre v06	Cre02.g095146	Cre02.g095146		30.9768	31.5108	31.0341	31.517	30.5383	30.6931	31.066	31.2604	31.4544	NA	NA	NA
Cre v06	Cre02.g095147	ALG2	Alpha-1,3/alpha-1,6-mannosyltransferase	28.2694	28.286	29.2685	28.0606	28.4524	27.9126	28.4591	28.7442	27.8682	NA	NA	NA
Cre v06	Cre02.g095149	FAP143	Flagellar Associated Protein 143	26.3839	25.9851	26.5079	27.74	24.7471	NA	NA	NA	NA	NA	NA	NA
Cre v06	Cre02.g095150	Cre02.g095150		26.1778	28.0701	28.4131	27.2115	27.4475	29.3248	28.254	25.3453	27.4084	NA	NA	NA
Cre v06	Cre02.g095200	Cre02.g095200		NA	26.137	24.5814	26.347	26.477	25.7424	23.6377	26.1814	26.0098	NA	NA	NA
Cre v06	Cre02.g095350	CGL116	Conserved in the Green Lineage	26.4471	24.0931	24.608	26.9105	24.5002	22.7681	25.8155	26.1235	25.8328	NA	NA	NA
Cre v06	Cre02.g095400	BRIX1	Ribosome biogenesis protein	28.1644	28.7474	29.0798	29.3234	28.0172	28.5661	29.0527	28.82	28.2242	NA	NA	NA
Cre v06	Cre02.g095500	Cre02.g095500		26.7704	26.4423	24.4817	23.6004	25.5545	24.8177	NA	NA	NA	NA	NA	NA
Cre v06	Cre02.g095600	Cre02.g095600		28.3271	27.4122	28.1972	27.8621	27.7524	22.9638	24.5143	27.6519	26.8951	NA	NA	NA
Cre v06	Cre02.g095650	Cre02.g095650		30.4496	30.6593	30.1135	30.1542	29.8215	29.1803	27.9171	28.5728	28.2821	NA	NA	NA
Cre v06	Cre02.g095850	Cre02.g095850		NA	27.912	27.284	27.167	26.8566	NA	NA	29.2087	26.0548	NA	NA	NA
Cre v06	Cre02.g095900	ROC114	Rhythm Of Chloroplast 114	NA	27.4702	23.8036	23.9116	24.2099	29.4548	26.4249	23.4956	25.0576	NA	NA	NA
Cre v06	Cre02.g096100	Cre02.g096100		27.4351	26.0459	24.5049	NA	NA	NA	26.6594	28.2338	25.0843	NA	NA	NA
Cre v06	Cre02.g096150	MSD1	Mn superoxide dismutase	34.7475	34.3825	34.5834	34.352	34.8532	34.3463	33.8122	34.5753	33.7494	NA	NA	NA
Cre v06	Cre02.g096200	Cre02.g096200		25.6437	28.1567	26.2116	NA	25.8911	28.4998	NA	25.2134	27.5496	NA	NA	NA
Cre v06	Cre02.g096250	Cre02.g096250	Flavin-containing monooxygenase	20.6358	NA	23.5604	NA	NA	NA	NA	NA	NA	NA	NA	NA
Cre v06	Cre02.g096300	CCM1	Regulator of CO2-responsive genes	NA	NA	NA	NA	27.2152	27.1178	NA	24.5968	26.8857	NA	NA	NA
Cre v06	Cre02.g096350	DAO1	D-amino-acid oxidase, FAD-containing	NA	NA	NA	NA	NA	NA	26.436	25.9836	26.1683	NA	NA	NA
Cre v06	Cre02.g096400	NDUFAF7	NADH:ubiquinone oxidoreductase 1 alpha subcomplex assembly factor 7	27.9635	27.2855	26.9222	26.772	27.732	27.529	27.8434	26.4228	27.4156	NA	NA	NA
Cre v06	Cre02.g096551	Cre02.g096551		26.7164	26.6292	NA	NA	NA	NA	NA	NA	NA	NA	NA	NA
Cre v06	Cre02.g096601	Cre02.g096601		NA	NA	NA	NA	NA	NA	23.1923	24.6288	NA	NA	NA	NA
Cre v06	Cre02.g096700	Cre02.g096700		28.985	28.2829	29.8067	28.8137	29.4427	29.3768	29.0236	29.3894	22.8146	NA	NA	NA
Cre v06	Cre02.g096950	Cre02.g096950		NA	NA	NA	NA	NA	NA	NA	NA	NA	NA	NA	NA
Cre v06	Cre02.g097000	DHP1	Dihydropyrimidinase	26.9412	24.6822	26.5442	26.4696	NA	29.9235	29.6278	NA	29.7606	NA	NA	NA
Cre v06	Cre02.g097050	Cre02.g097050		27.6257	29.1984	28.9904	NA	27.8306	30.1544	NA	27.4361	28.616	NA	NA	NA
Cre v06	Cre02.g097100	Cre02.g097100		28.9259	29.228	29.4367	26.98	28.563	29.4166	28.994	29.4945	28.0325	NA	NA	NA
Cre v06	Cre02.g097227	Cre02.g097227	Found in Chlamydomonas and Volvox but not strongly conserved elsewhere	NA	22.4158	26.577	27.4246	22.754	27.5793	27.8196	29.0277	NA	NA	NA	NA
Cre v06	Cre02.g097250	Cre02.g097250	transportin-3 family protein	29.7924	29.6561	30.3576	29.1524	29.3653	29.729	29.9143	28.9479	29.8096	NA	NA	NA
Cre v06	Cre02.g097300	Cre02.g097300		28.2327	28.4026	27.0495	27.3584	28.604	28.036	28.0371	27.5422	28.1223	NA	NA	NA
Cre v06	Cre02.g097400	EIF5A	Eukaryotic initiation factor, eIF-5A	34.4975	34.3051	34.7717	34.404	34.7351	34.566	34.4915	34.2261	34.6618	NA	NA	NA
Cre v06	Cre02.g097550	Cre02.g097550		31.6797	31.5941	31.9118	31.4232	32.1193	31.6364	31.5085	31.4283	31.3334	NA	NA	NA
Cre v06	Cre02.g097650	RPN6	26S proteasome regulatory subunit	32.9553	33.4494	33.171	32.9543	33.2464	33.2853	32.7256	32.6902	33.3647	NA	NA	NA
Cre v06	Cre02.g097800	HLA3	Bicarbonate ABC transporter	37.4808	36.9442	37.1382	37.3163	37.2829	37.1711	37.2569	36.956	37.1408	NA	NA	NA
Cre v06	Cre02.g097900	AST3	Aspartate aminotransferase	35.5195	34.8858	34.739	34.7932	34.86	35.5836	34.939	34.7347	34.7118	NA	NA	NA
Cre v06	Cre02.g097950	Cre02.g097950		24.0113	21.9853	NA	NA	NA	NA	NA	NA	NA	NA	NA	NA
Cre v06	Cre02.g098150	XYK1	Xylulose kinase	28.6447	29.4092	28.0361	28.5387	28.6568	27.8881	28.3257	27.7751	28.7745	NA	NA	NA
Cre v06	Cre02.g098250	Cre02.g098250	Pyridoxamine 5'-phosphate oxidase-like protein	31.7607	31.9225	32.234	31.4312	31.4244	31.7509	31.3005	31.1717	31.0618	NA	NA	NA
Cre v06	Cre02.g098450	EIF2G	eIF2 gamma subunit	33.9978	33.6581	33.3441	33.5696	33.6972	33.7149	33.498	33.6558	33.1038	NA	NA	NA
Cre v06	Cre02.g098800	Cre02.g098800		30.3301	31.4647	31.075	30.9797	31.1294	31.063	31.1736	31.5784	31.7522	NA	NA	NA
Cre v06	Cre02.g098850	NTR2	NADPH dependent thioredoxin reductase 2	28.6233	28.1989	29.5607	28.4239	26.7882	29.2947	28.2264	28.1361	29.1505	NA	NA	NA
Cre v06	Cre02.g099150	SNAPA1	Alpha-SNAP, SNARE complex protein	32.4529	32.5946	32.6545	32.6566	32.5718	32.3482	32.4713	32.0112	32.1958	NA	NA	NA
Cre v06	Cre02.g099200	Cre02.g099200		NA	NA	NA	25.7545	NA	27.1912	24.5029	NA	25.3808	NA	NA	NA
Cre v06	Cre02.g099550	Cre02.g099550		23.8604	25.0529	25.1348	24.9873	24.9698	24.647	25.3885	25.1389	25.2084	NA	NA	NA
Cre v06	Cre02.g099800	Cre02.g099800		28.0416	29.0076	28.1215	27.9957	28.94	27.5554	27.9684	27.8447	27.4757	NA	NA	NA
Cre v06	Cre02.g099850	PDC2	Pyruvate dehydrogenase, E1 component, alpha subunit	34.9823	35.2486	34.6332	35.1416	35.099	34.7986	34.605	34.5265	34.4879	NA	NA	NA
Cre v06	Cre02.g100000	RFA2	Replication protein A, 30 kDa subunit	28.2935	29.6218	26.9276	28.8432	28.8905	28.3735	27.0401	NA	26.85	NA	NA	NA
Cre v06	Cre02.g100050	Cre02.g100050	Prolyl 4-hydroxylase 11	23.1042	21.6124	25.033	27.1722	24.683	NA	NA	25.6221	26.0072	NA	NA	NA
Cre v06	Cre02.g100200	NUOP3	NADH:ubiquinone oxidoreductase 22 kDa subunit	31.1637	29.9602	31.8801	30.8144	30.5173	31.3187	30.8856	30.6618	31.2051	NA	NA	NA
Cre v06	Cre02.g100300	Cre02.g100300		27.1288	26.9419	26.008	23.6437	25.376	26.1268	27.9705	25.8633	NA	NA	NA	NA
Cre v06	Cre02.g100750	Cre02.g100750		NA	NA	NA	NA	NA	NA	20.6022	26.2075	NA	NA	NA	NA
Cre v06	Cre02.g100800	Cre02.g100800		NA	NA	NA	24.9566	NA	20.824	NA	NA	NA	NA	NA	NA
Cre v06	Cre02.g101000	URK1	Uridine kinase	NA	NA	NA	27.7573	NA	27.7608	29.9988	NA	26.2472	NA	NA	NA
Cre v06	Cre02.g101050	Cre02.g101050		25.3713	27.7776	27.8829	27.4652	27.8004	25.181	25.0524	26.8314	26.7319	NA	NA	NA
Cre v06	Cre02.g101100	Cre02.g101100		27.1908	27.733	NA	NA	NA	NA	NA	NA	NA	NA	NA	NA
Cre v06	Cre02.g101200	Cre02.g101200		23.6816	25.6772	25.3491	25.3817	24.235	24.6272	25.0868	23.6116	25.469	NA	NA	NA
Cre v06	Cre02.g101350	RPL10A	Cytosolic 80S ribosomal protein L10a	35.9093	36.0437	35.6769	35.7469	35.9672	35.9519	35.9598	35.6423	35.8774	NA	NA	NA
Cre v06	Cre02.g101400	CHC1	Clathrin Heavy Chain	35.6976	35.7226	35.6696	35.3829	35.7667	35.7231	35.7594	35.9455	35.8916	NA	NA	NA
Cre v06	Cre02.g101850	Cre02.g101850	N-acetyltransferase	29.8704	30.132	29.9218	29.8974	29.4736	29.7162	30.3133	29.3677	30.0534	NA	NA	NA
Cre v06	Cre02.g101950	TMU2	tRNA (uracil-5)-methyltransferase	31.8528	31.8202	31.4092	31.4492	32.1092	31.7479	31.3399	31.0216	31.3759	NA	NA	NA
Cre v06	Cre02.g102000	Cre02.g102000	ARF-like GTPase	27.974	28.6741	28.0117	28.1565	28.1845	29.0582	28.8708	28.48	28.6379	NA	NA	NA
Cre v06	Cre02.g102150	Cre02.g102150		NA	NA	NA	26.2764	NA	25.0922	26.0574	27.4172	25.5174	NA	NA	NA
Cre v06	Cre02.g102250	RPS3	Cytosolic 80S ribosomal protein S3	36.4032	36.2331	36.3004	36.7663	36.1791	36.6046	36.2377	36.4615	35.6568	NA	NA	NA
Cre v06	Cre02.g102350	ATG3	Autophagy-related protein	24.4387	23.9866	24.7822	NA	24.7688	26.641	NA	NA	NA	NA	NA	NA
Cre v06	Cre02.g102450	Cre02.g102450		29.9877	30.5787	30.7551	30.3624	30.8553	30.293	29.3297	30.5226	30.2093	NA	NA	NA
Cre v06	Cre02.g102600	Cre02.g102600		30.1361	NA	23.6485	NA	NA	NA	NA	NA	NA	NA	NA	NA
Cre v06	Cre02.g102800	RPB8	DNA-directed RNA polymerase II, 16.5 kDa polypeptide	30.3797	30.3774	29.6493	30.1582	30.3224	30.111	28.267	30.6432	30.4638	NA	NA	NA
Cre v06	Cre02.g102950	Cre02.g102950		26.4167	27.4264	26.877	28.1617	26.2373	27.0464	27.9974	25.2291	NA	NA	NA	NA
Cre v06	Cre02.g103000	Cre02.g103000	DNA methylase in the FkbM family	30.3812	34.1716	34.2139	33.5617	33.3967	34.1724	33.5314	34.0709	33.0035	NA	NA	NA
Cre v06	Cre02.g103050	Cre02.g103050		23.2039	28.078	29.1839	25.4836	28.8613	25.1154	24.2417	28.7459	31.2439	NA	NA	NA
Cre v06	Cre02.g103100	Cre02.g103100	Short-chain dehydrogenase/reductase	26.3444	28.0295	27.4537	28.4582	28.1546	28.6951	27.7458	26.034	28.6517	NA	NA	NA
Cre v06	Cre02.g103150	Cre02.g103150		21.746	NA	25.6459	NA	NA	NA	NA	NA	NA	NA	NA	NA
Cre v06	Cre02.g103350	Cre02.g103350		29.494	28.8047	29.4093	29.0079	29.597	29.061	29.4953	29.4882	29.4875	NA	NA	NA
Cre v06	Cre02.g103400	OPR118	OctotricoPeptide Repeat protein 118	19.2841	27.3241	22.0977	27.4969	26.6062	27.9953	21.7594	27.4505	26.1899	NA	NA	NA
Cre v06	Cre02.g103550	EIF1A	Eukaryotic translation initiation factor 1A, eIF-1A	30.6724	30.0706	30.1366	30.5654	30.2345	30.047	30.0968	29.8916	30.1334	NA	NA	NA
Cre v06	Cre02.g103600	Cre02.g103600		24.4814	26.6582	NA	26.0346	30.2436	26.9736	22.374	23.1464	23.3795	NA	NA	NA
Cre v06	Cre02.g103850	HIS3	Imidazoleglycerol-phosphate dehydratase	27.1738	28.228	27.8528	28.0348	27.6344	25.4748	26.8007	25.8193	NA	NA	NA	NA
Cre v06	Cre02.g103950	MIA1	MIA1 subunit of the modifier of inner arms (MIA) complex	26.7092	26.7234	NA	23.2566	26.8887	24.2692	25.6784	25.3953	23.7842	NA	NA	NA
Cre v06	Cre02.g104150	Cre02.g104150		23.8995	25.1855	25.6924	24.6449	24.2298	25.8038	26.6231	22.7764	24.6222	NA	NA	NA
Cre v06	Cre02.g104350	PDI5	Protein disulfide isomerase 5	28.3853	28.3804	28.7267	28.2248	28.6335	28.2257	28.2198	28.1098	28.7379	NA	NA	NA
Cre v06	Cre02.g104550	Cre02.g104550	Paf1 complex subunit CDC73	26.3931	25.6393	27.3678	26.459	26.7338	26.8742	24.8633	26.4193	26.7205	NA	NA	NA
Cre v06	Cre02.g104650	Cre02.g104650		30.8547	30.8024	30.9084	30.6935	31.156	30.3997	30.4672	30.1214	31.738	NA	NA	NA
Cre v06	Cre02.g104700	Cre02.g104700		25.7905	NA	23.5925	27.0752	23.8477	23.7254	NA	26.6373	26.9423	NA	NA	NA
Cre v06	Cre02.g104800	HTV1	Histone H3 variant	35.6515	36.844	36.8932	23.8827	34.9203	36.5504	34.9623	34.9651	34.8477	NA	NA	NA
Cre v06	Cre02.g104900	FAP204	Flagellar Associated Protein 204	34.1627	33.8559	34.0762	34.179	34.0898	34.0632	34.1759	34.1196	34.2701	NA	NA	NA
Cre v06	Cre02.g104951	Cre02.g104951		31.6571	31.1726	30.4654	31.1524	31.2136	29.743	30.4876	30.4298	30.3118	NA	NA	NA
Cre v06	Cre02.g105200	Cre02.g105200		28.8854	28.7647	28.8719	28.8601	29.0197	29.157	29.0139	28.7507	28.7703	NA	NA	NA
Cre v06	Cre02.g105350	Cre02.g105350		NA	23.8039	23.8706	25.8825	25.292	22.869	23.1141	22.9017	23.0222	NA	NA	NA
Cre v06	Cre02.g105450	CGL141	Conserved in the Green Lineage	26.3176	27.5901	28.2724	NA	NA	NA	27.0531	26.8407	27.9825	NA	NA	NA
Cre v06	Cre02.g105500	AOD1	Acetylornithine deacetylase	31.6049	31.6766	31.6744	31.7782	31.7215	31.7383	31.7468	31.3468	31.8522	NA	NA	NA
Cre v06	Cre02.g105650	LPA2	Low PSII Accumulation 2	30.4803	30.1099	30.0425	30.3531	29.7284	28.4192	29.9546	29.8855	30.2081	NA	NA	NA
Cre v06	Cre02.g105800	Cre02.g105800		24.2152	24.7829	24.4725	24.5224	24.5705	23.8315	25.9466	24.4522	23.7461	NA	NA	NA
Cre v06	Cre02.g105950	FAP174	Flagellar Associated Protein 174	31.4457	31.4107	31.793	31.4248	31.4899	32.2804	31.8699	31.8446	31.6279	NA	NA	NA
Cre v06	Cre02.g106150	CYN18A	Cyclophilin 18-1	28.1962	28.3086	28.6429	28.5488	30.2189	28.4558	28.3951	30.1124	30.1093	NA	NA	NA
Cre v06	Cre02.g106200	Cre02.g106200	UMAMIT (Usually Multiple Acids Move In and Out Transporters) type transporter	28.1942	27.6153	26.7579	27.4847	27.6467	27.4182	27.8416	27.8288	28.839	NA	NA	NA
Cre v06	Cre02.g106300	Cre02.g106300		NA	27.0332	28.0301	28.0513	28.2103	26.3244	25.3067	27.2227	27.5071	NA	NA	NA
Cre v06	Cre02.g106400	PDAT1	Phospholipid diacylglycerol acyltransferase	28.0973	29.6204	29.0429	28.9716	29.5175	28.429	31.5156	29.2872	28.9632	NA	NA	NA
Cre v06	Cre02.g106550	Cre02.g106550		29.0761	28.816	29.0192	29.3112	28.8236	28.8892	27.5745	28.194	28.4043	NA	NA	NA
Cre v06	Cre02.g106600	RPS19	Cytosolic 80S ribosomal protein S19	35.4373	35.2531	35.6144	36.2349	35.1795	35.91	35.7964	35.5777	35.6777	NA	NA	NA
Cre v06	Cre02.g106750	MRPS9	Mitochondrial ribosomal protein S9	24.7693	25.7302	24.6599	26.1093	24.0078	25.3071	23.9604	25.4704	26.8172	NA	NA	NA
Cre v06	Cre02.g106850	TPR6	Tetratricopeptide-repeat protein 6	30.182	30.085	30.1876	30.1136	30.0788	29.9458	30.0818	30.311	30.0353	NA	NA	NA
Cre v06	Cre02.g107050	DHC5	Axonemal Dynein Heavy Chain 5	26.442	29.7431	27.5465	28.6315	27.8664	27.7015	29.6093	26.0319	28.9668	NA	NA	NA
Cre v06	Cre02.g107100	Cre02.g107100		30.8812	28.473	21.107	23.4886	27.8869	28.9298	NA	23.0195	23.8229	NA	NA	NA
Cre v06	Cre02.g107150	Cre02.g107150		32.9726	32.5406	33.6215	33.1675	32.792	32.9412	32.1456	33.1385	33.052	NA	NA	NA
Cre v06	Cre02.g107300	DPS1	Dihydrodipicolinate synthase	32.2234	32.5628	32.4667	32.5838	32.4903	33.003	32.1937	32.4188	32.4987	NA	NA	NA
Cre v06	Cre02.g107350	DHC4		27.4141	25.2879	32.4796	NA	26.2276	27.4707	24.6657	23.739	26.9113	NA	NA	NA
Cre v06	Cre02.g107400	Cre02.g107400		30.113	29.3893	29.5086	27.7337	28.6182	29.3581	29.2598	28.0357	27.8353	NA	NA	NA
Cre v06	Cre02.g107450	ATS2	ATP-sulfurylase	32.6815	31.7856	32.5012	32.1406	31.8836	32.0373	31.6831	31.4343	30.7341	NA	NA	NA
Cre v06	Cre02.g107600	CGL118	UDP-D-glucuronate kinase	26.2978	26.833	27.3014	26.7234	24.9035	26.6591	27.1804	25.9948	25.8932	NA	NA	NA
Cre v06	Cre02.g107750	PCD1	Polyketide cyclase/dehydrase	30.6307	30.8319	30.675	30.5876	30.408	30.6019	29.4394	30.1273	30.6197	NA	NA	NA
Cre v06	Cre02.g107850	MOB1	Cytokinesis-related protein	29.4361	29.615	29.1956	27.9888	29.6917	29.6297	29.7477	29.0233	29.3557	NA	NA	NA
Cre v06	Cre02.g107900	Cre02.g107900		25.1065	25.9521	27.3909	25.4217	27.5263	25.761	26.237	26.5491	26.6	NA	NA	NA
Cre v06	Cre02.g107950	Cre02.g107950		31.0302	28.9046	28.9469	28.7352	30.9439	28.9621	30.4888	28.7569	28.3684	NA	NA	NA
Cre v06	Cre02.g108100	Cre02.g108100		27.604	26.6348	27.485	26.6354	26.0359	27.6062	26.775	24.6016	25.3131	NA	NA	NA
Cre v06	Cre02.g108250	Cre02.g108250		31.1778	31.504	31.6938	31.5552	31.3627	31.19	30.6276	31.2993	31.3267	NA	NA	NA
Cre v06	Cre02.g108300	Cre02.g108300		27.9028	28.0961	27.5085	28.3164	27.5986	27.858	28.1763	26.8479	27.5178	NA	NA	NA
Cre v06	Cre02.g108350	Cre02.g108350		NA	NA	NA	NA	NA	NA	25.9211	NA	23.878	NA	NA	NA
Cre v06	Cre02.g108400	DAD1	Putative defender against death (DAD) protein	29.6842	30.8333	29.8051	29.7093	30.6637	30.549	26.3432	31.0504	29.9732	NA	NA	NA
Cre v06	Cre02.g108450	FAP280	Flagellar Associated Protein 280, transcriptional coactivator-like	31.5611	32.879	31.2462	32.7373	31.1822	32.4119	30.8528	32.1565	31.1053	NA	NA	NA
Cre v06	Cre02.g108850	PRPL17	Chloroplast ribosomal protein L17	33.2783	31.7052	32.6792	32.9835	33.2848	32.9282	32.5896	32.7119	32.8841	NA	NA	NA
Cre v06	Cre02.g108900	Cre02.g108900	Calmodulin-like protein	32.3106	32.4829	32.2089	31.6974	32.1824	32.0937	32.3666	32.5321	32.4357	NA	NA	NA
Cre v06	Cre02.g109050	OPR5	OctotricoPeptide Repeat protein 5	25.976	25.1577	24.0095	NA	26.5067	24.77	NA	NA	NA	NA	NA	NA
Cre v06	Cre02.g109200	OPR123	OctotricoPeptide Repeat protein 123	28.4388	27.4458	NA	27.8272	28.0931	29.1148	28.8935	28.76	28.5448	NA	NA	NA
Cre v06	Cre02.g109400	Cre02.g109400		29.019	30.0491	29.3687	28.6237	28.7078	28.5737	28.6764	NA	28.8596	NA	NA	NA
Cre v06	Cre02.g109550	HSD1	Homoserine dehydrogenase	28.701	29.7916	30.3219	29.51	28.6325	29.6098	29.561	29.1013	28.8899	NA	NA	NA
Cre v06	Cre02.g109600	Cre02.g109600	Inositol monophosphatase	NA	NA	NA	NA	NA	NA	25.0611	25.19	NA	NA	NA	NA
Cre v06	Cre02.g109900	Cre02.g109900		28.4935	29.3168	26.6801	23.5937	29.0355	27.7364	27.3591	25.6348	NA	NA	NA	NA
Cre v06	Cre02.g109950	OHP1	One-Helix Protein 1	30.9343	30.8621	30.422	30.9266	30.2884	30.6622	31.1598	29.9071	30.8934	NA	NA	NA
Cre v06	Cre02.g110250	PCD2	Polyketide cyclase/dehydrase	NA	26.8831	27.4768	27.5803	25.2883	26.4246	24.9258	28.0774	27.7572	NA	NA	NA
Cre v06	Cre02.g110350	Cre02.g110350		32.0751	31.8565	31.9429	31.464	31.9203	31.9427	31.7282	31.6429	31.7087	NA	NA	NA
Cre v06	Cre02.g110400	Cre02.g110400		27.6772	27.3561	24.5551	28.4109	27.9023	28.3877	26.4103	26.9415	26.4198	NA	NA	NA
Cre v06	Cre02.g110450	Cre02.g110450	Proteasome-interacting thioredoxin	28.9865	29.0947	28.7822	29.1441	29.0552	29.3236	28.6621	28.5227	28.1915	NA	NA	NA
Cre v06	Cre02.g110500	Cre02.g110500		30.2068	27.7263	26.8706	29.767	29.2527	27.2832	27.6654	24.6684	28.6003	NA	NA	NA
Cre v06	Cre02.g110750	LHCB7	Light-harvesting chlorophyll a-b binding protein, chloroplast precursor	26.9761	NA	31.4637	33.202	25.8778	NA	26.3027	25.8382	32.1246	NA	NA	NA
Cre v06	Cre02.g110950	DIC5	WD-Repeat Intermediate Chain of Dynein 1b	29.8884	29.7291	30.0493	30.4703	29.9387	29.6716	29.7953	30.0352	30.3698	NA	NA	NA
Cre v06	Cre02.g111000	RRA1	Reduced residual arabinose 1	NA	28.2378	27.201	26.4784	24.7159	27.8373	27.7599	27.3343	27.3443	NA	NA	NA
Cre v06	Cre02.g111200	Cre02.g111200		28.8062	26.5115	26.4106	30.0377	26.2358	29.0317	28.7759	28.8049	29.023	NA	NA	NA
Cre v06	Cre02.g111300	Cre02.g111300		29.2924	27.8794	25.711	NA	28.7047	26.236	28.1146	28.4681	28.4171	NA	NA	NA
Cre v06	Cre02.g111350	Cre02.g111350		24.5817	27.2012	26.3427	27.6708	23.991	23.3744	24.3631	NA	25.7238	NA	NA	NA
Cre v06	Cre02.g111450	TEF4	Rhodanese-like protein	33.528	32.9493	32.8336	32.7781	32.8565	32.715	32.6403	32.3562	32.5628	NA	NA	NA
Cre v06	Cre02.g111550	Cre02.g111550		24.0006	22.9233	NA	27.9337	22.1148	25.7086	23.2238	23.3178	NA	NA	NA	NA
Cre v06	Cre02.g111650	CGL8	SPX containing protein	26.6319	26.4065	NA	25.7573	26.094	25.9882	26.0718	26.4073	26.367	NA	NA	NA
Cre v06	Cre02.g111700	Cre02.g111700	EF-hand Calcium binding protein	30.4789	30.5057	29.8425	30.823	29.7154	30.1666	28.5798	30.2352	30.5035	NA	NA	NA
Cre v06	Cre02.g111800	Cre02.g111800		30.4078	29.7863	30.4668	29.9973	29.6138	29.104	28.9689	29.9691	29.0621	NA	NA	NA
Cre v06	Cre02.g112100	FAP101	Flagellar Associated Protein 101	NA	26.6885	25.4928	25.3492	25.2078	25.3766	NA	NA	NA	NA	NA	NA
Cre v06	Cre02.g112150	Cre02.g112150		30.6009	30.9516	29.7075	30.1602	30.4387	30.5174	30.1134	29.476	30.5598	NA	NA	NA
Cre v06	Cre02.g112200	TRP22		NA	NA	NA	26.3312	NA	23.8031	NA	NA	NA	NA	NA	NA
Cre v06	Cre02.g112600	Cre02.g112600		28.1785	27.0561	28.7916	27.441	25.5863	26.4414	NA	28.9499	26.8912	NA	NA	NA
Cre v06	Cre02.g112650	Cre02.g112650		27.5746	27.0599	23.5983	26.7758	27.0609	27.549	27.3034	27.086	27.4008	NA	NA	NA
Cre v06	Cre02.g112750	Cre02.g112750		28.5374	28.4255	28.4785	29.128	28.8792	28.8036	27.7523	28.2124	28.6481	NA	NA	NA
Cre v06	Cre02.g113100	Cre02.g113100		28.5271	29.0431	28.685	29.2485	30.016	28.8765	29.2741	29.7407	29.324	NA	NA	NA
Cre v06	Cre02.g113200	GLN1	Glutamine synthetase	34.8615	34.9477	34.8666	34.6985	34.6613	34.9805	34.8763	34.7086	34.8615	NA	NA	NA
Cre v06	Cre02.g113250	Cre02.g113250		26.5374	26.266	26.047	26.2842	35.3795	27.2569	26.6497	27.4236	26.7129	NA	NA	NA
Cre v06	Cre02.g113400	PACRG1	Parkin Co-Regulated Gene Protein	30.9487	31.5861	31.4742	31.8402	30.8843	31.4684	31.6056	30.6548	30.6356	NA	NA	NA
Cre v06	Cre02.g113600	Cre02.g113600		28.6988	29.1133	27.6081	28.824	28.8595	28.6987	27.8011	29.1208	27.9488	NA	NA	NA
Cre v06	Cre02.g113652	Cre02.g113652		25.6835	25.2254	26.2787	NA	24.9737	25.8067	NA	25.8043	26.7721	NA	NA	NA
Cre v06	Cre02.g113700	Cre02.g113700		31.2026	30.9758	28.395	30.8895	32.0048	28.5488	30.9494	30.9349	31.0518	NA	NA	NA
Cre v06	Cre02.g113850	PBGD2	Porphobilinogen deaminase	24.6469	25.7464	NA	NA	25.8503	26.4081	22.2915	24.7834	23.6285	NA	NA	NA
Cre v06	Cre02.g113950	Cre02.g113950		27.3583	28.0668	27.6228	NA	23.268	27.8901	NA	22.3411	28.2045	NA	NA	NA
Cre v06	Cre02.g114200	Cre02.g114200	Casein kinase-related Ser/Thr kinase	24.3293	24.9557	27.5598	26.0243	25.6647	25.6068	26.7652	NA	26.4433	NA	NA	NA
Cre v06	Cre02.g114250	MEN2	Naphthoate synthase	29.7087	29.927	29.9589	29.8089	29.6667	29.6163	29.4234	29.9271	29.7117	NA	NA	NA
Cre v06	Cre02.g114400	LAS2	Lipoic acid synthetase	26.2575	27.7912	26.2701	27.0014	25.8183	25.9565	NA	NA	NA	NA	NA	NA
Cre v06	Cre02.g114450	Cre02.g114450		31.9485	32.1364	32.09	32.094	31.9114	31.8786	31.9352	31.5059	31.4031	NA	NA	NA
Cre v06	Cre02.g114600	PRX2	2-cys Peroxiredoxin	37.57	38.01	38.2888	37.7823	38.0356	38.0526	38.0493	37.958	38.107	NA	NA	NA
Cre v06	Cre02.g114700	RSP12	Radial spoke protein 12	26.0553	26.2043	NA	28.6639	26.288	26.3841	28.5013	27.3594	28.329	NA	NA	NA
Cre v06	Cre02.g114850	Cre02.g114850		28.022	28.7823	28.4447	28.6546	29.7039	29.7221	28.2878	29.5582	27.6073	NA	NA	NA
Cre v06	Cre02.g115150	Cre02.g115150		28.0682	26.9806	26.7702	27.3762	27.3915	27.347	27.2136	27.3209	26.1926	NA	NA	NA
Cre v06	Cre02.g115200	RPL27A	Cytosolic 80S ribosomal protein L27a	36.3616	36.9893	36.1033	36.5325	36.1952	36.4967	36.9541	36.9965	36.9491	NA	NA	NA
Cre v06	Cre02.g115250	POC1	Proteome of centriole protein 1	28.3954	31.2736	27.6867	26.5654	31.6006	31.1263	31.9964	31.4124	27.8898	NA	NA	NA
Cre v06	Cre02.g115350	Cre02.g115350		27.6419	27.7601	26.7209	26.6661	26.7615	26.3751	27.5731	26.3429	27.3375	NA	NA	NA
Cre v06	Cre02.g116000	Cre02.g116000		24.6429	24.3508	24.3099	25.0095	23.8891	27.8742	22.8849	NA	28.9836	NA	NA	NA
Cre v06	Cre02.g116250	Cre02.g116250		27.948	28.889	31.5049	28.5469	28.5803	29.248	28.4184	28.5785	30.7425	NA	NA	NA
Cre v06	Cre02.g116400	FAP120	Flagellar Associated Protein 120	25.3538	26.7656	NA	NA	25.8842	23.8131	24.7633	24.6489	22.5709	NA	NA	NA
Cre v06	Cre02.g116450	RPE2	Ribulose phosphate-3-epimerase	29.9677	29.4761	30.2219	30.0178	30.0447	29.9612	29.4999	28.7641	30.3569	NA	NA	NA
Cre v06	Cre02.g116500	Cre02.g116500	Serine carboxypeptidase	27.9343	30.7149	30.664	29.9687	30.0888	30.1708	30.7205	29.5109	30.6222	NA	NA	NA
Cre v06	Cre02.g116750	ATP1A	Mitochondrial F1F0 ATP synthase, alpha subunit	37.3969	37.7659	37.3744	37.364	37.6394	37.5559	37.6381	37.4213	37.4365	NA	NA	NA
Cre v06	Cre02.g116950	HDA1	RPD3/HDA1 type histone deacetylase	27.5068	NA	28.1205	NA	NA	NA	NA	NA	NA	NA	NA	NA
Cre v06	Cre02.g117050	Cre02.g117050	Protein tyrosine kinase	30.3126	30.568	30.1308	30.9197	30.7189	30.7793	30.7474	30.103	30.5019	NA	NA	NA
Cre v06	Cre02.g117200	Cre02.g117200	Putative beta-galactosidase	28.7534	30.4176	30.0292	30.3768	29.5481	29.2307	29.3705	29.7553	29.9101	NA	NA	NA
Cre v06	Cre02.g117250	Cre02.g117250		29.0466	28.5195	31.1654	27.3704	27.492	31.2068	28.7568	28.5517	27.0634	NA	NA	NA
Cre v06	Cre02.g117500	HXK1	Hexokinase	32.0334	32.4405	31.8619	31.9095	31.5603	31.5702	31.4394	32.0401	32.3127	NA	NA	NA
Cre v06	Cre02.g117550	Cre02.g117550	Predicted protein with ankyrin repeats	27.661	28.2958	28.0614	28.3315	27.21	28.148	24.8933	28.3834	26.3009	NA	NA	NA
Cre v06	Cre02.g117813	Cre02.g117813		22.2005	22.2437	NA	22.9409	27.5908	22.6255	27.5657	26.6876	27.3649	NA	NA	NA
Cre v06	Cre02.g117850	Cre02.g117850		29.1484	30.2748	28.5431	29.3336	30.406	28.8575	27.7928	28.6882	29.1896	NA	NA	NA
Cre v06	Cre02.g117900	Cre02.g117900	DEAD/DEAH box family ATP dependent helicase	30.0797	31.2892	30.0873	29.9634	30.3758	30.6859	30.234	30.1372	30.0923	NA	NA	NA
Cre v06	Cre02.g118250	Cre02.g118250	SWIB domain-containing protein	28.7641	28.5686	28.1615	29.1225	28.575	28.5932	29.2343	27.9606	26.1391	NA	NA	NA
Cre v06	Cre02.g118300	Cre02.g118300	DEAD box ATP-dependent RNA helicase	29.7272	28.7232	29.309	29.1872	30.0039	29.2115	28.6314	28.5037	28.0175	NA	NA	NA
Cre v06	Cre02.g118400	ZCP2	Zn chaperone	27.2353	NA	25.971	25.3004	27.1806	26.9654	NA	NA	NA	NA	NA	NA
Cre v06	Cre02.g118500	COPB2	Beta' subunit of COP-I complex	35.4899	34.435	34.1415	34.5535	34.289	35.8188	34.1955	34.3899	34.2591	NA	NA	NA
Cre v06	Cre02.g118600	FTSZ1	Plastid division protein	30.5332	30.3676	30.6319	30.505	30.4791	33.1398	30.2816	30.5311	29.7365	NA	NA	NA
Cre v06	Cre02.g118750	POB17	Proteome of basal body 17	30.133	29.0056	29.7342	29.0307	30.2232	30.184	29.8268	29.5766	30.1024	NA	NA	NA
Cre v06	Cre02.g118850	Cre02.g118850		33.3197	33.4695	33.7199	33.4996	33.4866	33.6063	33.3915	33.5051	33.6762	NA	NA	NA
Cre v06	Cre02.g118900	MYG1	MYG1/GAMM1-like protein	31.8886	32.2259	32.0762	32.3927	31.8436	32.0847	32.1517	32.1842	32.1404	NA	NA	NA
Cre v06	Cre02.g118950	PRPS17	Chloroplast ribosomal protein S17	32.5914	33.2469	32.9448	33.4332	32.6735	33.0799	33.0354	32.9828	33.2941	NA	NA	NA
Cre v06	Cre02.g119000	PEX19	Putative peroxisome biogenesis protein	26.0279	26.1687	27.1033	26.6824	24.5217	26.6497	26.0455	27.0904	26.4404	NA	NA	NA
Cre v06	Cre02.g119150	Cre02.g119150		26.3331	27.7426	27.1195	27.716	27.3415	27.3204	26.8268	27.7814	27.2491	NA	NA	NA
Cre v06	Cre02.g119450	Cre02.g119450		29.9598	30.0238	30.4932	30.7501	29.4786	30.1081	30.4655	29.8305	29.9597	NA	NA	NA
Cre v06	Cre02.g119550	NIP1	NaCl-inducible protein	35.5756	35.5086	35.6477	35.7374	35.4323	35.6924	35.8696	35.9091	35.8432	NA	NA	NA
Cre v06	Cre02.g119651	Cre02.g119651		27.5352	23.0866	25.7541	23.3993	26.6549	27.1246	23.3501	23.6734	23.4757	NA	NA	NA
Cre v06	Cre02.g119700	Cre02.g119700		28.466	28.9651	31.3768	27.1992	30.905	27.1384	27.2777	27.1255	31.0774	NA	NA	NA
Cre v06	Cre02.g119900	Cre02.g119900	Cysteine endopeptidase	30.651	29.4331	30.2437	30.1088	30.6231	30.4113	30.2194	30.176	30.5112	NA	NA	NA
Cre v06	Cre02.g119950	Cre02.g119950		27.9962	27.4387	27.9337	27.2586	25.4721	26.4762	27.1075	25.5365	26.6393	NA	NA	NA
Cre v06	Cre02.g120100	RBCS1	Ribulose-1,5-bisphosphate carboxylase/oxygenase small subunit 1, chloroplastic	31.2887	31.9636	31.4559	30.9599	30.8351	31.3011	31.4323	31.5912	30.4114	NA	NA	NA
Cre v06	Cre02.g120150	RBCS2	Ribulose-1,5-bisphosphate carboxylase/oxygenase small subunit 2, chloroplastic	23.5883	32.4671	33.454	32.6464	33.7188	33.5606	33.2602	32.967	32.8372	NA	NA	NA
Cre v06	Cre02.g120250	STT7	Chloroplast protein kinase required for state transitions	32.6114	33.7543	32.5526	32.5467	32.7631	32.3799	32.5361	32.842	32.6726	NA	NA	NA
Cre v06	Cre02.g120301	SELH1	Selenoprotein H	27.6504	28.5629	28.5586	28.4828	27.8825	28.0967	27.5246	27.187	28.1549	NA	NA	NA
Cre v06	Cre02.g140900	Cre02.g140900		27.7346	25.4579	27.2023	27.8647	26.3415	26.3292	21.455	24.4652	26.7784	NA	NA	NA
Cre v06	Cre02.g141100	CPL23	Conserved in the Plant Lineage	30.8267	33.2723	31.3001	33.4024	31.6721	33.2538	31.0344	31.2375	31.3135	NA	NA	NA
Cre v06	Cre02.g141200	NIC2	Quinolinate phosphoribosyl transferase	28.7769	28.9296	29.7091	28.9806	29.1687	29.1134	28.2588	29.3162	28.3249	NA	NA	NA
Cre v06	Cre02.g141250	Cre02.g141250	Phosphoprotein phosphatase 2C-related	30.686	30.244	30.5704	30.6438	30.7002	30.7659	30.2355	30.8632	30.2533	NA	NA	NA
Cre v06	Cre02.g141350	DRC10	Nexin-dynein regulatory complex 10	31.1744	31.0952	30.6832	31.1736	31.1436	31.0322	31.2879	30.822	30.7781	NA	NA	NA
Cre v06	Cre02.g141400	PCK1	Phosphoenolpyruvate carboxykinase	34.5308	34.8269	35.2281	34.9155	34.5728	34.7843	35.8481	35.1862	35.4561	NA	NA	NA
Cre v06	Cre02.g141450	UBC14	E2 Ubiquitin conjugating enzyme	NA	26.2335	27.0588	NA	NA	NA	NA	NA	NA	NA	NA	NA
Cre v06	Cre02.g141500	Cre02.g141500		29.8019	29.946	29.3382	29.2222	28.2349	29.5988	29.3918	30.2105	30.1398	NA	NA	NA
Cre v06	Cre02.g141506	Cre02.g141506		28.9531	29.5788	30.5819	28.5621	29.3174	29.6344	29.1136	29.6565	29.3831	NA	NA	NA
Cre v06	Cre02.g141550	Cre02.g141550		27.5845	26.3255	26.8058	27.1567	27.9008	25.4691	27.4814	26.9228	27.4549	NA	NA	NA
Cre v06	Cre02.g141606	DHC9	Axonemal inner arm dynein heavy chain, dynein c (monomeric)	29.4831	30.1066	28.3202	29.6489	30.1587	31.1973	30.5792	30.536	31.5532	NA	NA	NA
Cre v06	Cre02.g141626	PRMT7	Protein arginine N-methyltransferase	27.2809	27.4428	25.0288	28.2418	26.9249	24.0525	27.4468	28.2548	27.2623	NA	NA	NA
Cre v06	Cre02.g141706	Cre02.g141706	Putative chloroplast 16S rRNA processing factor	28.1218	27.9726	28.6699	27.1962	28.3177	27.1823	27.4268	29.0982	27.1718	NA	NA	NA
Cre v06	Cre02.g141900	Cre02.g141900		27.7481	27.6138	27.0117	27.2015	26.9853	28.1227	27.5226	27.196	27.2987	NA	NA	NA
Cre v06	Cre02.g141950	MOT19	Predicted protein	26.7376	27.0064	NA	26.8276	25.4612	25.4793	25.3175	27.7734	26.7302	NA	NA	NA
Cre v06	Cre02.g142050	Cre02.g142050		26.818	26.4848	26.1855	26.5105	26.5847	26.279	26.2266	25.2993	NA	NA	NA	NA
Cre v06	Cre02.g142086	Cre02.g142086		27.8298	27.4067	28.2594	28.845	27.5177	27.624	28.2714	27.2837	27.0125	NA	NA	NA
Cre v06	Cre02.g142126	FAP115	Flagellar Associated Protein 115	30.1485	31.2881	30.6923	32.0789	31.3469	31.679	30.2975	31.0308	31.5294	NA	NA	NA
Cre v06	Cre02.g142146	HCF244	PSII biogenesis protein	34.8323	34.6697	35.2512	35.0367	34.715	35.0031	35.3921	34.3182	34.6902	NA	NA	NA
Cre v06	Cre02.g142166	Cre02.g142166		NA	NA	NA	NA	NA	NA	NA	24.3719	19.3257	NA	NA	NA
Cre v06	Cre02.g142186	FTSZ2	Plastid division protein	29.058	28.9573	29.5167	28.779	28.9533	29.1436	28.4272	28.7759	27.3925	NA	NA	NA
Cre v06	Cre02.g142200	Cre02.g142200	Glutathione S-transferase	29.5727	29.1262	30.169	28.8893	29.0998	30.1278	28.6713	27.5925	27.926	NA	NA	NA
Cre v06	Cre02.g142206	Cre02.g142206		34.2793	33.9021	34.2249	34.3151	33.9824	34.1031	34.1412	34.4014	34.1185	NA	NA	NA
Cre v06	Cre02.g142246	Cre02.g142246		27.9698	29.4963	26.4656	29.3128	28.8492	28.754	28.4113	28.6854	28.7222	NA	NA	NA
Cre v06	Cre02.g142266	CYP97A5	Cytochrome P450, CYP97 superfamily	29.7851	29.6069	30.3545	29.7538	30.3549	29.8044	29.7279	29.5098	29.1581	NA	NA	NA
Cre v06	Cre02.g142351	Cre02.g142351		32.6792	32.9069	32.6714	33.4475	32.6451	33.1119	33.0813	32.9442	33.2094	NA	NA	NA
Cre v06	Cre02.g142352	TSH1	Putative histidinyl-tRNA synthetase	31.8176	33.0513	32.3085	32.3556	32.621	33.18	32.6456	32.8517	33.4133	NA	NA	NA
Cre v06	Cre02.g142650	Cre02.g142650		27.7003	27.6008	26.254	28.5988	27.1395	27.6596	27.7209	27.3935	27.6984	NA	NA	NA
Cre v06	Cre02.g142800	TRXZ1	Thioredoxin z, chloroplastic	32.3402	32.7681	32.6981	32.3477	32.6364	32.5271	32.3169	32.5545	32.8565	NA	NA	NA
Cre v06	Cre02.g143000	GPAT1	Glycerol-3-phosphate acyltransferase, chloroplast precursor	31.9504	32.2459	31.9608	32.6493	32.3861	34.0564	32.1532	32.2126	31.6963	NA	NA	NA
Cre v06	Cre02.g143050	RPLP2	Acidic ribosomal protein P2	38.0372	38.1427	37.9996	38.341	38.0705	38.2005	37.9556	38.1467	38.1623	NA	NA	NA
Cre v06	Cre02.g143200	TSA1	Alanyl-tRNA-synthetase	35.1552	35.338	34.95	35.4807	35.1297	35.1163	35.2133	35.0224	35.2304	NA	NA	NA
Cre v06	Cre02.g143250	IDH2	Isocitrate dehydrogenase, NAD-dependent	34.7659	34.5651	34.6976	34.3877	34.8925	34.8479	34.7612	35.3706	34.5045	NA	NA	NA
Cre v06	Cre02.g143307	CLPC1	ClpC chaperone, Hsp100 family	36.6015	36.6472	36.5537	36.6537	36.3601	36.2872	36.5477	36.3829	36.4719	NA	NA	NA
Cre v06	Cre02.g143367	Cre02.g143367		30.8906	28.2342	27.8157	29.7076	30.5865	30.953	30.1963	29.5831	31.1966	NA	NA	NA
Cre v06	Cre02.g143550	ELIP3	Early light-induced LHC-like protein	32.0365	32.2349	32.0534	32.0526	32.0859	32.2823	31.8845	31.8283	31.9332	NA	NA	NA
Cre v06	Cre02.g143567	Cre02.g143567		28.0936	29.0068	28.9627	27.871	30.6553	28.7528	28.2219	29.0777	29.3457	NA	NA	NA
Cre v06	Cre02.g143587	Cre02.g143587		23.8662	24.8533	25.0621	25.0398	26.8668	25.0275	NA	NA	NA	NA	NA	NA
Cre v06	Cre02.g143635	Cre02.g143635		33.3549	33.8342	25.6014	27.1429	26.3603	NA	33.5489	33.7965	33.6401	NA	NA	NA
Cre v06	Cre02.g143650	Cre02.g143650		33.0377	33.3411	33.0909	33.4676	32.6966	33.5269	33.1682	32.9256	32.7539	NA	NA	NA
Cre v06	Cre02.g143667	PLAP9	Plastid lipid associated protein 9	30.1404	30.7668	30.4067	30.6746	30.3204	29.935	29.956	30.6896	30.0189	NA	NA	NA
Cre v06	Cre02.g144000	Cre02.g144000	Indigoidine synthase	27.1441	27.4319	NA	27.0231	26.6045	27.25	NA	26.1187	26.4872	NA	NA	NA
Cre v06	Cre02.g144001	Cre02.g144001		26.8813	26.2242	25.6482	26.9227	26.5266	24.7542	26.8322	26.017	23.647	NA	NA	NA
Cre v06	Cre02.g144005	Cre02.g144005		28.7468	29.7958	28.9739	29.5821	30.3812	28.8605	28.6161	28.8707	29.0634	NA	NA	NA
Cre v06	Cre02.g144100	Cre02.g144100	Exostosin-like glycosyltransferase 12	NA	NA	NA	23.6514	24.057	25.3273	NA	NA	NA	NA	NA	NA
Cre v06	Cre02.g144350	RJL1	Small Rab-related GTPase	18.9207	22.8936	20.1227	NA	NA	NA	21.2601	NA	20.2606	NA	NA	NA
Cre v06	Cre02.g144400	MRPS12	Mitochondrial ribosomal protein S12	22.3926	26.2998	25.3594	25.5236	25.1848	25.5919	25.634	25.7205	25.8045	NA	NA	NA
Cre v06	Cre02.g144450	FAP1	Flagellar Associated Protein 1	28.3458	29.1547	27.6333	28.7441	28.6725	28.227	27.9799	27.9259	27.9658	NA	NA	NA
Cre v06	Cre02.g144500	Cre02.g144500		30.541	31.1121	32.3105	30.8385	31.5286	31.2079	30.9112	30.9854	30.9092	NA	NA	NA
Cre v06	Cre02.g144800	LCI8	bifunctional N-acetylglutamate synthase/acetylglutamate kinase	27.1163	26.7292	27.5298	27.1079	24.5663	26.795	NA	NA	NA	NA	NA	NA
Cre v06	Cre02.g144850	CGLD26	Conserved in the Green Lineage and Diatoms	28.5004	28.9238	28.495	27.7028	28.6344	28.421	28.7844	28.8604	29.0106	NA	NA	NA
Cre v06	Cre02.g145000	RBF1	ribosome-binding factor A	26.9931	26.4771	25.9626	28.5707	25.9117	26.7529	NA	26.5867	27.2541	NA	NA	NA
Cre v06	Cre02.g145050	CMK1	4-diphosphocytidyl-2-C-methyl-D-erythritol kinase, chloroplast precursor	31.0359	30.3177	30.7724	31.2018	31.332	29.4829	28.3158	31.3528	30.9265	NA	NA	NA
Cre v06	Cre02.g145100	FAP39	Flagellar Associated Protein 39	27.0641	27.4873	24.445	26.8295	27.7161	27.892	26.3358	25.4912	27.8396	NA	NA	NA
Cre v06	Cre02.g145231	Cre02.g145231		NA	NA	NA	23.8426	24.6862	24.7181	NA	NA	NA	NA	NA	NA
Cre v06	Cre02.g145250	RPS27E2	Cytosolic 80S ribosomal protein S27, isoform B	29.3841	29.2065	29.2343	28.0872	29.3229	NA	28.6554	28.8114	28.7024	NA	NA	NA
Cre v06	Cre02.g145300	Cre02.g145300		23.4871	28.7505	NA	24.2448	NA	25.082	NA	22.6637	29.1121	NA	NA	NA
Cre v06	Cre02.g145452	Cre02.g145452		25.894	25.0654	NA	NA	NA	NA	NA	NA	NA	NA	NA	NA
Cre v06	Cre02.g145800	MDH3	NAD-dependent malate dehydrogenase 3	34.1543	34.1116	34.1664	34.0939	34.1434	33.8143	34.0338	33.8852	34.1233	NA	NA	NA
Cre v06	Cre02.g145850	FAP112	Flagellar Associated Protein 112	NA	NA	NA	25.1723	26.1674	25.278	NA	26.7202	27.471	NA	NA	NA
Cre v06	Cre02.g146000	Cre02.g146000		24.5477	25.4975	NA	26.4281	24.0446	24.8526	NA	23.4348	23.867	NA	NA	NA
Cre v06	Cre02.g146050	ATO2	Acetyl-CoA acyltransferase	27.0623	29.6802	29.4797	27.9255	28.7127	28.7045	29.6773	30.1146	30.0814	NA	NA	NA
Cre v06	Cre02.g146150	Cre02.g146150		NA	22.8696	22.9301	NA	NA	NA	22.2274	19.3352	28.6784	NA	NA	NA
Cre v06	Cre02.g146250	NIFS1	Cysteine desulfurase	33.7791	33.4727	32.9566	32.0567	32.8499	32.9182	32.6833	32.8679	33.0938	NA	NA	NA
Cre v06	Cre02.g146600	AP4M4	Mu4-Adaptin	30.3757	30.1342	31.5593	30.9467	31.8671	30.7352	31.5446	29.8938	31.6089	NA	NA	NA
Cre v06	Cre02.g146950	DBR1	RNA lariat debranching enzyme	28.5119	27.8754	28.3398	30.3005	29.1711	29.5079	29.2252	27.7273	28.0459	NA	NA	NA
Cre v06	Cre02.g147000	Cre02.g147000		26.2075	25.6231	26.6456	26.2616	24.9631	27.227	24.9912	27.3038	25.9593	NA	NA	NA
Cre v06	Cre02.g147050	Cre02.g147050	P25 Alpha Domain Containing Flagellar Associated Protein	28.9811	29.1101	26.9458	27.6812	28.9934	25.3902	26.3848	27.8643	28.733	NA	NA	NA
Cre v06	Cre02.g147100	FAP265	Flagellar Associated Protein 265	31.8152	32.1111	31.5686	31.0573	31.8496	31.9624	31.2865	31.6698	31.4691	NA	NA	NA
Cre v06	Cre02.g147302	Cre02.g147302		31.3995	31.9593	31.3152	31.5079	31.7234	31.4979	31.2185	31.4028	31.4368	NA	NA	NA
Cre v06	Cre02.g147500	Cre02.g147500		27.7454	27.401	28.4843	26.2468	27.4414	25.8127	25.0351	23.2887	25.1589	NA	NA	NA
Cre v06	Cre02.g147650	MPI1	Mannose-6-phosphate isomerase, type I	28.9801	29.6665	28.6503	29.1982	29.1759	28.8343	29.1711	28.4352	29.0952	NA	NA	NA
Cre v06	Cre02.g147800	SEC14	Putative phosphoglyceride transfer protein	28.2106	28.5406	27.7643	27.7561	27.5618	28.0726	27.8062	27.832	27.807	NA	NA	NA
Cre v06	Cre02.g147850	HSLU2	Peptidase subunit of mitochondrial HslUV protease	28.3624	28.738	29.7577	30.7412	28.7388	30.134	28.8552	27.7457	29.7725	NA	NA	NA
Cre v06	Cre02.g147900	PYK5	Pyruvate kinase 5	33.1597	32.7714	32.8361	32.9614	32.7849	32.0511	32.6206	32.2856	32.3806	NA	NA	NA
Cre v06	Cre02.g800188	Cre02.g800188		NA	24.7664	29.5262	NA	NA	NA	NA	NA	NA	NA	NA	NA
Cre v06	Cre02.g800195	Cre02.g800195		26.5587	23.1573	24.9698	NA	NA	NA	NA	NA	NA	NA	NA	NA
Cre v06	Cre02.g800211	Cre02.g800211		28.3329	28.6781	29.4285	27.36	28.134	28.3554	27.7842	27.9234	27.5381	NA	NA	NA
Cre v06	Cre02.g800220	Cre02.g800220		NA	NA	NA	NA	NA	NA	22.8252	25.9787	22.4662	NA	NA	NA
Cre v06	Cre02.g800236	Cre02.g800236		29.1214	29.2773	29.7242	31.3884	30.0291	29.9629	29.9517	30.9263	29.2804	NA	NA	NA
Cre v06	Cre02.g800262	Cre02.g800262		27.4106	27.9384	27.4552	28.0998	28.113	27.7752	28.8096	28.3654	28.093	NA	NA	NA
Cre v06	Cre03.g143787	Cre03.g143787		31.1532	26.2209	25.9317	28.9957	22.7998	NA	NA	NA	NA	NA	NA	NA
Cre v06	Cre03.g143807	Cre03.g143807		22.4112	23.4466	NA	NA	NA	NA	NA	NA	NA	NA	NA	NA
Cre v06	Cre03.g143827	FBB7	Flagellar/basal body protein 7	NA	22.0185	22.0259	NA	NA	NA	NA	NA	NA	NA	NA	NA
Cre v06	Cre03.g143847	Cre03.g143847		26.8108	25.6749	26.6675	28.9291	31.4883	28.7675	26.5932	27.8942	27.0856	NA	NA	NA
Cre v06	Cre03.g143887	TSR1	Arginyl-tRNA Synthetase	33.4095	33.3826	33.5426	33.4195	33.5434	33.3868	33.3543	32.7355	33.2474	NA	NA	NA
Cre v06	Cre03.g143907	Cre03.g143907		25.2567	26.8386	27.8083	26.7972	27.3382	26.4594	NA	NA	NA	NA	NA	NA
Cre v06	Cre03.g143927	Cre03.g143927		28.4108	27.109	27.5205	28.5838	27.7805	27.7547	27.8973	27.6981	27.9312	NA	NA	NA
Cre v06	Cre03.g143947	Cre03.g143947		27.9416	26.932	27.6022	26.6996	28.2601	27.9815	27.6079	28.2643	28.6231	NA	NA	NA
Cre v06	Cre03.g144064	Cre03.g144064		28.5095	28.5045	28.5967	27.9472	28.4073	28.3071	28.4625	27.8114	28.2345	NA	NA	NA
Cre v06	Cre03.g144164	RSEP2	Intramembrane metalloprotease	29.0063	28.6867	30.4889	31.3026	31.1233	31.2939	28.0185	28.6205	31.0316	NA	NA	NA
Cre v06	Cre03.g144204	Cre03.g144204		26.1247	26.0753	27.6549	25.6132	28.0872	27.4783	27.818	25.3917	27.716	NA	NA	NA
Cre v06	Cre03.g144324	Cre03.g144324		27.5936	28.2357	26.6619	25.4866	24.8162	25.2198	25.8835	25.5805	25.3865	NA	NA	NA
Cre v06	Cre03.g144384	Cre03.g144384		25.7675	26.9177	26.1196	26.396	NA	25.9377	NA	26.6011	26.8672	NA	NA	NA
Cre v06	Cre03.g144484	CDPK10	Calcium/calmodulin-dependent protein kinase	NA	26.371	23.5122	25.2514	NA	26.991	26.6254	26.2606	26.4935	NA	NA	NA
Cre v06	Cre03.g144564	MMP13	Matrix metalloproteinase	27.5292	28.0278	28.4051	29.4134	29.235	28.6122	28.495	26.8282	29.6164	NA	NA	NA
Cre v06	Cre03.g144584	Cre03.g144584		24.6852	24.3605	NA	26.2743	25.0942	24.532	25.7933	NA	24.5789	NA	NA	NA
Cre v06	Cre03.g144607	Cre03.g144607		28.2755	NA	28.9291	NA	NA	NA	NA	NA	NA	NA	NA	NA
Cre v06	Cre03.g144627	CGS1	Cystathionine gamma-synthase	32.4219	32.6662	32.7053	32.5318	32.5447	32.3588	32.4735	32.2402	31.3111	NA	NA	NA
Cre v06	Cre03.g144647	Cre03.g144647		30.296	30.8069	30.1448	30.2342	30.9123	30.2236	30.1427	30.443	30.4058	NA	NA	NA
Cre v06	Cre03.g144707	Cre03.g144707		31.5322	31.3327	31.6103	31.8865	32.0655	31.6858	30.7966	31.3191	31.1632	NA	NA	NA
Cre v06	Cre03.g144767	Cre03.g144767		29.1562	28.9747	29.1712	29.4897	31.1943	31.8258	29.1481	33.3206	32.907	NA	NA	NA
Cre v06	Cre03.g144807	MAS1	Malate synthase	36.1529	36.2201	37.0497	35.8136	36.385	36.6367	37.0683	36.676	36.9667	NA	NA	NA
Cre v06	Cre03.g144827	MIA40	Mitochondrial intermembrane space protein 40	27.2135	27.5514	27.5976	26.9531	NA	26.1101	25.6879	27.9679	24.1093	NA	NA	NA
Cre v06	Cre03.g144847	PYK4	Pyruvate kinase 4	32.6171	32.4893	32.6032	32.4074	32.3781	32.6455	32.7162	32.7092	33.0739	NA	NA	NA
Cre v06	Cre03.g144867	Cre03.g144867		NA	NA	NA	27.1627	25.9965	NA	25.8013	26.0789	24.9417	NA	NA	NA
Cre v06	Cre03.g144907	Cre03.g144907		28.1458	27.9704	28.3815	27.252	27.7574	27.3658	27.7975	25.5457	26.1979	NA	NA	NA
Cre v06	Cre03.g144947	Cre03.g144947		30.7319	29.8453	30.7168	28.2665	30.0236	28.7761	29.4412	29.7872	29.5295	NA	NA	NA
Cre v06	Cre03.g144967	Cre03.g144967		32.399	32.5579	32.3695	32.6723	32.4624	32.2669	32.9668	32.4901	32.0963	NA	NA	NA
Cre v06	Cre03.g145087	MTP1	Metal Transport Protein 1	27.227	27.5075	27.8313	27.3342	26.8404	27.8708	25.2154	NA	27.1175	NA	NA	NA
Cre v06	Cre03.g145107	Cre03.g145107		29.4134	29.9967	29.6677	29.9738	29.6702	29.0392	30.2962	29.8674	29.8639	NA	NA	NA
Cre v06	Cre03.g145127	DHC13	Outer Arm Dynein Heavy Chain alpha	32.2368	32.3058	34.0034	32.6328	33.4687	33.7957	32.1162	32.4951	32.3063	NA	NA	NA
Cre v06	Cre03.g145207	CPLD33	Conserved in the Plant Lineage and Diatoms	31.0286	31.2225	30.0129	30.1513	31.0949	29.9015	30.0599	30.265	29.9213	NA	NA	NA
Cre v06	Cre03.g145227	Cre03.g145227		26.215	28.7093	NA	NA	26.0316	28.6727	NA	NA	NA	NA	NA	NA
Cre v06	Cre03.g145247	TEF11	S-isoprenylcysteine O-methyltransferase	30.5552	32.031	30.3177	29.0561	30.2171	29.9748	33.1319	29.5168	29.6127	NA	NA	NA
Cre v06	Cre03.g145367	Cre03.g145367		24.7846	NA	24.3903	NA	NA	NA	NA	NA	NA	NA	NA	NA
Cre v06	Cre03.g145387	FAP239	Coiled-Coil Flagellar Associated Protein 239	26.4333	25.6299	25.5788	26.1598	25.7859	26.1643	26.0037	22.4326	25.3921	NA	NA	NA
Cre v06	Cre03.g145427	Cre03.g145427		27.3197	27.2208	26.5424	27.0354	25.9575	26.3973	24.7297	27.6239	NA	NA	NA	NA
Cre v06	Cre03.g145447	TTLL3	Tubulin monoglycylase	NA	NA	NA	NA	NA	NA	23.0214	NA	20.963	NA	NA	NA
Cre v06	Cre03.g145507	Cre03.g145507		33.5486	33.6991	33.742	33.8656	33.8382	33.6194	33.58	33.6387	33.6004	NA	NA	NA
Cre v06	Cre03.g145547	CBR1	NADH-cytochrome b5 reductase	31.9332	32.1589	31.7392	31.7382	31.958	31.6247	31.534	31.1931	31.9079	NA	NA	NA
Cre v06	Cre03.g145607	BET3	Component of TRAPP complex	28.2999	28.5716	27.8856	28.0122	28.7535	28.3945	28.1014	28.0623	28.2074	NA	NA	NA
Cre v06	Cre03.g145647	Cre03.g145647		33.5615	33.3278	33.4606	32.7601	33.5677	33.4531	33.1872	33.6351	33.3833	NA	NA	NA
Cre v06	Cre03.g145667	Cre03.g145667		22.7373	22.6414	NA	NA	NA	NA	NA	NA	NA	NA	NA	NA
Cre v06	Cre03.g145687	RAD2	DNA repair protein, XPGC/Rad2 homolog	30.0619	30.3087	29.3639	29.8735	29.2773	30.4384	28.7182	29.8558	29.6912	NA	NA	NA
Cre v06	Cre03.g145727	Cre03.g145727		31.9583	31.7514	31.6957	31.8287	31.8147	31.7825	31.827	30.6847	31.6168	NA	NA	NA
Cre v06	Cre03.g145747	SHKH1	Chorismate synthase	33.8707	33.9842	33.3148	33.4259	33.8279	33.8956	33.3136	33.5267	33.5296	NA	NA	NA
Cre v06	Cre03.g145867	MRPL113	mitochondrial ribosome protein ml113, Chlamydomonas-specific	28.6542	27.5994	27.8032	28.7331	27.7631	27.317	25.8379	27.4876	27.0422	NA	NA	NA
Cre v06	Cre03.g145887	TATC1	TatC-like sec-independent protein translocon subunit	27.9146	26.725	26.3469	25.8511	25.6526	26.3704	25.8509	24.0778	21.2836	NA	NA	NA
Cre v06	Cre03.g145967	Cre03.g145967		32.2146	31.6002	32.2327	32.2151	32.2559	31.523	32.1059	30.8361	31.8984	NA	NA	NA
Cre v06	Cre03.g146047	Cre03.g146047		24.9195	29.4811	26.1313	24.0857	25.0334	29.7477	23.7234	25.9468	23.867	NA	NA	NA
Cre v06	Cre03.g146127	FAP96	Flagellar Associated Protein 96	28.4682	29.0042	26.9936	29.7483	28.0107	28.4615	28.8066	29.184	29.0043	NA	NA	NA
Cre v06	Cre03.g146167	HHL1	Homolog of Hypersensitive to High Light 1	33.3622	33.1449	33.4511	33.605	33.6691	33.37	33.4425	33.0712	33.7055	NA	NA	NA
Cre v06	Cre03.g146187	ARGC1	N-acetyl-gamma-glutamyl-phosphate reductase	34.247	34.3554	34.109	34.4439	34.5402	34.5047	34.2811	34.3957	34.5914	NA	NA	NA
Cre v06	Cre03.g146227	Cre03.g146227		23.5528	31.3786	NA	NA	NA	NA	NA	NA	NA	NA	NA	NA
Cre v06	Cre03.g146247	NUOS4	NADH:ubiquinone oxidoreductase 18 kDa subunit	33.9477	33.8231	33.6759	33.6737	33.5602	33.8423	33.6218	33.9875	33.6229	NA	NA	NA
Cre v06	Cre03.g146267	Cre03.g146267		24.8785	24.1879	25.5289	24.1971	24.8276	25.9903	NA	24.4942	24.4814	NA	NA	NA
Cre v06	Cre03.g146447	Cre03.g146447		29.6326	28.8813	28.7576	29.1062	29.4973	28.9008	27.5639	27.518	28.3039	NA	NA	NA
Cre v06	Cre03.g146467	TRS31	Component of TRAPP complex	27.0548	29.6346	27.1701	NA	NA	NA	25.6107	24.5639	NA	NA	NA	NA
Cre v06	Cre03.g146487	XPO1	Exportin 1 related protein	31.5588	31.4447	31.2776	31.6345	32.4878	31.9136	32.1319	31.4491	32.246	NA	NA	NA
Cre v06	Cre03.g146507	SPT2	Serine palmitoyltransferase	29.2101	28.7787	27.8752	28.5377	28.5204	28.6623	28.3096	29.0223	28.0648	NA	NA	NA
Cre v06	Cre03.g146527	GSD1	gamma-glutamyl phosphate reductase	33.4431	33.1391	33.2292	33.0687	32.9419	33.2505	33.0391	33.2173	33.0309	NA	NA	NA
Cre v06	Cre03.g146587	Cre03.g146587		27.2874	26.9122	27.1178	27.8765	26.5775	27.1714	27.5288	28.3684	28.1261	NA	NA	NA
Cre v06	Cre03.g146687	Cre03.g146687		27.7166	27.8212	27.8979	27.5155	27.8888	23.5886	28.0385	27.8465	28.025	NA	NA	NA
Cre v06	Cre03.g148000	Cre03.g148000		24.9684	28.3324	24.6954	26.8912	27.5962	27.3702	26.7069	26.7723	26.3789	NA	NA	NA
Cre v06	Cre03.g148100	Cre03.g148100		24.7453	25.743	24.5601	27.4489	25.7494	26.8538	22.7781	23.0322	27.2341	NA	NA	NA
Cre v06	Cre03.g148150	Cre03.g148150		25.2674	24.2291	25.7928	24.42	23.7782	24.4465	24.393	23.4879	25.3461	NA	NA	NA
Cre v06	Cre03.g148250	CGL58	Conserved in the Green Lineage	25.7645	25.4424	25.9478	24.93	NA	25.7185	24.6309	NA	25.4457	NA	NA	NA
Cre v06	Cre03.g148300	Cre03.g148300		26.1089	27.5615	27.3181	26.4642	30.9001	27.239	25.6564	26.6834	26.9718	NA	NA	NA
Cre v06	Cre03.g148950	SRRP1	Ortholog of PSII biogenesis protein SRRP1	31.6328	31.2701	31.3887	31.6389	32.0064	31.3675	31.448	31.1282	31.2421	NA	NA	NA
Cre v06	Cre03.g149100	CIS2	Citrate synthase, glyoxysomal/microbody form	34.8362	34.7071	35.6918	34.8588	34.4881	35.237	35.4334	35.3248	35.5649	NA	NA	NA
Cre v06	Cre03.g149150	Cre03.g149150		NA	NA	NA	26.3068	NA	25.8263	NA	NA	NA	NA	NA	NA
Cre v06	Cre03.g149250	Cre03.g149250	Isocitrate lyase	30.833	31.7925	30.8007	31.617	31.0346	31.0921	30.9272	31.0132	30.6119	NA	NA	NA
Cre v06	Cre03.g149500	Cre03.g149500		29.132	26.7961	26.8084	28.6328	25.2372	24.871	26.8634	25.28	26.2673	NA	NA	NA
Cre v06	Cre03.g149650	Cre03.g149650	related to carotenoid 9,10-9',10' cleavage dioxygenase	30.0337	30.1414	30.6713	30.0783	31.0439	31.0835	30.6853	31.1409	30.8521	NA	NA	NA
Cre v06	Cre03.g149800	TOG1	Microtubule associated protein	31.1343	31.3037	30.5362	30.9977	30.8645	31.4178	32.0914	31.7981	32.6113	NA	NA	NA
Cre v06	Cre03.g149950	Cre03.g149950		27.7993	28.2506	28.3525	27.227	27.2332	28.9158	27.5907	26.9549	28.1114	NA	NA	NA
Cre v06	Cre03.g150200	Cre03.g150200		25.5311	27.2194	26.126	NA	24.2824	26.1666	NA	NA	NA	NA	NA	NA
Cre v06	Cre03.g150251	Cre03.g150251		26.1036	26.7909	25.5322	NA	23.2557	26.1755	26.2681	26.1704	25.8223	NA	NA	NA
Cre v06	Cre03.g150300	Cre03.g150300	Calmodulin-like protein	32.6396	31.9148	32.7432	32.0451	31.4436	32.6016	31.7219	32.4124	32.6435	NA	NA	NA
Cre v06	Cre03.g150400	PIGU1	GPI transamidase subunit PIG-U	NA	NA	NA	23.5219	25.096	NA	NA	24.1734	23.5131	NA	NA	NA
Cre v06	Cre03.g150500	Cre03.g150500	NAD-dependent epimerase/dehydratase	23.745	NA	24.2974	NA	NA	NA	NA	NA	NA	NA	NA	NA
Cre v06	Cre03.g150650	Cre03.g150650		26.6692	25.1497	25.5083	25.6456	25.6912	25.1925	24.9218	24.1552	26.252	NA	NA	NA
Cre v06	Cre03.g150700	Cre03.g150700		27.0359	29.0129	32.5947	32.864	30.9977	26.6189	29.1258	28.1646	32.5767	NA	NA	NA
Cre v06	Cre03.g150850	Cre03.g150850		25.36	23.6142	24.2833	25.2212	25.738	26.8796	27.2999	26.1999	20.3659	NA	NA	NA
Cre v06	Cre03.g151000	SEX4	Laforin glucan phosphatase, chloroplastic	31.2171	30.1669	30.543	30.2603	30.9334	30.9419	30.2738	31.1829	31.0789	NA	NA	NA
Cre v06	Cre03.g151250	LANC1	LanC lantibiotic synthetase component C-like protein	NA	NA	NA	NA	27.2557	27.3739	25.348	27.2762	27.7356	NA	NA	NA
Cre v06	Cre03.g151500	Cre03.g151500	threonine aldolase	26.0774	NA	27.6375	26.2535	NA	23.754	NA	NA	NA	NA	NA	NA
Cre v06	Cre03.g151650	Cre03.g151650	S-adenosyl-L-methionine-dependent methyltransferase	32.2624	32.1085	31.3684	31.1772	31.278	31.0757	31.9662	29.7183	31.5055	NA	NA	NA
Cre v06	Cre03.g151700	CGL26	Conserved in the Green Lineage	30.6932	31.0672	30.2006	30.6708	30.3844	30.7219	30.5981	30.9088	30.7327	NA	NA	NA
Cre v06	Cre03.g151750	SMP6A	Small nuclear ribonucleoprotein, LSm6 (SmF-like)	30.7358	31.5604	30.5038	31.3703	31.3162	31.1445	31.5649	32.2318	30.9294	NA	NA	NA
Cre v06	Cre03.g152100	XRN2	5' to 3' exoribonuclease	26.1178	23.0347	NA	NA	NA	NA	NA	NA	NA	NA	NA	NA
Cre v06	Cre03.g152150	Cre03.g152150		33.18	33.1505	32.8634	32.8293	32.9997	33.047	32.7435	32.7331	32.6944	NA	NA	NA
Cre v06	Cre03.g152450	Cre03.g152450		28.2708	25.4884	30.9901	26.5991	28.4402	29.9833	27.9365	30.7069	25.8078	NA	NA	NA
Cre v06	Cre03.g152550	Cre03.g152550		NA	NA	NA	NA	NA	NA	31.8655	NA	24.9707	NA	NA	NA
Cre v06	Cre03.g152800	Cre03.g152800	alpha/beta hydrolase	28.6705	28.6577	28.6322	29.931	29.5639	29.349	29.5895	29.4359	29.2743	NA	NA	NA
Cre v06	Cre03.g152850	PAM1	bioactive peptide amidating enzyme	29.6922	29.4365	30.0187	28.878	29.5984	29.5867	29.6352	29.4722	29.7273	NA	NA	NA
Cre v06	Cre03.g152900	Cre03.g152900	Metallophosphoesterase/metallo-dependent phosphatase	29.9341	28.8729	29.5282	28.8877	29.4271	29.5223	29.6325	28.3882	29.4287	NA	NA	NA
Cre v06	Cre03.g153450	Cre03.g153450		29.768	31.7594	30.68	30.5724	28.8736	29.3002	29.4805	NA	31.7232	NA	NA	NA
Cre v06	Cre03.g153700	FAP347	Flagellar Associated Protein 347	NA	25.1724	25.4112	NA	NA	NA	22.143	26.4706	27.6249	NA	NA	NA
Cre v06	Cre03.g153750	Cre03.g153750		27.692	27.6393	27.0952	26.8517	25.2628	27.2904	26.3751	28.0579	25.991	NA	NA	NA
Cre v06	Cre03.g153900	Cre03.g153900	Flavin-containing monooxygenase	26.4105	26.6012	26.7786	25.8895	26.6889	26.3593	25.5918	25.8911	NA	NA	NA	NA
Cre v06	Cre03.g154150	Cre03.g154150		29.0297	27.9182	25.8864	25.293	25.3285	26.2634	26.2934	25.3687	NA	NA	NA	NA
[truncated: 8,782 more rows]
