# Supplementary material for: Mono-mix strategy enables comparative proteomics of a cross-kingdom microbial symbiosis
Source: PLoS One. 2026 Jan 16;21(1):e0340253. doi: 10.1371/journal.pone.0340253 (PMC12810790; doi:10.1371/journal.pone.0340253)
Supplement: S3 Table — (XLSX) [file pone.0340253.s009.xlsx]

## Sheet: Legend
S3 Table. Algal and bacterial protein abundances under various interaction and light regimes determined using the mono-mix strategy; related to Figs 2–3 and S4–S5 Figs.
This dataset contains protein abundance data for the 18 samples that were analyzed by LC-MS/MS proteomics without fractionation in the mono-mix experiment (Sample Set 2). Data are shown for all proteins that had at least two unique peptides detected in at least two of three biological replicates in any condition. Abundances are provided as MASIC values (S3A Table) and as quantile-normalized MASIC…
S3A_Set2MASIC
Column Heading	Description
Genome	Which genome the protein mapped to: C. reinhardtii (Cre v06) or M. japonicum (MAFF303099).
GeneID	Gene identifier.
GeneSymbol	Gene symbol.
Defline	Gene description.
C_Mix_36_A_13	Protein abundance (MASIC) in the C. reinhardtii + M. japonicum mono-mix control culture incubated in continuous light and sampled 36 h after inoculation (biological replicate A).
C_Mix_36_B_14	Protein abundance (MASIC) in the C. reinhardtii + M. japonicum mono-mix control culture incubated in continuous light and sampled 36 h after inoculation (biological replicate B).
C_Mix_36_C_15	Protein abundance (MASIC) in the C. reinhardtii + M. japonicum mono-mix control culture incubated in continuous light and sampled 36 h after inoculation (biological replicate C).
C_CrMl_36_A_16	Protein abundance (MASIC) in the C. reinhardtii + M. japonicum coculture incubated in continuous light and sampled 36 h after inoculation (biological replicate A).
C_CrMl_36_B_17	Protein abundance (MASIC) in the C. reinhardtii + M. japonicum coculture incubated in continuous light and sampled 36 h after inoculation (biological replicate B).
C_CrMl_36_C_18	Protein abundance (MASIC) in the C. reinhardtii + M. japonicum coculture incubated in continuous light and sampled 36 h after inoculation (biological replicate C).
D_Mix_36_A_01	Protein abundance (MASIC) in the C. reinhardtii + M. japonicum mono-mix control culture incubated in diurnal light and sampled at the end of the night, 36 h after inoculation (biological replicate A).
D_Mix_36_B_02	Protein abundance (MASIC) in the C. reinhardtii + M. japonicum mono-mix control culture incubated in diurnal light and sampled at the end of the night, 36 h after inoculation (biological replicate B).
D_Mix_36_C_03	Protein abundance (MASIC) in the C. reinhardtii + M. japonicum mono-mix control culture incubated in diurnal light and sampled at the end of the night, 36 h after inoculation (biological replicate C).
D_CrMl_36_A_04	Protein abundance (MASIC) in the C. reinhardtii + M. japonicum coculture incubated in diurnal light and sampled at the end of the night, 36 h after inoculation (biological replicate A).
D_CrMl_36_B_05	Protein abundance (MASIC) in the C. reinhardtii + M. japonicum coculture incubated in diurnal light and sampled at the end of the night, 36 h after inoculation (biological replicate B).
D_CrMl_36_C_06	Protein abundance (MASIC) in the C. reinhardtii + M. japonicum coculture incubated in diurnal light and sampled at the end of the night, 36 h after inoculation (biological replicate C).
D_Mix_48_A_07	Protein abundance (MASIC) in the C. reinhardtii + M. japonicum mono-mix control culture incubated in diurnal light and sampled at the end of the day, 48 h after inoculation (biological replicate A).
D_Mix_48_B_08	Protein abundance (MASIC) in the C. reinhardtii + M. japonicum mono-mix control culture incubated in diurnal light and sampled at the end of the day, 48 h after inoculation (biological replicate B).
D_Mix_48_C_09	Protein abundance (MASIC) in the C. reinhardtii + M. japonicum mono-mix control culture incubated in diurnal light and sampled at the end of the day, 48 h after inoculation (biological replicate C).
D_CrMl_48_A_10	Protein abundance (MASIC) in the C. reinhardtii + M. japonicum coculture incubated in diurnal light and sampled at the end of the day, 48 h after inoculation (biological replicate A).
D_CrMl_48_B_11	Protein abundance (MASIC) in the C. reinhardtii + M. japonicum coculture incubated in diurnal light and sampled at the end of the day, 48 h after inoculation (biological replicate B).
D_CrMl_48_C_12	Protein abundance (MASIC) in the C. reinhardtii + M. japonicum coculture incubated in diurnal light and sampled at the end of the day, 48 h after inoculation (biological replicate C).
S3B_Set2QuantileNormalizedMASIC
Column Heading	Description
Genome	Which genome the protein mapped to: C. reinhardtii (Cre v06) or M. japonicum (MAFF303099).
GeneID	Gene identifier.
GeneSymbol	Gene symbol.
Defline	Gene description.
Cluster	k-means cluster number from the heatmaps pictured in Figure 3A for C. reinhardtii proteins (Clusters Cr1–Cr6) and Figure 3B for M. japonicum proteins (Clusters Mj1–Mj3). NA indicates that the protein was not included in the clustering analysis, as only proteins detected in at least two biological replicates in all conditions were included.
C_Mix_36_A_13	Protein abundance (quantile normalized MASIC) in the C. reinhardtii + M. japonicum mono-mix control culture incubated in continuous light and sampled 36 h after inoculation (biological replicate A).
C_Mix_36_B_14	Protein abundance (quantile normalized MASIC) in the C. reinhardtii + M. japonicum mono-mix control culture incubated in continuous light and sampled 36 h after inoculation (biological replicate B).
C_Mix_36_C_15	Protein abundance (quantile normalized MASIC) in the C. reinhardtii + M. japonicum mono-mix control culture incubated in continuous light and sampled 36 h after inoculation (biological replicate C).
C_CrMl_36_A_16	Protein abundance (quantile normalized MASIC) in the C. reinhardtii + M. japonicum coculture incubated in continuous light and sampled 36 h after inoculation (biological replicate A).
C_CrMl_36_B_17	Protein abundance (quantile normalized MASIC) in the C. reinhardtii + M. japonicum coculture incubated in continuous light and sampled 36 h after inoculation (biological replicate B).
C_CrMl_36_C_18	Protein abundance (quantile normalized MASIC) in the C. reinhardtii + M. japonicum coculture incubated in continuous light and sampled 36 h after inoculation (biological replicate C).
D_Mix_36_A_01	Protein abundance (quantile normalized MASIC) in the C. reinhardtii + M. japonicum mono-mix control culture incubated in diurnal light and sampled at the end of the night, 36 h after inoculation (biological replicate A).
D_Mix_36_B_02	Protein abundance (quantile normalized MASIC) in the C. reinhardtii + M. japonicum mono-mix control culture incubated in diurnal light and sampled at the end of the night, 36 h after inoculation (biological replicate B).
D_Mix_36_C_03	Protein abundance (quantile normalized MASIC) in the C. reinhardtii + M. japonicum mono-mix control culture incubated in diurnal light and sampled at the end of the night, 36 h after inoculation (biological replicate C).
D_CrMl_36_A_04	Protein abundance (quantile normalized MASIC) in the C. reinhardtii + M. japonicum coculture incubated in diurnal light and sampled at the end of the night, 36 h after inoculation (biological replicate A).
D_CrMl_36_B_05	Protein abundance (quantile normalized MASIC) in the C. reinhardtii + M. japonicum coculture incubated in diurnal light and sampled at the end of the night, 36 h after inoculation (biological replicate B).
D_CrMl_36_C_06	Protein abundance (quantile normalized MASIC) in the C. reinhardtii + M. japonicum coculture incubated in diurnal light and sampled at the end of the night, 36 h after inoculation (biological replicate C).
D_Mix_48_A_07	Protein abundance (quantile normalized MASIC) in the C. reinhardtii + M. japonicum mono-mix control culture incubated in diurnal light and sampled at the end of the day, 48 h after inoculation (biological replicate A).
D_Mix_48_B_08	Protein abundance (quantile normalized MASIC) in the C. reinhardtii + M. japonicum mono-mix control culture incubated in diurnal light and sampled at the end of the day, 48 h after inoculation (biological replicate B).
D_Mix_48_C_09	Protein abundance (quantile normalized MASIC) in the C. reinhardtii + M. japonicum mono-mix control culture incubated in diurnal light and sampled at the end of the day, 48 h after inoculation (biological replicate C).
D_CrMl_48_A_10	Protein abundance (quantile normalized MASIC) in the C. reinhardtii + M. japonicum coculture incubated in diurnal light and sampled at the end of the day, 48 h after inoculation (biological replicate A).
D_CrMl_48_B_11	Protein abundance (quantile normalized MASIC) in the C. reinhardtii + M. japonicum coculture incubated in diurnal light and sampled at the end of the day, 48 h after inoculation (biological replicate B).
D_CrMl_48_C_12	Protein abundance (quantile normalized MASIC) in the C. reinhardtii + M. japonicum coculture incubated in diurnal light and sampled at the end of the day, 48 h after inoculation (biological replicate C).

## Sheet: S3A_Set2MASIC
Genome	GeneID	GeneSymbol	Defline	C_Mix_36_A_13	C_Mix_36_B_14	C_Mix_36_C_15	C_CrMl_36_A_16	C_CrMl_36_B_17	C_CrMl_36_C_18	D_Mix_36_A_01	D_Mix_36_B_02	D_Mix_36_C_03	D_CrMl_36_A_04	D_CrMl_36_B_05	D_CrMl_36_C_06	D_Mix_48_A_07	D_Mix_48_B_08	D_Mix_48_C_09	D_CrMl_48_A_10	D_CrMl_48_B_11	D_CrMl_48_C_12
Cre v06	Cre01.g000050	RWP14	RWP-RK transcription factor	NA	NA	NA	NA	NA	NA	NA	25.4056	32.6053	27.0117	26.6831	27.1487	NA	NA	NA	NA	NA	NA
Cre v06	Cre01.g000150	ZRT2	Zinc-nutrition responsive permease transporter	30.9114	32.3768	31.7062	31.9239	31.8651	31.9346	NA	NA	NA	NA	NA	NA	30.7492	30.5073	31.849	31.3632	31.1056	31.4451
Cre v06	Cre01.g000300	CGI58	Esterase/lipase/thioesterase	32.1371	32.0112	31.6724	33.057	32.7752	32.8627	29.0322	30.3465	29.2659	29.3321	30.4894	27.2542	31.796	31.3962	31.5609	32.0809	32.4229	32.0377
Cre v06	Cre01.g000350	Cre01.g000350	possible oxidoreductase	35.1474	35.681	35.7164	35.1546	35.5185	35.3477	35.4897	35.6603	35.8787	35.4061	34.687	34.8372	35.8148	35.7536	36.0464	35.2302	35.1038	35.4008
Cre v06	Cre01.g000400	Cre01.g000400	Arabinose chain extension enzyme like protein 3	32.0223	31.5177	31.5602	32.535	29.2886	29.3897	29.2959	29.49	29.7515	27.1503	29.7429	29.8103	32.1136	32.1742	32.0729	28.6399	32.6399	28.5116
Cre v06	Cre01.g000450	Cre01.g000450	Arabinose chain extension enzyme like protein 2	NA	NA	NA	24.3724	NA	25.6624	NA	NA	NA	NA	NA	NA	NA	NA	NA	28.5356	29.6085	NA
Cre v06	Cre01.g000600	Cre01.g000600	Predicted WD-4 repeat family protein / notchless protein, putative	28.974	30.3727	30.2659	30.3531	30.8713	30.4358	25.4072	27.068	26.2578	NA	25.9356	28.5144	29.7909	29.4183	29.6644	30.0699	30.9175	31.0055
Cre v06	Cre01.g000650	AMX2	Copper amine oxidase	NA	NA	NA	NA	NA	NA	30.9213	30.4192	29.7065	NA	30.0316	30.2314	25.9699	26.5864	25.1488	NA	27.9761	22.1777
Cre v06	Cre01.g000800	CGL136	Conserved in the Green Lineage	NA	NA	NA	NA	NA	NA	27.3739	27.9187	28.292	NA	NA	NA	26.7264	26.1038	24.7804	NA	24.8107	28.7353
Cre v06	Cre01.g000850	CPLD38	cytochrome b6f biogenesis protein	32.5242	33.0986	32.4216	31.887	31.8044	33.5286	30.7949	32.0358	32.0751	31.1961	31.484	32.0271	32.6517	32.1439	32.3755	32.1914	32.7782	32.4914
Cre v06	Cre01.g000900	CPLD20	Conserved in the Plant Lineage and Diatoms	33.5551	33.4353	33.3806	33.2254	33.5591	33.7243	35.4018	36.2758	35.1788	35.3222	34.4972	35.7964	33.2213	33.3678	33.6806	33.0922	33.3742	33.9861
Cre v06	Cre01.g001100	Cre01.g001100		35.7718	35.6432	35.7931	35.8238	35.1688	35.9456	35.9167	37.729	36.0731	35.1187	35.4488	35.2167	35.8194	36.3327	35.8915	35.6147	35.5535	35.5498
Cre v06	Cre01.g001501	RAA11	psaA mRNA trans-splicing factor of subcomplex I	NA	NA	NA	NA	NA	NA	NA	NA	NA	NA	NA	NA	NA	NA	NA	28.308	28.6261	NA
Cre v06	Cre01.g001550	CIF3	Chloroplast translation initiation factor 3	33.0941	32.7168	33.1693	33.7753	33.6944	34.8759	31.7311	31.4932	32.5266	32.691	31.9082	32.5176	33.8209	33.4214	32.636	32.0312	33.0672	32.596
Cre v06	Cre01.g001600	Cre01.g001600	Predicted protein containing BTB/POZ fold domain (involved in protein binding)	NA	NA	NA	NA	NA	NA	29.0994	28.2711	28.2993	27.9603	29.3502	28.3903	NA	NA	NA	NA	NA	NA
Cre v06	Cre01.g001650	Cre01.g001650	Predicted ankryin-repeat containing protein	NA	NA	NA	NA	NA	NA	29.0933	29.1624	NA	NA	NA	NA	27.2001	27.8169	33.6782	28.2323	28.6715	28.4311
Cre v06	Cre01.g001657	PF22	Dynein Assembly factor PF22	29.7904	30.2723	30.6801	29.9997	30.0237	30.335	29.7261	30.2656	30.3196	29.4665	28.959	30.6703	30.1857	30.4699	29.0308	30.5603	29.8669	30.4927
Cre v06	Cre01.g001678	Cre01.g001678		29.2763	29.2705	31.7412	27.7929	28.67	24.8303	27.5589	25.5601	30.0789	NA	NA	NA	32.1864	29.5032	29.0796	32.8166	28.6716	32.649
Cre v06	Cre01.g001750	TIG1	chloroplast trigger factor	35.5848	35.1735	34.9792	36.0509	36.2297	36.3466	34.1722	34.4756	34.5009	34.9366	34.8204	35.1026	35.2764	35.8123	35.2524	35.5588	35.7771	36.0006
Cre v06	Cre01.g001800	FAP403	Flagellar Associated Protein 403	26.4624	NA	28.7923	NA	NA	NA	NA	NA	NA	NA	NA	NA	NA	27.4441	24.3655	NA	NA	NA
Cre v06	Cre01.g002050	Cre01.g002050	Acid phosphatase	30.3965	32.8492	31.2792	30.5497	28.686	29.6932	30.1051	30.8138	29.9789	29.6909	31.7141	28.6283	31.9546	30.9176	32.8924	30.6267	28.7662	27.3821
Cre v06	Cre01.g002201	Cre01.g002201		NA	NA	NA	NA	NA	NA	26.5919	23.1886	27.9263	NA	NA	NA	27.1539	NA	26.6643	27.1829	NA	25.6433
Cre v06	Cre01.g002250	Cre01.g002250	Histone acetyltransferase	29.5302	29.9092	30.7362	25.9337	28.4262	29.9987	30.5883	30.9741	30.6846	31.0801	31.261	28.9564	31.2668	28.2201	31.2654	29.2471	29.3664	29.216
Cre v06	Cre01.g002300	CYN19B	Cyclophilin 19-2	38.6554	38.9355	38.2761	38.4904	38.5545	38.7191	38.3117	38.4391	38.5737	38.6917	38.3049	39.041	38.6031	38.5518	38.5558	38.8525	38.9135	38.8358
Cre v06	Cre01.g002350	NAE1	RUB1/NEDD8 E1 activating enzyme	31.1482	31.6715	31.1942	31.7944	32.1448	31.4999	32.1352	32.0094	30.3912	31.5265	30.9404	31.7673	31.9662	31.2398	31.9898	31.2024	31.6463	31.2352
Cre v06	Cre01.g002400	Cre01.g002400	Putative triacylglycerol lipase	34.8458	34.6538	31.6155	32.2935	34.168	34.3756	36.2785	36.484	36.5088	34.7751	33.8197	34.1973	34.787	34.8104	34.7407	33.3068	34.3133	33.3207
Cre v06	Cre01.g002500	COP21	Chlamyopsin 2/1	36.3128	36.6103	36.5951	35.3327	35.3386	35.908	37.2122	37.0568	37.1098	35.9612	37.1969	35.9483	37.2493	37.7466	37.4576	36.2753	34.7975	35.8961
Cre v06	Cre01.g002550	FAP335	Kinase-like Flagellar Associated Protein 335	NA	NA	NA	NA	NA	NA	27.8974	28.4832	27.8951	28.3859	28.0258	NA	27.6981	NA	27.6521	NA	NA	NA
Cre v06	Cre01.g002950	Cre01.g002950		30.2683	29.5999	29.9194	30.6638	27.3967	29.2893	30.8384	30.3254	29.7225	31.7038	30.3946	31.1581	29.5547	30.5884	29.4862	30.5396	30.3484	30.3901
Cre v06	Cre01.g003200	Cre01.g003200		NA	NA	NA	NA	NA	NA	30.2048	NA	30.3931	27.5553	29.4307	NA	NA	NA	NA	NA	NA	NA
Cre v06	Cre01.g003376	Cre01.g003376		31.4506	32.0171	31.5	31.5633	31.2363	31.0779	31.7791	32.3279	32.1821	30.772	32.0617	31.1782	32.605	33.4091	33.0164	32.494	31.8315	32.0731
Cre v06	Cre01.g003463	Cre01.g003463		34.8742	33.2494	33.4822	33.5648	33.8572	32.6555	NA	NA	NA	24.5156	26.4653	NA	32.9778	35.4258	35.4701	33.6966	33.9497	34.3638
Cre v06	Cre01.g003500	Cre01.g003500		NA	24.7592	25.0415	25.2827	NA	26.0827	29.9285	28.5675	28.4996	28.0572	26.9346	NA	28.1534	24.7455	NA	28.5892	NA	25.7973
Cre v06	Cre01.g003550	Cre01.g003550		31.8791	31.3372	30.5265	29.8382	31.8514	30.8506	NA	NA	NA	NA	NA	NA	31.9364	30.9168	33.464	27.9791	28.9338	31.1699
Cre v06	Cre01.g004000	Cre01.g004000		32.9981	33.4818	33.2879	34.3586	32.269	32.9802	33.8301	34.1628	34.1312	33.8865	34.0281	34.4749	33.7621	35.01	33.6435	33.788	33.4511	34.4541
Cre v06	Cre01.g004157	Cre01.g004157		NA	NA	NA	NA	NA	NA	NA	25.6993	23.3227	NA	NA	NA	NA	NA	NA	NA	NA	NA
Cre v06	Cre01.g004300	ASN1	Asparagine synthase	36.9212	36.5142	36.855	36.7237	36.8834	36.604	36.9171	36.7373	36.3488	36.3193	36.3649	36.6486	37.5259	37.2494	37.069	36.3777	36.9946	37.2842
Cre v06	Cre01.g004350	HLM1	Histone-lysine N-methyltransferase	34.0452	34.6132	34.5867	35.1404	35.0416	34.9934	33.6142	33.6655	33.8297	33.0561	32.8963	33.4874	34.2816	34.3393	33.9947	34.2946	34.5878	33.9589
Cre v06	Cre01.g004400	Cre01.g004400	Expressed protein of unknown function	27.6305	29.2483	28.7151	NA	26.4905	26.5745	30.9305	31.6709	31.6341	30.9402	30.7124	29.5791	29.2335	30.237	30.1261	25.6353	26.9264	26.7815
Cre v06	Cre01.g004450	CPLD42	conserved expressed membrane protein	33.4059	33.8322	33.1088	34.0734	32.2595	32.6177	33.3149	34.3965	33.4783	33.6293	32.9408	33.1931	34.0821	34.3184	34.1186	34.0866	33.8632	33.7088
Cre v06	Cre01.g004500	LEU1L	Isopropylmalate dehydratase, large subunit	36.778	36.5173	35.9763	36.6588	36.587	37.1741	36.4896	36.7048	36.1708	36.4003	36.3705	36.5957	36.906	36.9009	37.0346	37.1192	36.941	37.5065
Cre v06	Cre01.g004550	FAP190	Flagellar Associated Protein 190	30.7653	25.6627	25.953	NA	NA	NA	25.8827	26.7627	30.9747	29.5449	28.1306	29.4882	NA	NA	NA	NA	26.2137	28.2533
Cre v06	Cre01.g004600	RWP12	RWP-RK transcription factor	NA	28.2654	25.8771	NA	NA	NA	27.8062	25.3058	NA	NA	NA	NA	NA	NA	NA	NA	26.2911	27.6903
Cre v06	Cre01.g004750	Cre01.g004750		NA	NA	NA	NA	NA	NA	28.1492	28.6224	32.4459	23.9224	28.6355	NA	NA	NA	NA	NA	NA	NA
Cre v06	Cre01.g004900	Cre01.g004900	Similar to Putatative Protease/Amidase	33.9316	34.3083	33.8205	34.2865	34.5755	35.3625	34.3505	34.6399	34.9068	33.6835	33.3009	34.1056	33.3154	33.192	34.1696	34.207	33.5089	33.1182
Cre v06	Cre01.g004950	Cre01.g004950	Conserved Protein with Putative intracellular protease/amidase domain	33.9828	33.9331	34.0503	34.8447	34.8717	34.9082	34.6164	34.9864	34.7229	33.6404	34.4321	33.9238	34.41	34.3632	34.7562	34.2735	35.7972	34.2984
Cre v06	Cre01.g005050	Cre01.g005050		34.678	36.1519	35.8339	36.1314	35.4631	36.0981	34.578	35.0306	35.1815	33.852	35.3242	34.5685	35.7376	35.8224	36.2107	34.5779	35.5315	35.469
Cre v06	Cre01.g005150	SGA1	Serine glyoxylate aminotransferase	35.2562	35.5058	35.2087	35.6658	35.7385	35.9676	35.5104	35.2193	35.1598	35.1151	35.3522	35.3213	35.3698	35.1977	35.5626	35.6413	35.2267	35.1658
Cre v06	Cre01.g005200	Cre01.g005200	Putative triacylglycerol lipase	NA	NA	NA	NA	NA	NA	28.0581	26.3698	26.2916	32.2358	33.5772	31.6395	27.846	30.4912	30.0023	NA	30.5167	26.9857
Cre v06	Cre01.g005450	RSP10	Radial spoke protein 10	30.3224	28.8	29.7271	30.1983	29.278	NA	31.1572	31.398	31.4675	32.0412	31.3148	32.3137	28.2314	29.9948	29.7158	NA	29.609	29.544
Cre v06	Cre01.g005500	Cre01.g005500		30.1466	33.9109	33.4805	27.8965	32.6945	31.1367	29.8356	28.9326	29.2367	29.5982	35.0283	29.2027	34.0874	29.8853	28.6796	34.9765	35.0573	35.1399
Cre v06	Cre01.g005701	Cre01.g005701		NA	NA	NA	28.2581	NA	26.0854	25.948	23.9506	NA	NA	NA	NA	NA	NA	NA	NA	NA	NA
Cre v06	Cre01.g005813	POB31	Proteome of basal body 31	30.8692	31.5138	28.0286	29.0219	29.018	26.4845	32.5883	32.9661	33.2307	32.0344	32.2459	30.9653	31.3104	31.1685	31.6553	28.5749	28.1106	29.7227
Cre v06	Cre01.g005850	FAP23	Cobalamin adenosyltransferase	34.0782	33.6738	34.2453	33.4809	33.9402	32.1961	34.2781	34.1298	34.4912	33.808	33.8292	33.7731	34.3586	34.7679	34.3405	33.9111	34.0944	34.2548
Cre v06	Cre01.g005900	Cre01.g005900		30.2349	25.866	NA	28.0879	NA	25.9037	NA	NA	NA	NA	NA	NA	25.2356	28.338	24.8339	NA	NA	NA
Cre v06	Cre01.g005950	Cre01.g005950		36.536	33.8179	33.773	34.2501	34.379	34.535	31.9719	32.5271	32.064	32.1242	32.2228	32.4229	34.1141	33.3178	33.983	33.5681	33.793	34.0807
Cre v06	Cre01.g006100	FDX7	Ferredoxin	29.1987	28.0683	28.3936	NA	NA	NA	28.9291	30.0947	29.164	NA	NA	NA	29.4312	29.1167	29.5974	26.3893	26.6006	25.4342
Cre v06	Cre01.g006150	Cre01.g006150	Putative chloroplast translation peptide-chain release factor 3	31.3874	31.8742	29.176	31.8192	32.0222	32.3475	24.6844	NA	24.8082	NA	23.8212	24.745	31.0989	30.8471	32.2915	31.5886	33.027	31.2152
Cre v06	Cre01.g006950	FBA1	Fructose-1,6-bisphosphate aldolase	34.6843	35.1267	35.0024	35.3113	34.8757	35.555	34.4255	34.3275	33.8887	33.4308	33.8046	33.9218	35.1757	35.1761	35.1872	35.8081	35.023	35.0794
Cre v06	Cre01.g007000	Cre01.g007000	ABC transporter, half	NA	NA	NA	NA	27.1155	27.7988	NA	NA	NA	NA	NA	NA	26.0254	NA	25.9215	26.2918	NA	27.2102
Cre v06	Cre01.g007051	RPL40	Cytosolic 80S ribosomal protein L40, ubiquitin fusion	35.5481	35.2246	35.3477	NA	NA	NA	NA	35.4124	35.4116	35.6683	NA	35.7607	NA	35.3457	26.3263	NA	NA	NA
Cre v06	Cre01.g007150	Cre01.g007150		27.8974	26.5356	26.9613	28.9972	28.2166	27.4736	NA	NA	NA	NA	NA	NA	27.0016	28.2579	26.8454	NA	28.0223	27.1983
Cre v06	Cre01.g007300	Cre01.g007300		25.7164	26.1944	26.7318	27.7127	27.6503	29.3611	NA	25.0532	27.3424	NA	NA	NA	NA	28.1956	28.7584	28.9668	NA	29.6096
Cre v06	Cre01.g007550	Cre01.g007550	GT90 family protein 1	24.7318	26.7869	28.3084	NA	NA	NA	NA	NA	NA	25.6166	27.3163	NA	NA	NA	NA	NA	NA	NA
Cre v06	Cre01.g007600	Cre01.g007600		32.1636	34.2906	33.6085	31.3296	31.7716	31.8451	33.8089	32.4971	33.9607	32.4636	33.3121	33.5452	32.5887	34.2065	33.3851	32.9926	32.8452	32.7726
Cre v06	Cre01.g007651	Cre01.g007651	RNA pseudouridine synthase	28.5977	29.484	28.1665	27.9619	25.3665	28.3914	31.7151	31.492	30.2944	32.9066	27.8753	30.0014	28.9916	28.7697	28.6427	28.8435	28.7448	26.8527
Cre v06	Cre01.g007700	Cre01.g007700		35.004	34.7922	35.4448	35.6376	35.8133	35.7282	35.5887	34.9383	35.3106	35.7817	35.1919	35.6877	35.4045	35.2096	35.3662	34.9798	35.1512	35.1767
Cre v06	Cre01.g007737	FBT1	Folate/pteridine transporter 1	NA	NA	NA	NA	24.1184	25.3277	NA	NA	NA	NA	NA	NA	NA	NA	NA	NA	NA	NA
Cre v06	Cre01.g007774	Cre01.g007774		31.0874	32.591	31.9554	31.2524	31.1285	31.5737	33.289	32.6817	32.887	31.4288	31.2531	31.2821	32.0032	33.1628	32.0563	31.8588	31.3049	31.5221
Cre v06	Cre01.g007811	Cre01.g007811		22.5259	31.2181	23.7959	26.7294	29.0428	NA	25.7507	24.6	26.1161	23.7899	25.0635	26.9275	23.8265	31.976	27.172	32.3523	27.7781	27.4606
Cre v06	Cre01.g007850	NUO18	NADH:ubiquinone oxidoreductase subunit	32.6213	33.5076	32.0053	31.5348	30.5243	31.4798	32.9838	33.728	33.0728	32.5439	32.0593	32.5673	33.6044	33.681	33.617	32.979	32.9183	32.7546
Cre v06	Cre01.g008000	Cre01.g008000		30.0913	30.7659	28.8953	29.4672	28.9879	29.1582	29.9776	30.4347	28.4571	27.3181	30.175	29.7483	30.9244	30.242	30.4361	29.7216	28.1835	28.5779
Cre v06	Cre01.g008051	Cre01.g008051		27.0213	29.5182	27.8066	28.7957	26.3705	25.8995	23.7989	28.0195	27.3811	28.315	NA	29.1137	29.0147	29.3713	28.8299	28.1127	28.6042	24.5757
Cre v06	Cre01.g008450	Cre01.g008450		NA	NA	NA	30.0012	NA	27.9893	NA	NA	NA	NA	NA	NA	28.4125	29.9067	28.9777	27.7818	28.2022	26.6216
Cre v06	Cre01.g008500	Cre01.g008500		NA	NA	NA	NA	NA	NA	27.7556	28.4037	32.1683	NA	NA	NA	28.7393	NA	31.1345	NA	NA	NA
Cre v06	Cre01.g008550	Cre01.g008550		31.4291	31.9118	31.1365	31.9219	31.5877	31.9788	28.5387	28.44	28.0091	25.5614	28.6406	30.1422	30.5927	31.7027	32.0146	31.6456	31.8503	32.0093
Cre v06	Cre01.g008850	Cre01.g008850	Histone-lysine N-methyltransferase	29.4683	27.6495	28.8252	29.9312	29.8615	30.473	30.5264	29.6711	29.0184	NA	22.418	27.6554	31.1065	29.9969	30.6855	30.2651	29.9957	30.464
Cre v06	Cre01.g009250	TOP2	DNA topoisomerase II	27.2591	32.1089	31.7233	33.6843	33.5668	31.3984	NA	NA	NA	NA	NA	NA	31.9181	32.0639	32.1939	34.526	31.9791	32.8273
Cre v06	Cre01.g009300	Cre01.g009300		31.2563	32.0126	31.1833	32.4246	32.2623	32.022	31.5006	31.6876	31.6031	31.3434	31.2605	30.7581	32.4295	32.1016	32.4774	29.9427	31.6075	31.0341
Cre v06	Cre01.g009350	AIH2	Agmatine iminohydrolase	28.1611	26.531	27.8718	31.386	NA	30.2501	25.1373	24.6766	21.5481	NA	NA	NA	NA	NA	NA	26.5749	NA	28.5797
Cre v06	Cre01.g009700	Cre01.g009700	Phosphoprotein phosphatase 2C-related	NA	NA	NA	NA	NA	NA	NA	NA	NA	NA	NA	NA	NA	27.3981	27.4369	NA	30.6823	28.3572
Cre v06	Cre01.g009900	Cre01.g009900	Chloroplast DnaJ-like protein 3	28.3912	26.4984	28.7904	28.7758	27.584	27.7454	31.1119	31.2324	30.0849	27.8988	30.7121	29.7302	27.9594	28.7654	29.1723	28.2063	27.9705	25.5826
Cre v06	Cre01.g009950	NEP1	NEP1-like protein	32.1192	29.3823	NA	NA	NA	NA	30.9931	31.1291	31.5938	31.4794	31.6641	31.0544	27.6717	30.666	30.4885	30.3731	32.1377	NA
Cre v06	Cre01.g010000	Cre01.g010000	Mitogen-Activated Protein Kinase	31.6608	31.0564	31.717	33.3158	33.6085	33.3978	31.1222	31.0956	31.7198	33.2676	32.5028	33.6001	30.9859	31.3704	31.4196	31.2813	32.3044	33.2286
Cre v06	Cre01.g010100	Cre01.g010100	N-acetyltransferase	31.2542	30.8914	29.9872	30.3698	30.2249	30.5844	29.1889	30.5203	30.858	NA	NA	NA	30.383	31.4311	30.459	29.5888	30.7818	31.0712
Cre v06	Cre01.g010250	Cre01.g010250	Phosphoprotein phosphatase 2C-related	NA	NA	NA	NA	NA	NA	28.232	31.9112	30.4917	27.606	NA	27.6984	30.2465	NA	24.9437	NA	NA	NA
Cre v06	Cre01.g010400	FAP380	Flagellar Associated Membrane Protein 380	33.5993	33.7438	33.5451	34.1675	34.2297	34.8572	32.1126	33.8132	32.1767	32.8795	32.495	33.1264	33.8234	33.8009	34.0831	34.7518	34.6761	34.815
Cre v06	Cre01.g010450	Cre01.g010450		30.1456	28.046	29.0508	27.6926	27.8087	31.0386	29.5438	30.232	29.8507	29.2554	29.986	28.8309	28.9508	30.2131	29.9909	29.5407	NA	29.9257
Cre v06	Cre01.g010650	Cre01.g010650		NA	NA	NA	29.871	30.1639	NA	NA	NA	NA	29.7289	29.8657	29.4876	28.6207	NA	28.1946	29.1474	NA	28.8792
Cre v06	Cre01.g010700	SYP2	Endosomal Qa-SNARE protein, Syntaxin7/Syx7/Pep12/Syp2-family (Qa.III.b)	32.2667	32.0405	31.6977	31.411	31.8854	31.2715	31.9875	32.9964	32.1497	31.3268	33.8627	31.3088	32.6863	32.9937	31.9298	33.4962	32.2637	31.874
Cre v06	Cre01.g010750	Cre01.g010750	RegA/Rls-like protein	NA	30.0989	29.9383	NA	NA	NA	30.1082	30.5165	30.6602	30.2464	31.6964	NA	NA	NA	NA	NA	NA	NA
Cre v06	Cre01.g010848	Cre01.g010848		32.5165	32.5591	31.667	32.434	32.2016	32.7468	32.4967	31.6464	32.5971	31.5719	33.2152	31.7567	32.8791	31.8415	31.3738	31.803	31.6375	31.4541
Cre v06	Cre01.g010900	GAPA1	Glyceraldehyde-3-Phosphate Dehydrogenase A	41.9818	41.7878	41.6136	42.3102	42.2428	42.6708	41.3951	41.6881	41.6381	41.9421	41.9549	42.0578	42.3427	42.5876	42.1927	42.3594	42.48	42.2698
Cre v06	Cre01.g011000	RPL6	Cytosolic 80S ribosomal protein L6	39.0525	38.1886	38.562	37.3577	37.1483	38.0093	38.8348	39.092	38.5382	36.7895	38.2843	36.9207	38.9994	39.3879	38.7103	36.8504	36.9602	37.3779
Cre v06	Cre01.g011100	Cre01.g011100	Terpenoid cylase	32.7693	32.7621	31.495	33.4855	32.1806	32.2621	31.3181	31.0693	31.5338	30.8584	28.7722	31.6205	32.6691	32.6649	32.9064	33.3479	33.0864	32.8018
Cre v06	Cre01.g011300	SCLP50	Serine carboxypeptidase	32.8643	33.5402	32.5893	32.7063	32.8349	32.7879	32.7795	33.3665	33.603	33.2372	33.6203	32.8368	32.2096	32.1054	31.5891	32.34	33.9774	32.5091
Cre v06	Cre01.g011400	Cre01.g011400		27.7182	29.8638	29.6375	30.4993	30.7094	31.7973	30.3889	32.0988	32.0976	30.4694	30.3616	30.5634	30.048	30.082	29.5597	29.4339	29.7024	29.2581
Cre v06	Cre01.g011500	RPN11	26S proteasome regulatory subunit	33.7401	34.1206	33.8213	33.3346	33.4008	32.9566	33.7658	33.7814	33.7447	33.5233	33.2625	33.6456	34.0035	33.9234	34.0284	33.8569	33.7462	34.2207
Cre v06	Cre01.g011750	Cre01.g011750		NA	NA	NA	28.7646	27.4274	26.4171	NA	NA	NA	NA	NA	NA	28.2906	22.4008	27.5568	NA	29.0686	27.6587
Cre v06	Cre01.g012150	MSRA4	Peptide methionine-S-sulfoxide reductase, msrA-type	35.3578	35.4111	35.1782	36.0275	35.9316	35.9996	35.2605	35.7133	35.7531	36.1685	35.9742	36.1758	35.2292	35.5194	35.2649	36.0245	36.0424	35.7451
Cre v06	Cre01.g012300	Cre01.g012300		32.264	32.046	32.1174	32.404	32.3597	32.6795	32.0718	31.5784	31.8703	31.5478	30.5796	31.191	31.3332	31.6169	32.2042	29.7002	31.8638	32.1419
Cre v06	Cre01.g012350	Cre01.g012350		32.7946	33.9206	32.59	33.1721	33.21	33.2517	33.3463	33.6543	33.4446	33.3942	33.3561	33.8352	33.4687	33.3463	33.4497	33.7662	33.2561	33.5309
Cre v06	Cre01.g012450	Cre01.g012450		33.8811	33.5887	33.8901	34.1276	34.3178	33.5363	33.6922	34.119	33.5891	33.3555	33.6949	33.4802	34.2846	34.449	33.5992	34.6202	33.8152	34.0737
Cre v06	Cre01.g012500	Cre01.g012500	Similar to Prenylated Rab Acceptor Protein	30.924	32.594	30.8567	30.5749	30.4104	30.4071	31.5758	32.097	31.6712	29.6895	29.2969	29.3423	32.547	32.7166	32.9995	30.3001	30.2162	NA
Cre v06	Cre01.g012600	PGM2	Phosphoglucomutase 2	31.6914	31.9384	31.0502	31.1193	31.3385	32.2921	31.0946	31.5674	31.6762	32.1202	31.7084	32.3085	32.3814	32.3077	32.5378	32.6101	32.7018	32.5736
Cre v06	Cre01.g012800	FAP230	Flagellar Associated Protein 230	NA	NA	NA	25.7089	NA	25.232	29.7238	29.4934	30.0755	30.6563	25.7179	28.5088	NA	NA	NA	NA	NA	NA
Cre v06	Cre01.g012900	Cre01.g012900		NA	NA	NA	28.6522	NA	27.4395	NA	30.8937	24.7025	NA	NA	NA	NA	NA	NA	NA	NA	NA
Cre v06	Cre01.g013050	Cre01.g013050		NA	30.3247	31.5359	NA	NA	NA	27.4546	NA	27.7678	27.1287	29.3622	29.7785	31.0978	31.0201	NA	24.6366	31.4973	NA
Cre v06	Cre01.g013250	Cre01.g013250		NA	28.4377	28.3378	28.4642	29.0084	NA	25.5861	29.5545	28.2882	27.8703	28.6263	28.9602	28.7353	27.9148	27.7743	26.0301	27.5886	26.3558
Cre v06	Cre01.g013300	DEG10	Deg protease	31.8629	32.1952	31.4493	32.8348	33.0684	33.1314	31.9004	32.4448	32.0144	31.9025	31.9654	32.0861	31.9469	31.6411	32.1589	32.5848	32.8811	32.5443
Cre v06	Cre01.g013350	Cre01.g013350		32.8133	32.5139	32.7935	33.3773	33.9408	33.6044	32.6632	33.2224	33.4853	33.8744	32.7099	33.9199	33.3752	32.9362	33.803	34.0008	33.9644	34.312
Cre v06	Cre01.g013400	PIGS1	GPI transamidase component PIG-S	NA	NA	NA	29.1318	29.1826	NA	NA	NA	NA	NA	NA	NA	29.3679	28.9434	28.3125	NA	NA	NA
Cre v06	Cre01.g013450	Cre01.g013450		35.1449	33.4504	32.774	33.5634	34.1751	34.7463	28.3056	NA	29.4789	31.4612	NA	30.9337	34.9593	35.0999	35.0334	34.6168	35.0099	35.0895
Cre v06	Cre01.g013500	Cre01.g013500		NA	NA	NA	NA	NA	NA	31.2251	31.2674	31.5347	29.8408	31.4991	31.9365	29.1881	30.2866	30.1166	NA	29.0993	29.7042
Cre v06	Cre01.g013550	Cre01.g013550		31.0129	NA	26.9164	28.478	28.6334	NA	28.0772	29.5039	28.6835	NA	30.3126	29.4804	31.7009	31.824	31.5786	28.5706	28.8832	28.8608
Cre v06	Cre01.g013600	Cre01.g013600		33.3224	33.9069	34.6611	33.1137	31.8424	33.66	32.7693	34.617	33.7949	32.753	33.5464	32.6772	34.6839	34.4306	34.999	34.4211	32.1153	34.2088
Cre v06	Cre01.g013700	VDAC1	Voltage-dependent anion-selective channel protein	37.7475	37.5595	37.3542	37.1492	37.05	37.5332	37.3893	38.2198	37.9526	37.9259	37.8206	37.7438	38.0413	38.2073	38.5573	38.5112	38.4947	38.5935
Cre v06	Cre01.g013800	Cre01.g013800	Zinc finger containing protein	26.8863	26.3915	NA	27.6268	27.5496	27.4737	26.4893	28.5189	27.351	28.1752	27.1256	27.6739	26.6198	26.6749	26.1078	26.7796	27.1547	26.7037
Cre v06	Cre01.g013801	TCY1	Tocopherol cyclase 1	28.3883	29.0958	29.1278	26.8744	26.2676	26.583	28.2412	29.2931	28.9479	26.914	28.8333	26.554	28.992	29.1464	29.2428	27.0301	25.6171	26.3379
Cre v06	Cre01.g014000	Cre01.g014000		33.8052	32.3171	33.9551	30.916	30.7011	34.0513	31.9111	32.3598	33.1318	31.9827	31.8571	32.0322	33.1013	33.0248	33.9087	30.9207	33.6702	33.9525
Cre v06	Cre01.g014050	Cre01.g014050		33.0751	33.0906	32.0283	32.74	32.8221	33.0175	32.6899	33.2394	32.6863	32.772	32.6658	33.1247	33.5983	33.5196	33.2505	33.0539	33.2307	33.5921
Cre v06	Cre01.g014300	Cre01.g014300		28.5095	29.3252	29.7793	28.9115	28.6715	28.8023	22.7428	28.8594	28.018	26.7005	25.2184	26.9415	28.8839	29.1466	28.5164	29.4682	28.766	29.3129
Cre v06	Cre01.g014350	PRX5	Peroxiredoxin, type II	35.0365	34.9414	34.6988	34.9783	34.7847	35.2447	34.8644	35.1097	35.1337	35.307	35.7231	34.8038	35.4156	35.0914	35.5112	35.0604	34.9645	34.6573
Cre v06	Cre01.g014500	Cre01.g014500	Protein tyrosine kinase	NA	NA	NA	NA	NA	NA	NA	NA	NA	35.85	NA	24.3637	24.3058	NA	35.744	24.7834	23.2996	36.139
Cre v06	Cre01.g014650	PFH5	Prolyl 4-hydroxylase 5	32.0395	31.5066	31.1956	31.3623	30.8947	31.6541	30.3244	31.5864	30.4592	31.4066	31.0079	30.6079	31.2349	30.7836	30.9225	31.2108	31.077	31.6414
Cre v06	Cre01.g014700	Cre01.g014700		26.6622	25.9865	NA	28.0326	28.3882	29.0861	NA	NA	NA	NA	NA	NA	26.6405	26.3783	26.527	27.2304	26.5841	27.543
Cre v06	Cre01.g014800	CPL21	putative MutS type 2 DNA repair protein	28.3317	24.9115	25.7879	NA	NA	NA	25.316	26.5213	NA	NA	NA	NA	25.9643	26.4106	NA	NA	NA	NA
Cre v06	Cre01.g014950	Cre01.g014950		NA	NA	NA	NA	NA	NA	31.5312	25.165	30.4463	NA	NA	NA	NA	NA	NA	NA	NA	NA
Cre v06	Cre01.g015000	NAGK1	N-acetyl-l-glutamate kinase	34.1297	34.7937	34.7785	34.9169	34.8635	35.3786	34.6945	34.5034	34.3115	34.9367	35.0556	35.3605	35.1299	34.738	34.9321	35.2733	35.4411	35.4739
Cre v06	Cre01.g015050	Cre01.g015050		25.131	25.8357	NA	NA	NA	NA	27.7161	26.5471	NA	27.1798	28.5134	NA	26.1886	27.901	26.994	NA	27.0009	27.2789
Cre v06	Cre01.g015250	POLD1	DNA polymerase delta, catalytic subunit	32.374	32.8636	33.1984	31.5399	30.9161	30.2073	NA	NA	NA	NA	NA	NA	32.778	32.2064	31.3901	29.6217	28.5449	29.4228
Cre v06	Cre01.g015350	POR1	Light-dependent protochlorophyllide reductase	38.2629	37.4343	37.8853	38.2153	37.9553	38.3658	37.4142	37.1904	37.1975	37.6899	37.2137	37.5019	37.9191	38.2133	38.3419	38.2237	38.5552	38.5997
Cre v06	Cre01.g015550	Cre01.g015550	2-dehydro-3-deoxyglucarate aldolase	NA	NA	NA	28.7444	29.3722	NA	NA	NA	NA	NA	NA	NA	NA	NA	NA	NA	NA	NA
Cre v06	Cre01.g015600	Cre01.g015600		35.6727	35.409	35.5764	35.7122	35.6191	35.7584	35.635	35.7473	35.5422	34.9336	34.9048	35.1857	35.8258	35.6777	36.0199	35.6547	35.5709	35.7356
Cre v06	Cre01.g015700	Cre01.g015700	S-adenosyl-L-methionine-dependent methyltransferase	NA	26.3983	26.931	NA	NA	NA	NA	27.7216	29.0785	NA	26.4276	27.1633	31.7233	29.5798	31.6719	NA	NA	NA
Cre v06	Cre01.g015750	Cre01.g015750		28.9881	29.5885	29.8574	29.4627	28.7944	28.5917	32.2455	31.807	31.1051	32.3832	31.0378	31.6569	31.9271	31.5923	30.8059	28.3799	28.014	27.3347
Cre v06	Cre01.g015950	CPL11	translation factor	NA	NA	NA	29.0365	29.2769	28.1452	30.6872	32.896	31.1104	31.6138	31.4762	32.2335	30.4696	30.1573	29.7584	30.5923	30.3272	29.6546
Cre v06	Cre01.g016050	PRP8	Splicing factor, component of the U5 snRNP and of the spliceosome	35.4961	36.0078	35.6057	35.7822	35.5663	35.7455	35.2356	35.7399	35.6187	35.4691	35.966	35.5255	36.2026	35.5151	35.612	35.5997	36.042	35.5133
Cre v06	Cre01.g016150	Cre01.g016150		30.5207	31.5727	31.2354	30.7205	30.8768	30.6639	31.329	31.2644	27.7508	29.4597	30.1704	28.6995	32.1757	31.5225	32.1484	32.4771	31.9828	31.7913
Cre v06	Cre01.g016300	Cre01.g016300	Calmodulin-like protein	33.7581	34.8443	33.7264	34.5799	34.5537	34.8133	34.1448	34.9848	34.4962	33.7815	34.7436	34.2604	34.9518	34.8478	34.9765	37.439	34.1461	34.1739
Cre v06	Cre01.g016514	DLD2	Dihydrolipoamide dehydrogenase 2	37.6181	37.113	36.7766	37.5507	37.7064	38.4893	37.1075	38.0031	37.2995	37.6251	36.3158	36.0556	37.9993	37.6166	37.7401	37.6916	37.7883	37.8132
Cre v06	Cre01.g016528	Cre01.g016528		33.8615	33.8786	33.1712	34.2575	33.552	34.0307	32.663	33.6009	33.471	33.2164	33.513	33.3036	33.9722	33.9648	33.8375	33.685	33.6921	34.1433
Cre v06	Cre01.g016556	Cre01.g016556		NA	NA	NA	NA	27.3078	28.3371	NA	29.8771	34.613	NA	29.1955	31.1375	NA	NA	NA	28.0788	27.8611	NA
Cre v06	Cre01.g016570	Cre01.g016570		27.701	30.4266	27.9336	28.9152	32.3979	29.534	31.4677	30.4723	27.9052	25.6817	31.2948	29.5443	29.9504	32.7546	32.7637	33.032	29.57	29.5468
Cre v06	Cre01.g016850	Cre01.g016850		27.6808	25.4608	26.7522	27.2013	25.7466	26.8651	31.645	28.5497	26.6087	27.6488	27.3245	25.8239	27.7501	27.3165	27.6183	32.5449	27.0484	32.8262
Cre v06	Cre01.g016900	Cre01.g016900		33.4035	33.7738	33.4517	33.4544	33.2982	33.6998	32.8896	33.5078	33.0483	33.5903	33.4797	33.026	34.1937	33.3826	33.4092	33.0311	32.2249	33.1488
Cre v06	Cre01.g016950	Cre01.g016950		27.9827	28.2424	26.9582	28.3979	30.683	30.5304	29.1799	30.4713	30.2073	31.1197	31.6116	29.7922	28.8568	30.1059	30.0813	29.2247	28.5824	NA
Cre v06	Cre01.g017050	Cre01.g017050	Mitochondrial substrate carrier protein	32.1903	32.3457	32.3604	32.1236	28.9786	29.0753	32.6484	32.8695	32.7105	31.9357	32.8984	32.0988	32.7466	33.2858	32.7143	30.924	30.6286	30.6967
Cre v06	Cre01.g017100	Cre01.g017100		29.7392	30.3673	29.3459	29.4127	29.6195	27.9566	30.6528	30.1593	32.1166	31.8883	31.5381	29.608	29.5182	30.904	30.0216	28.3989	32.0509	31.6332
Cre v06	Cre01.g017200	FKB99	Peptidyl-prolyl cis-trans isomerase, FKBP-type	31.8167	31.7522	28.8192	30.0805	31.1162	30.8307	31.343	31.7183	30.2877	29.3674	29.8396	29.9316	29.2911	31.2752	31.4827	29.6775	30.2445	30.0401
Cre v06	Cre01.g017300	PRPS21	Chloroplast ribosomal protein S21	32.5254	32.9086	32.559	33.9195	33.4121	33.6569	32.2803	31.3749	30.3042	31.444	31.5774	32.5322	32.8217	32.8091	33.4082	34.017	34.4499	34.2211
Cre v06	Cre01.g017350	Cre01.g017350	Putative protein N-methyltransferase	NA	NA	NA	26.9582	NA	25.1397	31.6971	25.7917	NA	NA	NA	NA	31.4996	31.5043	27.8603	22.2483	26.8422	32.1726
Cre v06	Cre01.g017450	POLA2	DNA polymerase alpha, catalytic subunit	NA	30.0309	30.2808	NA	NA	NA	NA	NA	NA	NA	NA	NA	30.5235	29.8014	29.8885	30.7745	30.2995	30.8669
Cre v06	Cre01.g017500	Cre01.g017500		32.6839	31.3072	31.9413	30.1172	38.0863	31.33	31.7404	30.8971	31.9022	36.3597	31.2622	32.297	34.6308	31.3726	31.6152	34.328	36.3999	36.4879
Cre v06	Cre01.g017600	Cre01.g017600	Putative quinoprotein	34.0597	33.7882	NA	NA	27.8323	27.0022	NA	NA	NA	NA	NA	NA	24.4457	NA	34.2053	NA	27.9925	26.9811
Cre v06	Cre01.g017650	RIB30	Ribbon binding 30 kDa microtuble inner protein	NA	NA	NA	NA	NA	NA	24.1434	27.842	NA	26.3597	NA	26.3818	NA	NA	NA	NA	NA	NA
Cre v06	Cre01.g018000	RPA12	DNA-directed RNA polymerase I subunit A12.2	NA	29.968	30.7874	NA	NA	NA	29.6282	28.7075	28.6374	NA	NA	NA	29.7972	30.2646	30.6316	NA	NA	NA
Cre v06	Cre01.g018050	Cre01.g018050	NEF1-like protein	25.4657	28.0559	28.6612	NA	NA	NA	27.7102	NA	27.0216	NA	NA	NA	NA	24.6454	29.2269	NA	NA	NA
Cre v06	Cre01.g018200	Cre01.g018200	Putative Acyl-CoA N-acyltransferase	28.1442	28.8005	24.5137	29.3867	33.572	28.9809	30.024	30.8713	30.676	28.5233	26.4645	25.7802	29.4458	29.0943	26.0241	21.9058	28.7788	25.3323
Cre v06	Cre01.g018350	Cre01.g018350		26.9726	27.2602	NA	31.1714	28.9166	28.8481	28.8871	28.4111	28.1601	28.9904	29.0402	29.0777	28.6373	27.8742	28.195	28.946	28.2263	25.7214
Cre v06	Cre01.g018600	Cre01.g018600		32.5295	32.8212	32.0627	28.2381	30.2531	30.5556	31.7032	32.3686	32.0262	32.2816	32.368	29.6109	32.5489	32.4585	32.6724	30.7368	27.2932	30.1453
Cre v06	Cre01.g018650	Cre01.g018650		29.7187	32.3881	29.8647	31.2824	29.7467	29.8431	30.7941	31.3645	30.7264	31.4394	31.9794	30.5683	32.5844	30.6997	31.5323	31.2263	30.5587	30.3821
Cre v06	Cre01.g018750	Cre01.g018750		NA	NA	NA	NA	NA	NA	26.1287	25.2567	25.5966	24.7307	25.2992	26.4258	NA	NA	NA	NA	NA	NA
Cre v06	Cre01.g018800	ATP6	Mitochondrial F1F0 ATP synthase subunit 6	31.152	30.1217	31.1067	29.7635	29.3998	29.1437	31.8066	31.4858	31.1264	31.339	31.9463	30.9103	31.1614	31.252	31.8138	31.682	31.4088	31.3178
Cre v06	Cre01.g018850	Cre01.g018850	Exonuclease-Endonuclease-Phosphatase superfamily protein	27.2889	28.692	28.2111	30.333	30.0591	30.0688	28.6889	28.9938	27.4294	28.6104	27.8857	28.6853	28.6368	28.5439	28.5858	30.5058	29.616	29.7553
Cre v06	Cre01.g018900	Cre01.g018900		26.981	28.642	26.4311	NA	27.2914	27.8096	27.589	26.9171	27.0939	27.9789	26.7094	28.0573	26.3799	28.6387	28.7072	27.9342	28.2879	27.2066
Cre v06	Cre01.g018950	DHS1	Deoxyhypusine synthase	30.1583	30.5484	33.7388	28.0765	NA	28.6941	33.9122	30.7049	30.6634	31.342	31.0131	NA	30.313	34.8271	30.4996	29.7918	31.5877	NA
Cre v06	Cre01.g019100	HPR2	Hydroxypyruvate reductase 2	NA	26.4475	21.392	NA	29.3676	29.0682	NA	NA	NA	19.3051	NA	32.5773	26.1096	25.1561	28.4803	28.939	NA	29.7462
Cre v06	Cre01.g019200	NOP52	RRP1-like protein	30.6144	30.3454	30.0119	30.5393	31.2919	30.9174	31.4075	31.6848	31.7769	33.6868	33.6208	31.2035	31.2594	31.5987	30.4402	29.9624	30.2087	29.9134
Cre v06	Cre01.g019250	SNE1	GDP-D-mannose 3',5'-epimerase	36.2782	35.9554	35.8562	36.1923	35.9231	36.1121	36.2146	36.3383	36.0494	36.3867	35.9347	36.7021	36.618	36.1451	36.2583	36.3638	36.5043	36.4339
Cre v06	Cre01.g019500	Cre01.g019500		31.7986	32.2334	31.1512	32.4777	31.9218	32.061	31.3611	30.0264	31.8023	32.2108	31.7037	31.7194	30.7909	31.5832	31.433	31.9223	31.2538	31.7948
Cre v06	Cre01.g019600	Cre01.g019600		31.3481	30.5306	30.0931	31.0456	31.1259	29.2754	32.8081	31.68	31.7504	31.5357	31.3054	31.2631	31.5564	31.0923	31.0967	30.6548	30.7823	30.6989
Cre v06	Cre01.g019650	Cre01.g019650		27.0818	27.4898	26.9256	29.399	28.253	30.5804	30.8802	27.0452	28.9812	28.8413	27.0825	30.2435	28.9493	28.213	29.8218	29.6216	28.1021	28.0756
Cre v06	Cre01.g019700	PAP7	Class-II RNA nucleotidyl transferase 7	22.5046	28.5317	32.2395	28.1904	25.7712	NA	NA	NA	NA	NA	NA	NA	29.0316	27.885	26.7998	29.2987	29.5241	28.5079
Cre v06	Cre01.g019750	Cre01.g019750		26.847	26.4339	26.7816	NA	NA	NA	NA	NA	NA	NA	27.9987	25.6387	24.6809	NA	26.09	NA	NA	NA
Cre v06	Cre01.g019850	FTSH3	FtsH-like ATPase/metalloprotease	33.2645	34.3004	33.4418	34.4838	33.8439	34.205	33.5202	33.9273	34.2059	33.4794	33.6708	33.3945	34.0866	34.1299	34.0036	34.0344	33.3954	33.7936
Cre v06	Cre01.g020050	Cre01.g020050		26.1919	25.3387	27.1162	22.8846	27.5585	NA	28.3203	27.3083	28.3135	28.4305	28.6875	27.6186	27.573	26.6513	26.5718	25.3772	27.0828	NA
Cre v06	Cre01.g020305	SDH4	Succinate dehydrogenase subunit D	28.8037	29.7085	28.1357	28.8742	28.553	29.072	32.7962	31.8798	31.4854	31.4482	30.7898	30.0242	31.4837	31.49	30.7192	29.6034	30.2611	30.2755
Cre v06	Cre01.g020350	SDH3	Succinate dehydrogenase subunit b560	34.0715	33.9652	34.5644	34.6923	34.072	35.5171	36.076	35.7727	36.2446	35.2575	35.0101	36.3106	35.2132	35.1389	35.7713	34.8546	35.3921	34.9608
Cre v06	Cre01.g020400	Cre01.g020400		31.3473	30.4218	30.2067	30.7241	30.108	31.2993	31.3673	31.3373	31.172	30.5523	25.6353	30.6645	31.6732	30.8298	30.8187	30.6389	30.7976	31.341
Cre v06	Cre01.g020918	PREP1	Presequence protease 1	36.4244	36.6316	36.0014	37.8052	37.4113	36.8689	35.7538	35.9876	36.1344	36.4253	35.7255	36.2213	36.9575	37.0625	36.9945	37.3826	37.3289	37.2857
Cre v06	Cre01.g020950	Cre01.g020950		33.2111	32.6115	33.4084	32.5622	32.0952	32.3469	33.2468	33.6447	33.6529	33.376	33.7244	33.4721	32.8925	33.3522	33.4629	33.0255	33.0507	33.6827
Cre v06	Cre01.g021150	TMU1	tRNA (uracil-5-)-methyltransferase	31.5223	32.6239	32.0347	32.8529	32.3672	33.5891	30.4034	30.852	31.7083	31.0698	27.0793	31.2322	30.8055	32.4434	31.7294	31.3417	32.0481	31.4344
Cre v06	Cre01.g021251	ARG7	Argininosuccinate lyase	36.2606	36.7335	36.5634	37.2007	37.1566	36.7735	36.474	36.8043	36.5248	36.6737	36.7944	36.9125	36.7934	36.7134	36.7019	37.0721	37.0072	37.0431
Cre v06	Cre01.g021350	Cre01.g021350		29.0481	29.4232	28.9773	29.9709	27.9171	28.0099	28.8877	29.4016	28.7887	29.8024	29.4966	30.0538	29.4998	29.0944	29.2618	30.1182	29.8381	30.0317
Cre v06	Cre01.g021400	Cre01.g021400	Pre-mRNA splicing factor	NA	NA	NA	NA	NA	NA	NA	NA	NA	NA	NA	NA	26.0446	26.7863	29.5868	NA	NA	NA
Cre v06	Cre01.g021450	TPR4	Tetratricopeptide-repeat protein 4	30.9988	31.5488	30.4155	31.5605	30.6474	30.055	NA	31.7559	29.9925	27.549	29.6756	30.8068	31.041	31.5455	31.1737	30.0661	32.1602	31.7415
Cre v06	Cre01.g021500	Cre01.g021500		26.2017	26.8182	29.6949	30.8349	27.2774	27.2125	30.5817	30.595	30.5005	31.9081	35.7316	30.7878	27.6306	26.9333	27.0453	26.4016	25.7774	26.6106
Cre v06	Cre01.g021550	Cre01.g021550		NA	NA	NA	NA	NA	NA	NA	NA	NA	NA	NA	NA	NA	NA	NA	26.5264	34.3577	NA
Cre v06	Cre01.g021600	Cre01.g021600	DEAD-box RNA helicase	35.7044	35.311	35.3316	35.7106	35.9607	35.9247	34.487	34.8973	34.4342	35.0885	34.7884	35.4026	35.9042	35.8061	35.9273	36.083	35.9306	36.1349
Cre v06	Cre01.g021650	Cre01.g021650		30.5086	30.1213	31.656	34.5183	31.2556	35.284	31.3087	31.9612	30.034	31.5834	31.3199	31.1034	31.8342	34.0165	34.1871	34.6009	34.7852	34.7642
Cre v06	Cre01.g021750	Cre01.g021750		30.7486	30.9507	30.4421	29.6292	29.1405	29.9617	30.0477	30.7757	33.5529	27.7068	31.208	28.0094	29.6272	30.1224	30.3622	29.6872	29.3641	28.2253
Cre v06	Cre01.g021850	Cre01.g021850	DEAD/DEAH box helicase	NA	NA	NA	NA	NA	NA	NA	NA	NA	27.6929	NA	22.6036	NA	NA	NA	NA	27.0926	27.1073
Cre v06	Cre01.g021950	Cre01.g021950		20.486	NA	27.8214	NA	NA	NA	28.1691	28.6941	26.9314	NA	NA	NA	NA	NA	NA	NA	NA	NA
Cre v06	Cre01.g022100	Cre01.g022100		NA	27.7678	27.9082	28.3901	27.8192	28.8218	NA	26.6269	26.872	NA	22.4518	26.637	27.6626	27.3865	27.5955	28.2622	27.912	27.7639
Cre v06	Cre01.g022250	MRPL3	Mitochondrial ribosomal protein L3	30.5932	28.9771	29.7938	28.8936	27.8612	29.0162	28.9191	29.9029	28.9986	29.1248	28.6963	27.6447	30.2596	29.7385	28.6868	29.1416	28.0789	29.9274
Cre v06	Cre01.g022350	Cre01.g022350	DEAH box ATP-dependent RNA helicase	30.5406	31.7842	30.924	31.701	31.5508	31.7361	31.9739	32.3539	32.186	32.1546	30.6492	32.3252	33.0334	32.5363	32.3436	32.2304	30.9618	33.0381
Cre v06	Cre01.g022500	MME5	NADP-dependent malic enzyme 5	32.3381	32.7665	32.4433	33.2825	32.6934	33.3486	32.4559	32.8923	31.7565	32.8658	32.2102	32.9901	33.0814	33.2526	32.1937	34.0416	33.583	34.0749
Cre v06	Cre01.g022550	Cre01.g022550		30.6655	34.5658	31.0629	29.6528	29.3101	27.4796	NA	NA	NA	NA	NA	NA	28.8179	30.9014	29.3603	30.8792	30.3883	32.6781
Cre v06	Cre01.g022600	CGL13	Conserved in the Green Lineage	29.5423	31.3729	31.0544	32.0377	32.2658	30.196	29.7105	30.8504	30.51	29.2357	29.7306	29.9936	30.2098	30.1828	31.1587	31.1758	31.5643	31.2903
Cre v06	Cre01.g022650	Cre01.g022650		31.8178	32.0686	32.1084	32.5825	33.4138	33.8692	33.0752	32.8689	33.0634	32.929	32.8806	32.8746	33.1462	32.5612	33.1998	34.2954	33.8364	34.3168
Cre v06	Cre01.g022750	FAP159	Flagellar Associated Protein 159	NA	NA	NA	NA	NA	NA	26.7266	25.99	27.4122	NA	NA	NA	28.8446	21.3067	28.8941	NA	NA	NA
Cre v06	Cre01.g023050	UBX2	Ubiquitin-associated protein	25.1891	30.8172	30.7447	30.7073	26.2594	28.9197	30.5704	30.1417	30.4362	25.3234	29.579	30.556	30.7356	30.5805	29.415	30.4049	NA	31.6519
Cre v06	Cre01.g023150	MCM5	Minichromosome maintenance protein	32.1876	33.8201	34.1693	34.0867	33.2207	32.9719	24.3983	23.4149	NA	27.9367	30.6028	26.3552	33.3638	33.9621	34.5413	33.5917	33.2441	34.3811
Cre v06	Cre01.g023300	Cre01.g023300		33.4348	33.4197	33.5266	33.7802	34.1014	33.0578	32.1226	32.3519	31.059	31.2586	31.7138	31.3736	32.0584	31.786	31.9552	32.4356	32.1016	32.4308
Cre v06	Cre01.g023350	Cre01.g023350	Oligoendopeptidase	35.3519	35.9382	35.5276	36.5994	36.3923	36.6839	35.5661	35.517	35.9246	35.9372	35.6222	35.8976	35.8053	36.126	35.7015	36.09	35.9216	36.0982
Cre v06	Cre01.g023550	FAP234	Flagellar Associated Protein 234	NA	NA	NA	NA	NA	NA	31.196	28.6364	31.6575	29.322	25.9018	28.5261	27.1046	27.748	24.6078	NA	NA	NA
Cre v06	Cre01.g023750	Cre01.g023750		27.1285	29.7486	28.019	29.2323	21.1809	28.4733	29.9953	28.3555	29.6287	25.2659	25.3147	26.6646	30.986	30.0701	NA	29.9637	30.1907	26.5256
Cre v06	Cre01.g023787	Cre01.g023787	Soluble ABC-F domain containing protein, propably cytosolic	34.1501	33.6835	33.4754	34.6848	34.4405	35.3136	33.9451	34.1896	33.6979	33.6109	33.6957	34.4522	34.8388	34.2123	34.4001	34.1714	34.4642	35.1251
Cre v06	Cre01.g023800	Cre01.g023800		NA	NA	NA	NA	NA	NA	NA	NA	NA	28.4956	NA	27.9479	NA	NA	NA	23.5179	25.8371	NA
Cre v06	Cre01.g024050	Cre01.g024050		25.6222	24.8845	NA	NA	NA	NA	26.8819	26.7045	26.3332	NA	NA	NA	NA	NA	NA	NA	NA	NA
Cre v06	Cre01.g024100	Cre01.g024100		29.6537	29.3615	29.7968	28.2402	28.5555	27.2629	30.4239	30.431	28.1087	27.3612	27.1311	28.0732	30.9048	29.4577	28.4698	28.5984	28.1858	27.7388
Cre v06	Cre01.g024150	Cre01.g024150		32.7919	32.5424	32.6812	33.1787	33.4973	33.7447	33.3603	33.4156	33.0983	34.2707	33.7472	34.5191	33.0195	32.0478	33.0747	33.1423	33.1883	32.9691
Cre v06	Cre01.g024200	Cre01.g024200		28.2051	27.314	30.0841	30.5357	30.431	28.4685	30.1257	30.892	29.4354	29.4107	28.6754	28.1549	29.8591	29.4888	29.2179	27.9997	29.6416	30.0351
Cre v06	Cre01.g024251	Cre01.g024251		27.221	27.3475	27.5348	27.8909	28.3937	28.6503	27.4168	27.8311	26.7504	27.9613	27.9506	28.1741	27.8844	26.5705	27.7472	NA	28.4346	28.8449
Cre v06	Cre01.g024350	Cre01.g024350		34.016	33.8367	33.8899	34.7821	32.9884	33.7388	32.9846	33.7558	33.8861	33.4432	33.4818	33.1603	34.1894	33.7128	34.1937	34.2662	34.2233	34.5791
Cre v06	Cre01.g024400	TRS85	Component of TRAPP complex, TRS85-like	29.314	28.3729	29.0568	26.3426	29.706	28.9893	30.4068	30.2338	29.9614	34.2859	28.981	29.4218	29.3268	29.4838	29.9018	32.9211	22.0705	29.4691
Cre v06	Cre01.g024650	Cre01.g024650	carbohydrate-binding protein	27.754	28.8022	27.0189	NA	26.9023	27.4447	29.3295	30.0312	27.7396	28.0791	28.2129	27.145	30.5978	26.6009	28.2694	26.2954	26.8061	27.4162
Cre v06	Cre01.g024950	Cre01.g024950		32.1417	32.4276	32.0589	32.7341	31.4321	31.8146	31.1431	29.9959	31.7957	31.3346	30.3088	31.3122	31.4582	32.3139	32.8455	34.0336	33.2823	31.9442
Cre v06	Cre01.g025050	Cre01.g025050		NA	NA	NA	NA	NA	NA	NA	26.0779	29.0057	NA	NA	NA	NA	NA	NA	NA	NA	NA
Cre v06	Cre01.g025100	Cre01.g025100	Putative phosphoglycolate phosphatase	30.1132	29.1025	NA	25.9585	29.9996	29.6671	NA	NA	NA	NA	NA	NA	24.5924	26.6653	25.5821	26.2812	25.8807	25.8766
Cre v06	Cre01.g025150	CPLD15	conserved organelle protein with lipase active site	28.8748	29.067	30.4133	29.7766	29.5821	29.5588	NA	NA	NA	NA	NA	NA	29.8173	29.8912	28.7755	28.8422	28.7255	26.2744
Cre v06	Cre01.g025250	RFK2	Riboflavin kinase	33.0335	33.7293	32.4376	32.7671	32.7817	32.2337	33.4285	33.3319	33.9343	34.1063	33.6756	33.4522	33.1579	33.9735	34.4476	33.5972	33.8573	33.1394
Cre v06	Cre01.g025350	FAP235	Flagellar Associated Protein 235	32.2458	30.1726	31.4965	30.0763	30.6294	27.6766	32.3096	32.4245	32.3104	31.7719	30.5021	31.7689	31.366	32.3836	32.659	31.2984	30.8948	30.9628
Cre v06	Cre01.g025400	HYDIN1	Hydrocephalus 3-Like Protein Hydin	31.3607	29.4242	30.1108	36.6641	30.0649	30.4516	33.0074	33.6867	32.836	32.803	32.4314	32.2103	30.0913	30.6581	31.8969	30.6066	31.048	31.2643
Cre v06	Cre01.g025450	DRC9	Nexin-dynein regulatory complex 9	30.6467	31.0798	30.594	30.4027	31.1771	31.1919	31.7369	32.024	32.1908	31.7859	31.6666	31.8217	31.0744	31.2751	31.2442	30.7732	29.9271	31.2782
Cre v06	Cre01.g025500	Cre01.g025500		33.4191	32.2911	33.1532	32.1173	30.9755	31.8193	32.8969	33.3594	31.7765	32.3873	32.7539	31.2885	33.7305	33.3855	32.5042	32.6	32.4355	32.5603
Cre v06	Cre01.g025750	Cre01.g025750		NA	NA	NA	NA	NA	NA	NA	NA	NA	28.2055	28.2543	29.0283	NA	NA	NA	NA	NA	NA
Cre v06	Cre01.g025900	Cre01.g025900		NA	NA	NA	28.3775	28.0861	25.3108	NA	NA	NA	27.4593	NA	28.3743	27.6414	NA	27.4592	27.8921	28.7348	27.7823
Cre v06	Cre01.g026050	Cre01.g026050	protein of unknown function	21.8155	23.4755	NA	25.0865	25.0163	25.1539	25.3444	21.1231	20.2959	19.4459	21.3261	26.6839	25.7001	26.4878	23.9641	24.36	24.342	24.1704
Cre v06	Cre01.g026150	Cre01.g026150		NA	NA	NA	28.5235	28.1821	28.6556	NA	26.905	30.7511	NA	NA	NA	27.6753	28.1305	27.6802	28.2124	28.1923	28.2926
Cre v06	Cre01.g026200	PPR9	PentatricoPeptide Repeat protein 9	29.882	29.4068	29.5976	30.2438	30.0936	30.4261	29.265	30.1171	30.0324	29.7814	30.7598	30.3801	30.1887	29.9959	30.0766	30.0763	30.1738	31.4662
Cre v06	Cre01.g026250	AGA1	Alpha-galactosidase	31.0778	29.8728	30.9295	32.3023	31.3989	30.841	32.4404	29.8653	31.7413	31.8322	29.5311	32.2997	31.0821	31.4772	31.8678	30.8956	31.0881	30.9686
Cre v06	Cre01.g026300	Cre01.g026300		28.8502	28.0966	28.3212	NA	NA	NA	NA	NA	NA	29.1582	28.4173	NA	NA	27.3918	28.1443	NA	NA	NA
Cre v06	Cre01.g026450	SRS1	Serine/arginine-rich pre-mRNA splicing factor	35.5886	35.1177	35.3396	35.7432	35.7009	35.8204	35.6915	35.3443	35.3978	35.5646	35.9578	35.8054	35.3291	35.5667	35.2579	35.8221	35.4641	35.9444
Cre v06	Cre01.g026550	CCT7	T-complex protein 1, eta subunit	34.5758	34.862	34.6447	34.6697	34.0593	34.9105	34.9271	34.8808	35.1205	34.3535	33.9318	34.0701	35.2935	35.6016	35.5881	34.6522	35.0969	35.026
Cre v06	Cre01.g026600	UBC11	E2 Ubiquitin conjugating enzyme	34.1513	33.7562	33.3882	32.9213	32.9896	34.2247	33.2512	32.884	33.6154	34.1385	33.3251	33.6676	34.3614	33.9423	33.5518	34.9018	34.4886	32.1002
Cre v06	Cre01.g026650	Cre01.g026650		NA	31.7199	29.2645	29.0143	28.4965	NA	NA	30.2787	34.003	NA	24.035	31.8342	31.8711	NA	29.3658	28.0856	30.1842	NA
Cre v06	Cre01.g026900	SSA14	Kynurenine 3-monooxygenase	32.2185	33.2533	32.0118	33.4786	33.9019	34.0763	32.346	32.3833	32.4437	32.5567	33.2825	32.5876	33.1669	33.3009	33.469	33.6323	34.2861	32.832
Cre v06	Cre01.g027000	RPL11	Cytosolic 80S ribosomal protein L11	37.1262	36.8774	37.1758	38.0774	37.8035	38.0003	37.1699	36.8722	36.4866	36.6732	37.5962	37.4803	37.1053	37.0957	37.404	37.7285	37.6166	37.404
Cre v06	Cre01.g027050	Cre01.g027050		29.4408	30.0386	30.3445	30.1559	30.4604	30.7706	29.7161	30.5399	29.9864	30.344	30.2987	29.9892	29.6914	30.1161	30.7596	30.4317	30.3201	30.3772
Cre v06	Cre01.g027100	IMP2	Mitochondrial inner membrane signal peptidase	NA	31.6039	27.5645	32.0506	32.4792	32.8185	28.0083	29.902	30.5871	NA	30.8708	31.5676	31.4619	31.5528	31.7475	33.2666	NA	32.4079
Cre v06	Cre01.g027150	CPLD46	Conserved in the plant lineage and diatoms	31.344	32.0992	31.559	32.0874	31.879	31.9172	32.1228	31.7572	32.0747	31.1471	31.4654	31.9772	31.6982	31.3847	31.6187	32.0568	32.1718	31.7474
Cre v06	Cre01.g027200	UBC12	E2 Ubiquitin conjugating enzyme	32.0587	32.4394	31.7795	30.5557	28.5234	29.0687	29.6759	32.0019	31.0391	28.9856	31.2306	29.4433	31.7568	32.4357	32.0684	30.6679	30.8093	31.0102
Cre v06	Cre01.g027250	Cre01.g027250		24.6146	26.3504	30.0977	28.0962	27.2201	28.9911	33.376	25.7219	25.4493	31.8051	27.0336	27.8945	NA	26.0463	27.0633	NA	NA	NA
Cre v06	Cre01.g027500	Cre01.g027500		28.4923	29.3649	28.0163	25.669	NA	27.1183	NA	NA	NA	NA	NA	NA	28.2964	27.8904	28.2772	29.0086	28.4758	NA
Cre v06	Cre01.g027550	Cre01.g027550		34.0609	34.0604	33.9715	34.1483	34.5223	34.7869	33.7336	34.1401	33.8173	34.559	34.016	34.0965	34.3971	34.4915	34.3719	34.8634	34.2793	34.9024
Cre v06	Cre01.g027600	Cre01.g027600		NA	NA	NA	NA	NA	NA	26.6317	NA	25.6205	NA	NA	NA	22.8951	NA	25.9563	NA	NA	NA
Cre v06	Cre01.g027800	ATPVH1	Vacuolar ATP synthase subunit H	35.7181	35.586	34.6446	36.8591	36.6484	36.3819	34.3465	35.002	34.4769	35.4325	34.7968	35.688	34.6499	35.2427	34.9566	34.6525	35.0257	35.5246
Cre v06	Cre01.g027950	IFT74	Intraflagellar transport protein 74/72	32.7458	32.321	33.1607	32.3388	31.4701	31.5979	34.4233	34.5028	34.3003	34.2866	33.8055	33.9238	32.4561	32.9282	32.145	32.4338	32.0994	32.6653
Cre v06	Cre01.g028000	POB12	Proteome of basal body 12	NA	NA	NA	NA	NA	NA	NA	NA	NA	NA	27.5929	25.0991	NA	NA	NA	NA	NA	NA
Cre v06	Cre01.g028101	Cre01.g028101		30.7041	31.0198	33.9092	30.971	29.3917	30.7504	34.0889	32.916	31.9786	31.783	31.4258	31.9982	31.9466	31.9597	31.3537	31.7287	32.0393	31.7631
Cre v06	Cre01.g028150	CPLD69	Complex 1 LYR-domain protein	NA	NA	NA	NA	NA	NA	28.9706	NA	28.7271	NA	NA	NA	28.4593	29.3611	NA	NA	NA	NA
Cre v06	Cre01.g028200	Cre01.g028200	DEAD-box RNA helicase	31.6675	32.4707	32.145	33.0656	32.6697	32.8624	32.5182	33.1956	32.2261	32.7772	32.3328	32.8337	32.4855	32.8377	32.7695	32.4489	33.6557	33.0496
Cre v06	Cre01.g028250	GEA1	Putative lysophospholipase, glycerol-ester acylhydrolase	32.6424	33.2979	32.5421	33.1929	33.2367	32.7241	32.9842	32.9384	33.0341	32.8388	32.5684	33.1852	34.2748	33.1758	33.273	34.8698	33.4755	33.6153
Cre v06	Cre01.g028300	Cre01.g028300		NA	NA	NA	26.5144	NA	26.0878	29.1364	27.6199	29.0506	25.8818	NA	26.1192	NA	NA	NA	26.1454	NA	25.4353
Cre v06	Cre01.g028350	DEG8	Deg protease	30.8404	31.157	30.8724	32.5007	31.6076	31.6252	31.1492	31.4915	30.978	31.3337	31.2502	31.5875	31.6984	32.184	30.6086	32.1288	32.0926	31.8381
Cre v06	Cre01.g028450	Cre01.g028450		29.1815	29.4118	28.2273	29.6412	30.3255	30.6934	29.1124	28.3783	27.0772	29.0794	28.3313	29.4824	29.2243	29.3343	29.4284	29.5829	29.7474	30.1086
Cre v06	Cre01.g028500	Cre01.g028500		32.3592	32.8097	32.3531	33.7621	33.7939	33.5124	33.6802	32.543	32.9416	32.6205	31.5365	31.7692	32.7743	32.718	33.2697	33.2094	31.7991	32.5935
Cre v06	Cre01.g028550	Cre01.g028550	OTU-like cysteine protease	32.1199	31.4727	31.8129	30.1035	28.9221	30.6081	31.454	31.0462	31.2282	31.32	31.9471	30.8487	31.6656	31.6678	32.0955	31.5632	31.659	31.6338
Cre v06	Cre01.g028600	Cre01.g028600	Short-chain dehydrogenase/reductase	29.9731	31.7527	30.5878	28.684	30.8567	32.2272	31.3962	32.0579	31.3484	30.1065	30.8038	27.9091	31.0954	31.0437	31.073	31.5903	31.3092	31.5559
Cre v06	Cre01.g028650	Cre01.g028650		27.3893	29.9185	26.9543	27.4435	NA	28.2484	30.5664	31.0445	30.1282	NA	32.1177	27.2095	30.4619	31.0046	31.1846	NA	NA	NA
Cre v06	Cre01.g028900	Cre01.g028900		27.605	29.9804	25.741	NA	NA	NA	NA	NA	NA	NA	NA	NA	NA	NA	NA	NA	NA	NA
Cre v06	Cre01.g029050	Cre01.g029050		34.0852	33.7366	34.9722	32.7503	32.8691	32.0812	31.4662	32.6774	31.9086	31.0754	35.9442	32.1473	33.1711	31.8112	34.1189	32.5919	32.1349	32.4127
Cre v06	Cre01.g029100	Cre01.g029100		NA	27.7326	27.1922	29.266	28.4441	29.3545	NA	NA	NA	NA	NA	NA	28.3874	28.5333	27.1114	NA	NA	NA
Cre v06	Cre01.g029150	ODA7A	Outer row dynein assembly protein 7	28.9119	29.0324	28.8686	25.7558	25.6244	NA	29.5952	30.6376	30.0607	24.4593	29.1342	28.5681	29.792	30.3091	30.0371	26.103	25.8824	24.8223
Cre v06	Cre01.g029200	ESP1	Separase, cell cycle protease	NA	NA	NA	NA	NA	NA	NA	NA	NA	NA	NA	NA	22.1688	NA	27.6088	NA	NA	NA
Cre v06	Cre01.g029300	TPIC1	Triose phosphate isomerase, chloroplast precursor	36.3957	36.3827	36.4397	36.9173	36.6557	36.4685	36.2307	36.5158	36.2556	36.1085	36.499	36.8613	36.6866	36.5996	37.0042	36.9525	37.1411	36.8363
Cre v06	Cre01.g029400	Cre01.g029400		25.6702	26.3937	NA	NA	NA	NA	NA	NA	NA	NA	NA	NA	NA	NA	NA	NA	NA	NA
Cre v06	Cre01.g029450	Cre01.g029450		33.2433	32.7809	33.2517	32.952	33.1254	32.7117	33.5456	32.3387	32.1503	33.9482	34.1148	32.7549	32.5419	32.7764	33.3472	33.2561	32.8856	32.9732
Cre v06	Cre01.g029550	Cre01.g029550		31.4189	27.152	NA	28.9558	NA	24.4886	31.3961	31.2774	28.3325	25.1673	27.8042	28.0834	31.9306	28.188	30.7141	27.3312	29.7777	NA
Cre v06	Cre01.g029650	VPS35	Subunit of Retromer complex	33.0129	33.727	33.5417	34.2265	33.2853	33.8915	32.6848	33.9463	33.1341	32.9585	33.4296	33.1764	33.733	33.6668	33.7981	33.5851	33.7336	33.9637
Cre v06	Cre01.g029750	DAAK1	ODA5-Associated Adenylate Kinase	34.4825	34.2476	34.3645	35.3556	35.3389	35.1472	33.2375	33.3759	33.4439	33.7038	34.7468	34.0506	34.7767	34.6459	34.3129	35.1022	34.6027	35.2115
Cre v06	Cre01.g029800	Cre01.g029800	Coiled-Coil Protein	NA	30.9718	24.2561	NA	NA	NA	27.1018	27.2083	28.2501	27.1886	26.6061	28.7858	26.6025	27.9308	27.0052	24.3733	26.5366	NA
Cre v06	Cre01.g029850	Cre01.g029850	Serine/threonine protein kinase	22.5418	NA	29.143	29.7614	27.996	31.2215	NA	NA	NA	NA	NA	NA	29.1451	28.6275	NA	30.1965	28.5305	28.2421
Cre v06	Cre01.g029900	Cre01.g029900		NA	NA	NA	NA	32.1104	26.7891	NA	NA	NA	NA	NA	NA	NA	NA	NA	NA	NA	NA
Cre v06	Cre01.g030150	Cre01.g030150		31.792	31.9059	31.9643	31.4939	31.5532	31.2948	31.3135	31.3272	30.8223	31.2106	31.0094	31.5022	31.9681	32.1776	32.0512	32.0675	32.3605	32.2363
Cre v06	Cre01.g030200	FAP6	Flagellar Associated Protein 6	32.5702	32.1748	31.6771	31.4022	31.9182	32.1337	33.4274	34.571	34.1799	33.2526	33.3606	32.9443	31.9185	32.3297	32.4553	32.9152	31.7904	32.1035
Cre v06	Cre01.g030250	Cre01.g030250		31.6508	30.7998	31.3735	30.6941	31.2633	28.8346	30.8011	32.1507	28.6781	30.3061	27.2136	30.5114	32.4608	32.2998	31.6492	31.6886	31.4703	31.5601
Cre v06	Cre01.g030450	Cre01.g030450		29.9436	28.0917	31.8224	30.8962	29.2193	29.5795	31.7676	29.7669	30.0983	31.5329	29.1112	30.9154	30.4127	30.3248	30.7579	30.9748	31.452	30.9415
Cre v06	Cre01.g030500	Cre01.g030500	Adenylate/guanylate cyclase	NA	NA	NA	NA	NA	NA	30.9044	NA	25.8889	NA	NA	NA	28.3849	25.2081	NA	NA	NA	NA
Cre v06	Cre01.g030550	Cre01.g030550	possible ubiquitin-proteasome pathway protein	33.8959	33.0495	33.9882	31.5794	32.7296	31.8947	31.717	32.2553	32.2598	32.0231	32.5109	31.2617	33.1496	33.2338	33.3144	32.753	32.5317	32.6637
Cre v06	Cre01.g030650	DCRY2	DASH-type Cryptochrome 2	NA	NA	NA	NA	NA	NA	NA	NA	NA	NA	NA	NA	26.5133	27.5409	26.0727	NA	NA	NA
Cre v06	Cre01.g030800	CSN2	COP9 signalosome subunit	32.3913	33.7195	33.3317	33.031	33.31	33.1817	32.0043	32.7888	33.3057	32.9463	32.0447	32.2429	33.0282	32.8466	32.0551	33.0745	33.7749	33.1689
Cre v06	Cre01.g030850	POA4	20S proteasome alpha subunit D	34.3908	34.5306	33.9949	34.7876	34.7299	35.1072	34.6153	34.8462	34.9243	34.4935	34.4197	34.4168	35.1136	35.0028	34.8958	34.256	34.4329	35.5819
Cre v06	Cre01.g030950	Cre01.g030950		32.2404	32.3933	33.5446	32.8704	33.5458	33.8315	32.5095	32.8721	33.0617	31.8977	33.1384	33.2168	32.5675	32.3281	32.8933	32.3775	31.974	33.616
Cre v06	Cre01.g031004	Cre01.g031004		25.296	28.3021	26.3884	NA	30.7795	30.5987	NA	24.5786	24.0661	NA	NA	NA	28.14	NA	28.8412	27.9301	28.8553	29.2794
Cre v06	Cre01.g031050	Cre01.g031050		31.7913	31.9524	31.5175	31.5698	32.1351	32.5121	33.3676	33.3	33.207	32.0094	31.5992	32.0545	33.9389	33.9671	33.3854	31.9062	31.842	32.1198
Cre v06	Cre01.g031100	TEF30	Thylakoid enriched fraction, 30-kDa protein	36.3273	36.015	36.1565	36.1483	36.0887	36.926	35.7101	36.2315	36.1982	35.9083	36.0758	36.1022	36.2527	36.5137	36.5391	36.2467	36.3206	36.4237
Cre v06	Cre01.g031200	SRP14	Subunit of the Signal Recognition Particle	26.9753	25.932	25.2467	NA	NA	NA	27.7171	27.7708	28.7492	27.1774	26.4932	26.3353	27.2063	26.7715	26.671	NA	NA	NA
Cre v06	Cre01.g031250	Cre01.g031250		28.0335	NA	28.2782	28.7451	25.3818	NA	32.0048	32.2883	27.4002	28.5781	24.8024	NA	29.1136	28.8123	NA	29.5812	28.5184	29.373
Cre v06	Cre01.g031300	Cre01.g031300	Calcium/calmodulin-dependent protein kinase	33.3316	29.2494	28.3918	30.9649	30.586	31.7501	28.024	30.8719	32.8649	29.0415	29.5473	30.7793	33.5601	31.8353	29.0205	33.7599	29.2407	34.107
Cre v06	Cre01.g031750	Cre01.g031750		33.4813	32.9202	32.4898	34.4822	33.3525	34.9201	33.7049	33.5397	33.7075	33.8437	32.9918	33.3325	33.0745	32.9778	33.0706	34.0461	33.0613	33.8086
Cre v06	Cre01.g031900	Cre01.g031900		27.5693	28.1952	28.0287	27.0367	29.3183	28.8786	29.9698	28.471	28.5487	31.063	28.5559	28.5594	29.1999	29.8472	29.3434	28.0694	29.6517	29.2629
Cre v06	Cre01.g032000	Cre01.g032000		29.2373	32.6797	NA	30.5412	30.5148	30.6237	28.5424	30.3392	30.7138	31.0155	30.9556	32.4493	29.9726	29.5674	30.25	31.1819	30.7379	31.111
Cre v06	Cre01.g032050	Cre01.g032050	UDP-galactose/glucose transporter	NA	NA	NA	NA	NA	NA	NA	NA	NA	NA	25.3173	25.6376	25.6029	28.0085	26.0328	25.8437	27.0017	25.6368
Cre v06	Cre01.g032150	FAP187	Flagellar Associated Protein 187	29.2153	28.5647	28.365	28.0747	28.0168	27.7591	29.5729	29.6261	30.5219	29.3529	28.0008	29.7272	29.8735	28.856	28.9066	29.2497	27.2173	27.4725
Cre v06	Cre01.g032250	Cre01.g032250		27.2008	30.139	29.4862	26.9148	27.0827	24.8287	29.4922	30.4224	29.8225	30.0662	29.8064	29.4559	30.0841	29.4606	29.1651	29.3853	26.3506	27.0714
Cre v06	Cre01.g032300	GBP1	G-strand telomere DNA binding protein	37.6863	38.0476	37.6401	37.9953	37.6202	38.0323	37.6995	37.9999	38.2295	37.9599	37.9168	38.0027	38.4594	38.0649	38.2411	38.1274	38.0673	38.5763
Cre v06	Cre01.g032400	Cre01.g032400		27.9563	27.4529	26.7233	29.1503	33.4485	28.1757	27.7695	22.3715	27.8368	27.0335	28.0394	27.1985	29.0921	28.5324	28.4241	29.0598	27.9757	28.1862
Cre v06	Cre01.g032450	Cre01.g032450		31.3417	31.3293	30.3207	29.2101	28.5843	30.012	32.4437	33.6223	30.3175	31.7693	31.9642	29.6093	32.5168	32.0925	30.2965	28.4453	28.5441	29.6574
Cre v06	Cre01.g032500	TPR2	Tetratricopeptide-repeat protein 2	31.3944	30.1461	32.4959	31.4529	30.8923	30.2988	30.485	28.1023	31.3641	28.1101	29.6827	28.7391	29.6727	29.3034	29.8221	31.2522	29.4519	30.2689
Cre v06	Cre01.g032550	CGL127	Conserved in the Green Lineage	NA	NA	NA	21.6195	23.5476	NA	NA	NA	NA	NA	NA	NA	NA	28.785	30.5781	NA	NA	NA
Cre v06	Cre01.g032600	HPAT1	Hydroxyproline O-arabinosyl transferase 1	33.6303	34.4212	34.6543	34.676	34.5799	35.3344	34.0401	33.8033	32.121	33.4728	34.077	33.7593	34.2887	33.597	34.2149	34.0315	33.9236	34.6829
Cre v06	Cre01.g032650	TAL1	Transaldolase	34.3237	35.4019	35.2268	33.5697	33.9742	34.0899	38.5053	38.6423	38.6475	38.53	38.3392	38.167	35.6313	35.592	35.2364	34.95	34.8512	34.6455
Cre v06	Cre01.g032700	GLK1	Glucokinase	32.2362	32.7832	32.345	33.3646	33.676	32.6015	32.7079	33.2071	33.2373	32.971	32.4235	33.3955	32.8548	32.2814	32.7254	33.0654	32.7902	33.0495
Cre v06	Cre01.g032750	Cre01.g032750		31.7949	29.6432	30.5071	31.2324	32.2848	32.153	30.0718	29.5576	30.7204	29.6855	31.4691	30.9369	31.2126	30.1624	31.2013	36.4104	30.7375	30.9669
Cre v06	Cre01.g033000	FAP334	Flagellar Associated Protein 334	26.2188	26.4213	NA	27.9704	27.219	27.5735	27.1399	26.7169	26.934	28.7187	27.9885	NA	26.8238	26.1463	26.6303	NA	NA	NA
Cre v06	Cre01.g033091	Cre01.g033091		NA	NA	NA	NA	NA	NA	29.53	29.6318	29.0778	NA	NA	NA	25.0945	NA	28.6754	NA	NA	NA
Cre v06	Cre01.g033150	Cre01.g033150		28.16	NA	27.0647	31.5309	29.8984	31.1779	27.0978	27.4507	28.6481	NA	30.6033	30.6296	27.4514	31.4175	27.6772	NA	NA	NA
Cre v06	Cre01.g033350	ALDH22	Aldehyde dehydrogenase	32.7821	32.7737	32.6303	33.0936	32.4935	32.341	31.5594	32.3779	32.2397	31.7644	28.8391	32.6934	32.6817	33.0622	32.7003	33.9112	33.5714	33.7935
Cre v06	Cre01.g033400	TIM9	Mitochondrial inner membrane translocase subunit	31.6096	31.6997	31.7487	31.9241	32.5751	32.7188	31.8385	31.4662	31.6956	32.2112	32.3413	32.3753	31.1663	31.3198	31.2389	32.2956	32.2662	32.4483
Cre v06	Cre01.g033550	PDI2	Protein disulfide isomerase 2	36.6371	37.177	36.8583	37.5033	36.7868	36.9979	36.2317	36.8317	36.4244	36.2656	36.1024	35.4404	37.4216	37.4233	37.5043	36.7538	36.5978	36.5439
Cre v06	Cre01.g033700	Cre01.g033700		28.2557	30.1528	29.0452	28.3948	27.0434	27.9869	NA	NA	NA	NA	NA	NA	30.0214	28.1158	28.3219	26.7127	30.9351	NA
Cre v06	Cre01.g033832	RH39	Possible DEAD-box helicase involved in creation of hidden rRNA breaks in chloroplast ribosomes	32.3412	32.1443	33.7008	32.01	32.1249	31.9199	33.3136	32.2343	32.7129	33.0647	32.7139	32.7805	34.0435	32.3521	32.7418	32.3987	32.1549	31.9543
Cre v06	Cre01.g033950	Cre01.g033950	3'-5' exonuclease with GRF zinc finger domain	NA	NA	NA	NA	NA	NA	29.8603	NA	25.1209	NA	NA	NA	NA	NA	NA	NA	NA	NA
Cre v06	Cre01.g034000	IPB1	Importin beta	35.1403	35.4185	35.1688	35.9011	35.7708	36.4175	34.6725	34.7744	34.8586	34.9986	34.8696	34.9658	35.3367	35.2992	35.5893	35.543	35.4461	35.4984
Cre v06	Cre01.g034050	Cre01.g034050		31.7671	32.2	31.4582	32.1036	31.0657	32.2928	31.2312	31.0309	31.5812	30.9886	31.1366	31.8018	32.054	31.6621	31.9292	32.0959	31.5901	32.0975
Cre v06	Cre01.g034100	Cre01.g034100		29.7715	28.4998	29.3314	30.1558	30.5849	30.7133	28.3393	28.6827	26.9309	29.7635	28.5631	28.7267	29.9995	30.5125	30.3691	31.3508	30.1871	30.4679
Cre v06	Cre01.g034150	Cre01.g034150		24.4024	25.6641	27.8004	27.4778	26.4666	29.8287	NA	NA	NA	NA	NA	NA	28.5974	28.5125	26.2116	27.8857	NA	29.1904
Cre v06	Cre01.g034300	Cre01.g034300		NA	NA	NA	NA	NA	NA	26.9236	27.5359	NA	27.8666	NA	21.8821	23.9807	27.3238	22.693	NA	NA	NA
Cre v06	Cre01.g034380	Cre01.g034380		31.3288	32.0037	31.0979	32.0322	32.0105	29.9225	32.0295	32.6001	31.9539	31.3716	31.6569	32.3439	31.5995	31.8775	32.0783	32.4895	32.1867	32.2361
Cre v06	Cre01.g034400	PGL1	6-phosphogluconolactonase	36.4424	37.2649	36.5807	37.8642	37.9222	37.8753	36.2411	36.78	36.3807	36.3982	35.733	36.3507	37.1335	37.3776	36.8489	37.3403	36.6756	37.3829
Cre v06	Cre01.g034451	Cre01.g034451		31.2572	34.0674	30.6706	33.5086	32.5331	33.6508	33.0428	31.9303	32.9757	30.0002	28.7723	31.4878	31.966	32.5299	33.3711	33.802	32.7145	32.0047
Cre v06	Cre01.g034550	FAP109	EF-Hand Containing Flagellar Associated Protein 109	NA	NA	NA	24.5676	NA	27.4777	27.0504	29.9487	30.5881	30.9348	30.8008	30.5534	28.5248	28.4338	29.6322	28.8804	29.5407	31.631
Cre v06	Cre01.g034600	Cre01.g034600		NA	29.2423	29.1559	26.1495	28.0403	28.5161	24.9209	NA	26.3864	NA	NA	NA	29.9122	27.997	28.2578	27.9968	28.2167	27.5449
Cre v06	Cre01.g034800	Cre01.g034800		28.5056	28.9734	29.5002	23.627	NA	23.3141	28.5154	30.3166	28.8614	25.546	NA	23.9804	29.0255	29.7771	28.9081	NA	24.7012	27.6229
Cre v06	Cre01.g034950	Cre01.g034950	Soluble ABC-F domain containing protein	34.0385	33.4233	33.8578	33.7969	33.5498	33.823	33.2808	34.1577	33.0957	33.0583	33.2181	33.2385	34.4641	34.4817	34.4782	33.4541	33.7435	33.6766
Cre v06	Cre01.g035000	Cre01.g035000		30.4956	31.3049	30.9635	31.3901	31.0715	31.9273	29.1821	31.2363	32.7389	32.5268	32.9756	32.9951	30.7352	31.2747	31.6832	30.7648	32.5171	31.0316
Cre v06	Cre01.g035100	Cre01.g035100		28.7608	26.013	NA	29.4752	30.8678	27.516	NA	NA	NA	NA	NA	NA	30.9	30.9779	31.2064	27.6732	29.0819	26.8851
Cre v06	Cre01.g035150	Cre01.g035150		NA	NA	NA	NA	NA	NA	NA	NA	NA	NA	NA	NA	NA	29.0294	28.3291	NA	NA	NA
Cre v06	Cre01.g035350	Cre01.g035350		32.2735	32.3821	32.5901	32.2415	32.8075	33.4873	32.8884	33.158	32.5904	32.3845	33.0352	32.7602	32.5334	33.068	32.3754	32.3546	33.2825	32.8508
Cre v06	Cre01.g035500	VPS34	Vacuolar protein sorting 34	NA	25.3719	24.4235	25.1756	24.1802	26.4955	NA	NA	NA	NA	NA	NA	24.6458	24.3486	25.5565	24.4356	NA	25.0251
Cre v06	Cre01.g035800	IRK2	Inwardly-rectifying potassium channel	28.3977	27.1405	26.8379	29.4786	29.5467	30.1256	NA	NA	NA	NA	NA	NA	27.7837	32.2943	28.3157	NA	NA	NA
Cre v06	Cre01.g035850	SEC24B	COP-II coat subunit	33.4154	33.7578	33.2461	33.4045	33.9243	34.6439	32.7386	33.1382	32.8305	33.2282	33.1381	33.9282	33.5915	33.8912	33.777	33.3225	34.3356	33.9569
Cre v06	Cre01.g035950	Cre01.g035950		NA	NA	NA	28.853	28.9956	21.7852	NA	NA	NA	25.6878	NA	26.981	22.5418	NA	25.8025	27.1363	26.4509	26.8721
Cre v06	Cre01.g036400	Cre01.g036400	Short-chain dehydrogenase/reductase	29.2227	29.065	31.2283	30.8813	27.447	31.7048	31.3788	31.391	30.5074	28.4199	30.7756	30.2936	30.6212	30.5947	31.6054	25.9723	29.9252	30.5884
Cre v06	Cre01.g036600	Cre01.g036600	Exoribonuclease II	33.3099	NA	32.7416	29.9257	28.8642	30.1326	30.407	31.5868	NA	NA	24.5352	30.2519	30.217	29.3107	30.0972	29.0109	NA	29.8065
Cre v06	Cre01.g036850	PDY1	Proline dehydrogenase	32.3692	31.9505	32.0796	32.4075	33.1766	30.8191	32.9065	33.0605	32.816	32.6011	34.0019	32.9991	32.8332	32.325	32.1717	32.4358	32.1992	32.8486
Cre v06	Cre01.g036950	CBA1	Cobalamin 5'-phosphate synthase	30.2659	26.7707	27.3803	27.5425	25.4924	28.7308	28.0149	29.7868	30.6263	29.5283	28.114	28.0437	30.3442	30.6231	29.6049	28.5475	27.8835	27.9818
Cre v06	Cre01.g037000	SCPL49	Serine carboxypeptidase	NA	NA	NA	NA	NA	NA	NA	NA	NA	NA	NA	NA	29.0857	30.3125	29.3819	NA	NA	NA
Cre v06	Cre01.g037100	Cre01.g037100		NA	NA	NA	NA	NA	NA	23.9883	28.3278	NA	NA	NA	NA	NA	NA	NA	NA	NA	NA
Cre v06	Cre01.g037150	Cre01.g037150	ion channel/ voltage-gated chloride channel	32.0775	26.6896	30.9168	27.1754	NA	24.9809	NA	NA	NA	NA	NA	NA	26.5475	26.3051	25.9188	NA	NA	NA
Cre v06	Cre01.g037200	Cre01.g037200		27.7046	NA	26.9834	26.0472	30.3095	31.651	28.9749	31.2891	30.9034	27.829	31.0864	27.7461	NA	NA	NA	NA	NA	NA
Cre v06	Cre01.g037350	CGLD2	Thioesterase family protein	NA	27.6496	34.4788	NA	NA	NA	27.8585	27.4068	29.269	28.4673	29.6467	30.2856	26.2737	28.9933	27.8977	30.3239	28.0851	NA
Cre v06	Cre01.g037400	CYN19A	Cyclophilin 19-1	27.9128	28.63	28.4839	28.6302	29.806	28.0496	30.1148	30.8907	30.8131	28.4506	25.4205	27.1304	31.021	31.5309	30.179	28.1626	29.2283	27.4553
Cre v06	Cre01.g037650	Cre01.g037650		NA	NA	NA	26.915	27.0208	26.6532	NA	NA	NA	NA	NA	NA	24.9446	NA	25.4454	NA	26.5407	29.854
Cre v06	Cre01.g037700	FAD9	Delta4-fatty acid desaturase	35.4218	30.9474	30.1724	30.8623	32.2895	32.4946	NA	NA	NA	NA	NA	NA	33.9436	32.5845	33.6086	31.7904	30.2559	32.2082
Cre v06	Cre01.g037800	Cre01.g037800	Thioredoxin-like protein	31.0497	30.9515	30.9235	31.5652	31.2808	30.5381	30.8317	31.0424	30.5076	30.9899	30.8111	30.8409	31.1604	31.4273	31.7382	30.9679	31.499	31.2041
Cre v06	Cre01.g037850	BCC2	Acetyl-CoA biotin carboxyl carrier	36.0113	35.8266	35.9277	35.8755	35.64	35.9183	35.1482	35.9582	35.3179	36.1589	36.6696	35.7754	37.0846	37.0701	36.8615	36.1866	36.9927	36.1685
Cre v06	Cre01.g038000	Cre01.g038000		24.6762	25.9533	23.1693	26.6455	25.4679	23.1606	30.0655	25.9541	NA	25.1651	26.0288	26.3489	22.7989	25.9268	29.4305	26.6291	24.3525	26.6057
Cre v06	Cre01.g038151	Cre01.g038151		NA	NA	NA	NA	NA	NA	28.6522	26.2859	28.7169	NA	29.1962	28.7822	NA	NA	NA	28.3534	28.005	26.2132
Cre v06	Cre01.g038200	Cre01.g038200		NA	25.9896	24.6531	26.8487	NA	26.9925	29.7283	NA	29.4342	NA	NA	NA	26.7842	26.4058	25.8674	26.4763	26.9451	26.706
Cre v06	Cre01.g038250	SDC1	Serine decarboxylase	34.1544	34.348	35.1275	34.753	34.7721	34.6318	35.3129	34.0548	34.447	33.1333	33.0358	33.0643	34.4947	34.5245	34.5046	34.4505	34.5535	34.9848
Cre v06	Cre01.g038400	CRT2	Calreticulin 2, calcium-binding protein	38.5448	38.8051	38.1955	39.2145	39.4222	39.5527	38.3001	38.4809	38.1583	38.5144	38.3134	38.5534	39.1191	38.7959	38.9287	38.9531	38.9435	39.0873
Cre v06	Cre01.g038550	SQD2	Sulfoquinovosyldiacylglycerol synthase	30.6373	31.3219	30.4706	30.5212	30.3157	30.8209	NA	NA	NA	27.322	27.6543	28.4143	30.1646	31.6545	30.1024	29.688	32.0309	29.5371
Cre v06	Cre01.g038600	FAD7	Omega-3-fatty acid desaturase	35.0857	34.0339	35.144	33.7008	34.6103	34.2692	NA	NA	NA	NA	NA	NA	35.448	35.2143	35.5744	35.1072	34.9697	33.9091
Cre v06	Cre01.g038650	SRS2	Serine/arginine-rich pre-mRNA splicing factor	32.0706	31.7404	33.0866	31.6228	31.833	30.1945	31.9568	32.2714	32.4166	32.1954	32.6445	31.5342	31.7227	31.7616	31.5435	31.5019	31.6425	30.8023
Cre v06	Cre01.g038850	Cre01.g038850		34.6694	34.5066	33.9206	34.9119	34.949	35.0656	34.1302	34.8458	33.668	34.5001	33.469	33.8087	34.3162	34.6744	34.5976	34.963	34.7255	34.8266
Cre v06	Cre01.g038900	Cre01.g038900		28.5167	NA	29.5001	24.0794	NA	26.5715	28.5856	28.2182	NA	NA	NA	NA	28.5923	30.5125	28.6821	NA	23.2261	28.4649
Cre v06	Cre01.g038950	SELF1	SelF/SelM homolog	28.0473	29.1786	30.2337	29.4863	28.1262	31.5871	30.2563	30.635	30.3663	30.0329	29.7278	29.4268	30.088	29.7832	28.8749	31.0225	28.8874	31.119
Cre v06	Cre01.g039150	CPLD5	Conserved in the plant lineage and diatoms 5	35.105	27.7069	28.865	30.2163	28.6511	28.2558	30.7156	30.9134	30.1727	28.6419	29.7738	28.7241	35.135	30.2853	28.7429	30.7533	30.2558	27.696
Cre v06	Cre01.g039200	IFT22	Intraflagellar transport protein 22	31.6747	31.4048	31.3132	28.0748	31.7731	29.6879	32.9161	32.7254	33.2189	32.4813	33.065	31.7039	32.053	31.8384	31.2364	30.8409	30.5318	30.7028
Cre v06	Cre01.g039250	RPS2	Cytosolic 80S ribosomal protein S2	39.5377	39.1889	39.1139	38.9557	39.3834	40.0812	39.0127	38.7533	38.4673	38.475	38.6858	38.5162	39.4551	39.5963	39.0477	39.649	39.0328	39.5294
Cre v06	Cre01.g039300	RB47	Polyadenylate-binding protein RB47	38.5547	38.3072	38.4826	37.4693	37.6786	37.7707	38.1913	38.4565	38.0434	38.3679	38.3986	38.5391	38.7729	39.0865	38.9762	39.0009	38.7208	38.8337
Cre v06	Cre01.g039350	NCR2	Cytochrome P450 reductase, possibly CYP505 family	31.6669	31.3503	31.6728	31.2504	30.2163	32.0229	31.5001	31.4946	32.3129	32.7973	31.3891	31.1937	31.9672	32.0903	32.9279	31.2692	31.1566	31.1208
Cre v06	Cre01.g039600	Cre01.g039600		NA	NA	NA	30.8724	NA	29.4599	NA	NA	NA	NA	NA	NA	26.5489	30.06	NA	NA	26.0893	26.9267
Cre v06	Cre01.g039750	PDF1B	Peptide deformylase	32.9792	33.2237	33.2885	32.8103	33.279	34.2351	32.8637	33.3349	32.4127	33.273	32.7221	34.0556	33.2469	33.2128	33.5409	33.6086	33.7673	33.6976
Cre v06	Cre01.g039850	CGL48	conserved protein related to lysine decarboxylase domain	NA	NA	NA	NA	NA	NA	NA	25.652	28.6016	27.1383	25.2992	25.2951	NA	NA	NA	NA	NA	NA
Cre v06	Cre01.g039900	Cre01.g039900	RNase Z-like protein	33.3496	34.0313	33.695	31.1053	29.4149	29.9698	31.9758	33.7473	32.4668	30.3836	33.1222	33.6359	34.4598	34.1154	34.3485	34.515	30.3116	31.329
Cre v06	Cre01.g040000	RPL26	Cytosolic 80S ribosomal protein L26	37.0318	37.3602	36.9146	35.5506	35.73	35.508	37.0618	37.4467	36.9169	36.3898	37.4339	36.2112	37.3777	37.1895	37.9686	35.6534	35.7059	34.5665
Cre v06	Cre01.g040100	Cre01.g040100		28.8895	29.3003	29.0971	29.9798	29.6472	29.2842	28.7285	28.5885	29.1004	29.1472	28.9847	29.7989	28.5332	29.1065	29.1205	28.5736	29.5836	29.1701
Cre v06	Cre01.g040200	Cre01.g040200	WNK protein kinase	32.8637	34.5087	34.3411	32.6759	32.1361	31.168	34.915	32.9035	34.9997	32.8592	32.9998	33.0258	34.2162	34.4201	34.3224	31.8819	31.7918	31.8875
Cre v06	Cre01.g040250	Cre01.g040250	DnaJ-like protein	27.3706	27.4332	27.1606	27.7809	27.321	27.1817	27.9981	27.9868	27.5855	NA	NA	NA	27.5502	27.7328	27.222	NA	NA	NA
Cre v06	Cre01.g040300	Cre01.g040300	Catechol O-methyltransferase	32.699	31.3173	30.1568	29.1437	28.7508	29.2982	29.0936	29.9549	33.4422	30.9285	26.7345	25.7534	29.3006	33.4361	30.9993	32.6439	30.2102	29.7614
Cre v06	Cre01.g040400	Cre01.g040400		31.2006	29.0712	30.544	29.0617	28.8117	31.1938	30.4869	31.3476	32.519	32.0151	32.3626	32.8886	30.526	30.0018	30.6636	31.0699	30.9124	30.9021
Cre v06	Cre01.g040450	HDT1	Histidine-aspartic acid phosphotransferase	30.663	30.6069	28.3175	31.2122	30.0173	30.4919	29.6243	31.4511	29.9309	30.3486	30.2293	30.5637	29.8216	30.3524	31.0887	31.5495	31.8712	31.9944
Cre v06	Cre01.g040500	Cre01.g040500		25.779	26.1635	26.4297	NA	23.9559	23.3749	NA	NA	NA	NA	NA	NA	28.3472	26.8779	27.2548	NA	NA	NA
Cre v06	Cre01.g040600	FAP327	Flagellar Associated Protein 327	NA	NA	NA	NA	NA	NA	26.9449	28.1264	25.865	28.4112	NA	27.6586	NA	NA	NA	NA	NA	NA
Cre v06	Cre01.g041000	Cre01.g041000		NA	NA	NA	NA	NA	NA	29.2517	NA	29.9638	30.4662	30.0079	30.6297	NA	NA	NA	NA	NA	NA
Cre v06	Cre01.g041100	Cre01.g041100	Histone-lysine N-methyltransferase	30.3561	29.8897	29.1321	30.8125	31.7258	30.5074	29.9098	32.0865	29.8282	29.5264	30.5986	29.7942	31.0254	29.9505	30.7306	31.1088	31.2218	31.3665
Cre v06	Cre01.g041450	Cre01.g041450	Phosphoprotein phosphatase 2C-related	26.4438	29.2322	29.2043	28.8494	28.5125	25.133	29.2167	28.1905	29.3121	28.2236	28.3646	28.7083	28.5317	29.0765	28.7865	29.5198	29.5467	29.5323
Cre v06	Cre01.g041500	Cre01.g041500		26.7497	26.5682	26.1661	27.69	27.4826	27.7406	27.257	27.4794	27.507	27.7578	27.6305	28.3157	26.1552	26.4339	26.0475	30.37	26.4733	26.7812
Cre v06	Cre01.g041950	Cre01.g041950		28.5409	28.5148	27.6215	26.2601	NA	25.7414	NA	NA	NA	NA	30.8081	26.6284	26.705	27.2597	28.2715	NA	NA	NA
Cre v06	Cre01.g042050	MSRB3	Methionine sulphoxide reductase	28.7121	30.6372	30.5707	31.2559	29.2805	29.5273	32.753	31.0739	31.0103	NA	33.0917	30.2834	30.3261	30.3153	30.4975	31.6123	31.4502	31.4686
Cre v06	Cre01.g042200	PBAS1	Photosystem II Associated Subunit 1	29.2898	28.7115	27.6268	29.2766	NA	28.9272	31.1927	30.8692	31.6666	28.5482	27.9822	29.1087	29.8316	30.2261	29.4334	28.0986	28.099	27.0979
Cre v06	Cre01.g042300	Cre01.g042300	Scavenger receptor cysteine rich (SRCR) protein	NA	NA	NA	22.892	NA	29.0621	NA	NA	NA	NA	NA	NA	NA	NA	NA	NA	NA	NA
Cre v06	Cre01.g042450	Cre01.g042450		NA	NA	NA	NA	NA	NA	NA	NA	NA	NA	NA	NA	27.8771	28.8507	NA	NA	NA	NA
Cre v06	Cre01.g042550	Cre01.g042550		34.4481	34.5938	34.6026	34.4958	34.6832	34.8232	35.6804	35.8635	34.3793	34.3302	34.161	34.3484	35.0731	35.0821	35.2218	34.6846	34.6431	34.3034
Cre v06	Cre01.g042750	ACH1	Aconitate hydratase	39.7755	39.9574	39.5231	39.9693	39.6732	39.5661	40.7294	40.9191	40.9373	40.8594	40.8284	41.3677	40.8854	40.9081	40.777	40.7888	40.6243	40.7275
Cre v06	Cre01.g042800	DVR1	3,8-Divinyl protochlorophyllide a 8-vinyl reductase, chloroplast precursor	35.5165	34.8919	34.9081	35.7544	36.1323	35.1747	35.3403	35.7106	35.0343	35.8268	35.7591	36.055	35.8943	36.1891	35.9657	36.5875	36.5612	36.5715
Cre v06	Cre01.g042850	Cre01.g042850		30.0361	31.4875	30.2106	31.9192	32.2715	30.4194	30.6994	30.3357	30.6976	31.4109	30.4422	30.8625	31.3734	31.0807	31.6904	31.5057	31.8021	31.5818
Cre v06	Cre01.g042900	RRM1	Putative rRNA (adenine-N6-)-methyltransferase	33.15	30.0523	31.2383	30.1139	30.7927	28.7012	29.7317	29.7323	29.8044	32.4768	30.4085	29.6865	30.6277	30.8295	30.7459	30.246	30.3627	30.5593
Cre v06	Cre01.g043000	Cre01.g043000		31.2032	29.9343	29.7373	30.5031	30.2185	30.4541	29.9056	29.8166	29.9137	30.4468	29.3688	30.3982	31.2363	31.1921	32.193	31.1389	30.8852	31.0536
Cre v06	Cre01.g043100	Cre01.g043100		NA	NA	NA	30.0115	NA	29.5753	28.4404	28.1923	28.9807	28.7371	29.8225	29.4451	NA	NA	NA	28.0791	27.7078	NA
Cre v06	Cre01.g043350	CAO1	Chlorophyllide a oxygenase, chloroplast precursor	30.4259	27.4803	24.7559	30.1985	NA	31.3074	NA	NA	NA	NA	NA	NA	30.2772	28.4542	30.2246	31.0054	29.5649	36.9297
Cre v06	Cre01.g043400	Cre01.g043400		26.882	27.1378	29.3739	33.2868	33.0371	32.8917	28.477	26.4329	27.5779	31.5798	26.4433	32.7615	28.5524	32.6021	29.6725	26.4124	25.1133	27.6712
Cre v06	Cre01.g043450	Cre01.g043450		33.7344	33.5933	33.3921	33.3263	33.192	33.311	33.1905	33.4227	33.2896	33.9587	33.8413	33.5232	33.7795	33.9631	33.6784	34.1252	33.8934	33.7215
Cre v06	Cre01.g043700	Cre01.g043700		28.9455	NA	28.9416	27.474	27.6609	28.1516	28.1566	28.6063	27.1052	NA	24.0466	26.3151	29.2671	29.3127	29.3807	24.5333	27.5987	27.3128
Cre v06	Cre01.g043750	BBS7	Bardet-Biedl syndrome-7 associated protein	NA	NA	NA	NA	NA	NA	NA	31.8597	30.0148	27.3458	32.8337	NA	30.9172	30.8427	31.1695	25.4992	25.8421	NA
Cre v06	Cre01.g044400	Cre01.g044400		31.6273	31.6919	31.6062	31.607	32.3318	29.7498	31.2732	31.8632	31.0494	31.7844	31.514	30.8915	31.9756	31.9835	31.1905	32.1255	31.4095	31.6679
Cre v06	Cre01.g044600	Cre01.g044600		33.943	33.2778	33.6119	31.941	32.5566	33.016	34.2959	34.3782	34.5395	34.3926	33.6691	33.7489	34.0065	33.9189	33.8762	34.1459	34.2938	33.2844
Cre v06	Cre01.g044650	Cre01.g044650		35.1071	35.2368	34.9683	33.3888	33.9968	32.4397	34.9674	35.2011	35.3359	35.5641	32.3803	33.9868	34.9527	35.2471	35.3312	33.691	33.6932	33.6405
Cre v06	Cre01.g044700	Cre01.g044700	Glutathione S-transferase	31.8941	32.083	31.4974	32.4131	32.8033	33.7404	31.7954	31.9802	32.2819	31.4962	31.868	31.2276	32.0551	32.4006	33.6052	32.8386	34.5067	32.0132
Cre v06	Cre01.g044750	Cre01.g044750		30.8496	31.3176	30.5892	30.6712	32.304	28.2698	29.7744	30.0156	29.155	30.174	29.0856	29.7058	30.6464	31.0844	30.6121	30.9505	28.9939	30.2989
Cre v06	Cre01.g044800	PFL1	Pyruvate-formate lyase	38.0474	38.2464	37.6618	38.6315	38.6214	38.5159	38.4001	39.5043	38.2914	38.3488	38.5216	38.4145	38.2805	38.0315	37.8787	38.0271	38.2774	38.2869
Cre v06	Cre01.g044850	Cre01.g044850		28.9613	28.2732	28.5852	28.9641	29.9615	29.5469	NA	NA	NA	26.2331	NA	29.9273	26.5814	NA	31.3143	31.9117	26.9447	29.9334
Cre v06	Cre01.g045100	Cre01.g045100		30.9565	31.3963	31.564	31.5413	31.9403	28.3887	31.5743	31.7039	27.9401	30.1362	29.3994	NA	30.8505	30.8925	27.7293	31.4312	27.7009	27.7785
Cre v06	Cre01.g045150	FAP304	Flagellar Associated Protein 304	22.9176	25.7576	25.8251	28.9206	29.7931	26.6143	23.9346	28.6459	27.5275	26.019	23.6657	NA	24.771	24.3272	24.2508	25.804	25.4292	27.0118
Cre v06	Cre01.g045350	DRC5	Nexin-dynein regulatory complex 5	NA	28.1406	28.1796	25.7061	29.6593	30.1294	30.9429	29.7257	28.1478	29.9611	29.3621	29.176	29.0591	28.9239	29.6427	NA	NA	NA
Cre v06	Cre01.g045500	Cre01.g045500		NA	NA	NA	NA	NA	NA	NA	NA	NA	NA	NA	NA	27.9358	27.4318	NA	NA	NA	NA
Cre v06	Cre01.g045550	TPT3	Triose-phosphate transporter	35.1358	35.624	35.2262	33.1957	33.2011	33.9973	34.9277	35.493	35.2005	35.579	35.5877	34.4828	35.2427	35.7084	35.7994	35.1149	33.7116	34.4389
Cre v06	Cre01.g045600	Cre01.g045600	Speract/scavenger receptor, transmembrane glycoprotein	32.3102	32.4306	31.8726	33.0538	33.2188	33.2914	32.0242	31.8025	32.1666	31.9588	31.7384	32.4004	32.6896	32.6784	32.5734	33.152	33.4559	33.0264
Cre v06	Cre01.g045640	Cre01.g045640		32.0109	32.6765	32.2964	33.1203	32.9446	32.6793	32.2757	32.3157	32.2156	32.4865	32.1618	32.359	32.4599	32.4723	32.1749	32.871	32.6636	33.2171
Cre v06	Cre01.g045700	CAT2	Catalase/peroxidase	NA	NA	NA	NA	NA	NA	26.7489	26.6594	27.1597	NA	NA	NA	NA	NA	NA	NA	NA	NA
Cre v06	Cre01.g045902	HCF101	[4Fe-4S]-cluster scaffold protein	31.8727	32.7092	34.3656	32.7013	32.8031	33.0465	31.8213	34.5186	31.9464	31.1656	31.029	31.6873	33.467	33.1588	34.2682	33.7658	33.047	31.9412
Cre v06	Cre01.g045903	DGAT1	Diacylglycerol O-acyltransferase, Type 1	NA	NA	NA	NA	NA	NA	27.5582	28.154	27.2361	NA	NA	NA	NA	23.9254	25.6562	NA	NA	NA
Cre v06	Cre01.g046150	ICP55	Intermediate Cleaving Peptidase 55	NA	28.4713	28.029	29.4762	NA	27.5956	29.0143	30.9542	28.1288	29.1774	28.4094	30.4807	28.9944	27.9171	32.4105	29.9278	30.7213	29.846
Cre v06	Cre01.g046237	Cre01.g046237		30.8171	NA	28.444	NA	NA	NA	27.7314	NA	28.8649	NA	NA	NA	27.8659	27.7388	27.8972	25.4712	25.3375	NA
Cre v06	Cre01.g046652	Cre01.g046652	Putative tyrosyl tRNA synthase	34.3615	34.4649	34.4125	33.9163	32.7163	34.2517	33.5415	33.591	33.894	33.9477	33.9525	34.3521	34.7962	34.7442	34.3872	34.7756	34.5717	34.8984
Cre v06	Cre01.g046800	MSP1	Membrane selenoprotein	29.6552	26.6948	27.6793	NA	NA	NA	28.702	NA	29.1155	26.5482	29.2346	27.3118	28.2642	30.1069	28.482	26.4409	26.7535	NA
Cre v06	Cre01.g046850	UBC13	E2 Ubiquitin conjugating enzyme	32.6589	32.8541	31.9965	31.848	32.4333	31.4771	31.5436	31.8629	31.8592	32.4985	31.9912	32.328	31.9247	32.2391	32.5542	32.9967	33.0032	32.6053
Cre v06	Cre01.g047229	Cre01.g047229		32.6832	32.2038	32.5755	31.9014	32.1299	31.0856	30.9338	29.5689	32.2609	32.3184	32.6282	32.4885	32.3692	32.634	32.6185	33.2226	33.0671	33.0263
Cre v06	Cre01.g047450	CPLD17	conserved expressed organelle-targeted protein	NA	NA	NA	27.8649	26.0238	28.002	NA	NA	NA	NA	NA	NA	NA	NA	NA	NA	NA	NA
Cre v06	Cre01.g047550	RAB6	Small Rab-related GTPase	32.8342	33.1144	33.3814	34.0892	34.2925	32.728	33.5237	33.3558	33.7931	33.5985	33.2495	32.9217	33.1172	33.624	33.3752	33.9177	33.5564	34.5128
Cre v06	Cre01.g047600	Cre01.g047600	Short-chain dehydrogenase/reductase	30.7915	30.7016	30.3549	31.7569	30.8156	31.5523	31.1475	31.3413	30.3659	31.401	31.3607	31.3477	31.533	31.5897	31.7114	30.7739	31.5099	31.0073
Cre v06	Cre01.g047700	CYN40	Cyclophilin 40	34.4402	33.9163	34.253	34.1247	33.8513	33.6032	32.8572	32.4608	33.0041	32.6184	33.0424	33.3064	34.4041	34.3811	34.2428	33.9667	34.0221	34.3969
Cre v06	Cre01.g047750	RPL18A	Cytosolic 80S ribosomal protein L18a	37.206	37.5565	37.1586	36.872	36.6584	37.4044	37.6449	38.0543	37.7506	37.1645	36.9818	37.1679	38.0194	38.061	38.0875	37.6034	37.5135	37.4583
Cre v06	Cre01.g047800	GRX6	Glutaredoxin 6, CGFS type, chloroplastic	35.1959	34.6312	34.5396	35.5135	36.0504	36.8233	37.0968	37.5331	34.8343	34.6117	35.6905	35.4799	37.7246	37.6311	35.8717	35.3555	35.1891	35.3468
Cre v06	Cre01.g047850	Cre01.g047850		29.2864	30.0119	29.5811	30.6974	30.3293	30.8682	29.0981	30.0028	27.4295	30.2561	27.4363	29.9818	30.3344	29.6223	28.9715	30.087	29.5629	30.3816
Cre v06	Cre01.g047950	IFT27	Intraflagellar transport protein 27	NA	NA	NA	NA	NA	NA	29.2168	29.9489	29.2508	27.8595	27.8269	28.1435	NA	NA	NA	NA	NA	NA
Cre v06	Cre01.g048000	TPM1	Tropomyosin 1	28.8557	28.7476	28.392	25.585	28.0785	28.2824	27.2797	29.435	31.4673	28.9128	26.3169	28.4795	28.625	25.7212	28.1126	27.8657	25.1709	26.1435
Cre v06	Cre01.g048050	COAB1	Phosphopantothenate-cysteine ligase, CoA biosynthesis	28.3545	32.1179	28.7858	27.1437	30.0551	27.608	28.3581	30.4603	28.9201	31.8815	29.313	32.2546	28.4941	28.9341	NA	27.0571	30.1427	32.2871
Cre v06	Cre01.g048100	Cre01.g048100		27.8932	28.5629	25.6106	28.9785	29.4424	30.0282	29.9785	29.9647	28.7798	29.1929	29.4465	29.1104	29.3942	27.5338	29.1463	29.303	29.177	27.3962
Cre v06	Cre01.g048150	HLA8	Transcriptional co-activator/nuclease induced by high light	30.3493	30.8441	30.6299	30.0336	31.7236	32.3817	31.061	31.1626	29.246	31.5368	29.485	29.4498	31.7287	31.6105	31.5434	30.5662	31.4855	31.6687
Cre v06	Cre01.g048400	DZP1	DAZ interacting zinc finger protein 1	28.1312	30.8137	28.57	29.743	28.6131	29.9001	29.4668	31.1708	31.7306	29.2104	32.7097	27.7729	28.708	29.6128	29.1015	29.4083	28.9783	31.7381
Cre v06	Cre01.g048450	Cre01.g048450		NA	NA	NA	NA	NA	NA	NA	NA	NA	NA	NA	NA	25.0215	NA	32.0854	NA	NA	NA
Cre v06	Cre01.g048650	Cre01.g048650		NA	NA	NA	31.0676	NA	29.9034	NA	NA	NA	NA	NA	NA	NA	NA	NA	28.7391	30.7937	31.171
Cre v06	Cre01.g048750	PPR7	PentatricoPeptide Repeat protein 7	31.584	31.0354	31.261	32.6796	31.3974	31.9509	31.8667	32.0368	31.5259	31.6109	32.0954	32.1781	31.3856	31.8851	32.2645	32.0236	31.0886	32.0032
Cre v06	Cre01.g048850	Cre01.g048850		30.1071	29.6006	30.1495	32.9194	28.5727	29.3228	30.5929	31.2004	31.6524	30.5834	30.1884	30.5247	29.792	31.8052	30.0759	32.6348	29.1748	30.1721
Cre v06	Cre01.g048900	Cre01.g048900	Global Transcription factor	26.9201	26.4243	30.5408	28.9861	28.0744	26.5466	NA	NA	NA	27.3532	24.9828	27.9681	26.6585	26.8237	28.2164	27.1548	29.3119	27.0728
Cre v06	Cre01.g048950	PYR5	Uridine 5'- monophosphate synthase	34.456	34.8524	34.3923	34.9636	34.8783	35.3493	34.8208	34.3443	34.678	35.3939	35.2165	34.8741	34.816	34.8019	35.0524	35.235	35.1495	35.0422
Cre v06	Cre01.g049000	RAF2	RuBisCO assembly chaperone, chloroplastic	33.3098	32.2485	32.4253	33.53	33.4012	33.9147	33.7458	33.6189	33.5044	33.5929	33.827	34.4695	33.9185	34.0118	34.4013	34.8522	34.2811	34.4455
Cre v06	Cre01.g049050	Cre01.g049050		31.4949	31.7963	31.4866	32.8822	32.5779	32.3061	31.6441	30.8555	31.913	32.5098	31.789	31.9031	31.8088	31.9356	31.4716	31.8958	32.1553	32.2957
Cre v06	Cre01.g049100	Cre01.g049100		NA	21.2677	23.2872	25.5662	NA	26.9654	25.4368	24.8743	24.5111	NA	NA	NA	24.2728	24.519	23.6054	NA	NA	NA
Cre v06	Cre01.g049132	Cre01.g049132		27.7566	25.845	26.6532	26.3811	NA	27.2891	NA	28.1718	27.6788	NA	NA	NA	29.4089	28.6238	24.4633	NA	NA	NA
Cre v06	Cre01.g049350	Cre01.g049350		30.3641	30.7218	30.492	31.1178	32.1005	31.434	28.0651	30.681	30.7445	30.5012	30.5394	30.8339	28.4229	30.3898	30.7479	31.4085	31.2978	30.9804
Cre v06	Cre01.g049400	Cre01.g049400		27.5883	NA	27.6041	NA	NA	NA	28.2435	28.6752	27.7195	28.6681	27.647	29.6483	27.3631	NA	27.6884	28.4233	28.4426	29.4692
Cre v06	Cre01.g049450	Cre01.g049450		27.3962	30.4874	29.1625	31.3656	30.0665	31.5401	27.3041	28.7041	27.3356	28.7706	28.2123	NA	28.6087	26.7972	30.2807	29.9833	29.8549	28.073
Cre v06	Cre01.g049500	COX2B	Mitochondrial cytochrome c oxidase subunit II, protein IIb of split subunit	35.6271	35.9545	35.7322	36.4669	36.5829	36.1103	35.8258	36.1082	35.9196	36.2777	36.1194	35.9624	35.8941	35.9104	36.0903	36.4875	37.2166	37.1121
Cre v06	Cre01.g049550	Cre01.g049550		31.8521	32.1304	32.6134	33.3092	32.0659	33.5298	32.2468	32.5769	32.2993	32.9296	32.5219	32.5773	32.4926	33.0654	31.0185	33.0964	32.4422	31.9584
Cre v06	Cre01.g049600	Cre01.g049600	Assembly factor for chloroplast ATPase	29.1831	31.3235	29.6755	29.8101	31.5578	32.6898	30.7524	31.9238	34.5368	32.0986	31.8499	31.7907	30.7074	31.0832	30.4975	30.8197	31.7709	29.6732
Cre v06	Cre01.g049650	Cre01.g049650		26.1227	24.3525	24.7868	NA	NA	NA	26.0763	27.4179	27.676	NA	27.4048	27.0343	NA	NA	NA	NA	NA	NA
Cre v06	Cre01.g049900	Cre01.g049900		31.9757	32.4158	32.5064	32.1077	31.5958	32.3019	32.6286	32.4831	32.996	32.8224	32.5971	32.9416	31.9794	32.421	32.7466	32.7428	32.7096	32.8375
Cre v06	Cre01.g049950	VLE1	Sporangin (Vegetative Lytic Enzyme 1)	30.9524	30.7903	30.115	31.165	31.1098	31.8654	32.6874	32.6793	32.6393	33.0433	32.5881	33.0494	31.9219	31.7334	31.775	33.1037	31.4659	31.4581
Cre v06	Cre01.g050050	GUM1	Putative guanidinoacetate N-methyltransferase	30.0844	28.7762	30.4487	31.9447	30.8084	31.4196	31.3464	29.849	30.1641	30.3962	30.4246	30.56	31.4571	30.2113	30.4371	29.761	30.0367	32.0636
Cre v06	Cre01.g050100	DPD1	Diaminopimelate decarboxylase	35.3071	34.7095	34.3761	35.306	33.608	35.0867	33.6689	34.2602	33.7279	34.0775	34.4828	34.7301	35.2725	34.9859	35.3021	34.7522	35.0926	34.957
Cre v06	Cre01.g050150	NFO1	NADH:flavin oxidoreductase/NADH oxidase	31.8281	32.2969	32.1492	33.2675	32.9353	31.7519	32.2065	32.4258	31.5688	31.3348	32.3979	31.6591	32.5442	32.4669	32.6962	33.2017	32.7088	32.8174
Cre v06	Cre01.g050400	TIM22C	translocase of inner mitochondrial membrane 22 homolog	NA	NA	NA	25.3316	26.3266	22.8489	28.4532	28.6941	28.9841	28.976	30.2246	29.4191	NA	NA	NA	29.9513	NA	29.5405
Cre v06	Cre01.g050550	Cre01.g050550		33.3423	33.1892	33.7175	32.1571	31.9834	31.5554	34.4339	34.5759	34.4785	33.251	34.485	31.5684	33.5716	33.2464	33.3003	32.0189	28.9763	31.9692
Cre v06	Cre01.g050600	Cre01.g050600		NA	NA	NA	27.6896	28.3308	26.3676	29.9489	30.142	28.5787	NA	28.638	26.268	31.123	32.4276	29.3027	29.8044	NA	30.2298
Cre v06	Cre01.g050650	Cre01.g050650		NA	NA	NA	NA	NA	NA	NA	24.0893	29.2887	NA	NA	NA	NA	NA	NA	NA	NA	NA
Cre v06	Cre01.g050850	PKL1	Protein Phosphatase 1 beta	34.5185	34.755	34.6376	34.4512	34.2221	33.8002	34.1655	35.5691	34.3369	35.0917	34.5383	35.1095	34.7988	35.2289	34.6103	34.8842	35.0513	34.8326
Cre v06	Cre01.g050950	CHLP1	Geranylgeranyl reductase CHLP	38.7287	38.4861	38.3941	38.7222	37.756	39.0867	36.4433	36.5249	36.6685	36.8036	36.798	37.1793	38.9202	39.1094	39.0415	39.6403	39.3279	39.3167
Cre v06	Cre01.g051000	Cre01.g051000	Protein-/Histone-arginine N-methyltransferase	32.0546	32.0433	31.1247	31.7172	32.1648	31.772	32.4029	33.297	32.4576	32.7378	31.9304	32.1874	32.1668	32.2896	32.2051	32.5244	32.1217	32.1181
Cre v06	Cre01.g051100	Cre01.g051100		33.01	33.0396	32.6733	32.6549	32.58	32.6704	32.9299	32.9951	32.7347	32.0016	32.1927	32.668	33.2451	33.15	33.1115	32.6165	31.7664	32.5941
Cre v06	Cre01.g051174	Cre01.g051174	bZIP transcription factor	NA	NA	NA	22.2073	NA	25.1897	NA	NA	NA	NA	NA	NA	NA	NA	NA	NA	NA	NA
Cre v06	Cre01.g051250	DLE1	Flagellar outer dynein arm 18 kDa light chain LC4	28.6344	28.4747	29.0268	29.6547	29.6731	29.1056	29.3055	29.6419	30.7863	30.042	29.8524	29.4673	28.1221	28.8057	28.3399	28.2451	28.4181	NA
Cre v06	Cre01.g051450	Cre01.g051450		33.4663	32.6437	33.1539	33.8691	32.0735	34.3374	33.1251	33.3	33.2788	33.4394	33.3242	32.31	32.5793	33.6611	33.6694	33.6626	33.843	33.9474
Cre v06	Cre01.g051500	Cre01.g051500		34.6063	33.685	34.614	31.9909	32.1754	32.9414	35.0917	35.6573	35.2811	33.9045	34.337	33.4931	35.4451	34.2552	34.778	32.6248	32.4228	30.9475
Cre v06	Cre01.g051750	Cre01.g051750		NA	NA	NA	NA	NA	NA	26.6457	27.7547	27.3932	NA	29.9133	24.4166	NA	26.0115	28.7921	NA	NA	NA
Cre v06	Cre01.g051800	AST2	Aspartate aminotransferase	30.7146	30.5298	NA	31.7152	31.6223	30.7009	NA	29.8819	27.4012	28.4064	28.4251	28.8469	30.7174	30.3972	29.8324	31.5315	31.2872	31.0525
Cre v06	Cre01.g051900	RIP1	Rieske iron-sulfur protein of mitochondrial ubiquinol-cytochrome c reductase	35.7515	34.0652	35.2644	34.7211	35.1467	35.3288	35.7374	35.4763	36.3772	35.512	35.8116	36.6732	35.4985	35.4532	35.7071	35.8151	35.4108	36.2022
Cre v06	Cre01.g051950	ASP2	Pepsin-type aspartyl protease	30.6759	32.3372	32.0212	32.5781	32.5621	33.5695	31.1492	31.1086	31.2327	31.6755	31.5978	31.7013	32.7315	32.2958	30.2084	32.3721	32.5871	32.1419
Cre v06	Cre01.g052000	ZNG1	Zn chaperone	31.5016	31.5552	32.0403	31.1628	31.7881	31.8211	30.7776	31.0253	31.634	31.133	31.9209	31.6101	31.9078	32.35	32.1676	32.1406	31.6181	31.8557
Cre v06	Cre01.g052050	UCC1	Ubiquinol-cytochrome c reductase complex chaperone	27.401	29.431	29.1097	29.8287	32.0229	30.9498	23.6846	29.0925	27.5832	28.4747	27.9515	28.4637	29.428	29.9383	29.9572	30.6026	30.9457	32.5819
Cre v06	Cre01.g052100	PRPL18	Chloroplast ribosomal protein L18	32.6525	32.82	32.7174	32.7757	31.5401	31.3053	34.8091	33.5475	33.9261	34.5091	34.3029	34.1647	34.7216	34.3392	34.0379	32.2142	33.2361	32.3179
Cre v06	Cre01.g052200	Cre01.g052200		28.8486	28.8209	27.8831	28.2758	29.2048	NA	29.531	30.2455	29.1959	29.5049	29.3792	30.564	28.6142	28.9084	28.9054	28.6592	29.8564	28.714
Cre v06	Cre01.g052250	TRXX1	Thioredoxin x, chloroplastic	33.2873	33.6303	34.3688	35.0068	34.5328	33.9965	34.3527	34.5363	34.0806	34.3444	34.4481	34.7764	34.1886	33.6262	34.2983	34.5516	34.5738	34.5691
Cre v06	Cre01.g052300	E2F1	Transcription factor, E2F and DP-related	27.5474	28.9886	29.5791	27.9064	28.8415	30.4247	28.4923	27.808	28.526	34.7156	28.0079	28.6413	36.0155	29.7138	36.0414	30.6417	28.0655	35.6518
Cre v06	Cre01.g052350	MRPL20	Mitochondrial ribosomal protein L20	NA	NA	NA	NA	NA	NA	27.5662	26.3894	25.575	25.1073	NA	26.3223	NA	NA	NA	NA	NA	NA
Cre v06	Cre01.g052650	VIP2	inositol hexakisphosphate kinase	NA	NA	NA	28.4553	29.0883	NA	NA	NA	NA	NA	NA	NA	NA	28.0668	27.3213	NA	NA	NA
Cre v06	Cre01.g053000	GPD2	Glycerol-3-phosphate dehydrogenase/dihydroxyacetone-3-phosphate reductase	33.9579	35.1869	34.6197	35.9358	35.807	35.4797	26.8454	29.9858	30.5425	24.3479	26.2694	26.0089	33.8714	33.2846	33.9332	34.906	34.5846	34.0901
Cre v06	Cre01.g053288	Cre01.g053288		26.2492	30.0578	29.6404	30.7307	27.5991	28.2326	31.4527	30.8892	29.3929	30.0389	29.4434	29.8775	31.1594	31.23	31.193	30.9888	30.8805	27.6682
Cre v06	Cre01.g053300	AIH1	Agmatine iminohydrolase	NA	NA	NA	NA	NA	NA	NA	NA	NA	NA	NA	NA	26.8981	NA	27.9659	29.4675	28.293	NA
Cre v06	Cre01.g053500	Cre01.g053500		NA	NA	NA	NA	NA	NA	NA	26.9142	25.7157	NA	NA	NA	NA	NA	NA	24.0543	23.174	NA
Cre v06	Cre01.g053550	Cre01.g053550		NA	30.1246	28.1388	NA	NA	NA	NA	NA	NA	NA	NA	NA	NA	NA	NA	NA	NA	NA
Cre v06	Cre01.g053600	MRPL27	Mitochondrial ribosomal protein L27	26.6694	25.4075	NA	26.4231	NA	26.1311	29.4964	28.4463	25.7756	25.5783	25.4568	25.7064	28.1482	29.1917	28.5941	NA	NA	NA
Cre v06	Cre01.g053750	LPL3	Putative lipoate A/B protein ligase	NA	28.5116	27.5471	28.6743	29.5304	NA	28.8956	29.5208	28.5541	27.5672	28.0838	25.1354	28.1829	29.761	30.2807	30.2423	29.2691	30.6202
Cre v06	Cre01.g053900	Cre01.g053900		27.9902	32.6686	29.9157	29.2015	26.3208	25.9095	30.158	29.4858	28.9374	27.4863	28.2612	29.2017	28.5873	29.3283	29.6147	28.3858	29.6378	29.1978
Cre v06	Cre01.g053950	Cre01.g053950		30.9793	32.2878	30.1733	31.8745	31.2035	32.4897	NA	NA	NA	NA	NA	NA	31.3863	32.7258	30.7045	31.0369	31.2229	30.2271
Cre v06	Cre01.g054000	Cre01.g054000		27.0374	27.4911	28.4048	26.5549	27.6976	27.4395	29.0777	30.664	28.2227	28.6375	26.6911	27.8614	26.6853	27.0586	27.8769	27.1972	27.1414	NA
Cre v06	Cre01.g054100	Cre01.g054100		NA	NA	NA	29.4484	27.9616	NA	NA	31.7208	25.6362	NA	NA	NA	28.3507	NA	28.6462	27.1129	26.7194	NA
Cre v06	Cre01.g054150	NTRC1	NADPH-dependent thioredoxin reductase C, chloroplastic	34.1136	33.6048	33.5437	34.1062	34.704	34.2639	32.4987	33.6715	33.0611	33.0253	33.0187	33.0261	34.1444	34.0393	33.9028	33.9746	33.6004	33.6809
Cre v06	Cre01.g054500	Cre01.g054500		35.1152	36.0404	35.7332	36.152	36.0116	35.6044	37.9328	38.2471	37.9247	37.7487	37.6147	37.2322	36.6818	36.8292	36.6138	36.7037	36.5016	36.6199
Cre v06	Cre01.g054600	Cre01.g054600		30.3008	NA	30.28	NA	NA	NA	NA	NA	NA	NA	NA	NA	NA	NA	NA	NA	NA	NA
Cre v06	Cre01.g054700	Cre01.g054700		27.4307	28.5841	28.6085	NA	NA	NA	33.0804	29.3634	33.1091	NA	NA	NA	31.2576	31.2102	29.6499	NA	NA	NA
Cre v06	Cre01.g054750	Cre01.g054750		NA	32.0963	33.0118	NA	NA	NA	NA	NA	NA	NA	NA	NA	NA	NA	NA	NA	NA	NA
Cre v06	Cre01.g054800	Cre01.g054800		32.7371	33.5607	33.0441	33.4636	32.925	33.8557	32.6523	33.4077	33.5789	32.2729	32.569	32.2368	33.0681	33.2085	33.2947	32.9023	32.8708	32.7211
Cre v06	Cre01.g054850	Cre01.g054850		36.7367	36.5631	36.3871	36.9035	37.1991	37.2729	36.3629	36.6432	36.4313	36.4174	36.7959	37.9584	36.964	36.8338	36.5932	36.8769	36.3674	36.9676
Cre v06	Cre01.g054900	Cre01.g054900		28.7963	28.5806	28.1397	30.4831	30.2652	28.6664	28.1947	28.3384	27.9525	27.4711	NA	27.9586	29.5388	29.5026	29.4208	28.7131	30.8959	30.2314
Cre v06	Cre01.g054950	Cre01.g054950		28.4241	27.7951	27.4601	28.8812	29.6691	23.1383	NA	NA	NA	26.6337	26.438	28.144	27.471	28.391	28.7269	27.7977	28.5095	28.3403
Cre v06	Cre01.g055000	Cre01.g055000		31.2522	31.0021	31.6044	30.4966	30.598	31.3271	31.7714	31.8957	31.3879	30.1798	31.7657	30.8396	31.8922	31.8704	31.3929	31.0455	30.4054	30.3196
Cre v06	Cre01.g055250	Cre01.g055250		NA	NA	NA	NA	NA	NA	30.4754	31.9049	31.0298	NA	NA	NA	NA	NA	NA	NA	NA	NA
Cre v06	Cre01.g055400	Cre01.g055400		30.548	28.9395	29.5982	28.9006	28.4235	28.4078	31.8642	30.6629	31.343	29.34	30.8884	29.9536	30.9358	30.4487	30.0447	29.292	28.4625	27.3492
Cre v06	Cre01.g055408	ACS2	Acetyl-CoA synthase	35.7584	35.5835	35.4772	36.5462	36.5583	36.9593	34.2842	34.5594	34.0639	34.3025	35.1002	35.6186	36.6711	36.2149	36.1011	36.7139	36.6922	36.9095
Cre v06	Cre01.g055412	Cre01.g055412		NA	NA	NA	NA	NA	NA	NA	NA	NA	NA	NA	NA	NA	NA	NA	27.4899	NA	28.1846
Cre v06	Cre01.g055420	PP2A1	Phosphatase PP2A, B subunit	34.2953	33.012	33.818	34.2486	34.1125	34.0182	33.7925	33.7772	34.6538	34.244	34.5004	34.2944	34.1188	34.4958	34.0364	33.7805	33.9693	32.7003
Cre v06	Cre01.g055453	ALS2	Acetolactate synthase, small subunit	35.6049	35.7091	35.5544	35.5756	35.6664	35.8788	35.7302	35.7722	35.6025	35.3942	36.0684	35.4601	36.0518	36.1593	35.8161	35.9309	35.9145	35.6124
Cre v06	Cre01.g055469	Cre01.g055469		NA	NA	NA	NA	NA	NA	NA	NA	NA	NA	NA	NA	NA	NA	NA	30.174	NA	25.3466
Cre v06	Cre01.g055550	COX11	Mitochondrial cytochrome c oxidase assembly protein	NA	29.6965	28.8673	NA	29.9249	29.9685	28.5823	NA	27.2151	29.3319	29.1557	29.3685	29.722	30.09	28.3574	29.4776	30.4635	29.1906
Cre v06	Cre01.g055600	Cre01.g055600	Putative kinesin-like motor protein	NA	NA	NA	NA	NA	NA	NA	NA	NA	NA	NA	NA	NA	25.6328	27.1558	NA	NA	NA
Cre v06	Cre01.g056331	Cre01.g056331		27.6081	28.9712	27.3095	29.4163	29.3412	30.1529	31.8097	31.8481	31.5643	29.666	29.3018	29.5647	31.2811	31.1079	29.444	29.4437	28.3226	29.1791
Cre v06	Cre01.g057061	Cre01.g057061		35.9223	30.489	35.7496	29.7118	30.807	31.2159	29.8896	30.176	30.2157	29.0667	29.0967	30.5495	36.0092	36.0781	36.1321	29.8353	29.5679	30.6387
Cre v06	Cre01.g058521	ALG11	Alpha-1,2-mannosyl transferase 11	30.164	28.6021	33.5034	30.8487	29.7183	31.1262	29.0762	29.1173	29.0038	28.7053	28.9128	29.641	29.6028	29.2304	30.1107	30.9268	27.6941	31.0825
Cre v06	Cre01.g058886	Cre01.g058886		33.1504	34.0902	32.6825	33.7086	33.7039	33.6414	34.1667	33.1989	32.2487	32.7725	33.1365	33.7879	31.7856	33.0116	33.8916	33.2832	34.2829	34.1853
Cre v06	Cre01.g061077	CGL93	predicted protein	36.4317	36.6933	34.9858	34.9004	37.1054	37.5019	34.0503	35.4995	34.6428	36.0022	34.5167	34.7061	36.0943	36.004	36.3038	36.8355	35.1089	35.0244
Cre v06	Cre01.g061442	Cre01.g061442		NA	NA	NA	32.9756	31.4837	31.009	27.9895	NA	30.589	29.0409	NA	29.9086	25.7768	28.1857	28.833	29.2744	29.6587	29.7297
Cre v06	Cre01.g061807	Cre01.g061807		29.0709	28.6884	28.345	29.5303	29.5329	31.0889	26.4403	29.0058	28.1758	29.1157	28.37	28.5423	28.2405	27.0359	28.5183	30.2533	28.3818	30.2802
Cre v06	Cre01.g062172	HBV1	Histone H2B variant	31.4376	32.6436	31.7492	33.3487	33.3041	34.0358	33.3562	33.5308	33.2629	33.2609	33.2944	34.2582	33.3554	32.7882	33.3695	33.0459	33.2569	33.1587
Cre v06	Cre01.g063267	Cre01.g063267	Bystin-like protein	31.8278	29.9404	31.0002	29.368	31.0311	30.8592	31.2477	31.8677	31.2676	30.6841	30.6432	30.616	30.386	31.1258	31.2997	30.5686	28.3512	30.2929
Cre v06	Cre01.g063632	Cre01.g063632		NA	NA	NA	NA	NA	NA	NA	NA	NA	NA	NA	NA	22.694	NA	22.9198	NA	NA	NA
Cre v06	Cre01.g063997	Cre01.g063997		32.2772	31.2513	31.9102	32.5559	34.2464	32.2784	33.965	34.2878	33.11	32.1409	32.7925	32.7027	33.4347	32.3864	33.0284	32.5372	32.7461	32.1865
Cre v06	Cre01.g065822	IFT122	Intraflagellar Transport Protein	31.6334	31.199	30.5514	31.9339	31.8173	31.6035	33.1333	34.1692	33.4498	32.7674	32.6204	33.2125	31.9512	32.3678	32.0827	31.5558	31.628	31.3513
Cre v06	Cre01.g066552	TRXF1	Thioredoxin f1, chloroplastic	31.2068	32.8135	31.6062	32.9137	29.5986	29.2417	32.2476	32.6768	32.8859	31.2639	30.9833	31.8555	31.7609	32.7935	32.8551	33.2045	32.2289	29.4865
Cre v06	Cre01.g066917	LHCBM1	Light-harvesting Chlorophyll a/b binding protein of LHCII	40.0113	41.1653	40.2461	40.7587	41.6824	41.3764	39.5986	40.6514	39.354	39.4583	39.776	39.9713	40.992	40.8173	41.3999	41.3823	40.9523	41.6007
Cre v06	Cre01.g068377	Cre01.g068377		29.3516	28.618	27.2112	27.832	27.8973	29.8997	29.3731	30.4519	30.1649	28.59	29.6434	28.8612	28.6216	28.6509	27.6119	30.2451	27.5992	29.0875
Cre v06	Cre01.g068742	Cre01.g068742		35.2321	30.5982	33.9747	28.8256	29.697	29.4933	32.3301	31.1252	30.752	35.1707	34.9479	34.3968	35.3587	35.2622	34.5511	33.4652	31.0486	33.1272
Cre v06	Cre01.g069472	TSC2	Putative organellar cysteinyl tRNA synthetase	34.2505	33.533	32.4646	34.4817	33.1128	33.7326	32.4274	34.147	33.7953	33.8776	33.6867	33.7145	33.8296	33.6754	33.2025	32.8676	34.0708	34.036
Cre v06	Cre01.g070202	Cre01.g070202		31.7678	30.8736	31.0054	30.4357	33.139	33.018	31.736	32.308	25.4997	25.2975	29.6173	29.526	32.9779	30.3377	32.2	32.0935	32.3227	31.7622
Cre v06	Cre01.g070567	Cre01.g070567		31.996	30.1862	30.1301	30.9294	31.1286	30.2757	32.0696	32.2843	32.5297	30.4448	30.5645	30.9908	31.7798	33.528	31.4274	33.0344	30.4588	30.7996
Cre v06	Cre01.g070932	Cre01.g070932		NA	NA	NA	NA	NA	NA	26.8165	NA	25.3726	NA	NA	NA	NA	NA	NA	NA	NA	NA
Cre v06	Cre01.g071662	ACS1	Acetyl-CoA synthetase/ligase	31.4625	NA	32.8584	33.1708	25.3881	32.3038	35.1187	37.4244	32.1474	34.5257	32.0301	29.67	34.4545	34.6337	34.5965	25.8538	NA	34.5686
Cre v06	Cre01.g800000	Cre01.g800000		35.5551	35.4074	35.3001	35.4611	35.8794	36.4811	34.6958	32.6849	34.3229	32.7492	34.9698	32.3375	35.2754	34.6431	35.1753	35.9618	35.971	35.527
Cre v06	Cre01.g800035	Cre01.g800035		25.7889	27.4569	28.4165	NA	NA	NA	26.0999	25.2485	NA	27.3627	NA	28.1306	NA	NA	NA	27.4215	27.9465	NA
Cre v06	Cre01.g800046	Cre01.g800046		28.1088	34.4056	24.3423	34.7827	34.785	35.1095	23.7826	25.4137	26.2299	NA	NA	NA	26.3517	34.2188	34.308	30.431	34.8212	23.9827
Cre v06	Cre01.g800047	Cre01.g800047		29.3436	29.7781	31.0152	30.3854	29.9211	30.3663	29.1268	29.3642	29.3082	29.6482	28.4973	28.9608	28.952	29.8923	29.7153	25.2128	28.8968	24.5729
Cre v06	Cre01.g800049	Cre01.g800049		28.7994	28.6167	28.2704	NA	NA	NA	29.0607	29.8595	29.3614	29.2089	27.846	29.8433	29.122	28.3824	27.1312	NA	NA	NA
Cre v06	Cre01.g800083	Cre01.g800083		28.6665	30.8173	29.9747	30.4535	31.6549	32.0085	29.044	29.6344	30.2962	30.3168	30.0946	29.4279	30.8566	29.3215	26.2487	30.5239	29.4443	29.1648
Cre v06	Cre01.g800091	Cre01.g800091		32.0843	31.829	32.0614	31.3411	31.5051	31.5965	31.8226	33.7334	31.0228	30.5767	31.6583	31.3077	31.2148	32.4195	31.8151	31.9906	31.9929	32.2883
Cre v06	Cre01.g800096	Cre01.g800096		29.6201	30.373	29.1372	30.4689	29.0886	30.0519	28.0269	29.993	28.1566	28.2163	29.4648	28.7688	29.8116	29.3294	28.6943	29.4602	30.1902	29.9566
Cre v06	Cre01.g800102	Cre01.g800102		33.447	30.5536	33.0917	31.4684	33.3432	31.8973	32.305	33.0842	33.0119	33.6866	33.2396	31.9593	35.1041	32.9234	32.9188	32.6423	33.1074	33.8883
Cre v06	Cre01.g800135	Cre01.g800135		28.6478	30.812	28.619	30.2375	29.5794	28.4375	29.2248	28.6138	NA	28.3244	26.9461	28.5164	29.8421	29.7986	30.256	29.1046	29.6389	30.2636
Cre v06	Cre01.g800139	Cre01.g800139		32.0726	27.1641	32.1897	28.225	28.7282	21.6334	27.2864	29.0508	26.1215	30.5294	27.0543	NA	27.7909	31.0777	28.9295	27.7928	28.6585	31.9514
Cre v06	Cre01.g800140	Cre01.g800140		25.2388	NA	27.4807	NA	NA	NA	27.941	31.3743	23.6544	NA	NA	NA	26.3684	27.4773	24.1305	NA	NA	NA
Cre v06	Cre02.g073200	THD1	putative threonine dehydratase and component psaA trans-splicing sub complex II	34.331	34.3146	33.9071	34.3151	34.0294	33.9693	34.0042	34.8936	33.9594	33.9352	33.8325	34.5993	34.5284	34.7406	34.6013	34.1962	34.3991	34.7177
Cre v06	Cre02.g073250	Cre02.g073250		NA	25.7931	25.1005	NA	25.4821	27.6516	34.6086	31.531	29.0181	26.7055	28.1981	25.7619	25.4191	27.3101	26.0631	25.2775	24.8083	26.6699
Cre v06	Cre02.g073400	Cre02.g073400		28.7522	25.7724	NA	NA	26.9047	27.248	29.2323	28.4108	28.75	27.7412	28.6508	28.7761	29.1674	29.1988	27.8218	30.1965	30.1105	26.6276
Cre v06	Cre02.g073550	Cre02.g073550	Nucleosome assembly protein	35.326	35.2767	35.1107	35.58	35.6079	34.6938	36.1711	36.3253	36.5184	36.0616	35.7355	36.5139	36.0067	35.8932	35.9747	35.3384	35.7028	35.3919
Cre v06	Cre02.g073650	PRP19	Spliceosome Component, nuclear pre-mRNA splicing factor	33.1654	33.4835	33.5343	33.9705	34.3528	33.9607	33.4155	34.3673	33.4472	33.1833	33.9035	33.6036	33.8148	33.9957	33.4551	34.3446	33.9486	34.2461
Cre v06	Cre02.g073700	UROD3	Uroporphyrinogen-III decarboxylase	33.9766	34.1139	33.6476	34.205	34.4014	35.4465	31.1222	30.5564	29.8209	30.3447	31.0842	30.9938	35.0542	35.2591	34.3562	34.1291	35.2215	33.9323
Cre v06	Cre02.g073750	KLP1	Kinesin motor protein	30.9225	32.9787	32.6828	31.5581	31.3125	31.3095	32.4593	33.1137	32.7819	33.9314	32.2287	32.7052	32.1301	31.3597	32.7282	29.9904	31.2434	32.149
Cre v06	Cre02.g073850	LPA19	homolog of Low Photosystem II Accumulation 19	NA	NA	NA	NA	NA	NA	27.9253	28.2666	29.6103	28.6882	26.9339	NA	NA	NA	NA	28.0721	NA	28.67
Cre v06	Cre02.g073900	Cre02.g073900		32.0304	31.9699	33.5983	32.2393	29.9583	31.0983	31.9515	30.3115	32.3096	32.7399	33.0696	31.183	34.096	33.7091	33.8119	32.1228	31.601	31.1845
Cre v06	Cre02.g074100	Cre02.g074100		31.1127	30.4288	30.6154	31.6916	31.6595	33.4387	30.6126	30.8055	30.7138	31.0816	30.9146	31.6985	31.8525	31.6504	31.8453	31.6938	31.7067	31.4986
Cre v06	Cre02.g074150	HKR1	Histidine kinase rhodopsin 1	28.807	32.4081	31.5297	31.9213	29.719	31.4561	31.5895	31.7912	30.8458	31.699	31.1	31.6231	29.3463	29.4289	30.4522	31.0174	30.6715	30.9363
Cre v06	Cre02.g074511	Cre02.g074511		31.1466	31.7505	31.9946	31.4048	31.9296	31.5704	31.6031	31.0229	31.1557	31.3824	31.6468	31.9244	32.6678	32.6819	32.3123	31.9659	32.6162	31.5604
Cre v06	Cre02.g074600	DESI2	DeSI-type SUMO protease	NA	NA	NA	NA	NA	NA	22.5919	32.4067	23.1677	NA	NA	NA	25.4743	25.7791	NA	NA	NA	NA
Cre v06	Cre02.g074650	Cre02.g074650		34.4009	34.8844	33.5605	34.4495	33.8534	33.8175	33.4931	33.1686	33.8555	34.0859	32.2372	32.9149	34.1156	33.5783	34.6316	33.9316	33.6641	33.884
Cre v06	Cre02.g074700	Cre02.g074700		29.7482	29.6859	29.4229	28.5512	28.3318	28.3996	NA	NA	NA	NA	NA	NA	29.5023	28.9799	29.9637	27.7538	27.7831	27.3991
Cre v06	Cre02.g074900	Cre02.g074900		28.4555	NA	29.0806	26.7392	25.1726	29.0477	29.572	30.7186	30.8726	30.5202	30.1913	25.8024	30.9553	30.4114	31.1531	30.2924	30.048	28.9159
Cre v06	Cre02.g074950	Cre02.g074950		30.6639	30.0518	29.5957	NA	25.9612	25.5894	30.6295	31.9319	29.8001	31.8272	31.483	28.2994	30.1965	30.4458	30.2822	NA	NA	NA
Cre v06	Cre02.g075050	PTA1	Proton/phosphate symporter	NA	NA	NA	NA	NA	NA	NA	NA	NA	NA	NA	NA	29.5206	26.756	NA	NA	NA	NA
Cre v06	Cre02.g075100	TPR3	Tetratricopeptide-repeat protein 3	29.7501	28.6428	27.8966	29.51	29.4431	30.5178	28.9209	29.0521	28.0498	28.5728	NA	28.1656	29.8312	29.0966	29.0538	28.9689	29.5217	29.1943
Cre v06	Cre02.g075150	RPB2	DNA-directed RNA polymerase II, 135 kDa polypeptide	32.6079	34.0236	32.8204	33.3343	32.4696	33.1078	32.5755	32.3804	32.5775	32.7194	32.5911	32.4804	33.3307	33.4556	32.8645	32.9275	32.7973	32.8273
Cre v06	Cre02.g075350	CNK1	NimA-related protein kinase	28.9536	26.7818	29.5716	25.6634	NA	25.9736	NA	NA	NA	NA	NA	NA	NA	NA	NA	26.264	24.9459	NA
Cre v06	Cre02.g075400	Cre02.g075400		23.745	29.3705	NA	NA	NA	NA	28.2249	27.6134	NA	24.2858	NA	26.6442	24.1431	27.5571	NA	NA	NA	NA
Cre v06	Cre02.g075600	Cre02.g075600		23.9647	NA	24.4374	NA	NA	NA	NA	NA	NA	NA	NA	NA	NA	NA	NA	NA	NA	NA
Cre v06	Cre02.g075650	Cre02.g075650		32.7915	33.0145	32.029	30.7719	30.495	30.6838	33.0183	32.74	33.0373	28.4115	31.8826	30.8789	33.0103	33.1418	32.7083	31.2193	29.761	29.6057
Cre v06	Cre02.g075700	RPL19	Cytosolic 80S ribosomal protein L19	35.7367	36.5507	37.2491	35.6585	35.5776	36.0663	37.1521	36.4968	36.7505	35.2166	35.0501	35.2066	36.6997	36.8496	37.7921	35.3796	35.2679	35.6257
Cre v06	Cre02.g075850	SNRK2A	snRK1 family in Chlamydomonas, subgroup 2	32.3724	29.7699	29.877	28.2889	29.7062	29.9002	30.4888	29.8637	28.8655	29.873	29.5756	30.5636	30.1728	29.7142	29.0263	30.2572	30.2871	30.7507
Cre v06	Cre02.g075900	SNRK2C	snRK1 family in Chlamydomonas, subgroup 2	33.6712	32.5375	32.4696	33.0364	32.9651	33.1894	33.1034	33.2252	32.6842	32.7731	33.4898	33.6913	34.2113	32.8111	33.1303	33.015	33.0492	32.859
Cre v06	Cre02.g076000	SNRK2K	snRK1 family in Chlamydomonas, subgroup 2; Latrunculin-B sensitive 3	28.5983	NA	28.4895	NA	NA	NA	28.2781	35.0097	NA	22.8365	28.5563	NA	NA	35.5668	27.5509	NA	NA	NA
Cre v06	Cre02.g076050	Cre02.g076050		NA	NA	NA	28.0536	28.8191	27.5992	NA	NA	NA	NA	NA	NA	25.4425	26.233	NA	26.2578	26.8888	NA
Cre v06	Cre02.g076100	Cre02.g076100		33.2859	32.6897	33.2619	32.9328	33.1909	33.5389	33.424	33.2106	31.8844	31.4893	32.2913	32.2927	33.7785	32.9843	33.7667	34.36	33.1625	33.3424
Cre v06	Cre02.g076150	Cre02.g076150		NA	NA	NA	NA	NA	NA	NA	NA	NA	NA	NA	NA	NA	NA	NA	25.3634	NA	28.5609
Cre v06	Cre02.g076200	Cre02.g076200		31.4664	30.7747	28.5231	30.3777	30.5231	29.5913	30.3106	30.1371	30.5928	31.2176	29.239	30.4438	29.5398	29.6708	29.5717	29.6441	29.7173	29.9351
Cre v06	Cre02.g076250	EFG1	Chloroplast elongation factor G	38.9374	38.9239	38.8015	39.7652	39.6866	39.9915	38.5675	38.6625	38.4471	38.8155	38.8971	39.1974	39.358	39.09	39.5492	39.8908	39.9492	39.8927
Cre v06	Cre02.g076300	UROD2	Uroporphyrinogen-III decarboxylase	35.1866	34.8553	35.2255	34.8002	34.7007	35.682	34.6522	34.5762	34.7118	34.9665	35.0137	34.7086	35.1929	35.2663	34.9778	35.5817	35.5596	35.6925
Cre v06	Cre02.g076350	ATPVB1	Vacuolar ATP synthase subunit B	37.0884	37.0338	36.6477	36.9145	36.843	37.039	36.8128	36.8831	36.9393	36.9039	36.917	36.6589	36.8952	37.4987	36.8	37.0358	36.7188	36.5695
Cre v06	Cre02.g076400	VPS25	Subunit of ESCRT-II complex	29.6439	29.4914	29.277	30.5171	29.9158	30.5121	29.1203	28.7513	27.669	29.1634	28.9494	28.899	28.6251	28.6934	29.075	29.3615	29.753	29.6611
Cre v06	Cre02.g076500	Cre02.g076500		28.6401	28.8416	28.4602	29.8349	30.1806	29.9973	NA	NA	NA	NA	NA	NA	28.975	28.5129	28.9646	29.719	29.2543	29.4809
Cre v06	Cre02.g076550	Cre02.g076550		25.9108	24.1611	24.9691	24.4323	25.6784	23.5822	28.6412	26.5154	24.3612	NA	NA	NA	22.0731	26.9738	24.9327	NA	23.0939	22.283
Cre v06	Cre02.g076900	FAP19	Flagellar Associated Protein 19	33.7511	34.0834	33.8718	33.7892	34.0029	34.3592	34.4294	34.9468	34.7714	34.4106	35.2574	34.7667	34.3327	34.6726	34.3875	33.8829	33.9911	34.0521
Cre v06	Cre02.g077100	GSH1	Gamma-glutamylcysteine synthetase	32.884	33.6749	33.0013	34.0532	34.3146	34.1016	33.2398	33.7355	33.4155	33.7454	33.8318	34.31	33.9863	35.242	33.4379	34.1489	33.2158	34.5187
Cre v06	Cre02.g077200	Cre02.g077200		28.0942	28.0254	28.1438	27.5915	29.3634	29.0685	27.0942	28.9799	28.142	26.5131	27.9607	28.8489	25.7098	28.4119	29.6336	30.469	NA	27.0367
Cre v06	Cre02.g077300	NOP1	Nucleolar protein, Component of C/D snoRNPs	37.2411	37.0781	36.6253	37.3627	37.1619	37.1806	37.4701	37.4271	37.6856	37.475	37.8077	37.2098	37.6834	37.4782	37.5064	37.4477	37.3883	37.6525
Cre v06	Cre02.g077350	HDH1	Histidinol dehydrogenase	34.723	34.3192	34.4192	35.2186	35.0164	35.3338	33.7302	33.7158	33.3271	33.3244	33.2274	33.5792	34.8408	34.0798	34.6259	34.2154	34.8721	34.7467
Cre v06	Cre02.g077401	Cre02.g077401		31.1771	32.0013	31.0054	29.9725	30.6367	30.4746	32.6748	33.1021	32.4956	31.5073	32.4048	32.0168	32.1422	32.2758	32.0368	31.1269	31.4795	31.5196
Cre v06	Cre02.g077550	Cre02.g077550	Putative pherophorin-chlamydomonas homolog	33.3696	33.3362	32.3629	31.6461	31.3418	30.8983	31.4283	31.5716	31.9124	32.4545	33.2898	33.3094	32.4023	32.2169	32.5268	31.8921	31.8295	33.2097
Cre v06	Cre02.g077600	FAP51	Flagellar Associated Protein 51	NA	NA	NA	NA	NA	NA	NA	NA	NA	NA	28.147	30.0274	NA	NA	NA	NA	NA	NA
Cre v06	Cre02.g077650	Cre02.g077650		31.0744	31.0816	31.1444	31.9083	31.7339	31.8648	31.2298	31.0085	30.9578	31.4774	31.5271	31.8293	30.4989	31.2375	30.7674	32.0602	31.9834	31.9391
Cre v06	Cre02.g077700	Cre02.g077700		30.8826	29.8851	30.4107	30.8085	30.9319	29.9668	29.9119	30.376	29.9286	31.6961	32.3696	32.9077	29.8938	30.4321	29.9659	29.6664	30.3475	32.5078
Cre v06	Cre02.g077750	FAP211	Flagellar Associated Protein 211	30.4089	26.7954	29.6674	NA	27.6671	28.0357	31.6592	31.6908	30.136	30.2794	32.0542	28.6444	28.2367	29.3727	28.5352	NA	NA	NA
Cre v06	Cre02.g077800	FAP310	Flagellar Associated Protein 310	NA	NA	NA	26.2555	27.1124	NA	NA	NA	NA	27.3908	28.2402	NA	NA	NA	NA	NA	NA	NA
Cre v06	Cre02.g077850	FAP212	Flagellar Associated Protein 212	28.7906	28.7959	28.3819	30.6632	31.3368	30.2091	29.9128	29.2407	29.2808	32.3032	33.1468	32.3633	28.7992	31.0411	30.1569	28.8599	30.0037	30.6868
Cre v06	Cre02.g078000	Cre02.g078000		NA	NA	NA	28.471	29.1588	NA	NA	27.2709	25.1801	NA	NA	NA	NA	NA	NA	NA	NA	NA
Cre v06	Cre02.g078050	Cre02.g078050	Calmodulin-like protein	30.5848	20.1398	NA	NA	NA	NA	NA	NA	NA	NA	NA	NA	NA	NA	NA	NA	NA	NA
Cre v06	Cre02.g078100	EIF5B1	Eukaryotic initiation factor, eIF-5B	34.0536	33.2857	33.5544	34.3772	33.6922	34.6477	34.0634	34.0363	34.0491	33.906	34.0793	34.4797	34.6387	33.4094	34.8434	33.9277	34.6768	34.4429
Cre v06	Cre02.g078200	Cre02.g078200		28.3898	31.0507	30.1155	29.5732	28.9125	29.3553	29.7338	29.8198	30.9422	28.0018	28.577	29.8717	30.389	30.6605	30.0522	29.5974	29.34	29.3814
Cre v06	Cre02.g078300	GPX1	Glutathione peroxidase 1, selenoprotein	34.6187	35.7128	35.1934	35.5141	35.8708	33.8989	35.7141	35.722	35.9659	35.42	35.2615	35.8057	35.664	35.951	35.6121	35.9796	36.0516	36.2889
Cre v06	Cre02.g078507	Cre02.g078507		32.9393	32.5973	32.9697	32.2063	32.4556	32.4392	32.5876	32.9418	32.5083	32.4788	32.4521	32.5044	31.998	32.9547	31.547	32.5981	32.5434	32.2992
Cre v06	Cre02.g078550	FAP210	Flagellar Associated Protein 210	30.3464	28.9506	30.6928	NA	NA	NA	31.7976	31.402	30.3113	27.385	30.5229	33.5143	30.406	33.5704	30.393	NA	NA	NA
Cre v06	Cre02.g078600	RSP8	Radial spoke protein 8	25.1569	26.7785	NA	27.5793	27.4579	26.9665	30.6847	28.1297	29.1907	28.2894	28.35	28.6786	26.6122	27.1739	30.369	26.5734	26.5775	26.8785
Cre v06	Cre02.g078650	Cre02.g078650	Putative dipeptidyl peptidase	NA	NA	NA	NA	NA	NA	30.7513	32.16	29.2733	28.8707	28.8969	26.6395	28.7491	28.1689	28.1476	NA	NA	NA
Cre v06	Cre02.g078831	Cre02.g078831		26.2271	26.4033	NA	22.2893	22.6665	NA	26.2514	26.4949	NA	25.8722	25.7016	NA	26.4158	26.9781	25.1657	25.7692	23.6637	NA
Cre v06	Cre02.g078858	PSN1	Presenilin protease	NA	NA	NA	NA	NA	NA	29.4929	NA	26.3143	27.0646	27.2603	NA	NA	NA	NA	NA	NA	NA
Cre v06	Cre02.g078885	Cre02.g078885		28.3071	27.9218	28.5556	20.1858	28.3107	28.8797	28.1377	28.0717	27.637	27.9044	28.6536	28.3822	29.0913	29.0432	29.1435	28.7438	29.8284	28.5556
Cre v06	Cre02.g078966	FTSH9	FtsH-like ATPase/metalloprotease	28.0549	27.5431	28.5557	NA	26.2023	25.5047	26.6372	27.0992	NA	NA	NA	NA	27.4545	27.5675	28.1668	28.7361	27.4133	28.2431
Cre v06	Cre02.g079000	POB21	Proteome of basal body 21	27.0227	NA	24.85	NA	NA	NA	31.8004	29.8178	31.0811	29.2092	29.1239	30.4814	26.1464	26.6765	26.4264	NA	24.8949	26.3753
Cre v06	Cre02.g079200	Cre02.g079200		29.6969	NA	29.8911	30.6817	30.8053	25.1494	29.7423	30.143	29.7901	28.1838	29.9214	30.4671	29.8658	29.9063	29.814	30.2972	30.3032	30.4768
Cre v06	Cre02.g079300	VPS4	AAA-ATPase of VPS4/SKD1 family	34.0295	34.9426	33.7338	34.518	34.4411	34.9482	33.7711	33.2384	33.5785	33.5784	33.8594	33.2564	34.1528	34.1877	34.2758	34.4525	34.3263	34.4177
Cre v06	Cre02.g079400	Cre02.g079400		33.9465	34.0962	34.018	34.3194	34.3974	34.4269	34.1811	33.7481	33.6451	33.9987	33.6166	33.9254	34.168	34.1585	34.2065	34.4925	34.7493	34.4638
Cre v06	Cre02.g079500	Cre02.g079500		NA	NA	NA	NA	NA	NA	26.9161	25.1766	32.074	NA	NA	NA	NA	NA	NA	NA	30.1611	30.1856
Cre v06	Cre02.g079550	Cre02.g079550	Dynamin-related GTPase, involved in circadian rhythms	34.9082	34.5776	35.6811	35.8311	35.5264	35.1124	33.9812	34.3302	33.7559	33.9166	34.0344	34.5457	34.9755	34.8876	34.8714	35.173	34.8597	34.6269
Cre v06	Cre02.g079600	TSF2	Phenylalanyl-tRNA synthetase	35.0767	35.0378	34.9567	34.7742	34.9194	35.0254	33.4175	33.8741	33.6787	34.6309	33.838	34.5268	35.9024	35.4051	35.6639	35.5472	35.7933	36.1794
Cre v06	Cre02.g079700	PYR2	Aspartate carbamoyltransferase	35.5327	35.2507	35.395	34.6502	33.9584	33.7243	35.5797	35.8899	35.7917	35.3473	35.743	34.4597	35.4689	35.56	35.2339	33.96	34.2532	33.9306
Cre v06	Cre02.g079750	HIK1	Histidine kinase response regulator of two-component system	NA	NA	NA	26.8764	NA	28.1276	24.1455	24.6921	NA	NA	NA	NA	NA	NA	NA	NA	NA	NA
Cre v06	Cre02.g079800	ASA6	Mitochondrial F1F0 ATP synthase associated protein 6	35.0139	35.7874	35.3794	35.6251	35.1597	35.2818	35.1807	35.3938	34.3428	35.2575	35.5134	35.441	35.739	35.9147	35.8361	35.5078	35.2119	35.5911
Cre v06	Cre02.g080150	Cre02.g080150		34.3546	34.603	34.2592	34.0029	33.6202	33.415	32.4193	32.9339	32.769	33.383	32.8758	32.3239	33.418	33.2623	33.7291	34.3669	33.8328	34.1748
Cre v06	Cre02.g080200	TRK1	Transketolase, chloroplastic	41.1887	41.1581	41.0037	41.6074	41.601	41.2121	39.9702	40.24	40.1037	40.5161	40.4417	40.6851	41.2348	41.2524	41.0529	41.4694	41.4947	41.375
Cre v06	Cre02.g080250	CGL97	Conserved in the green lineage 97	30.4266	29.9633	31.2743	29.7866	31.0859	31.321	NA	29.1072	31.3437	30.468	28.8207	29.9244	NA	NA	NA	31.2248	30.7922	30.5456
Cre v06	Cre02.g080350	Cre02.g080350		35.0652	35.0544	34.275	35.0327	35.3366	34.9051	34.3485	34.7642	34.6787	34.7792	34.3992	34.2799	34.6644	35.1222	34.952	35.7366	34.6289	34.8247
Cre v06	Cre02.g080400	Cre02.g080400		NA	NA	NA	26.9693	25.8339	NA	NA	NA	NA	NA	NA	NA	NA	NA	NA	NA	NA	NA
Cre v06	Cre02.g080450	Cre02.g080450		NA	24.2529	27.2381	NA	NA	NA	NA	NA	NA	NA	NA	NA	24.4546	21.8481	24.6475	NA	NA	NA
Cre v06	Cre02.g080500	Cre02.g080500		NA	NA	NA	NA	NA	NA	30.8155	30.3142	29.2529	30.9299	30.0654	28.2595	28.3192	25.6512	25.796	25.7591	NA	29.7573
Cre v06	Cre02.g080650	HSP90B	Heat shock protein 90B	37.0333	37.1819	36.744	37.2039	36.7795	37.2676	36.2839	36.1448	36.6947	36.3983	36.6588	36.2969	36.6508	36.7257	36.8473	36.8474	36.8226	36.648
Cre v06	Cre02.g080700	BIP1	Endoplasmic reticulum associated Hsp70 protein	34.2022	34.2015	34.0264	34.8219	34.9189	33.5532	32.8562	33.9446	32.9733	33.3568	33.8382	34.3312	33.456	34.2196	33.3829	34.5718	34.408	34.5824
Cre v06	Cre02.g080800	Cre02.g080800		29.0524	29.3843	29.6264	30.3362	30.589	25.1982	NA	NA	NA	27.7636	22.8238	NA	28.733	29.1616	29.5715	30.4139	30.022	29.7612
Cre v06	Cre02.g080900	PRX4	Peroxiredoxin, type II	33.5578	33.7089	34.0527	34.5854	34.557	33.8169	33.8573	33.351	33.3622	33.5523	33.5229	33.867	33.4864	33.8032	33.8174	34.3843	34.284	34.3222
Cre v06	Cre02.g081050	FAP24	Flagellar Associated Protein 24	38.1197	38.0124	38.2787	37.3128	37.3636	37.934	37.9276	38.1554	37.8991	37.4551	37.7929	37.6416	38.8572	38.8326	39.1566	37.8687	38.2974	38.2385
Cre v06	Cre02.g081100	Cre02.g081100		NA	NA	NA	29.7784	31.5203	30.8506	NA	NA	NA	NA	NA	NA	28.9987	NA	28.7223	25.0449	29.7656	NA
Cre v06	Cre02.g081176	Cre02.g081176		27.1771	27.8013	27.3627	26.875	28.5169	31.1135	27.9396	29.6105	27.8287	30.254	28.7806	30.4947	28.7462	28.9392	29.396	28.6719	27.3003	27.5083
Cre v06	Cre02.g081250	Cre02.g081250		35.5177	35.8887	35.7771	36.0545	35.7287	36.5394	36.0022	36.0175	35.684	35.4416	35.6397	35.8021	35.9643	36.104	36.3094	35.9053	35.7093	35.4316
Cre v06	Cre02.g081350	Cre02.g081350	Nicotinamidase	NA	27.6985	27.277	29.0233	28.956	28.7345	NA	26.9878	29.414	27.7182	27.6065	NA	NA	27.0879	28.4142	NA	NA	NA
Cre v06	Cre02.g081400	Cre02.g081400	Branched chain amino acid aminotransferase	29.5945	31.3144	30.0901	32.3963	32.5914	31.7006	NA	NA	NA	NA	NA	NA	28.8467	30.8209	30.4803	31.6163	31.3714	32.5423
Cre v06	Cre02.g081450	MRPL25	Mitochondrial ribosomal protein L25	36.4126	30.3544	27.6645	26.4017	25.3661	26.7012	29.0183	35.7494	29.3271	28.2528	35.9565	28.4901	30.3525	30.3407	30.2684	26.675	36.9428	30.5198
Cre v06	Cre02.g081550	Cre02.g081550	Putative 3-hydroxyacyl-ACP dehydratase (mitochondrial FAS)	31.8218	31.2817	31.7019	31.8199	32.2062	32.8006	31.7328	31.7253	31.7439	31.762	32.6283	32.3409	32.0274	32.1472	32.1868	32.1739	32.5362	32.3619
Cre v06	Cre02.g081600	PFH8	Prolyl 4-hydroxylase 8	32.2685	32.5209	30.2966	33.1595	32.9987	33.3709	32.2262	32.6262	31.9701	32.3092	31.9012	32.9655	32.0358	31.6743	31.881	33.325	32.3786	32.3803
Cre v06	Cre02.g081650	Cre02.g081650		31.3555	31.5382	30.242	32.4047	31.723	32.9713	30.8309	30.0986	30.1968	31.5023	31.3248	32.2855	32.0316	32.2055	31.9407	32.6249	32.5921	32.7807
Cre v06	Cre02.g081750	Cre02.g081750		NA	NA	NA	NA	NA	NA	28.5077	27.8992	26.3629	26.3241	27.8071	25.1266	25.9582	26.2942	23.6762	NA	NA	NA
Cre v06	Cre02.g082100	Cre02.g082100		NA	NA	NA	NA	NA	NA	NA	NA	NA	25.687	NA	24.8704	NA	NA	NA	NA	NA	NA
Cre v06	Cre02.g082250	Cre02.g082250	Homoserine kinase	34.433	34.952	34.4399	33.9323	33.7242	33.9358	34.6392	35.0459	33.5224	33.3692	34.3518	34.3427	35.1697	35.1773	35.1331	33.3902	34.2948	34.4903
Cre v06	Cre02.g082300	SUR6	Surfeit 6-like protein	30.1201	29.1561	29.434	30.0211	30.394	28.1241	31.152	33.8144	30.1209	31.9317	31.1368	30.7256	33.0681	32.3474	30.8089	27.9143	29.8346	30.778
Cre v06	Cre02.g082350	CUTA1	Copper-binding protein CutA	31.076	31.9711	31.3423	32.4981	31.9799	32.5606	30.3709	30.8704	29.76	30.3377	31.1792	30.8449	31.5731	31.3856	31.7306	32.5379	32.3273	32.3043
Cre v06	Cre02.g082450	Cre02.g082450		30.9046	30.801	31.0993	31.2437	31.103	31.5315	30.8999	29.2851	30.8758	31.3675	30.5877	30.9439	30.7659	31.233	31.679	29.7053	29.0183	30.9584
Cre v06	Cre02.g082500	PSAN1	Photosystem I reaction center subunit N	36.6825	36.8302	37.4039	36.5602	35.0936	35.9515	38.3426	39.4519	39.2952	37.4551	36.8491	37.829	39.3207	39.1428	38.0469	35.6412	36.2334	36.3824
Cre v06	Cre02.g082550	ZEP1	Zeaxanthin epoxidase 1	35.3339	35.1156	34.8641	35.8189	38.089	38.3361	25.4036	25.2493	27.2135	26.5898	24.6331	27.1016	35.808	35.2808	35.5631	37.918	37.685	38.0194
Cre v06	Cre02.g082600	Cre02.g082600		29.685	29.5146	29.0489	27.0808	28.2937	28.5238	31.3863	31.7783	34.3297	31.3162	31.204	30.6241	30.8941	31.0965	30.0021	30.0564	32.6461	30.1364
Cre v06	Cre02.g082825	TSS1	Seryl tRNA(Sec) synthetase	33.1156	33.3065	33.1876	32.3577	32.4474	31.5357	33.0279	32.3242	32.6841	32.8856	32.3345	33.3841	33.2013	33.6273	34.0335	33.1675	33.5086	32.6846
Cre v06	Cre02.g083050	Cre02.g083050		31.2547	31.1591	30.2446	30.0116	29.5627	28.8126	32.0033	31.5769	31.7885	30.5497	32.1324	29.7645	31.1645	31.8361	31.0895	30.3658	28.6852	29.8176
Cre v06	Cre02.g083065	Cre02.g083065		29.0414	29.7179	29.6617	29.6131	25.0314	27.2712	NA	NA	NA	NA	NA	NA	29.979	29.6595	28.8126	30.8465	30.5215	29.6208
Cre v06	Cre02.g083300	Cre02.g083300		26.3651	28.9549	29.1382	28.7864	28.8458	28.3099	30.6668	31.0901	30.4154	29.41	29.4774	28.8283	29.156	28.9712	28.8989	24.4781	27.5983	25.2906
Cre v06	Cre02.g083450	Cre02.g083450		NA	NA	NA	26.4381	28.3438	29.7471	NA	NA	NA	NA	NA	NA	28.9544	26.3719	29.8674	29.3492	31.1451	28.363
Cre v06	Cre02.g083550	Cre02.g083550		30.0293	30.2604	32.6991	30.0303	29.7557	30.8819	31.3965	26.623	28.2961	27.7484	28.8061	29.3274	31.303	30.3258	29.5979	32.3556	32.6951	31.7169
Cre v06	Cre02.g083600	Cre02.g083600		32.5346	32.3623	32.559	33.3372	33.1073	31.8461	32.4739	32.5635	32.4449	33.3304	32.4825	33.8163	33.0917	32.8779	32.5491	33.3517	33.5057	33.3819
Cre v06	Cre02.g083700	LSP1	Signal transducer for phototaxis	NA	NA	NA	28.1217	24.649	NA	NA	NA	NA	NA	NA	NA	NA	NA	NA	NA	NA	NA
Cre v06	Cre02.g083800	RHM2	dTDP-glucose 4,6-dehydratase	37.2562	37.6935	37.0927	37.0992	36.5858	36.9112	35.7801	35.9941	35.9902	35.743	35.7907	35.8604	36.6231	36.5985	36.9305	36.8402	36.7749	36.7222
Cre v06	Cre02.g083850	Cre02.g083850		28.636	28.3633	28.6404	NA	26.9695	26.9351	28.1888	27.6898	28.0012	26.5398	28.369	NA	29.1403	29.434	29.5198	26.7196	NA	26.5298
Cre v06	Cre02.g083950	PSRP3	Plastid-specific ribosomal protein 3	37.5966	37.3482	37.6246	37.3839	37.4065	37.4421	37.146	37.1253	37.2557	37.469	37.4746	37.2052	37.6157	37.4863	37.7098	37.3992	37.2797	37.7387
Cre v06	Cre02.g084000	Cre02.g084000		36.2145	35.8485	35.8887	34.7261	34.8056	34.7712	35.6651	35.7429	35.8053	35.7136	35.9868	36.3519	36.3008	36.3263	36.3894	35.7842	36.6693	36.7502
Cre v06	Cre02.g084050	SEC62	SEC62-subunit of ER-translocon	31.2796	31.5323	31.3809	31.3511	32.3925	33.1146	30.4607	30.5892	30.518	31.1731	30.9614	30.9856	31.6939	31.4118	31.5195	32.0626	31.9965	32.1251
Cre v06	Cre02.g084300	COQ5	Phylloquinone biosynthesis methyltransferase	30.511	30.0131	31.0246	31.3604	30.563	31.7302	29.7143	30.2651	28.487	29.9255	29.685	NA	31.2526	31.0305	30.262	30.4566	32.5407	28.1985
Cre v06	Cre02.g084350	PAM71	Mn transport across thylakoid membrane	31.9551	31.9521	32.0954	32.9722	32.9027	30.5677	31.5392	31.8016	31.546	31.9894	32.1325	NA	32.3033	32.4093	32.4751	32.7284	32.9119	32.8169
Cre v06	Cre02.g084450	PFH10	Prolyl 4-hydroxylase 10	NA	NA	NA	27.4352	27.7453	28.3149	29.7129	NA	28.8579	29.3331	28.4368	29.2199	NA	NA	NA	NA	27.8538	28.758
Cre v06	Cre02.g084550	Cre02.g084550	N-acetyltransferase	28.4191	28.068	NA	26.6336	NA	29.4348	NA	NA	NA	27.6483	29.1677	28.1071	28.8735	28.2561	28.2225	30.2761	29.0894	28.8563
Cre v06	Cre02.g084600	Cre02.g084600		29.7984	NA	29.1681	29.9494	26.3269	26.4881	29.3095	30.0568	30.2306	28.5792	30.899	28.5503	29.4918	29.1568	28.1802	28.3752	29.443	28.8179
Cre v06	Cre02.g084650	Cre02.g084650		31.82	32.7635	31.7372	33.0743	32.2463	33.9692	31.6993	32.0034	31.4821	31.5832	31.8016	31.2355	32.8341	32.5552	31.3879	32.8021	33.4536	32.8979
Cre v06	Cre02.g084750	Cre02.g084750		32.4716	33.504	32.9509	33.5805	33.063	32.2705	32.8861	33.5164	33.3196	34.0433	33.6739	32.4589	32.7793	33.4585	33.051	33.3891	32.1257	33.337
Cre v06	Cre02.g084800	SPO11A	meoisis-related DNA topoisomerase	NA	NA	NA	NA	NA	NA	22.9881	NA	32.1303	NA	NA	NA	NA	NA	NA	NA	NA	NA
Cre v06	Cre02.g084900	RPAP3	RNA polymerase II-associated protein 3	NA	NA	NA	30.0268	29.8237	29.5353	28.8336	30.3554	28.3241	30.0533	31.2526	29.5987	28.4773	30.1591	29.5523	29.6629	29.949	30.6887
Cre v06	Cre02.g085450	CPX1	Coproporphyrinogen III oxidase	37.8945	36.7492	36.6414	36.9131	37.1183	37.6064	33.382	33.3067	33.1191	33.8561	33.3548	33.1981	37.468	37.2606	37.2547	37.3853	37.1638	37.2752
Cre v06	Cre02.g085650	Cre02.g085650		29.3323	31.3541	30.8059	30.4207	30.5392	30.2649	30.5929	31.0377	30.2599	29.6949	30.0952	29.623	30.7747	31.192	30.6288	31.0086	31.9734	29.8483
Cre v06	Cre02.g085900	IPP1	Inositol-phosphate phosphatase	34.0532	34.038	34.3963	33.7296	34.2371	33.1185	34.1353	36.0291	34.144	33.9918	34.4789	34.5107	34.4788	35.2767	36.4718	36.9682	35.8955	33.6708
Cre v06	Cre02.g085950	Cre02.g085950		33.3836	33.2619	33.4156	33.6744	33.4221	33.8333	33.7418	33.9828	33.6418	33.9529	33.9281	33.6315	33.6567	33.6977	33.9486	33.3193	33.5196	33.3501
Cre v06	Cre02.g086050	Cre02.g086050	RNA pseudouridine synthase	27.5355	NA	28.0813	28.9761	28.5205	23.4479	27.4424	30.4689	27.9506	28.2733	28.0301	28.3525	27.2908	27.7862	27.6778	27.4993	27.8233	NA
Cre v06	Cre02.g086100	CGL40	Conserved in the Green Lineage	31.6361	32.4512	32.2567	32.1036	32.4155	32.174	30.4736	32.7161	32.3412	31.3529	31.558	31.8896	32.1207	31.7947	32.8156	32.7203	32.7939	32.3366
Cre v06	Cre02.g086150	Cre02.g086150		NA	NA	NA	NA	NA	NA	NA	NA	NA	NA	NA	NA	26.8534	NA	26.1532	25.1045	25.8961	26.0687
Cre v06	Cre02.g086300	Cre02.g086300		26.6752	29.4727	30.2069	30.197	30.2198	30.0295	28.7051	30.6501	29.3371	29.9676	27.1505	29.8557	29.9641	30.6038	30.0694	30.1403	30.1924	29.9207
Cre v06	Cre02.g086500	Cre02.g086500	Phosphoglycerate mutase	28.9713	27.7975	27.5712	30.4083	28.8936	29.4	NA	NA	NA	NA	NA	NA	29.9238	27.1714	29.8308	30.2069	30.4809	28.5994
Cre v06	Cre02.g086550	CGL122	predicted Fe-S-cluster redox enzyme	28.8612	28.8673	29.1054	29.9196	25.3745	29.6544	NA	NA	NA	26.6492	26.3107	27.3255	29.2367	28.8399	NA	29.5172	28.7144	30.1526
Cre v06	Cre02.g086600	Cre02.g086600		33.5436	33.4496	33.0486	34.0367	33.569	34.2816	33.6308	34.0765	34.0641	33.9569	33.7532	34.3599	34.5059	33.5362	33.4778	33.2911	32.901	33.5848
Cre v06	Cre02.g086650	SMC2	Structural Maintenance of Chromosomes protein	29.869	33.6035	31.3531	31.3619	32.0219	28.7432	29.5475	30.9095	30.4605	NA	28.2761	25.6128	32.0423	31.7506	32.5643	30.7239	31.6299	31.3374
Cre v06	Cre02.g086700	COG7	Component of oligomeric golgi complex	32.635	32.786	32.6348	34.5334	33.7581	35.3189	31.8726	32.7848	31.5962	32.1075	32.3743	33.0881	33.4445	33.419	32.9216	33.947	33.8369	33.201
Cre v06	Cre02.g086750	Cre02.g086750		30.041	28.2346	30.3695	29.1693	NA	30.2027	29.3652	29.8964	29.3083	29.6033	30.3176	30.5456	30.4541	29.2924	29.3592	27.4669	30.9771	NA
Cre v06	Cre02.g086850	Cre02.g086850		30.7951	30.3609	29.9564	30.4016	29.3048	31.7697	31.0717	31.0848	31.0213	30.2127	29.2067	30.1288	30.4091	31.1148	30.4515	30.9977	30.8527	30.8962
Cre v06	Cre02.g086887	NUP189	Nucleoporin 98-96	34.7049	34.6587	34.5729	33.0093	33.0301	33.3339	32.7806	33.3015	33.2621	33.5459	32.0449	34.4073	34.1935	34.6027	34.7556	32.7149	34.9615	33.3103
Cre v06	Cre02.g087100	Cre02.g087100		28.1297	28.7354	NA	29.1976	23.1531	30.0441	33.9372	33.8557	32.6228	32.8404	32.512	33.2455	33.3176	33.5867	29.2313	27.9091	NA	31.1611
Cre v06	Cre02.g087150	Cre02.g087150		27.7167	30.3965	28.7052	30.2725	29.5714	28.8236	33.8626	34.1809	34.4454	33.524	34.2578	33.5598	30.6837	30.6025	31.2113	30.9863	30.3442	30.6485
Cre v06	Cre02.g087200	Cre02.g087200		NA	NA	NA	NA	NA	NA	28.0249	NA	23.3736	NA	NA	NA	NA	NA	NA	NA	NA	NA
Cre v06	Cre02.g087300	HPR3	Hydroxypyruvate reductase 3	NA	NA	NA	NA	27.0111	25.2104	NA	NA	NA	NA	NA	NA	NA	NA	NA	NA	NA	NA
Cre v06	Cre02.g087450	Cre02.g087450		NA	NA	NA	NA	NA	NA	26.8326	27.3416	26.5282	24.4572	24.363	NA	NA	27.6201	28.082	24.4015	NA	23.0348
Cre v06	Cre02.g087551	Cre02.g087551		NA	27.5137	27.4013	28.4854	27.663	27.3055	28.4332	29.6649	27.3407	NA	NA	NA	25.4677	27.7391	29.27	27.7564	28.1953	28.1876
Cre v06	Cre02.g087600	Cre02.g087600	SNF2-related DNA/RNA helicase	33.9756	33.4175	33.4085	33.0605	32.4607	32.8282	33.6316	33.9377	33.8205	34.7803	33.5989	33.1105	35.6994	34.2571	35.9393	33.759	33.4555	33.0689
Cre v06	Cre02.g087700	APX1	Ascorbate peroxidase 1	34.582	34.9268	34.8926	35.0945	35.2246	35.32	34.8834	35.3789	35.0787	35.0381	35.3184	35.1683	35.2202	35.3214	35.2648	35.5019	35.4019	34.989
Cre v06	Cre02.g087950	TSM1	Methionyl-tRNA synthetase	34.9296	35.1428	35.2142	35.4156	34.897	35.3931	35.1615	35.3049	34.9714	34.9246	35.0454	35.0452	35.2551	35.6106	35.5345	35.9034	35.4561	35.6784
Cre v06	Cre02.g088000	POC17	Proteome of centriole protein 17	34.2888	34.9149	34.3059	35.9392	35.357	33.5404	35.8744	35.0183	34.7375	34.7099	34.4643	34.9618	35.7004	35.7337	35.8815	35.911	35.8056	34.6219
Cre v06	Cre02.g088100	Cre02.g088100		29.0052	30.7905	31.0079	29.1214	30.0319	30.1842	28.9116	29.3338	29.787	NA	25.8828	29.3877	30.9281	29.6481	30.929	31.345	31.5511	30.201
Cre v06	Cre02.g088200	RB60	Protein disulfide isomerase 1	39.5435	39.8182	39.8967	39.4304	39.1924	39.3814	38.8524	39.1205	39.2603	38.8565	39.2364	38.3899	39.6705	39.6847	39.9915	39.3489	39.2195	39.3801
Cre v06	Cre02.g088400	DEG1A	Deg protease	32.3644	33.3453	32.5974	33.4646	32.5277	33.7734	31.6805	32.0163	31.6198	32.3929	31.6177	32.7092	31.7386	32.6017	31.8603	32.794	32.2863	32.6018
Cre v06	Cre02.g088500	Cre02.g088500		30.16	30.6023	30.4025	30.966	31.0072	31.5775	29.5383	29.5683	29.3562	29.1273	30.1962	29.1496	30.3267	30.3146	30.6203	31.311	31.2422	30.7973
Cre v06	Cre02.g088600	ACLB1	ATP citrate lyase, subunit B	35.0275	35.3303	34.7507	35.5684	35.6274	35.4419	34.7572	35.0821	34.7763	34.9144	34.9231	35.043	35.1837	35.4044	35.3052	35.6767	35.7125	35.5276
Cre v06	Cre02.g088700	Cre02.g088700		28.5209	28.3502	28.2764	NA	27.0062	27.454	31.7251	31.217	30.0275	27.9305	29.2759	29.0361	28.8023	30.9596	28.3375	26.7641	26.126	26.8627
Cre v06	Cre02.g088750	Cre02.g088750	ATM/ATR-related phosphatidylinositol 3-kinase	37.2942	37.4663	31.3223	32.4521	32.4144	32.4622	37.1542	33.8936	31.3593	30.6046	30.9832	31.2628	32.8437	37.4426	37.6451	32.3078	32.1612	38.2021
Cre v06	Cre02.g088800	Cre02.g088800		26.668	29.5848	29.0314	29.9984	29.9155	29.5707	29.2641	29.4355	27.8721	29.607	29.5952	29.2606	29.7499	29.6955	29.1456	29.5395	29.3304	NA
Cre v06	Cre02.g088850	RFS2	Riboflavin synthase	32.4914	33.9608	33.0069	33.6462	33.9156	34.387	33.7241	33.5404	33.5704	33.7299	33.1866	33.2947	34.3202	34.2381	34.3041	33.9594	33.7972	33.8286
Cre v06	Cre02.g088900	PRPL1	Chloroplast ribosomal protein L1	37.4968	36.8519	37.1916	37.0216	36.7791	36.8009	37.3067	37.4341	37.0733	36.9024	37.0459	36.8738	38.4061	37.9673	38.2563	37.8351	37.7002	37.7051
Cre v06	Cre02.g089000	Cre02.g089000		27.7289	28.0719	28.0452	28.6205	28.8794	29.3701	27.1456	28.6019	26.3061	27.6619	28.0415	NA	28.074	28.4692	28.1749	28.5205	28.6821	28.4231
Cre v06	Cre02.g089050	Cre02.g089050		NA	28.3834	32.1825	31.1398	NA	33.0105	NA	NA	NA	NA	NA	NA	32.5994	31.9447	33.4421	32.4938	31.9283	26.95
Cre v06	Cre02.g089100	COPD1	Delta subunit of COP-I complex	34.8043	35.6444	35.7628	35.7923	35.2071	35.4516	34.3198	35.3892	34.3341	35.5269	35.2314	33.8826	35.3924	35.1287	35.2981	35.7117	34.5718	34.5716
Cre v06	Cre02.g089200	Cre02.g089200	Histone-lysine N-methyltransferase	28.0336	29.3405	28.3558	NA	NA	NA	26.8501	27.0812	NA	NA	NA	NA	29.5392	29.1509	29.1978	26.1452	NA	25.1703
Cre v06	Cre02.g089311	Cre02.g089311		27.9406	27.7034	26.7855	NA	NA	NA	29.0933	28.6009	29.4759	NA	27.2835	27.441	24.4107	27.779	27.9231	NA	NA	NA
Cre v06	Cre02.g089500	Cre02.g089500		27.832	27.1657	NA	28.9898	30.3876	28.8797	NA	NA	NA	28.9925	29.3557	28.9978	27.9362	28.2121	27.6274	27.7886	28.3421	28.9109
Cre v06	Cre02.g089850	Cre02.g089850		29.098	29.3104	29.092	30.7136	31.0598	30.2355	29.069	29.1172	29.9056	29.3015	28.9167	29.4139	29.5429	29.572	30.0875	30.0815	30.2248	30.1728
Cre v06	Cre02.g089900	Cre02.g089900	secretory carrier membrane protein	27.7702	NA	30.5369	28.5028	28.1106	28.1987	NA	NA	NA	22.7103	NA	28.764	NA	NA	NA	NA	NA	NA
Cre v06	Cre02.g089950	IFT20	Intraflagellar transport protein 20	32.4631	24.5501	24.9771	29.2495	24.6315	NA	31.2742	32.8088	32.7607	32.2871	32.6599	32.1595	31.0843	31.8937	29.9034	28.8021	27.8779	27.7957
Cre v06	Cre02.g090150	PAN3	Pantothenate synthetase	32.3006	32.4213	32.5054	32.235	32.8147	32.8805	32.8566	33.0563	32.256	33.39	32.5718	32.7324	32.3789	32.6493	32.1926	32.7059	32.8046	32.7201
Cre v06	Cre02.g090350	Cre02.g090350		NA	NA	NA	NA	NA	NA	25.1157	25.9352	25.5898	26.4822	26.7512	25.0577	NA	NA	NA	NA	NA	NA
Cre v06	Cre02.g090400	Cre02.g090400		NA	NA	NA	22.8934	NA	31.138	NA	28.8848	25.1749	NA	NA	NA	NA	NA	NA	32.8764	NA	32.8686
Cre v06	Cre02.g090500	Cre02.g090500	DEAD box ATP-dependent RNA helicase	NA	NA	NA	NA	28.0567	22.883	NA	NA	NA	NA	NA	NA	NA	NA	NA	22.8381	27.8892	26.9181
Cre v06	Cre02.g090600	NUP43	Nucleoporin 43	31.2384	31.7464	31.3078	31.9293	32.2558	32.6905	31.7251	31.5922	32.0787	31.7816	31.5654	31.5513	31.462	32.2349	31.9204	31.9284	32.0476	32.2945
Cre v06	Cre02.g090650	SEC20	Qb-SNARE protein, Sec20-family	33.1634	32.602	32.5667	33.2282	33.7329	33.874	33.3465	32.917	32.4105	32.5017	33.1757	33.4526	32.986	32.9771	33.1403	33.5059	33.2035	33.4717
Cre v06	Cre02.g090750	Cre02.g090750		22.7982	NA	25.2154	NA	NA	NA	21.9258	NA	22.2834	NA	NA	NA	NA	23.4004	25.3735	NA	NA	NA
Cre v06	Cre02.g090850	CLPB3	ClpB chaperone, Hsp100 family	36.2855	36.6437	35.9589	36.681	36.8007	36.1464	36.339	36.7722	36.5941	36.0831	36.048	36.387	36.7697	37.0072	36.9107	36.482	36.791	36.5395
Cre v06	Cre02.g091050	ALAD1	Delta-aminolevulinic acid dehydratase	38.116	38.2326	37.9838	37.9699	38.041	38.2161	36.2654	36.5299	36.4679	36.2571	36.6447	37.2073	38.3066	38.1607	38.0332	38.1142	38.2118	38.4017
Cre v06	Cre02.g091100	RPL15	Cytosolic 80S ribosomal protein L15	37.9034	37.877	37.9261	37.9901	38.0374	38.1099	37.7364	38.103	37.6585	37.75	37.6917	37.9126	37.8291	37.642	37.4478	37.6876	37.9384	38.1912
Cre v06	Cre02.g091150	SEC24A	COP-II coat subunit	33.9149	33.854	33.852	34.4293	34.3941	34.9743	33.7416	33.6308	33.7825	33.6082	33.5991	34.1822	34.2727	33.8457	33.6743	34.7469	34.3057	34.6627
Cre v06	Cre02.g091200	Cre02.g091200		NA	NA	NA	NA	NA	NA	30.2989	27.8693	28.427	28.8557	24.8089	31.9114	24.8616	23.3756	24.0232	NA	NA	NA
Cre v06	Cre02.g091450	MRPS4	Mitochondrial ribosomal protein S4	24.3581	27.126	27.3067	28.4293	28.6112	24.2041	26.7786	26.4947	26.9023	28.4935	28.6705	27.491	27.7485	27.3521	28.9012	29.2677	27.6654	28.536
Cre v06	Cre02.g091500	Cre02.g091500		21.5274	28.5729	NA	NA	NA	NA	NA	NA	NA	NA	NA	NA	NA	NA	NA	NA	NA	NA
Cre v06	Cre02.g091550	Cre02.g091550	Whirly domain protein	31.6115	32.8178	31.8404	31.7208	32.4318	32.8091	32.6391	32.7998	32.6042	32.2153	31.993	33.0135	32.8943	32.8358	32.1877	32.5123	32.1871	32.0656
Cre v06	Cre02.g091700	RIB72	Flagellar protofilament ribbon protein 72	32.2113	31.993	30.8586	30.7892	31.0895	31.8803	32.9614	33.5815	33.7025	33.749	33.6542	34.1129	32.3061	32.917	31.8385	31.0306	31.2293	31.8101
Cre v06	Cre02.g091750	Cre02.g091750		NA	NA	NA	29.1191	NA	28.4753	27.9653	29.2467	27.36	NA	NA	NA	29.1127	27.9639	29.0699	NA	NA	NA
Cre v06	Cre02.g091850	Cre02.g091850		31.7826	31.981	31.9723	31.9919	30.9654	30.1677	32.2211	32.1879	32.0683	31.9938	32.5666	32.0202	31.9416	32.0769	31.9202	32.7705	31.7946	32.1753
Cre v06	Cre02.g091900	FAP301	Flagellar Associated Protein 301	NA	NA	NA	NA	NA	NA	26.9576	28.9016	NA	NA	NA	NA	NA	NA	NA	NA	NA	NA
Cre v06	Cre02.g092050	Cre02.g092050	Mitochondrial substrate carrier protein	27.7921	26.6786	28.2817	27.2941	28.109	26.1226	25.6658	29.3721	28.4345	26.5689	27.1262	NA	25.8053	31.6592	25.8573	26.7222	26.8771	26.7903
Cre v06	Cre02.g092150	Cre02.g092150	Chlamydomonas SHOC2/SUR8-like LRR	30.1516	30.6603	29.8479	28.3391	30.4946	30.2122	35.8453	31.7023	31.4477	31.4464	31.117	NA	29.8877	28.8463	28.9305	29.7338	30.8686	29.7025
Cre v06	Cre02.g092200	Cre02.g092200	Quinonprotein alcohol dehydrogenase-like protein	NA	NA	NA	26.3335	25.2814	NA	NA	NA	NA	NA	NA	NA	NA	NA	NA	24.8948	NA	28.9141
Cre v06	Cre02.g092250	FKB42	Peptidyl-prolyl cis-trans isomerase, FKBP-type	27.7925	29.3675	28.6133	30.1046	27.3858	27.5689	30.9423	30.4279	29.7426	28.0328	24.8	27.2888	30.7187	30.9778	29.1129	27.6578	27.3434	26.4227
Cre v06	Cre02.g092350	CYP51G1	Cytochrome P450, CYP51 superfamily	34.7644	34.5397	34.3905	35.2694	34.9602	35.3804	33.6467	34.1539	35.7518	34.3106	36.1267	34.132	34.8847	36.4913	35.1567	34.9802	34.9594	35.5117
Cre v06	Cre02.g092400	Cre02.g092400		34.9164	34.5972	34.7561	35.209	34.216	35.3167	34.5124	35.0439	34.6179	33.4256	34.5553	34.5226	35.4264	35.5676	35.6021	34.8218	34.1886	35.0286
Cre v06	Cre02.g092451	Cre02.g092451		32.6711	32.1982	32.3895	31.5494	31.0848	30.9914	32.6515	32.8513	32.6715	32.5396	31.8584	32.7613	33.0106	32.9585	32.7125	33.1948	31.8199	32.8604
Cre v06	Cre02.g092500	UPF1	UPF1-like RNA helicase, NMD protein	33.7096	31.6235	31.2324	32.3455	32.4934	32.0442	32.4498	29.9199	30.7252	31.0191	32.7734	30.9083	31.7455	32.2083	32.0317	31.9221	31.2516	32.6554
Cre v06	Cre02.g092550	TPR1	Tetratricopeptide-repeat protein 1	31.3483	30.6793	31.5295	31.5038	32.1307	31.6848	31.7664	31.4123	31.3397	31.5928	26.4387	31.5039	31.9705	31.8481	32.0107	30.8293	30.8036	31.4352
Cre v06	Cre02.g092600	CPX2	Coproporphyrinogen III oxidase	31.5041	31.8711	32.0075	33.1772	33.4459	33.0801	31.0077	30.8733	30.4921	31.2568	30.7	31.1585	32.4538	32.8644	32.5859	32.9042	32.6545	33.0928
Cre v06	Cre02.g092700	FAP45	Flagellar Associated Protein 45	NA	NA	NA	NA	24.7308	28.1602	30.209	31.5315	31.3944	30.7597	29.4854	31.0866	24.22	25.3073	NA	NA	NA	NA
Cre v06	Cre02.g092850	DLU1	Outer Arm Dynein Light Chain 1	30.8529	31.0907	30.8773	28.5131	29.2824	30.0804	33.0588	32.0583	32.5862	31.6888	32.0375	31.2748	30.5258	31.8985	30.4767	27.4836	32.1951	26.4658
Cre v06	Cre02.g092900	GUA1	GMP synthetase	35.9943	36.1963	36.2378	36.4151	35.8519	36.3067	35.8022	36.0975	35.8859	35.8539	35.6788	35.7823	36.254	36.5794	36.5874	36.0106	35.7734	36.3637
Cre v06	Cre02.g092950	Cre02.g092950		31.3261	32.0194	31.1158	31.9495	32.1342	32.7091	29.9137	31.1554	29.8093	29.6571	30.224	31.7472	32.6348	34.1655	31.9852	31.5061	31.5225	32.31
Cre v06	Cre02.g093300	Cre02.g093300		30.8462	30.6404	30.7461	31.708	32.4881	31.7159	30.3329	30.3169	30.1613	30.7106	30.7332	31.2536	31.3139	30.7109	31.3849	32.7168	31.7139	31.3512
Cre v06	Cre02.g093350	Cre02.g093350		30.8797	31.0769	32.0917	32.2965	30.9504	32.5325	32.016	31.5472	31.6155	31.4291	31.9869	32.4928	31.5648	31.0195	31.623	31.9997	30.8494	32.29
Cre v06	Cre02.g093450	FBA2	Fructose-1,6-bisphosphate aldolase	33.5062	33.81	33.675	33.8162	33.1656	33.4826	33.7751	33.986	33.784	33.3757	33.2403	33.3288	33.9815	34.0754	34.3394	34.0925	33.7907	33.8903
Cre v06	Cre02.g093550	Cre02.g093550	Adenylate/guanylate cyclase	NA	NA	NA	27.213	26.9785	28.0977	NA	NA	NA	NA	NA	NA	NA	NA	NA	25.9106	25.1946	27.8497
Cre v06	Cre02.g093600	Cre02.g093600	Thioesterase-like protein	NA	NA	NA	28.8981	27.39	27.0336	NA	NA	NA	NA	NA	NA	NA	NA	NA	NA	NA	NA
Cre v06	Cre02.g093650	Cre02.g093650		38.1869	38.454	38.242	38.8493	36.8645	39.0535	38.1262	38.6821	38.1673	38.6783	38.3617	38.5027	38.6631	38.7771	38.7375	38.4151	38.774	38.3218
Cre v06	Cre02.g093750	NRX2	Nucleoredoxin 2	32.7314	33.6163	33.4859	35.0892	34.3718	34.8867	28.4422	29.9677	30.404	29.4315	30.4643	31.1578	32.4741	31.9642	33.4547	33.925	32.8633	33.8913
Cre v06	Cre02.g093950	Cre02.g093950	Putative plastid UMP kinase	27.1653	25.7349	25.239	26.3454	26.5174	30.8824	28.1731	29.2251	28.6229	NA	NA	NA	NA	27.3198	27.4767	26.5762	28.7716	NA
Cre v06	Cre02.g093975	Cre02.g093975		NA	NA	NA	NA	NA	NA	NA	NA	NA	NA	NA	NA	NA	25.4195	29.4842	NA	NA	NA
Cre v06	Cre02.g094100	NRX1	Nucleoredoxin 1	33.85	33.3086	33.772	34.2317	33.9821	34.0302	33.2728	33.8664	33.7815	33.7311	33.4237	33.4339	34.1995	34.0588	34.0891	34.2128	34.6378	34.197
Cre v06	Cre02.g094250	Cre02.g094250		33.0964	33.3145	32.4777	33.7412	32.7134	31.9841	34.2856	34.6167	33.9196	34.6988	33.5258	33.9846	34.6871	35.3907	35.0056	35.3314	34.9397	34.8924
Cre v06	Cre02.g094300	FUO1	Electron transfer flavoprotein-ubiquinone oxidoreductase	32.119	32.1803	32.5968	31.7137	30.3187	30.4231	32.4201	31.6746	32.3796	32.6121	31.5374	31.859	32.5529	32.7467	32.6069	32.4486	32.3489	32.4265
Cre v06	Cre02.g094350	Cre02.g094350	Importin Alpha 1b	NA	NA	NA	NA	NA	NA	NA	NA	NA	NA	NA	NA	25.2468	NA	27.3309	NA	NA	NA
Cre v06	Cre02.g094450	PHC38	Pherophorin-chlamydomonas homolog 38	NA	NA	NA	NA	NA	NA	NA	NA	NA	31.3312	31.8812	30.734	28.6133	30.0358	29.2693	NA	30.9102	26.3446
Cre v06	Cre02.g094500	Cre02.g094500		NA	NA	NA	NA	25.6268	26.4613	NA	NA	NA	NA	NA	NA	28.9377	29.0201	28.7778	26.1192	29.1374	26.2856
Cre v06	Cre02.g094900	Cre02.g094900		30.6222	25.9461	25.213	NA	NA	NA	25.7929	26.1018	27.6169	26.7716	26.0996	28.9758	26.3127	26.7926	30.6486	23.4498	23.607	22.7966
Cre v06	Cre02.g095045	Cre02.g095045		27.0583	27.4571	27.6568	24.6849	28.131	NA	26.3918	20.1514	27.0886	NA	NA	NA	27.8263	27.3867	32.2245	NA	NA	NA
Cre v06	Cre02.g095050	Cre02.g095050		NA	33.6166	33.0298	NA	33.2838	26.8226	32.719	28.7973	33.0049	33.4511	25.6178	33.6553	32.3062	33.89	33.8081	32.7167	33.8536	33.8182
Cre v06	Cre02.g095069	Cre02.g095069		31.7956	32.5698	32.0913	32.7854	33.7617	33.6417	32.161	32.3044	31.6583	32.1582	31.1537	32.7301	32.5717	32.4814	32.8644	33.3954	33.4179	33.3735
Cre v06	Cre02.g095070	SRP19	Subunit of the Signal Recognition Particle	30.7854	29.9238	30.2671	30.9487	30.4686	31.1292	29.7414	29.7148	29.2452	29.5491	30.5623	29.8868	30.4373	30.0198	29.7959	30.3031	30.3343	30.1794
Cre v06	Cre02.g095071	Cre02.g095071		28.1531	27.6072	30.4694	30.6821	31.0243	31.49	32.1076	31.9055	32.0565	31.3011	30.4973	31.4972	31.9484	30.9452	30.6464	30.8534	30.6527	31.1609
Cre v06	Cre02.g095074	VPS11	Subunit of VPS-C complex	29.9944	30.0825	28.9584	29.2225	26.1943	27.9885	27.8739	33.132	28.5851	NA	NA	NA	32.1135	29.17	29.5105	26.2676	25.7104	31.3433
Cre v06	Cre02.g095077	Cre02.g095077		33.3973	33.298	33.6264	34.7447	34.4233	33.1177	32.8819	32.0639	31.8839	32.3814	32.6326	32.5669	34.1363	32.311	33.8508	33.5196	33.9953	33.1241
Cre v06	Cre02.g095080	Cre02.g095080		NA	NA	NA	NA	NA	NA	28.7551	27.8881	27.0936	27.9408	NA	28.4144	NA	NA	NA	26.5115	26.0854	26.4184
Cre v06	Cre02.g095081	Cre02.g095081		28.7342	30.8766	31.0302	33.0501	29.6732	30.2906	28.1022	29.0928	28.7241	31.5323	28.7339	29.122	28.3312	29.7384	28.9026	32.5195	28.9856	32.7436
Cre v06	Cre02.g095082	Cre02.g095082		32.7785	32.5436	31.792	32.254	32.4892	31.5631	33.0414	31.8788	36.0616	31.9562	33.4861	31.7983	32.9246	32.4958	30.793	32.24	31.4532	31.5579
Cre v06	Cre02.g095086	Cre02.g095086		NA	NA	NA	NA	NA	NA	27.8977	26.5276	NA	NA	NA	NA	24.476	29.0251	29.002	NA	NA	NA
Cre v06	Cre02.g095089	Cre02.g095089		32.28	30.9628	31.3689	30.6656	29.2773	31.3904	31.1586	32.2666	32.2478	31.3301	32.0582	31.3104	31.7643	31.919	31.5396	30.8482	30.0598	31.6408
Cre v06	Cre02.g095092	PSY1	Phytoene synthase	32.4472	33.0041	32.5733	33.7338	33.6503	34.4369	28.091	29.4474	27.3931	26.9519	28.9318	28.9107	33.4733	33.4975	33.2741	33.2413	33.8887	33.3555
Cre v06	Cre02.g095093	Cre02.g095093		NA	29.2629	29.024	29.1436	29.9534	28.3469	27.6938	NA	26.2679	23.6033	23.8674	NA	29.0841	27.6669	29.1348	30.2651	30.0114	29.982
Cre v06	Cre02.g095095	PHC12	Pherophorin-chlamydomonas homolog 12	NA	NA	NA	NA	NA	NA	NA	NA	NA	27.0729	26.2803	26.0111	26.7189	NA	26.4474	NA	NA	NA
Cre v06	Cre02.g095100	CPLD26	conserved expressed protein related to pyridoxamine 5' phosphate oxidase	29.4211	29.0909	29.3821	30.2775	30.5653	28.5302	30.3182	29.747	30.8799	30.3841	32.9455	30.5342	29.9331	30.0482	30.3688	30.4316	31.222	29.9297
Cre v06	Cre02.g095101	Cre02.g095101		32.2072	31.1531	31.8265	31.3544	32.0147	32.582	31.5764	31.9102	32.2048	30.8448	30.6962	31.4304	31.8109	32.7837	31.3343	30.5416	29.8284	31.8023
Cre v06	Cre02.g095102	VPS5C	Subunit of Retromer complex	33.9105	30.4189	30.1904	31.4199	31.2401	31.6171	32.939	29.8377	32.7013	23.6101	28.9032	NA	33.7755	30.3796	33.4414	30.4499	28.4494	28.375
Cre v06	Cre02.g095105	Cre02.g095105		30.8973	31.3215	31.4062	32.6983	32.3083	31.0438	31.9419	31.3073	31.4241	30.7556	30.6744	32.2544	31.4757	32.7093	31.1514	32.8879	33.1187	33.1772
Cre v06	Cre02.g095110	FAP255	Flagellar Associated Protein 255	32.1317	29.46	32.3501	29.7993	29.9729	28.4475	33.006	32.7416	33.0423	31.464	32.7914	30.7726	31.6865	32.4192	29.8361	29.8497	29.3066	29.6326
Cre v06	Cre02.g095111	VSR1	Vacuolar Sorting Receptor	30.6097	31.5364	30.9175	35.056	35.0383	35.4177	30.1281	31.0388	31.4461	33.6561	34.6555	35.1942	31.1608	31.0307	32.3331	33.3123	32.4018	34.5794
Cre v06	Cre02.g095113	TFCE1	Tubulin-folding cofactor subunit	27.8437	31.5959	28.3012	26.6114	26.5786	26.7462	29.2237	29.7416	29.3794	28.5847	28.3552	28.9095	NA	NA	NA	31.8226	31.89	32.114
Cre v06	Cre02.g095114	Cre02.g095114		NA	29.2693	28.2307	29.6208	29.6954	24.11	NA	NA	NA	NA	NA	NA	25.3853	30.7666	30.468	24.5182	26.6071	27.3227
Cre v06	Cre02.g095117	Cre02.g095117		29.0582	26.5436	26.1701	27.8311	23.9923	29.0492	26.7679	27.3787	27.1571	26.5733	NA	27.8381	25.4815	27.4549	27.4182	27.7168	NA	28.5619
Cre v06	Cre02.g095121	Cre02.g095121	RNA pseudouridine synthase	27.3953	29.0933	NA	26.377	26.9872	25.4783	28.7568	28.3936	28.9345	NA	26.8629	26.1953	27.4249	31.0587	28.7099	29.1938	28.9215	28.7915
Cre v06	Cre02.g095122	FKB16H	Peptidyl-prolyl cis-trans isomerase, FKBP-type	31.1299	31.3764	31.1558	32.0231	31.4499	32.9012	32.7534	32.189	32.5624	32.102	32.4013	32.3693	32.8211	33.2638	32.9069	33.0392	32.9526	30.9443
Cre v06	Cre02.g095126	DPE2	Disproportionating enzyme 2	33.2789	33.7988	33.6967	34.1179	34.1748	33.8227	33.3204	33.409	32.4705	34.7062	33.6548	34.2672	33.2638	33.9817	33.7285	34.6514	33.9114	34.0913
Cre v06	Cre02.g095127	Cre02.g095127		27.0979	26.9826	27.0118	27.7944	27.642	NA	27.3207	28.6107	27.5182	27.6724	28.1209	27.8001	26.213	26.3464	27.0937	27.3458	27.126	NA
Cre v06	Cre02.g095128	Cre02.g095128		NA	NA	NA	NA	NA	NA	NA	NA	NA	NA	NA	NA	26.3489	31.0933	29.5721	27.7924	28.1171	NA
Cre v06	Cre02.g095129	Cre02.g095129		NA	NA	NA	NA	NA	NA	NA	NA	NA	NA	NA	NA	27.6962	27.4567	NA	NA	NA	NA
Cre v06	Cre02.g095133	Cre02.g095133		30.8625	30.2338	30.4794	32.0084	32.3268	29.4156	29.4521	30.5116	29.315	28.6548	28.7998	28.4167	31.7695	30.8119	31.2402	31.2551	31.1319	30.9213
Cre v06	Cre02.g095134	Cre02.g095134		29.6961	24.9038	28.6199	30.6505	30.5328	NA	30.9496	31.1019	30.9184	31.0003	30.3041	30.9244	30.6968	31.391	30.2237	30.3109	29.8795	31.1679
Cre v06	Cre02.g095137	PFR1	Pyruvate ferredoxin oxidoreductase	NA	29.0934	29.6846	29.6632	31.6123	31.542	34.6404	34.6505	34.181	33.9714	33.795	35.0774	32.3002	31.2727	30.8813	31.6012	31.7462	31.3249
Cre v06	Cre02.g095141	Cre02.g095141		27.7631	28.4173	28.2754	29.421	25.44	28.8725	NA	NA	NA	NA	NA	NA	28.7071	28.5859	28.1108	28.9274	24.8206	NA
Cre v06	Cre02.g095146	Cre02.g095146		32.6625	32.5539	32.1689	33.4933	32.3826	33.0265	33.4845	33.8321	33.7065	33.377	33.7007	33.719	32.8869	34.502	32.6201	32.7348	32.7898	32.8783
Cre v06	Cre02.g095147	ALG2	Alpha-1,3/alpha-1,6-mannosyltransferase	29.5455	32.1827	28.9893	31.0427	33.1508	29.6025	29.7543	29.3913	31.5838	NA	NA	NA	32.4983	29.9145	29.7665	30.7149	30.622	28.6009
Cre v06	Cre02.g095148	Cre02.g095148		NA	NA	NA	30.752	24.2792	NA	NA	NA	NA	NA	NA	NA	NA	NA	NA	NA	NA	NA
Cre v06	Cre02.g095149	FAP143	Flagellar Associated Protein 143	25.3617	26.8384	NA	NA	NA	NA	31.2031	30.5316	30.4237	30.4332	26.7005	30.1699	28.3083	28.0189	27.7517	NA	NA	NA
Cre v06	Cre02.g095150	Cre02.g095150		NA	NA	NA	NA	NA	NA	NA	NA	NA	27.5829	NA	24.4388	NA	NA	NA	NA	NA	NA
Cre v06	Cre02.g095200	Cre02.g095200		NA	NA	NA	NA	NA	NA	31.9844	27.1418	NA	NA	NA	NA	27.5419	27.8819	28.2118	NA	NA	NA
Cre v06	Cre02.g095350	CGL116	Conserved in the Green Lineage	30.134	28.2283	28.7854	30.1405	29.143	30.5479	27.3314	28.4037	29.0576	27.891	27.8308	28.1037	30.3784	29.1265	30.0904	29.6387	29.1164	29.7636
Cre v06	Cre02.g095400	BRIX1	Ribosome biogenesis protein	31.5781	31.4099	32.4636	30.7307	31.6257	31.2241	31.7	33.3247	31.2948	32.5027	32.5142	32.8325	32.4939	31.1393	33.0667	32.1797	32.6272	32.0683
Cre v06	Cre02.g095500	Cre02.g095500		NA	28.023	26.0069	28.828	29.8163	NA	27.9032	28.0379	31.0556	NA	NA	NA	27.9198	29.2396	28.8174	27.9565	28.9682	29.0275
Cre v06	Cre02.g095600	Cre02.g095600		27.455	30.3675	29.8464	27.4637	29.4417	NA	28.4067	28.6359	25.5905	27.3476	27.8909	NA	29.5413	28.6707	30.3723	29.5381	28.7954	28.4525
Cre v06	Cre02.g095650	Cre02.g095650		31.0481	31.1005	30.6604	31.5568	31.4303	30.7022	30.5506	30.2612	30.2491	30.2577	30.7009	30.992	31.265	31.418	31.9148	30.4909	30.5626	30.9112
Cre v06	Cre02.g095800	Cre02.g095800		NA	NA	NA	NA	NA	NA	27.4278	27.8706	27.218	NA	27.6924	24.2002	25.2103	NA	25.8018	NA	NA	NA
Cre v06	Cre02.g095850	Cre02.g095850		28.1848	29.1089	NA	NA	NA	NA	30.4367	NA	28.517	28.8632	28.7011	29.5634	30.1346	28.5304	28.8832	26.8277	25.7584	25.5959
Cre v06	Cre02.g095900	ROC114	Rhythm Of Chloroplast 114	NA	NA	NA	NA	NA	NA	NA	30.2424	29.9964	24.5832	NA	27.1606	NA	NA	NA	NA	NA	NA
Cre v06	Cre02.g096100	Cre02.g096100		30.7105	30.4123	30.643	31.1791	29.9854	29.313	30.6034	31.1733	30.6074	30.0306	30.472	32.2007	30.2581	29.9271	30.786	30.0293	29.9981	30.3547
Cre v06	Cre02.g096150	MSD1	Mn superoxide dismutase	36.5141	36.4825	36.652	37.1659	37.4423	36.9787	35.8886	36.9441	36.6185	36.4373	36.1333	37.0979	35.8201	35.3908	35.2254	37.191	36.8159	36.0829
Cre v06	Cre02.g096200	Cre02.g096200		NA	NA	NA	27.1464	28.1863	NA	28.1086	28.437	NA	NA	NA	NA	NA	NA	NA	29.8081	29.3374	29.5125
Cre v06	Cre02.g096250	Cre02.g096250	Flavin-containing monooxygenase	NA	NA	NA	28.714	28.278	NA	29.3277	29.0755	29.7519	28.2097	28.5932	29.4606	28.2963	28.3652	28.9508	28.5962	29.4335	28.6278
Cre v06	Cre02.g096300	CCM1	Regulator of CO2-responsive genes	NA	27.8702	28.5272	29.1044	24.8297	29.8151	28.5126	28.1275	NA	NA	NA	NA	28.8004	28.2592	28.9454	29.1186	29.0112	29.2347
Cre v06	Cre02.g096400	NDUFAF7	NADH:ubiquinone oxidoreductase 1 alpha subcomplex assembly factor 7	29.1623	29.7295	32.1703	29.7128	29.0387	31.3884	29.5013	30.2268	29.1823	32.6833	28.543	33.0328	33.3367	30.6669	30.1837	29.9392	32.7892	32.8853
Cre v06	Cre02.g096601	Cre02.g096601		31.2542	27.9486	27.1469	25.8867	NA	25.8039	29.5519	29.7501	28.4538	21.3318	22.8705	24.7006	29.6141	29.4848	29.5795	24.8695	26.5955	26.4181
Cre v06	Cre02.g096850	Cre02.g096850		NA	NA	NA	NA	25.5328	25.6958	25.0169	27.0408	26.9845	NA	NA	NA	NA	25.4983	25.7344	NA	NA	NA
Cre v06	Cre02.g097000	DHP1	Dihydropyrimidinase	26.1563	29.5299	31.0841	30.5002	30.767	27.9409	30.5774	29.537	29.1805	29.0378	29.3915	29.894	29.6098	28.8369	26.4844	30.0885	30.1062	29.4944
Cre v06	Cre02.g097250	Cre02.g097250	transportin-3 family protein	32.309	32.6196	31.766	31.7649	33.5012	34.0764	30.981	31.2667	31.7737	28.811	29.6399	31.7686	32.6022	32.4685	32.281	32.0561	32.0202	31.943
Cre v06	Cre02.g097300	Cre02.g097300		30.2818	30.1192	28.5502	30.9304	31.6291	31.1115	30.7266	31.2492	31.1655	31.1421	31.2024	30.9831	30.5308	29.5729	31.0624	31.2888	30.6182	30.8394
Cre v06	Cre02.g097400	EIF5A	Eukaryotic initiation factor, eIF-5A	37.0894	37.3067	36.9733	35.9491	36.1902	36.3486	36.5893	37.1062	36.8038	34.5496	36.5576	35.067	37.0944	37.0443	37.0099	37.1931	36.4965	36.9193
Cre v06	Cre02.g097550	Cre02.g097550		32.8209	33.2996	32.9587	34.0214	33.4276	34.9207	31.6875	31.6522	32.2334	32.3108	32.9991	32.8974	33.1663	32.9764	33.4351	33.5256	33.7848	34.3042
Cre v06	Cre02.g097650	RPN6	26S proteasome regulatory subunit	34.6426	35.3263	34.7016	34.7987	34.9015	34.7691	34.3597	34.7142	34.5758	34.3381	34.545	34.2983	34.9306	34.8885	35.1097	34.2494	35.0675	34.225
Cre v06	Cre02.g097800	HLA3	Bicarbonate ABC transporter	39.497	40.0974	39.3753	39.7898	39.9867	40.0063	30.6277	30.5824	29.865	33.8239	33.2955	33.5444	39.5497	39.3592	39.5859	39.8484	39.6628	39.3127
Cre v06	Cre02.g097900	AST3	Aspartate aminotransferase	36.4356	36.4577	36.4039	36.837	36.8121	36.9523	36.5802	36.7608	36.5336	36.5881	36.6845	36.6703	36.9559	36.1134	36.7499	36.8269	37.0273	36.8595
Cre v06	Cre02.g097950	Cre02.g097950		26.3487	29.8053	28.067	30.8045	30.2119	NA	29.7329	29.8645	30.3444	29.4495	28.8897	29.8613	30.4214	29.81	30.548	30.8783	29.4139	30.1008
Cre v06	Cre02.g098150	XYK1	Xylulose kinase	32.4808	31.5683	31.5131	31.2343	31.7666	32.744	31.234	32.1752	29.8162	30.7212	28.8117	30.9352	32.7656	33.0449	33.1104	31.2818	31.6372	31.8569
Cre v06	Cre02.g098250	Cre02.g098250	Pyridoxamine 5'-phosphate oxidase-like protein	34.2896	34.265	33.7334	34.677	35.5179	34.066	34.3754	34.0203	34.2383	34.2238	33.9129	34.4133	34.5238	34.4282	34.4805	35.827	34.8494	34.8249
Cre v06	Cre02.g098300	Cre02.g098300		NA	NA	NA	27.6338	27.441	NA	NA	NA	NA	NA	NA	NA	22.1709	NA	25.5587	NA	26.4798	27.0782
Cre v06	Cre02.g098450	EIF2G	eIF2 gamma subunit	35.7353	38.6421	35.3569	35.5496	35.0152	35.687	34.6014	35.2532	35.3305	35.5732	35.5747	35.1953	35.01	35.8273	35.6425	35.5883	35.8339	35.9728
Cre v06	Cre02.g098650	Cre02.g098650		30.1254	29.7008	29.6865	NA	28.9573	29.7883	28.6024	30.4241	28.0115	NA	28.8139	25.3879	30.729	30.1562	30.4924	27.3998	27.5884	25.2652
Cre v06	Cre02.g098800	Cre02.g098800		33.0287	32.8272	32.7236	32.8955	32.0322	34.6495	32.9586	33.3187	32.3996	32.1076	33.4643	33.4801	34.0996	33.5269	32.574	32.937	32.8783	33.3883
Cre v06	Cre02.g098850	NTR2	NADPH dependent thioredoxin reductase 2	34.7554	34.6786	34.5522	33.7948	33.24	33.6518	33.3509	32.5393	31.8298	33.0087	34.1811	32.7534	32.5658	32.0325	34.7949	33.3143	33.5914	33.1158
Cre v06	Cre02.g099150	SNAPA1	Alpha-SNAP, SNARE complex protein	34.1095	34.4887	34.6297	33.5923	33.8716	34.2529	33.8861	33.9816	34.0573	32.556	33.6445	33.0841	34.4569	34.6415	34.2674	33.9684	34.1329	33.3501
Cre v06	Cre02.g099200	Cre02.g099200		28.1576	NA	28.9733	NA	NA	NA	28.2161	29.113	28.9787	28.4356	29.1782	NA	28.8053	NA	29.4286	NA	NA	NA
Cre v06	Cre02.g099300	Cre02.g099300	Predicted protein with ankyrin repeats	25.433	NA	29.6269	NA	NA	NA	NA	29.4571	28.623	NA	NA	NA	NA	NA	NA	NA	NA	NA
Cre v06	Cre02.g099400	Cre02.g099400	Exostosin-like glycosyltransferase 31	NA	NA	NA	31.0304	30.9003	27.6422	NA	NA	NA	NA	NA	NA	NA	NA	NA	NA	NA	NA
Cre v06	Cre02.g099500	CVL1	Fe2+/Mn2+ transporter, VIT1/CCC1 family	30.1893	28.9383	29.8788	26.7247	29.9693	30.7537	29.8399	29.7433	30.4017	28.2181	30.5776	29.1704	30.2797	30.2961	29.4538	30.2614	28.8129	30.3992
Cre v06	Cre02.g099650	Cre02.g099650		29.6265	28.512	NA	30.1637	30.1498	30.607	27.0173	NA	28.3679	28.2272	28.6914	27.8976	29.0726	29.232	28.9445	30.6413	30.3632	30.5718
Cre v06	Cre02.g099800	Cre02.g099800		32.271	32.2132	30.7057	30.6854	30.8038	32.1966	30.4481	30.8829	31.9303	31.8338	32.0863	30.9694	32.7738	32.4779	32.6706	30.6406	30.4163	29.6186
Cre v06	Cre02.g099850	PDC2	Pyruvate dehydrogenase, E1 component, alpha subunit	36.414	36.852	36.729	37.3812	37.4098	37.4412	36.28	36.3397	36.3562	36.3295	36.1795	36.3783	37.3017	36.9074	37.2637	36.8907	36.9505	37.0992
Cre v06	Cre02.g100050	Cre02.g100050	Prolyl 4-hydroxylase 11	30.7133	30.871	28.6543	31.1979	30.4895	31.4816	29.6692	27.4594	27.6144	31.8515	29.2609	32.3329	31.1515	30.7439	30.3492	31.2975	31.1985	30.1344
Cre v06	Cre02.g100200	NUOP3	NADH:ubiquinone oxidoreductase 22 kDa subunit	31.2306	30.296	31.0878	31.3845	31.4748	31.9428	34.0533	33.7846	33.1548	31.9255	31.1587	31.5333	32.5145	29.255	31.8112	31.1488	31.2751	30.9166
Cre v06	Cre02.g100250	Cre02.g100250		NA	NA	NA	29.5184	30.3947	30.6748	29.4545	29.8276	29.6477	29.8043	29.7166	29.9388	29.5115	29.6659	29.1975	30.1009	29.7892	30.3498
Cre v06	Cre02.g100350	Cre02.g100350		NA	NA	NA	NA	NA	NA	32.8521	33.4758	33.5993	NA	NA	NA	NA	NA	NA	25.8804	26.5399	NA
Cre v06	Cre02.g100750	Cre02.g100750		NA	NA	NA	NA	NA	NA	NA	28.5925	28.9586	NA	NA	NA	NA	NA	NA	NA	NA	NA
Cre v06	Cre02.g100800	Cre02.g100800		NA	NA	NA	NA	NA	NA	NA	NA	NA	NA	NA	NA	27.577	NA	21.6828	NA	NA	NA
Cre v06	Cre02.g101000	URK1	Uridine kinase	29.1088	29.2493	28.9931	28.321	26.5856	28.8018	29.6621	30.0389	32.5132	29.5447	29.3816	28.9652	29.2025	29.1746	30.1161	26.8762	NA	26.2867
Cre v06	Cre02.g101050	Cre02.g101050		22.6741	29.16	24.8127	26.9708	29.1818	29.3649	25.4329	25.3452	25.2083	26.843	27.3678	25.8754	26.3234	25.9041	27.2415	26.8062	27.2953	28.2734
Cre v06	Cre02.g101100	Cre02.g101100		29.7317	30.2343	NA	27.4657	NA	29.1058	29.5636	30.3229	30.2565	NA	NA	NA	30.0485	30.9834	29.8733	32.6828	29.449	29.5335
Cre v06	Cre02.g101200	Cre02.g101200		27.1147	27.3917	27.0913	27.4281	28.6352	27.3418	27.3613	27.7882	26.9899	27.5146	NA	26.5388	27.6872	27.0294	27.2713	27.8689	28.5283	27.4526
Cre v06	Cre02.g101250	Cre02.g101250		25.7426	NA	26.3805	NA	NA	NA	26.3685	28.1068	27.0925	NA	NA	NA	26.6528	26.2595	27.1508	27.0814	27.5164	27.7548
Cre v06	Cre02.g101350	RPL10A	Cytosolic 80S ribosomal protein L10a	37.6218	37.4802	37.6984	36.4834	36.8901	36.9785	38.2029	38.3026	37.5601	35.6937	38.2655	36.6202	37.6799	38.0526	38.0836	36.6709	36.4161	35.8014
Cre v06	Cre02.g101400	CHC1	Clathrin Heavy Chain	37.4186	37.4111	37.2351	37.7512	38.0493	37.9005	37.233	37.3202	38.5985	37.159	37.213	37.3385	37.4341	37.4952	37.4706	37.5922	37.7417	37.2847
Cre v06	Cre02.g101635	Cre02.g101635		NA	29.3025	29.6327	NA	NA	NA	25.4188	24.8168	24.0165	NA	NA	NA	29.1233	28.6242	29.0331	22.5056	30.2159	NA
Cre v06	Cre02.g101750	Cre02.g101750		27.4973	26.7122	NA	29.0565	28.2048	NA	30.1771	27.4175	27.6112	30.8058	27.0399	27.7057	27.9864	28.6913	29.0478	27.067	28.4152	29.052
Cre v06	Cre02.g101800	ARFB1	Peptide chain release factor/ribosome rescue factor	NA	NA	NA	28.1926	NA	27.8439	NA	NA	NA	NA	NA	NA	NA	NA	NA	NA	NA	NA
Cre v06	Cre02.g101850	Cre02.g101850	N-acetyltransferase	32.4831	32.2728	32.966	32.9993	33.2494	34.3678	31.8551	31.5344	31.4228	32.7641	31.9304	32.6643	32.3508	32.8785	32.3638	32.8617	33.1727	32.6892
Cre v06	Cre02.g101950	TMU2	tRNA (uracil-5)-methyltransferase	32.9201	33.5022	33.3525	33.7988	33.5682	34.6749	33.8918	34.0298	33.6974	33.1243	33.2408	34.0627	35.9302	35.6828	34.836	34.1376	33.9311	34.3184
Cre v06	Cre02.g102000	Cre02.g102000	ARF-like GTPase	29.6157	29.8995	29.4927	29.5253	28.7114	29.4219	29.5575	29.8808	29.7165	29.9839	29.5997	28.6772	29.7351	29.8412	29.7203	28.9042	28.5025	28.3882
Cre v06	Cre02.g102100	Cre02.g102100	S-adenosyl-L-methionine-dependent methyltransferase	31.1064	28.3322	28.9512	30.7104	30.6822	29.5441	29.3597	34.0407	26.0639	27.494	27.1316	29.5797	30.2384	NA	31.0099	28.5944	29.2738	29.5018
Cre v06	Cre02.g102150	Cre02.g102150		31.0757	30.876	31.0771	32.4049	NA	32.267	30.888	26.2474	30.4597	31.6031	30.5331	31.3775	30.5496	26.553	29.9988	NA	NA	NA
Cre v06	Cre02.g102250	RPS3	Cytosolic 80S ribosomal protein S3	38.349	38.8946	39.0853	36.4395	37.2435	37.4447	38.6456	38.9573	38.5827	37.9166	38.5838	38.1938	38.8373	39.1544	39.0555	37.3913	38.5764	37.4638
Cre v06	Cre02.g102350	ATG3	Autophagy-related protein	31.0032	31.6356	31.1004	32.0317	32.0635	29.1136	30.7111	30.3369	30.6429	30.2685	29.4604	29.5917	31.3274	32.0872	31.1592	32.6758	30.7989	31.9535
Cre v06	Cre02.g102400	RPC1	DNA-directed RNA polymerase subunit	28.8029	28.4402	29.0497	29.1735	28.9787	30.2864	28.8861	28.9909	28.6653	29.7706	29.1072	29.636	29.2026	28.789	29.2016	29.4932	29.3843	29.0048
Cre v06	Cre02.g102450	Cre02.g102450		32.6884	32.8405	32.5559	32.97	33.5088	34.0131	31.7324	32.3994	31.5055	32.4266	32.8588	32.4354	32.555	32.2183	33.0715	33.5086	33.054	33.6245
Cre v06	Cre02.g102800	RPB8	DNA-directed RNA polymerase II, 16.5 kDa polypeptide	32.589	32.5765	32.3493	33.5115	33.2325	32.6067	31.9184	32.3788	32.3907	33.206	32.2723	32.9342	32.1918	32.4099	32.8319	32.7658	33.0871	33.3097
Cre v06	Cre02.g102950	Cre02.g102950		29.2974	29.8176	29.4268	29.3213	29.1147	29.5138	30.1695	30.069	29.9363	29.9414	29.9086	29.8841	29.8019	30.0353	29.7477	29.2958	29.2717	29.0108
Cre v06	Cre02.g103000	Cre02.g103000	DNA methylase in the FkbM family	36.759	36.858	35.6516	36.9163	33.5098	33.023	35.2792	35.1064	36.4065	36.1892	36.3711	37.0086	35.9095	35.9188	35.4828	37.6662	34.5096	37.7258
Cre v06	Cre02.g103050	Cre02.g103050		27.7601	29.9533	28.9853	NA	26.2066	27.7997	30.413	30.1293	30.4821	29.731	29.4748	27.5642	29.9212	29.8529	30.588	NA	NA	NA
Cre v06	Cre02.g103100	Cre02.g103100	Short-chain dehydrogenase/reductase	30.6404	31.5469	29.8573	29.8596	31.168	31.7317	31.7507	32.4005	32.1796	30.7538	28.9032	29.2902	30.6883	31.686	31.6452	31.112	32.1603	29.6875
Cre v06	Cre02.g103150	Cre02.g103150		NA	NA	NA	NA	NA	NA	28.8745	29.3477	30.2375	28.3906	28.3697	28.8424	27.9236	28.7529	NA	NA	NA	NA
Cre v06	Cre02.g103250	Cre02.g103250	ABC transporter, multidrug resistance associated protein	26.8505	26.9936	24.9165	28.2046	28.4493	28.623	27.1215	25.7621	27.339	NA	NA	NA	26.9876	26.194	26.3456	28.1248	27.6131	27.7503
Cre v06	Cre02.g103350	Cre02.g103350		29.4164	30.1563	30.0333	25.8464	28.0251	27.3283	29.9541	29.4583	28.7692	29.6335	29.6949	NA	30.3102	30.4444	30.7404	31.446	30.4079	30.8249
Cre v06	Cre02.g103400	OPR118	OctotricoPeptide Repeat protein 118	32.2787	31.7735	30.2229	30.707	30.9481	30.3158	30.3579	30.9087	30.2317	31.0319	30.2385	30.8496	30.5448	30.2282	30.7815	27.6714	29.5286	29.2247
Cre v06	Cre02.g103550	EIF1A	Eukaryotic translation initiation factor 1A, eIF-1A	31.8383	32.2156	32.1893	30.8623	31.596	31.6415	33.859	33.7527	33.1712	33.6088	33.271	32.8499	32.5439	31.8917	32.3601	32.2337	31.0073	30.6468
Cre v06	Cre02.g103850	HIS3	Imidazoleglycerol-phosphate dehydratase	27.7825	NA	30.0498	NA	26.2845	31.0742	28.8616	27.1902	27.2704	NA	NA	NA	29.3354	27.3918	27.8202	NA	NA	NA
Cre v06	Cre02.g103950	MIA1	MIA1 subunit of the modifier of inner arms (MIA) complex	NA	NA	NA	27.6662	26.4684	30.0692	28.4987	34.4109	34.0449	32.5504	28.1123	28.7118	27.3941	27.2138	27.735	NA	NA	NA
Cre v06	Cre02.g104100	Cre02.g104100		25.703	26.6657	29.0446	28.5502	25.4829	25.5059	NA	23.8871	24.8163	NA	NA	NA	27.9862	28.7232	27.8335	27.6161	25.968	26.9743
Cre v06	Cre02.g104150	Cre02.g104150		26.9367	31.3041	27.376	26.7128	24.0312	24.7834	29.9779	29.6196	31.7927	26.2342	30.7597	27.8438	30.8154	31.3892	31.932	NA	31.0951	31.1175
Cre v06	Cre02.g104350	PDI5	Protein disulfide isomerase 5	32.2049	32.3378	32.0603	33.0034	32.5295	32.9195	31.6947	31.7538	32.2431	31.2755	31.7943	31.8246	32.1279	32.4447	32.2585	32.1155	32.54	32.1626
Cre v06	Cre02.g104500	CDJ4	Chloroplast DnaJ-like protein 4	NA	NA	NA	NA	NA	NA	28.2936	27.8814	NA	25.5199	24.4494	NA	26.1592	NA	24.7651	NA	NA	NA
Cre v06	Cre02.g104550	Cre02.g104550	Paf1 complex subunit CDC73	28.3428	29.8988	29.7288	28.9986	30.146	30.6306	30.449	30.9896	30.4094	29.2896	29.1101	29.3757	30.4243	30.5415	30.1865	30.6763	29.6198	30.464
Cre v06	Cre02.g104600	Cre02.g104600		NA	NA	NA	NA	NA	NA	NA	NA	NA	NA	NA	NA	NA	NA	NA	25.3507	25.4315	NA
Cre v06	Cre02.g104650	Cre02.g104650		32.4986	31.5224	31.3038	32.6637	32.4067	32.6364	33.4832	33.5444	33.1436	32.9647	34.7035	33.6424	32.8711	32.5347	33.1349	32.828	32.7791	32.8873
Cre v06	Cre02.g104850	Cre02.g104850		31.3449	31.1396	30.7552	28.7	28.6972	28.9293	31.2477	30.7385	31.2155	30.5195	31.2562	28.4738	30.999	30.9099	30.899	29.1914	28.5486	29.8603
Cre v06	Cre02.g104900	FAP204	Flagellar Associated Protein 204	36.0685	36.3608	36.0846	36.5842	36.5668	36.6694	36.2318	36.6909	36.2195	35.7029	35.8066	36.0956	36.9933	37.0452	37.3713	36.6992	36.6617	36.297
Cre v06	Cre02.g104951	Cre02.g104951		32.1013	32.2044	32.6138	33.183	33.1418	32.2523	33.1664	33.3124	32.7685	32.5241	32.5737	33.0538	34.2719	32.9459	32.9552	32.2929	32.6024	31.9853
Cre v06	Cre02.g105050	Cre02.g105050		NA	NA	NA	30.1136	29.9636	NA	26.3035	27.2596	NA	NA	28.9889	29.5269	NA	28.7529	28.3057	NA	28.7031	27.2978
Cre v06	Cre02.g105300	FAP231	Flagellar Associated Protein 231	NA	NA	NA	NA	26.0924	27.5033	26.8556	27.4476	28.696	27.9452	27.556	NA	NA	NA	NA	NA	NA	NA
Cre v06	Cre02.g105450	CGL141	Conserved in the Green Lineage	30.1596	29.3124	28.7206	30.0664	29.906	29.9854	27.0935	29.4414	30.5524	28.1522	27.9727	29.7304	28.1215	29.3283	29.3079	28.4412	28.6148	29.9578
Cre v06	Cre02.g105500	AOD1	Acetylornithine deacetylase	33.3014	33.0489	35.5041	35.4885	34.1064	36.8098	33.883	33.9658	33.5611	33.7631	33.3924	33.8968	33.6231	33.2759	33.6649	35.7067	35.4419	36.9791
Cre v06	Cre02.g105550	Cre02.g105550		NA	NA	NA	31.5246	NA	29.6368	NA	NA	NA	NA	NA	NA	30.1987	29.8216	29.1991	NA	NA	NA
Cre v06	Cre02.g105650	LPA2	Low PSII Accumulation 2	30.3618	30.3784	30.2502	30.9549	NA	30.3928	31.7048	27.5254	31.6823	29.7215	29.9122	28.9378	30.2831	32.7968	30.8049	30.0255	30.0088	30.3762
Cre v06	Cre02.g105950	FAP174	Flagellar Associated Protein 174	31.2918	31.6411	31.1638	31.1776	29.9073	31.7621	32.4515	32.5082	32.3006	32.7608	32.3896	31.8282	30.5772	30.911	32.044	30.0741	29.5501	28.2832
Cre v06	Cre02.g106000	Cre02.g106000		28.3153	NA	27.9036	29.4165	29.0277	30.0133	NA	NA	NA	28.4871	NA	28.3554	28.1184	27.0324	NA	NA	NA	NA
Cre v06	Cre02.g106150	CYN18A	Cyclophilin 18-1	34.5506	31.1712	31.0857	30.9803	34.6789	35.1783	34.6607	34.6293	34.678	31.3203	34.4908	31.8548	31.4853	31.8002	34.1363	29.6259	30.6207	31.6454
Cre v06	Cre02.g106200	Cre02.g106200	UMAMIT (Usually Multiple Acids Move In and Out Transporters) type transporter	26.5785	27.1861	NA	27.8578	23.6114	25.9267	28.3936	28.1426	28.0385	27.8655	NA	27.7396	28.0143	26.8385	29.1425	27.8887	NA	27.4235
Cre v06	Cre02.g106250	Cre02.g106250	La-like RNA-binding protein	NA	NA	NA	NA	NA	NA	NA	NA	NA	NA	NA	NA	27.3351	NA	27.3167	NA	NA	NA
Cre v06	Cre02.g106300	Cre02.g106300		32.0624	31.6801	31.2732	30.7949	31.7266	30.8131	34.4036	33.9252	33.2834	31.3509	30.9814	31.503	31.717	32.8648	32.7323	30.9122	30.2877	30.7865
Cre v06	Cre02.g106400	PDAT1	Phospholipid diacylglycerol acyltransferase	34.1725	32.9711	34.1397	33.6538	34.1215	33.6743	33.1199	31.9566	33.3743	31.2412	33.6437	32.3877	31.9401	31.8482	32.5128	33.5904	32.9967	32.4024
Cre v06	Cre02.g106550	Cre02.g106550		34.5919	34.7637	34.6567	NA	NA	NA	27.5999	25.1553	34.3797	32.82	34.3985	34.9946	34.969	35.9192	35.0137	NA	NA	NA
Cre v06	Cre02.g106600	RPS19	Cytosolic 80S ribosomal protein S19	38.388	38.4581	38.2311	38.0589	38.1962	38.484	38.2188	38.7603	37.9758	37.896	38.6652	38.8231	38.5432	38.6643	38.9668	39.2035	38.5664	39.0228
Cre v06	Cre02.g106700	OPR4	OctotricoPeptide Repeat protein 4	25.9045	24.9663	NA	NA	23.3054	28.5877	NA	NA	NA	NA	NA	NA	27.5596	31.344	NA	NA	NA	NA
Cre v06	Cre02.g106750	MRPS9	Mitochondrial ribosomal protein S9	29.7576	27.7109	24.4589	27.682	26.9364	27.0059	29.6825	29.8553	29.2448	30.3187	NA	24.4365	29.7964	29.6115	26.7413	28.5218	26.6056	29.8106
Cre v06	Cre02.g106850	TPR6	Tetratricopeptide-repeat protein 6	35.6711	33.2744	35.6648	33.2269	33.2688	34.1235	32.9812	33.7459	33.6228	35.017	33.1751	32.8127	35.6165	35.8294	36.0082	32.786	34.2356	32.9893
Cre v06	Cre02.g106950	Cre02.g106950		28.8269	29.4399	NA	NA	NA	NA	27.9222	27.0954	27.4016	27.9099	27.4767	27.979	28.4649	27.1852	27.9022	28.6494	NA	28.8975
Cre v06	Cre02.g107050	DHC5	Axonemal Dynein Heavy Chain 5	23.1922	28.6825	29.5931	NA	NA	NA	31.6731	30.6746	30.4891	31.5379	29.444	35.6803	27.2825	29.3517	29.8594	26.9374	28.0183	28.769
Cre v06	Cre02.g107100	Cre02.g107100		NA	NA	NA	NA	24.6707	23.0868	26.4211	30.0484	27.018	NA	NA	NA	27.5822	31.5395	23.8904	NA	NA	NA
Cre v06	Cre02.g107150	Cre02.g107150		33.0328	34.1391	32.9324	32.6577	31.0948	31.1078	34.4064	35.3396	35.0914	35.3637	35.2024	32.2002	33.367	34.3454	34.4533	32.4949	31.5151	31.7979
Cre v06	Cre02.g107200	Cre02.g107200		NA	NA	NA	NA	NA	NA	34.157	34.9195	34.0532	35.3425	34.603	35.4391	NA	NA	NA	NA	NA	NA
Cre v06	Cre02.g107300	DPS1	Dihydrodipicolinate synthase	35.4424	36.2876	36.2253	35.3464	35.8838	35.749	35.6952	36.1689	35.8946	35.806	35.5854	35.9006	35.6506	36.0323	35.7251	36.44	35.7548	36.1527
Cre v06	Cre02.g107350	DHC4		33.9132	29.4374	30.7373	27.0674	NA	30.5446	27.7596	29.2181	28.5482	NA	NA	NA	NA	26.8967	29.4056	27.3838	24.5548	NA
Cre v06	Cre02.g107400	Cre02.g107400		31.1305	31.0105	30.3009	29.62	32.7685	31.2188	31.0878	31.7518	31.2224	31.1918	31.0221	31.5942	31.5391	31.2602	31.4966	30.7364	30.938	30.5493
Cre v06	Cre02.g107450	ATS2	ATP-sulfurylase	33.9348	34.2163	33.7041	34.8279	34.7609	34.5269	33.415	34.0858	33.5342	33.9805	33.7874	34.5321	33.7477	33.8138	33.5279	33.6607	33.967	34.2848
Cre v06	Cre02.g107750	PCD1	Polyketide cyclase/dehydrase	32.7423	31.8623	32.0355	29.8638	29.6778	30.3937	31.0746	31.3564	NA	NA	NA	NA	32.9098	32.4461	32.3643	32.449	NA	32.6256
Cre v06	Cre02.g107850	MOB1	Cytokinesis-related protein	30.4657	30.9732	30.7744	30.2996	32.894	31.3387	30.7527	30.6129	30.8189	30.1613	30.232	30.0379	30.7595	32.1093	31.074	30.6517	30.1399	27.8259
Cre v06	Cre02.g107950	Cre02.g107950		32.4302	30.4163	32.5097	29.7459	30.3041	28.2485	32.4597	32.813	29.9652	31.1626	30.7407	31.7402	30.4115	31.265	30.594	31.0525	30.6672	31.141
Cre v06	Cre02.g108050	Cre02.g108050		30.2854	30.384	30.3463	29.6678	28.7546	29.4985	31.2419	30.4632	31.1223	30.5512	30.3241	29.4931	30.1747	31.2881	31.1251	29.2872	28.919	28.5068
Cre v06	Cre02.g108100	Cre02.g108100		30.6358	31.7087	30.488	32.2409	31.2072	31.2923	30.5025	31.1223	31.5908	30.7181	30.5104	30.7364	30.4374	31.3852	31.1726	31.7979	31.0784	31.0836
Cre v06	Cre02.g108200	CGL80	Conserved in the Green Lineage	28.6052	NA	25.8069	24.3634	NA	26.5764	29.144	25.5337	NA	NA	NA	NA	NA	NA	NA	NA	NA	NA
Cre v06	Cre02.g108250	Cre02.g108250		32.4798	33.1601	32.6334	33.1994	32.0621	33.0141	32.0162	32.1184	31.5734	32.4671	32.2782	32.417	32.4009	32.4467	32.2464	33.0336	33.278	33.5601
Cre v06	Cre02.g108300	Cre02.g108300		NA	NA	NA	NA	NA	NA	NA	NA	NA	NA	NA	NA	27.8571	30.6523	30.6777	31.0274	30.8152	31.2777
Cre v06	Cre02.g108400	DAD1	Putative defender against death (DAD) protein	27.9506	30.7135	30.386	NA	NA	NA	NA	30.6037	29.8125	NA	NA	NA	31.8072	31.7679	31.1574	28.4147	28.4698	27.6142
Cre v06	Cre02.g108450	FAP280	Flagellar Associated Protein 280, transcriptional coactivator-like	35.1903	34.5572	34.6951	34.5261	33.9823	33.822	33.7789	34.539	34.3987	33.3319	32.9825	33.9337	35.1319	34.799	35.1746	34.542	34.6166	35.104
Cre v06	Cre02.g108800	TPR10	Tetratricopeptide-repeat protein 10	28.0932	29.212	28.8514	29.4822	29.8954	28.8919	28.2587	25.7087	28.7414	28.7065	27.987	29.6927	29.0818	29.0831	30.8014	29.8567	31.0072	31.2632
Cre v06	Cre02.g108850	PRPL17	Chloroplast ribosomal protein L17	35.0534	34.4944	32.5645	34.5741	34.6485	34.1765	33.7334	34.0597	34.1816	34.3967	34.7971	35.2722	34.7075	34.4417	35.0709	36.0752	35.882	35.3808
Cre v06	Cre02.g108900	Cre02.g108900	Calmodulin-like protein	25.6175	32.1285	29.9568	30.3075	31.3297	31.3919	30.9378	29.2088	28.3154	29.6795	29.9626	30.4217	30.2526	30.8607	28.8661	31.1068	29.8205	30.0056
Cre v06	Cre02.g109000	Cre02.g109000		28.5262	28.7464	28.4403	29.4316	30.8556	30.1527	27.7469	27.6607	26.9978	27.7951	27.8103	28.3094	28.7798	27.9641	27.97	29.4746	29.4487	28.7565
Cre v06	Cre02.g109050	OPR5	OctotricoPeptide Repeat protein 5	32.0219	29.0439	31.9855	32.6539	32.6533	33.7449	29.3298	32.9031	30.2145	30.5075	33.7258	33.7356	32.5738	32.4952	33.0261	33.0865	32.0945	32.9733
Cre v06	Cre02.g109200	OPR123	OctotricoPeptide Repeat protein 123	26.7894	29.6722	28.8782	30.9161	29.0488	26.5347	NA	NA	NA	NA	NA	NA	29.6536	30.3588	29.2175	29.0806	26.067	25.6191
Cre v06	Cre02.g109400	Cre02.g109400		28.4205	30.6043	29.0493	31.0829	31.3289	30.5802	NA	28.303	28.9628	29.4793	28.616	29.3041	28.9515	28.9484	30.4674	31.3698	31.1437	31.3949
Cre v06	Cre02.g109550	HSD1	Homoserine dehydrogenase	31.6062	33.5597	31.7691	33.0297	32.3998	34.0761	31.6651	31.2382	32.4116	30.286	30.4675	31.2057	32.3104	32.3044	33.7929	32.5001	33.3487	32.83
Cre v06	Cre02.g109600	Cre02.g109600	Inositol monophosphatase	29.2702	29.0434	29.0532	30.3135	30.2873	30.4525	29.455	29.4203	30.0001	29.1756	29.6041	28.9657	30.0713	29.6484	29.8119	30.1994	30.1263	30.874
Cre v06	Cre02.g109900	Cre02.g109900		22.8968	27.8815	28.2144	NA	NA	NA	29.5513	30.3043	30.6714	NA	29.3363	27.5353	25.0248	28.9839	28.2931	NA	26.9102	28.4853
Cre v06	Cre02.g110250	PCD2	Polyketide cyclase/dehydrase	28.9721	30.1482	29.713	29.9962	30.9497	30.6776	31.9908	28.4234	30.4239	30.8739	30.6795	30.4718	30.9629	31.5957	31.4595	30.7242	30.1166	30.4138
Cre v06	Cre02.g110350	Cre02.g110350		33.1339	34.5495	33.2747	33.1589	34.5993	34.2309	33.4191	33.3045	34.2771	32.8694	33.7276	34.2995	34.0692	34.2084	33.2807	34.3736	33.8182	33.6781
Cre v06	Cre02.g110400	Cre02.g110400		29.8741	29.924	30.058	29.1969	29.1662	29.4612	30.3474	33.1773	30.487	29.188	30.5296	30.313	30.1105	30.5599	30.1025	29.1518	29.9786	30.7349
Cre v06	Cre02.g110450	Cre02.g110450	Proteasome-interacting thioredoxin	32.1731	31.2711	32.0744	32.2442	32.2684	31.9387	31.5668	32.8698	31.2002	31.532	30.8754	31.9627	32.7153	32.7432	32.2043	31.8574	32.1141	31.6937
Cre v06	Cre02.g110500	Cre02.g110500		29.5069	29.9659	31.0145	28.2002	27.7008	29.5514	31.4164	30.7124	30.5343	31.3611	30.8078	29.4538	30.8118	31.5127	31.0589	30.2122	29.6542	32.8461
Cre v06	Cre02.g110600	DEG5	Deg protease	29.0073	NA	29.3147	NA	NA	NA	29.6216	30.6441	29.6526	NA	NA	NA	NA	NA	NA	26.8827	NA	26.6847
Cre v06	Cre02.g110700	Cre02.g110700		24.2216	NA	24.862	27.3993	25.8367	26.1483	27.6056	31.0737	27.8753	27.8161	28.1167	27.2809	NA	26.715	26.5617	NA	24.7914	27.129
Cre v06	Cre02.g110750	LHCB7	Light-harvesting chlorophyll a-b binding protein, chloroplast precursor	26.6096	26.9426	30.8235	27.0723	29.973	28.8341	29.0061	30.2137	34.655	32.662	25.5886	29.9006	34.6777	30.5287	26.7619	28.4933	32.3863	29.1161
Cre v06	Cre02.g110950	DIC5	WD-Repeat Intermediate Chain of Dynein 1b	30.0299	30.7969	30.2031	30.2416	29.2914	29.0726	34.4919	33.3014	33.2567	32.452	33.8439	32.583	30.8594	34.6531	32.1834	29.6016	30.0135	30.3249
Cre v06	Cre02.g111000	RRA1	Reduced residual arabinose 1	29.3883	28.1337	30.7375	29.1621	29.5305	27.9149	29.1701	30.7477	30.9362	28.4331	30.4755	27.4968	NA	30.7924	29.8891	32.9754	29.9134	33.4576
Cre v06	Cre02.g111200	Cre02.g111200		29.849	29.2259	28.9423	26.7934	25.9947	27.4114	29.8788	29.8708	30.8456	29.6591	29.0099	29.6774	29.1316	30.1237	29.8238	30.2614	25.424	29.277
Cre v06	Cre02.g111300	Cre02.g111300		31.3485	33.3077	NA	31.1097	31.9056	31.8958	31.8797	31.5378	31.8818	31.7616	31.2844	31.7133	31.4396	31.4866	30.8513	31.9732	31.0604	31.5892
Cre v06	Cre02.g111450	TEF4	Rhodanese-like protein	35.4842	35.1921	34.8411	35.7783	35.3106	35.9212	34.5741	34.5591	35.0842	34.9901	34.5407	35.1136	35.9699	35.9533	35.4974	35.6809	35.8901	36.2217
Cre v06	Cre02.g111550	Cre02.g111550		NA	NA	NA	NA	27.7332	27.5418	NA	NA	NA	NA	NA	NA	NA	NA	NA	NA	NA	NA
Cre v06	Cre02.g111650	CGL8	SPX containing protein	26.7918	26.6727	27.6722	27.0404	24.7783	24.3116	27.3724	NA	27.4862	25.0536	24.8037	28.4931	27.7814	27.6461	28.5165	27.5996	27.6155	27.4469
Cre v06	Cre02.g111700	Cre02.g111700	EF-hand Calcium binding protein	31.6744	31.8009	31.1098	31.8042	32.0879	33.1838	32.2689	32.5372	32.0495	31.5254	31.1839	32.01	34.1974	33.816	34.1902	33.0053	32.552	32.5893
Cre v06	Cre02.g111800	Cre02.g111800		33.5051	32.7527	32.4464	33.466	33.2953	33.2889	33.0689	32.9568	33.297	33.3699	33.7202	33.4064	32.9432	32.7996	32.622	32.184	32.6288	33.8215
Cre v06	Cre02.g112150	Cre02.g112150		28.3617	31.1785	30.0586	31.58	32.4519	30.9563	31.3236	31.8757	31.4456	34.1166	31.3965	32.4853	29.7794	30.3371	29.8441	30.0627	30.6957	30.2952
Cre v06	Cre02.g112200	TRP22		22.8492	20.2145	NA	21.8749	NA	24.7119	24.7609	NA	22.368	NA	NA	NA	25.0165	NA	26.2151	NA	NA	NA
Cre v06	Cre02.g112300	MOT15	Calpain family cysteine protease	32.3165	29.7552	29.3736	NA	27.329	27.3175	29.2649	29.948	29.7686	30.4714	29.833	29.9964	29.1347	29.2634	29.0004	30.0006	30.1612	29.413
Cre v06	Cre02.g112333	Cre02.g112333		NA	NA	NA	NA	NA	NA	NA	NA	NA	NA	NA	NA	27.6521	31.5631	NA	NA	NA	NA
Cre v06	Cre02.g112400	Cre02.g112400	Chitinase-like hydrolase	29.238	29.5453	25.9843	29.8002	29.1876	29.1872	35.5562	35.5532	29.8731	29.3548	26.0258	29.6339	29.3167	29.0518	25.6343	29.079	27.6615	26.098
Cre v06	Cre02.g112550	Cre02.g112550		NA	NA	NA	26.8656	26.6044	NA	30.2695	28.8027	NA	28.6066	28.7895	NA	NA	NA	NA	NA	NA	NA
Cre v06	Cre02.g112600	Cre02.g112600		31.3399	29.3711	30.6961	32.0346	32.8222	32.8395	32.1788	32.7349	31.5781	31.927	32.7167	32.2756	32.2597	32.3062	32.2454	31.2323	30.4638	29.8709
Cre v06	Cre02.g112650	Cre02.g112650		29.7353	29.8028	33.9695	26.7374	28.5887	27.4344	30.9894	NA	30.043	29.9336	NA	28.3767	30.4721	30.1753	29.5609	29.912	32.0836	29.2975
Cre v06	Cre02.g112750	Cre02.g112750		30.5473	30.8298	30.3253	32.1991	31.7103	31.151	30.1519	32.1516	32.6743	30.3225	29.9301	31.1421	30.8924	30.6033	30.8769	30.8779	31.8562	28.6906
Cre v06	Cre02.g112850	COQ6	Flavin-dependent monoxygenase	NA	NA	NA	NA	NA	NA	NA	NA	NA	NA	NA	NA	NA	NA	NA	23.4672	22.0487	NA
Cre v06	Cre02.g112900	Cre02.g112900	Putative GDP-mannose transporter	NA	NA	NA	NA	NA	NA	30.8575	29.9244	29.7228	25.7198	25.3396	23.7572	26.9603	26.1811	NA	NA	NA	NA
Cre v06	Cre02.g113050	Cre02.g113050		29.5374	30.3177	29.7885	31.004	31.0333	31.1298	28.9992	29.2473	28.957	29.5147	29.3795	29.6795	29.5223	29.3813	29.6955	30.2829	30.2506	30.2985
Cre v06	Cre02.g113100	Cre02.g113100		NA	NA	NA	26.7558	25.8986	NA	34.0139	34.178	34.2027	29.493	30.1026	25.8677	26.8134	27.0365	NA	26.1129	NA	25.0928
Cre v06	Cre02.g113200	GLN1	Glutamine synthetase	36.5807	36.958	36.4246	37.0237	36.4969	37.3886	37.7051	37.805	36.8894	36.6262	36.4759	37.3048	37.2328	36.857	37.0165	38.0371	37.7155	37.241
Cre v06	Cre02.g113250	Cre02.g113250		24.8504	28.516	25.7551	27.1716	NA	24.324	29.8867	32.3895	29.7015	29.709	28.6585	24.474	29.7954	29.0842	29.1183	26.3576	26.456	25.1834
Cre v06	Cre02.g113400	PACRG1	Parkin Co-Regulated Gene Protein	28.5914	29.2865	29.2761	30.6134	29.8309	30.7998	30.1231	32.4005	31.8034	32.2307	31.1749	31.4582	31.646	32.142	30.5963	30.4269	29.5715	30.2582
Cre v06	Cre02.g113550	Cre02.g113550		NA	NA	NA	NA	NA	NA	NA	30.0058	28.9994	NA	NA	NA	29.4564	29.0539	28.4353	29.9009	30.0042	30.1551
Cre v06	Cre02.g113600	Cre02.g113600		NA	NA	NA	NA	NA	NA	27.8777	29.0992	30.0143	28.9968	30.6601	29.1082	28.5772	24.7457	NA	NA	NA	NA
Cre v06	Cre02.g113652	Cre02.g113652		NA	27.6183	27.8901	29.0745	29.1445	28.272	NA	NA	NA	NA	26.17	27.6808	27.3116	28.509	27.2447	29.6495	27.2864	28.1516
Cre v06	Cre02.g113700	Cre02.g113700		31.1383	31.3705	30.6273	31.4715	31.4799	31.4498	32.0038	33.2003	30.7963	30.6593	30.6979	31.3346	30.367	32.2733	30.2471	30.5515	30.6499	31.0902
Cre v06	Cre02.g114200	Cre02.g114200	Casein kinase-related Ser/Thr kinase	28.6503	23.9025	26.061	NA	NA	NA	29.5275	28.9409	28.5927	28.8876	27.9185	29.3258	29.962	NA	29.5485	28.9457	28.4738	29.1458
Cre v06	Cre02.g114250	MEN2	Naphthoate synthase	32.2177	32.37	32.3495	33.0858	33.0205	33.3839	32.0681	32.1676	32.5368	32.2687	31.6831	32.7104	33.3898	33.2349	33.1074	33.5323	33.4302	33.6455
Cre v06	Cre02.g114400	LAS2	Lipoic acid synthetase	32.71	31.7551	32.6811	32.1713	30.8313	32.424	29.4258	30.5042	29.5636	30.5616	30.7705	30.2131	32.5298	32.4481	32.8247	32.5145	32.7701	32.5671
Cre v06	Cre02.g114450	Cre02.g114450		33.5245	32.8729	33.5641	32.7942	33.9816	34.3589	34.3839	34.168	34.9442	33.3718	34.3801	34.7348	33.8113	33.6967	33.7723	34.4785	33.5886	33.6185
Cre v06	Cre02.g114600	PRX2	2-cys Peroxiredoxin	39.735	40.1144	39.8113	40.1996	40.1649	38.8678	39.8207	40.3274	39.4522	39.4311	39.4586	39.6149	40.2225	40.0652	40.6597	40.5676	40.4388	40.5168
Cre v06	Cre02.g114750	CDPK4	Calcium/calmodulin-dependent protein kinase	NA	NA	NA	NA	NA	NA	26.997	NA	27.4293	NA	NA	NA	NA	NA	NA	NA	NA	NA
Cre v06	Cre02.g114850	Cre02.g114850		35.2318	31.8707	29.9589	31.3119	31.9815	31.4364	32.2103	34.8294	32.1312	31.492	35.2573	30.3136	34.0004	31.6979	31.2484	31.0785	30.5278	30.9362
Cre v06	Cre02.g115000	Cre02.g115000		27.1586	31.0712	29.3718	27.2675	29.3389	30.4103	NA	NA	NA	NA	NA	NA	30.7242	31.9588	31.2775	31.5223	30.5105	31.2349
Cre v06	Cre02.g115150	Cre02.g115150		NA	NA	NA	25.7855	28.8088	26.7113	NA	27.5243	27.9586	NA	NA	NA	28.9243	28.2038	28.0014	25.5465	NA	25.6302
Cre v06	Cre02.g115200	RPL27A	Cytosolic 80S ribosomal protein L27a	38.3055	38.3785	38.071	36.4493	37.0771	37.6882	38.3861	38.5827	38.0412	37.5038	38.3069	36.8266	39.3779	39.0801	38.9641	36.9562	37.4198	37.2452
Cre v06	Cre02.g115250	POC1	Proteome of centriole protein 1	31.3276	30.9834	31.1842	34.6023	31.7185	31.7368	31.9856	31.7399	32.2444	33.327	31.6302	32.0285	31.3135	34.0201	31.4132	31.8158	30.7753	31.2545
Cre v06	Cre02.g115300	Cre02.g115300	Amino acid transporter	27.524	27.6492	27.4845	29.4383	28.7186	NA	26.1087	28.831	27.3435	NA	NA	NA	27.2649	NA	26.7432	27.9725	27.5626	27.7569
Cre v06	Cre02.g115350	Cre02.g115350		NA	NA	NA	27.8781	25.8299	NA	28.1059	28.0222	27.9105	20.6808	28.6661	NA	28.5757	28.2129	26.0524	NA	NA	NA
Cre v06	Cre02.g115508	Cre02.g115508		NA	NA	NA	NA	26.4896	27.0088	NA	NA	NA	27.3566	26.487	26.2557	NA	NA	NA	NA	25.4196	24.7891
Cre v06	Cre02.g115800	Cre02.g115800		NA	NA	NA	30.4375	30.96	30.7299	30.3471	30.7019	NA	30.2797	29.9872	NA	NA	NA	NA	NA	NA	NA
Cre v06	Cre02.g115850	Cre02.g115850		NA	NA	NA	NA	NA	NA	29.0229	28.5617	28.8425	29.3719	NA	28.5885	NA	NA	NA	NA	NA	NA
Cre v06	Cre02.g115950	Cre02.g115950		26.9907	30.6962	28.102	28.1087	27.1745	27.3019	NA	NA	NA	NA	NA	NA	NA	NA	NA	27.04	NA	25.9733
Cre v06	Cre02.g116000	Cre02.g116000		27.733	27.2196	28.0379	NA	27.3592	30.4884	31.7732	27.0691	26.1693	32.3897	31.9231	NA	27.9733	32.3433	29.9771	31.524	28.5037	28.0058
Cre v06	Cre02.g116200	Cre02.g116200		NA	NA	NA	NA	NA	NA	29.6312	29.2166	29.2965	26.0284	29.1915	25.9456	NA	NA	NA	NA	NA	NA
Cre v06	Cre02.g116250	Cre02.g116250		32.2015	32.2572	32.1965	29.8225	29.3829	30.8066	32.6897	33.2769	32.3886	31.3963	30.9603	30.7867	31.4494	31.3962	31.3902	29.5038	29.0401	29.3263
Cre v06	Cre02.g116300	Cre02.g116300		31.0574	31.0229	30.916	NA	NA	NA	28.5194	30.8079	NA	31.0651	28.254	28.9339	NA	NA	NA	NA	NA	NA
Cre v06	Cre02.g116400	FAP120	Flagellar Associated Protein 120	NA	NA	NA	NA	26.2566	28.08	29.0126	30.1246	28.0453	27.6594	29.1442	28.9539	27.1466	25.9815	25.879	27.2046	NA	27.4041
Cre v06	Cre02.g116450	RPE2	Ribulose phosphate-3-epimerase	32.2565	33.4057	32.2823	34.116	31.7165	34.3926	33.4327	34.3549	33.9535	34.1483	33.8078	33.733	34.0365	33.8446	34.7282	33.6198	35.2359	34.4777
Cre v06	Cre02.g116500	Cre02.g116500	Serine carboxypeptidase	30.8963	29.3578	29.7388	31.656	32.2163	31.8264	32.1743	29.5343	30.0997	28.476	30.5871	31.564	31.0663	29.3045	31.071	27.1077	27.5783	31.0893
Cre v06	Cre02.g116650	Cre02.g116650		26.1261	NA	24.3406	NA	NA	NA	NA	NA	NA	NA	NA	NA	32.5845	32.8153	25.7536	NA	NA	NA
Cre v06	Cre02.g116750	ATP1A	Mitochondrial F1F0 ATP synthase, alpha subunit	39.2052	39.1475	39.2543	39.0767	39.2934	39.3673	39.0055	39.4	39.3841	39.388	39.4854	39.5304	39.4875	39.4121	39.2238	39.5806	39.4608	39.6035
Cre v06	Cre02.g116950	HDA1	RPD3/HDA1 type histone deacetylase	30.85	30.3379	31.7221	33.167	32.898	32.8985	31.2809	31.4946	29.7119	31.3509	32.5831	31.2904	31.3554	31.8574	30.5829	30.547	32.6693	32.434
Cre v06	Cre02.g117050	Cre02.g117050	Protein tyrosine kinase	31.8813	31.6426	32.1142	33.8054	33.3588	32.0095	32.6385	32.6548	32.6486	32.6547	31.9249	32.8746	31.9673	32.1016	32.6745	33.0988	32.4311	32.5356
Cre v06	Cre02.g117200	Cre02.g117200	Putative beta-galactosidase	33.5318	33.2499	33.463	31.6143	32.8469	32.273	NA	NA	NA	NA	NA	NA	33.8012	33.7234	33.7519	34.4591	34.189	34.1816
Cre v06	Cre02.g117250	Cre02.g117250		33.8153	33.0647	32.9734	32.6431	33.5456	34.0222	31.5639	32.5348	31.3853	32.0592	31.9922	31.495	34.5242	33.0472	32.7539	33.4622	33.1774	33.178
Cre v06	Cre02.g117300	Cre02.g117300	Putative TIM44 homolog	25.0638	28.0721	24.894	NA	NA	NA	26.677	28.1529	28.8505	NA	NA	NA	29.2213	28.576	28.4164	28.6178	25.6753	23.3888
Cre v06	Cre02.g117500	HXK1	Hexokinase	32.4257	32.6769	32.337	32.7955	32.0656	32.8286	32.567	32.5566	31.8127	32.3188	32.4136	32.4388	33.3001	32.8069	33.1898	33.497	33.002	33.6461
Cre v06	Cre02.g117550	Cre02.g117550	Predicted protein with ankyrin repeats	29.0386	30.5895	30.5115	27.5979	27.2595	28.2499	31.0605	28.6708	30.3806	30.5889	30.1227	30.4819	30.5632	29.1791	30.439	29.5205	30.722	29.0008
Cre v06	Cre02.g117813	Cre02.g117813		29.8297	29.7622	29.557	29.7404	32.3497	28.018	25.1859	29.6629	29.8081	28.9817	30.6045	26.3271	28.1239	28.2928	31.0941	32.0287	32.0361	29.5565
Cre v06	Cre02.g117850	Cre02.g117850		31.342	30.3022	31.5456	31.3776	37.0059	37.1323	30.5213	30.7864	32.6116	30.0945	31.3416	31.8666	33.3391	31.1939	36.0195	33.1058	31.8848	33.3755
Cre v06	Cre02.g117900	Cre02.g117900	DEAD/DEAH box family ATP dependent helicase	30.1587	30.7438	30.7149	30.6158	30.8002	32.1019	30.4529	31.2011	30.6687	30.385	30.6172	31.0301	31.639	31.4655	31.7279	30.676	30.4149	30.1176
Cre v06	Cre02.g117950	Cre02.g117950		NA	NA	NA	NA	NA	NA	NA	28.2729	27.9123	25.8892	30.4813	NA	NA	NA	NA	NA	NA	NA
Cre v06	Cre02.g118250	Cre02.g118250	SWIB domain-containing protein	31.2999	31.4134	31.7538	31.3023	31.3809	28.8963	31.816	32.5841	32.0043	31.0506	31.9464	31.4119	31.4325	31.478	31.7197	30.997	30.8954	31.3437
Cre v06	Cre02.g118300	Cre02.g118300	DEAD box ATP-dependent RNA helicase	32.4249	32.5072	32.3085	32.6391	32.2146	32.6669	31.4747	31.5961	30.0071	31.4914	31.4492	31.2332	32.8467	32.1384	32.4258	31.5765	31.7312	32.4107
Cre v06	Cre02.g118400	ZCP2	Zn chaperone	NA	25.9053	30.401	NA	NA	NA	NA	NA	NA	NA	NA	NA	NA	NA	NA	NA	NA	NA
Cre v06	Cre02.g118450	Cre02.g118450	DnaJ-like protein	NA	NA	NA	NA	NA	NA	NA	NA	NA	NA	NA	NA	25.7963	26.409	26.4307	NA	25.6775	26.3512
Cre v06	Cre02.g118500	COPB2	Beta' subunit of COP-I complex	37.1066	35.9988	36.6396	36.4405	36.7332	36.2481	35.6114	36.7102	36.1578	35.3579	35.8882	36.3159	37.1417	36.6175	36.2564	36.8689	36.2584	36.0588
Cre v06	Cre02.g118600	FTSZ1	Plastid division protein	31.0883	33.975	35.0965	33.6813	33.7167	32.1532	NA	NA	NA	28.8348	27.0161	29.1791	33.9516	34.3956	34.5225	32.0772	32.6862	32.8999
Cre v06	Cre02.g118750	POB17	Proteome of basal body 17	30.4053	32.3401	30.3739	29.067	30.0501	29.7886	33.2215	33.0427	33.0227	32.5222	33.4593	29.9729	31.4896	31.6603	32.6858	32.3722	32.3595	32.4376
Cre v06	Cre02.g118850	Cre02.g118850		35.1752	35.5344	35.3015	35.0111	34.847	34.8741	35.1824	35.6718	35.44	35.1381	35.1726	35.2575	35.4729	35.4714	35.3778	34.6893	35.5241	35.5736
Cre v06	Cre02.g118900	MYG1	MYG1/GAMM1-like protein	32.1101	33.8169	33.4632	33.6093	33.3516	33.176	33.0488	33.761	33.7605	33.4433	32.9717	31.5468	33.9292	33.9771	34.4224	33.4714	33.16	33.2823
Cre v06	Cre02.g118950	PRPS17	Chloroplast ribosomal protein S17	34.8365	34.9958	34.8966	35.7374	30.9652	33.9483	35.1449	34.619	34.6897	34.5549	34.4622	35.381	35.6155	35.5869	35.3937	35.5572	35.9205	34.2939
Cre v06	Cre02.g119000	PEX19	Putative peroxisome biogenesis protein	29.5857	30.7507	30.8812	26.8057	26.3606	27.6915	31.4402	32.0507	31.6444	29.4423	29.7801	27.8306	31.0458	31.3075	30.6717	26.8022	30.1369	28.3105
Cre v06	Cre02.g119350	Cre02.g119350	tRNA (guanine-N1)-methyltransferase	NA	NA	NA	NA	NA	NA	NA	NA	NA	NA	NA	NA	27.3114	NA	22.2863	NA	NA	NA
Cre v06	Cre02.g119450	Cre02.g119450		31.1099	32.2743	31.3579	33.0867	31.0966	31.7606	NA	NA	NA	31.3324	31.328	31.323	30.9962	30.5617	32.1329	32.2717	32.1341	32.2944
Cre v06	Cre02.g119550	NIP1	NaCl-inducible protein	36.0258	36.4099	36.1636	37.1657	37.1121	38.1411	37.3457	37.5015	37.3023	36.7078	36.7655	36.8605	37.2167	37.1977	36.1249	36.5178	36.5466	36.3243
Cre v06	Cre02.g119651	Cre02.g119651		NA	31.8853	32.512	NA	32.3635	33.8017	25.0376	25.1039	32.3088	NA	33.0398	32.9777	24.7418	25.3803	31.3459	NA	32.7796	32.5021
Cre v06	Cre02.g119700	Cre02.g119700		32.9537	32.7392	31.8231	33.1812	33.3344	33.5082	NA	25.1995	25.8722	30.4359	28.3235	30.5754	31.7896	32.9152	32.5367	33.121	32.664	32.2441
Cre v06	Cre02.g119900	Cre02.g119900	Cysteine endopeptidase	32.8474	32.057	31.8833	32.7348	32.5393	31.7771	32.3626	32.6574	33.0133	33.9081	32.1171	32.5067	33.2167	32.2383	31.8959	32.5961	32.0289	33.5754
Cre v06	Cre02.g119950	Cre02.g119950		33.7525	33.7008	28.9339	34.4835	32.8526	30.1528	30.1444	33.484	33.5009	32.6701	32.7701	34.0541	33.9846	33.9238	32.5362	33.201	34.3792	32.7862
Cre v06	Cre02.g120100	RBCS1	Ribulose-1,5-bisphosphate carboxylase/oxygenase small subunit 1, chloroplastic	30.062	29.9566	27.9748	29.473	NA	29.8885	31.5557	32.0072	31.4447	30.3036	29.6415	30.0519	30.4208	29.5637	30.5938	NA	NA	NA
Cre v06	Cre02.g120150	RBCS2	Ribulose-1,5-bisphosphate carboxylase/oxygenase small subunit 2, chloroplastic	30.8497	31.5581	30.5408	30.4686	29.349	30.0369	32.8087	32.6394	32.188	31.4339	31.4306	31.1104	33.0442	31.4943	31.0466	30.7449	29.0615	29.9264
Cre v06	Cre02.g120250	STT7	Chloroplast protein kinase required for state transitions	33.8517	33.2597	33.1918	34.5905	34.117	34.5973	33.048	32.839	32.8595	32.8236	32.7459	33.4367	34.3268	33.9659	34.2049	34.6699	34.5288	34.5485
Cre v06	Cre02.g120301	SELH1	Selenoprotein H	30.9049	31.435	31.111	32.1642	32.2862	31.755	31.7139	31.3875	32.1371	32.4083	32.613	32.897	30.7539	32.6362	30.8483	31.3665	31.3625	31.2608
Cre v06	Cre02.g140900	Cre02.g140900		NA	NA	NA	29.5217	29.7903	29.3822	30.8061	32.1328	30.4243	28.3696	26.2745	28.9755	28.3805	28.3821	25.7041	28.561	22.6518	28.1874
Cre v06	Cre02.g141100	CPL23	Conserved in the Plant Lineage	33.1097	33.0472	32.5387	33.3802	33.2081	34.1387	32.3203	32.6567	32.6371	32.274	32.3777	32.7114	32.9563	32.835	32.9492	33.2574	33.3744	33.5367
Cre v06	Cre02.g141200	NIC2	Quinolinate phosphoribosyl transferase	31.2067	31.3902	30.9149	31.5804	32.0385	32.3901	32.6619	31.6694	31.5098	31.011	30.8868	32.5547	33.7222	33.5583	33.5665	32.3765	31.9318	32.1595
Cre v06	Cre02.g141250	Cre02.g141250	Phosphoprotein phosphatase 2C-related	33.6333	33.5419	32.0523	31.1574	31.0927	30.1054	32.1218	34.2276	34.1839	32.9278	33.8894	31.2656	33.0323	33.7289	33.4562	31.2776	29.6342	31.0532
Cre v06	Cre02.g141350	DRC10	Nexin-dynein regulatory complex 10	30.0971	30.3066	29.8678	30.4479	31.0025	31.0546	31.3302	31.8272	32.4075	32.5087	32.456	32.2151	30.7316	30.6924	31.9583	30.1703	29.5627	32.8566
Cre v06	Cre02.g141400	PCK1	Phosphoenolpyruvate carboxykinase	36.0297	36.8476	36.638	36.4929	36.5348	36.5231	38.3977	38.5947	38.3921	38.7711	38.0179	38.6194	37.8912	37.2474	37.593	37.3488	37.3124	38.0707
Cre v06	Cre02.g141450	UBC14	E2 Ubiquitin conjugating enzyme	30.7381	30.5071	30.7981	30.1271	29.8776	28.2867	29.1661	NA	29.4733	29.8066	30.0458	30.9917	30.6144	31.0573	30.8162	29.8235	29.8384	29.9835
Cre v06	Cre02.g141506	Cre02.g141506		32.7755	31.4204	29.2171	31.9981	33.5138	34.3249	30.2946	32.1344	29.7908	32.2409	29.1974	32.2067	32.722	34.9398	33.2345	32.4699	32.5699	30.0152
Cre v06	Cre02.g141550	Cre02.g141550		30.3177	31.3484	30.3256	31.2762	31.217	32.3835	31.1789	30.7374	29.7518	29.4557	29.3077	26.5503	30.51	30.5322	30.0068	30.6828	30.8157	31.1052
Cre v06	Cre02.g141606	DHC9	Axonemal inner arm dynein heavy chain, dynein c (monomeric)	24.9802	28.0121	30.7194	28.8859	29.7898	29.0721	32.9692	33.7699	33.1536	32.2195	32.2467	31.6758	32.3554	29.4645	30.5104	27.7264	28.1077	28.3173
Cre v06	Cre02.g141626	PRMT7	Protein arginine N-methyltransferase	29.1823	30.5406	30.2585	29.8073	29.6586	30.4379	30.7139	30.3918	30.1814	30.617	30.7084	30.9915	31.6034	28.9316	29.6875	31.1009	30.2928	31.1737
Cre v06	Cre02.g141706	Cre02.g141706	Putative chloroplast 16S rRNA processing factor	30.9904	29.3333	30.3361	30.3276	31.4694	26.6119	32.2361	30.1524	31.6929	31.0705	30.9943	30.0864	31.2307	31.3986	30.3754	31.0625	31.5218	30.7477
Cre v06	Cre02.g141900	Cre02.g141900		31.4279	31.2103	30.8385	32.5457	32.6947	31.7669	30.6215	30.8073	30.6035	31.3261	30.9249	31.4527	32.5728	31.595	31.4011	31.9777	31.941	31.8824
Cre v06	Cre02.g141950	MOT19	Predicted protein	28.9855	29.5579	32.8717	30.8336	33.7683	31.3197	26.2129	26.4781	NA	NA	NA	NA	32.7514	30.448	29.137	30.2834	30.1652	32.9658
Cre v06	Cre02.g142086	Cre02.g142086		30.341	30.3956	30.243	31.2413	30.9531	31.1279	31.6993	30.9048	31.1397	30.0013	29.334	30.2702	31.2314	31.1564	30.8363	30.9645	30.8556	31.2417
Cre v06	Cre02.g142126	FAP115	Flagellar Associated Protein 115	30.9317	30.2897	NA	31.0082	29.9904	31.1831	31.1328	31.3867	31.9615	32.1191	32.1651	31.2468	27.3279	31.4258	31.8494	28.8303	28.4637	30.2266
Cre v06	Cre02.g142146	HCF244	PSII biogenesis protein	34.3244	34.4488	34.0253	35.1408	35.1128	35.1129	34.4952	34.398	34.7219	34.1433	33.9988	34.075	34.8092	34.6952	34.7338	35.1863	34.8108	34.7662
Cre v06	Cre02.g142166	Cre02.g142166		NA	NA	NA	NA	NA	NA	31.0125	27.3327	26.2531	23.344	22.7379	28.005	NA	NA	NA	NA	NA	NA
Cre v06	Cre02.g142186	FTSZ2	Plastid division protein	30.6331	31.5435	32.5593	33.6641	30.4435	31.9853	NA	NA	NA	NA	NA	NA	32.9901	32.6555	33.2232	32.3964	32.433	31.716
Cre v06	Cre02.g142200	Cre02.g142200	Glutathione S-transferase	30.6807	31.8168	31.6839	32.0327	31.4483	30.2526	31.9936	33.1128	32.2138	31.8115	31.8042	31.8089	32.194	32.2801	32.1296	32.0253	32.0755	32.0759
Cre v06	Cre02.g142206	Cre02.g142206		36.6095	36.6494	36.5683	37.3323	36.1275	36.2594	36.3831	36.7184	36.7423	36.8241	36.2278	36.2902	36.7815	36.5092	36.1511	37.1684	37.1994	36.8993
Cre v06	Cre02.g142246	Cre02.g142246		29.1551	28.303	27.4744	29.3145	29.0298	28.9545	31.4305	30.0869	31.0138	27.2633	27.0299	27.153	32.1429	30.5763	28.6316	28.7513	NA	26.0534
Cre v06	Cre02.g142266	CYP97A5	Cytochrome P450, CYP97 superfamily	31.8911	30.5624	31.4448	32.0171	31.9685	32.1447	26.528	28.3108	26.1282	28.1934	26.605	26.7165	32.1722	31.9354	31.9052	31.8191	30.9186	32.7442
Cre v06	Cre02.g142351	Cre02.g142351		35.1514	36.0408	35.8987	35.0184	35.3357	35.1894	34.4732	34.0086	33.8257	34.0659	33.6623	33.847	35.7754	36.1807	34.7947	35.0967	34.699	34.6369
Cre v06	Cre02.g142352	TSH1	Putative histidinyl-tRNA synthetase	33.6412	34.8706	33.3526	35.4979	35.4811	35.5354	34.0916	34.1939	34.3342	33.4393	34.8652	35.0681	35.131	35.0523	35.1697	35.1652	35.4687	34.8587
Cre v06	Cre02.g142700	Cre02.g142700		NA	NA	NA	NA	NA	NA	NA	NA	NA	NA	NA	NA	NA	27.3607	28.0674	NA	NA	NA
Cre v06	Cre02.g142800	TRXZ1	Thioredoxin z, chloroplastic	34.5934	34.7042	34.272	33.5786	35.0385	33.6809	33.3673	34.4507	34.5315	34.3993	34.9454	34.051	34.3792	34.2495	34.3216	33.2344	34.8326	34.1902
Cre v06	Cre02.g143000	GPAT1	Glycerol-3-phosphate acyltransferase, chloroplast precursor	34.807	34.3718	34.6467	34.7184	34.7587	35.4848	34.6731	34.8084	34.9202	34.0803	34.1909	35.3809	35.5725	34.9949	34.9667	35.0009	34.9476	34.9517
Cre v06	Cre02.g143050	RPLP2	Acidic ribosomal protein P2	40.1838	40.1308	40.0715	37.8908	37.8589	37.9517	39.727	40.1539	39.8952	40.1674	40.2004	40.3364	40.5897	40.6231	40.5131	38.7278	40.1331	39.7779
Cre v06	Cre02.g143151	Cre02.g143151	Spindle pole body component	NA	NA	NA	NA	NA	NA	24.1088	NA	23.5751	25.2096	24.8234	NA	NA	NA	NA	NA	NA	NA
Cre v06	Cre02.g143200	TSA1	Alanyl-tRNA-synthetase	37.5836	37.3521	37.0485	37.6702	38.1519	37.5512	37.1254	37.1108	36.9169	37.0134	36.8023	36.762	37.8762	37.5026	37.553	37.6137	37.3384	37.4766
Cre v06	Cre02.g143250	IDH2	Isocitrate dehydrogenase, NAD-dependent	36.8451	36.902	36.813	38.3176	38.1786	37.63	37.0385	37.2443	36.9358	37.1517	36.7745	38.4607	37.0011	37.2063	38.6044	37.2723	37.657	37.34
Cre v06	Cre02.g143307	CLPC1	ClpC chaperone, Hsp100 family	39.0773	38.9575	38.6498	39.1437	38.9805	39.5552	38.5796	38.8088	38.4875	38.2629	38.5754	38.6543	39.4553	39.4861	39.3835	39.2913	39.1036	39.3269
Cre v06	Cre02.g143400	Cre02.g143400	3',5'-cyclic-nucleotide phosphodiesterase	NA	NA	NA	NA	26.861	27.3666	NA	NA	NA	NA	NA	NA	NA	NA	NA	NA	NA	NA
Cre v06	Cre02.g143500	Cre02.g143500	3',5'-cyclic-nucleotide phosphodiesterase	NA	NA	NA	NA	NA	NA	NA	NA	NA	NA	NA	NA	30.3818	29.6966	NA	NA	NA	NA
Cre v06	Cre02.g143550	ELIP3	Early light-induced LHC-like protein	32.5579	31.7988	32.5135	31.1932	31.1878	32.0386	29.9895	30.0966	NA	31.02	28.0054	NA	32.0687	32.6902	30.9742	32.5063	33.4199	32.9714
Cre v06	Cre02.g143567	Cre02.g143567		29.4425	29.6414	28.9059	30.3922	30.24	30.5057	28.6576	29.59	28.5331	29.2431	29.1136	29.8659	29.2502	29.2302	29.3159	30.2281	29.3404	29.7808
Cre v06	Cre02.g143587	Cre02.g143587		24.4616	21.8829	25.0016	NA	NA	NA	24.423	25.4055	24.6034	NA	27.577	24.6605	25.2024	25.0702	25.4988	26.719	26.1162	25.8051
Cre v06	Cre02.g143600	FEE1	Feruloyl esterase	24.9844	29.9987	29.741	NA	NA	NA	NA	NA	NA	NA	NA	NA	30.2454	31.0477	31.1708	NA	NA	NA
Cre v06	Cre02.g143635	Cre02.g143635		30.8486	31.6389	30.8713	32.4144	32.0604	32.485	30.8433	31.2345	31.1906	31.6834	31.9262	31.9872	31.8591	32.3308	32.7733	32.6541	32.3325	31.6313
Cre v06	Cre02.g143650	Cre02.g143650		33.7611	34.5048	34.0579	33.5732	34.4498	34.0486	34.2508	34.2151	34.2644	34.4661	33.7908	34.6247	34.7609	34.9406	34.8195	34.4216	34.0768	33.7155
Cre v06	Cre02.g143667	PLAP9	Plastid lipid associated protein 9	29.721	30.5781	28.9274	28.3802	31.2483	28.1403	29.9292	30.4134	30.9929	30.5549	29.7019	30.9968	31.0226	29.3734	30.9456	26.9621	27.2825	27.8389
Cre v06	Cre02.g144000	Cre02.g144000	Indigoidine synthase	29.5557	31.4698	30.7674	30.6694	30.4189	31.2914	29.732	30.1443	31.6164	31.8133	30.8691	31.8091	29.9706	31.8274	32.3685	32.2429	32.0166	31.0523
Cre v06	Cre02.g144001	Cre02.g144001		29.4987	29.1927	28.8439	28.775	28.5104	27.4856	29.9804	29.4275	29.4543	29.3461	29.7651	29.0852	31.735	31.8316	32.0017	29.5663	29.7203	29.4544
Cre v06	Cre02.g144100	Cre02.g144100	Exostosin-like glycosyltransferase 12	29.2754	31.1257	27.2446	29.1363	27.871	26.2281	30.4459	30.3709	29.8693	30.3503	30.1943	31.0527	30.5335	31.1345	29.5469	30.8051	30.8752	31.214
Cre v06	Cre02.g144250	CYP769A1	Cytochrome P450, CYP4 superfamily	NA	NA	NA	28.5067	28.3162	NA	NA	NA	NA	NA	NA	NA	NA	NA	NA	27.7513	27.9879	NA
Cre v06	Cre02.g144251	Cre02.g144251		28.1081	29.4103	28.755	29.9666	30.6655	30.559	27.4408	27.6252	27.1896	28.5622	27.9671	28.4592	28.6997	28.9389	29.0943	29.04	24.8836	29.5288
Cre v06	Cre02.g144500	Cre02.g144500		32.3079	32.9249	32.3627	32.453	31.6891	30.7003	31.9834	31.9203	31.9697	31.5377	32.2152	31.8342	32.751	32.2589	32.6727	32.9805	32.9292	32.596
Cre v06	Cre02.g144700	PTB5	Sodium/phosphate symporter	25.4635	NA	25.3762	25.9175	NA	28.4835	NA	NA	NA	NA	NA	NA	NA	NA	NA	26.2288	24.3128	NA
Cre v06	Cre02.g144800	LCI8	bifunctional N-acetylglutamate synthase/acetylglutamate kinase	29.3111	28.98	26.211	29.1728	26.3612	27.3346	28.3867	28.2622	29.246	NA	28.0689	27.2269	30.4348	27.0221	30.0444	28.5467	31.5832	28.3154
Cre v06	Cre02.g144850	CGLD26	Conserved in the Green Lineage and Diatoms	31.2651	30.8128	29.805	30.7512	32.0791	32.4243	30.8337	30.2657	31.6767	30.1448	30.1103	30.6186	30.9566	30.8871	30.8847	31.2417	31.1932	31.3041
Cre v06	Cre02.g145000	RBF1	ribosome-binding factor A	30.5588	28.4484	31.0738	29.7454	29.5627	26.8298	30.0412	31.1052	31.7449	31.8955	30.7571	31.0784	29.1538	30.2696	29.2968	29.5651	29.298	29.748
Cre v06	Cre02.g145050	CMK1	4-diphosphocytidyl-2-C-methyl-D-erythritol kinase, chloroplast precursor	32.8027	33.6217	32.7554	34.0432	34.1924	33.5817	33.8813	34.0388	34.0085	32.78	33.4904	34.2676	34.2124	33.841	34.1456	34.4432	34.2095	33.327
Cre v06	Cre02.g145150	Cre02.g145150	Protein putatively involved in mitochondrial biogenesis	NA	NA	NA	NA	NA	NA	27.5281	NA	28.0936	NA	NA	NA	NA	NA	NA	NA	NA	NA
Cre v06	Cre02.g145231	Cre02.g145231		29.0317	29.0393	28.892	29.7333	26.6587	29.3233	28.8094	26.436	29.3133	29.8672	29.6291	29.6815	29.5167	30.6271	29.2986	29.6015	30.0132	29.4438
Cre v06	Cre02.g145250	RPS27E2	Cytosolic 80S ribosomal protein S27, isoform B	NA	NA	NA	26.6858	26.4527	NA	29.7521	30.9788	29.8043	27.0241	NA	27.5864	31.1934	NA	29.2555	NA	NA	NA
Cre v06	Cre02.g145300	Cre02.g145300		25.591	NA	27.0161	NA	NA	NA	27.3158	26.9489	26.8083	NA	NA	NA	26.7989	26.1921	27.7404	NA	NA	NA
Cre v06	Cre02.g145450	Cre02.g145450		26.9023	31.4993	27.1	25.6899	NA	24.7905	30.4248	29.1493	30.6855	30.075	29.3686	26.8239	26.3221	28.4876	26.7401	25.5917	NA	25.4023
Cre v06	Cre02.g145800	MDH3	NAD-dependent malate dehydrogenase 3	35.8391	36.2559	35.7295	36.5894	36.182	36.2536	35.8683	36.3475	36.0932	35.8193	36.0857	35.9566	36.3494	36.3893	36.3489	36.1157	35.9034	36.0871
Cre v06	Cre02.g146000	Cre02.g146000		28.904	29.8875	29.9175	30.6089	30.4568	NA	29.5807	29.7765	29.6611	29.548	29.3349	29.3213	30.4527	30.9867	31.0108	30.6196	31.4562	31.2613
Cre v06	Cre02.g146050	ATO2	Acetyl-CoA acyltransferase	31.6674	30.7951	29.4558	30.571	31.6229	31.4253	31.8121	31.8951	31.4934	32.0801	31.0162	32.2738	30.8864	32.2115	30.9567	31.4323	32.5555	31.3329
Cre v06	Cre02.g146150	Cre02.g146150		NA	NA	NA	NA	NA	NA	NA	26.9264	26.3519	NA	NA	NA	NA	NA	NA	NA	NA	NA
Cre v06	Cre02.g146200	Cre02.g146200		NA	NA	NA	28.2873	28.3315	27.3621	NA	29.7099	29.3974	NA	30.3013	28.9488	NA	NA	NA	NA	NA	NA
Cre v06	Cre02.g146250	NIFS1	Cysteine desulfurase	33.4832	33.608	33.8079	33.6829	33.2652	32.9607	33.736	34.0101	33.2119	32.9638	32.0715	32.3272	34.3728	34.0634	33.7095	33.7203	31.5778	33.4891
Cre v06	Cre02.g146550	Cre02.g146550		34.6326	34.796	34.3961	35.2839	35.3863	35.5613	NA	NA	NA	34.0036	NA	28.8612	34.9384	35.1665	28.9473	NA	35.5137	35.6089
Cre v06	Cre02.g146600	AP4M4	Mu4-Adaptin	31.8218	32.2049	31.971	31.395	31.9928	32.6452	31.9193	32.3425	31.9834	31.4176	31.4006	31.105	32.4207	32.6752	32.5904	32.1438	31.8132	31.9515
Cre v06	Cre02.g146700	Cre02.g146700		26.3496	32.1685	29.0111	31.1098	27.6842	30.5542	32.6147	29.8935	32.7214	30.9329	32.4723	30.577	30.1517	28.5521	29.3281	27.0516	29.7728	27.2926
Cre v06	Cre02.g146850	Cre02.g146850		30.352	29.9417	NA	27.5982	28.6418	28.5923	27.397	24.7887	NA	NA	NA	NA	29.4255	28.2013	29.0196	29.0807	27.6773	NA
Cre v06	Cre02.g146950	DBR1	RNA lariat debranching enzyme	29.9335	30.8453	30.7721	31.6798	31.3461	30.9125	30.5056	31.7752	31.2759	30.7036	30.68	31.3655	31.2316	30.9308	31.1292	31.3264	30.2681	31.1319
Cre v06	Cre02.g147050	Cre02.g147050	P25 Alpha Domain Containing Flagellar Associated Protein	NA	NA	NA	NA	NA	NA	33.6561	33.4364	31.8498	31.7268	28.4185	NA	NA	NA	NA	NA	NA	NA
Cre v06	Cre02.g147100	FAP265	Flagellar Associated Protein 265	31.4138	31.7484	31.0161	32.0039	32.0239	30.1406	32.8917	32.4883	32.6268	32.5218	30.0438	29.3492	30.0654	31.802	30.5313	31.1436	30.783	NA
Cre v06	Cre02.g147302	Cre02.g147302		34.1324	33.887	33.5985	32.9098	31.6242	31.6919	31.2156	33.0287	33.0714	32.9122	33.3534	33.1947	33.7406	33.1734	33.9814	34.1634	33.2681	33.6552
Cre v06	Cre02.g147500	Cre02.g147500		NA	28.5261	29.997	29.1499	28.4596	30.5543	29.4166	29.3791	31.3268	25.9587	23.5766	28.6936	32.1096	30.8115	29.0247	NA	NA	NA
Cre v06	Cre02.g147650	MPI1	Mannose-6-phosphate isomerase, type I	33.4863	32.8138	31.2466	32.23	32.5472	33.4806	32.0669	32.06	30.8086	30.683	30.012	30.0806	32.3058	31.2788	31.4874	31.3231	31.9011	33.3701
Cre v06	Cre02.g147700	Cre02.g147700		NA	NA	NA	NA	NA	NA	29.5319	29.347	30.0434	27.2445	29.5815	26.9186	29.1801	29.1641	29.6985	NA	NA	NA
Cre v06	Cre02.g147800	SEC14	Putative phosphoglyceride transfer protein	28.8983	30.2715	27.8789	30.4711	30.8401	30.1299	28.9755	29.3255	29.0407	32.2009	28.3076	29.5818	28.3698	29.537	29.249	29.6851	28.779	29.5478
Cre v06	Cre02.g147850	HSLU2	Peptidase subunit of mitochondrial HslUV protease	32.9888	33.8482	33.1591	33.9181	33.5478	33.8625	33.882	32.4517	32.9136	33.9044	32.6078	33.7121	32.7866	33.0328	34.1141	33.6084	33.2678	33.8718
Cre v06	Cre02.g147900	PYK5	Pyruvate kinase 5	34.9182	35.3737	34.804	35.6731	35.5108	35.8997	34.6495	34.0972	33.7203	34.269	33.9093	34.861	35.2563	35.8788	35.3885	36.2185	35.5353	35.555
Cre v06	Cre02.g800188	Cre02.g800188		NA	NA	NA	NA	NA	NA	NA	NA	NA	NA	NA	NA	28.393	NA	26.3736	NA	NA	NA
Cre v06	Cre02.g800195	Cre02.g800195		30.7782	31.1765	30.1438	29.2352	29.4796	31.0259	30.0814	28.0095	29.0853	30.0215	27.846	28.5444	29.4832	30.0003	30.8487	28.6712	30.6641	27.8201
Cre v06	Cre02.g800211	Cre02.g800211		26.8081	NA	23.9908	NA	NA	NA	28.9015	27.067	25.148	NA	27.0916	25.1296	27.1692	24.3235	NA	NA	NA	NA
Cre v06	Cre02.g800220	Cre02.g800220		28.7077	26.0992	28.4423	29.2473	26.3587	29.5024	28.7801	29.1984	28.83	28.128	25.4028	28.7158	28.6626	28.7384	27.8089	NA	26.5331	26.2609
Cre v06	Cre02.g800236	Cre02.g800236		30.8853	30.5014	31.2605	33.2791	33.3765	31.1428	31.7062	32.0519	32.2041	31.3421	32.8577	31.7607	33.9719	32.5242	32.3504	32.0492	33.0956	33.8914
Cre v06	Cre02.g800262	Cre02.g800262		29.8641	29.4244	29.3529	30.391	30.7482	30.8071	30.4376	NA	29.469	31.1612	27.9734	30.8003	30.2057	28.2682	30.6107	31.1605	30.5047	30.8017
Cre v06	Cre03.g143787	Cre03.g143787		NA	NA	NA	NA	NA	NA	29.4334	NA	25.5942	NA	NA	NA	NA	NA	NA	NA	NA	NA
Cre v06	Cre03.g143807	Cre03.g143807		25.9682	26.0231	25.8001	NA	NA	NA	26.8551	29.783	27.2741	28.4006	27.5387	24.2929	26.2829	26.5757	26.8018	NA	NA	NA
Cre v06	Cre03.g143867	Cre03.g143867		NA	NA	NA	28.7464	29.0559	29.0534	NA	NA	NA	NA	NA	NA	31.1036	30.7987	27.7352	29.0876	NA	29.2095
Cre v06	Cre03.g143887	TSR1	Arginyl-tRNA Synthetase	36.1646	36.0014	36.1127	36.5232	35.7654	35.64	35.8663	36.3196	36.0589	36.0219	35.9249	36.3682	36.4821	36.3201	36.5336	36.6655	36.3798	36.1385
Cre v06	Cre03.g143907	Cre03.g143907		29.7092	30.0594	28.3018	28.8192	27.7586	28.5169	30.5547	30.9575	31.1192	31.0566	30.4368	29.0312	30.9551	30.3652	31.1569	27.9517	28.3263	28.3019
Cre v06	Cre03.g143927	Cre03.g143927		29.1155	29.2018	29.2572	25.7089	25.7773	NA	29.3195	28.8402	30.499	28.5103	30.7676	25.7232	31.2354	30.9572	27.7807	28.0627	25.4724	25.6527
Cre v06	Cre03.g143947	Cre03.g143947		NA	NA	NA	NA	NA	NA	30.5525	28.7708	31.1516	29.3212	28.8003	31.6084	NA	NA	NA	NA	NA	NA
Cre v06	Cre03.g143967	Cre03.g143967		NA	NA	NA	NA	NA	NA	32.7153	33.0945	32.7757	32.9783	32.9489	33.2092	29.5773	29.598	29.6915	30.54	30.1515	26.9502
Cre v06	Cre03.g144064	Cre03.g144064		29.7294	30.7215	29.9973	31.4076	31.7404	28.9376	31.0383	30.8505	31.7154	31.5782	30.1044	31.5811	30.2382	31.2499	30.4681	30.8741	28.6361	30.9442
Cre v06	Cre03.g144164	RSEP2	Intramembrane metalloprotease	33.1265	31.8208	31.6549	32.1588	32.3103	32.3901	31.7638	30.1436	31.2998	31.5999	31.2147	31.3339	31.7599	31.8032	33.4913	32.8877	32.669	31.751
Cre v06	Cre03.g144184	Cre03.g144184		NA	NA	NA	25.4687	25.7763	NA	NA	NA	NA	NA	NA	NA	26.3488	26.211	28.1435	26.1779	NA	24.5968
Cre v06	Cre03.g144204	Cre03.g144204		29.94	29.9127	29.55	30.7583	30.8165	28.4048	25.9904	27.5993	NA	NA	28.8362	28.2792	28.423	28.2429	28.6084	30.4639	30.6465	30.3337
Cre v06	Cre03.g144324	Cre03.g144324		29.1313	29.8635	28.5729	30.145	27.6577	30.7852	NA	NA	NA	30.5277	29.4325	30.4529	29.4726	29.3182	30.9863	28.4201	30.5178	28.9013
Cre v06	Cre03.g144384	Cre03.g144384		28.4409	28.8493	28.5551	NA	29.4836	26.3186	NA	NA	NA	NA	NA	NA	24.7252	25.8468	28.6436	28.5861	26.9876	29.0357
Cre v06	Cre03.g144404	Cre03.g144404		23.9302	25.2668	NA	28.8205	28.2732	NA	NA	25.4848	26.7246	NA	NA	NA	NA	NA	NA	27.917	27.4646	27.1309
Cre v06	Cre03.g144504	Cre03.g144504		31.7932	31.1338	28.7758	28.9868	31.0856	32.3864	29.1982	32.6566	29.2498	27.2051	26.3873	23.564	31.7449	33.5069	33.9804	31.3341	29.251	32.6073
Cre v06	Cre03.g144564	MMP13	Matrix metalloproteinase	NA	NA	NA	NA	NA	NA	NA	NA	NA	29.5434	27.4994	25.9285	NA	22.7588	26.0578	NA	NA	NA
Cre v06	Cre03.g144584	Cre03.g144584		NA	NA	NA	NA	NA	NA	NA	NA	NA	NA	26.1381	28.2603	NA	NA	NA	NA	NA	NA
Cre v06	Cre03.g144627	CGS1	Cystathionine gamma-synthase	35.5949	35.6253	36.1953	35.7143	35.7442	36.1814	35.0974	34.7741	35.2469	35.4353	35.1215	35.3179	35.7805	35.7925	35.7202	35.6539	35.3279	33.9909
Cre v06	Cre03.g144647	Cre03.g144647		31.3209	31.0784	30.5022	29.6908	NA	31.0613	33.0509	32.639	31.826	30.9255	30.1093	NA	32.5087	31.823	30.151	29.9138	30.6983	28.9002
Cre v06	Cre03.g144667	CLPT4	Additional subunit of chloroplast ClpP complex	31.5089	32.8209	32.6274	32.8977	32.726	29.298	31.7968	33.5088	32.4207	31.8414	32.9462	31.8599	32.9028	33.2841	33.9534	32.4566	33.3033	33.6647
Cre v06	Cre03.g144687	Cre03.g144687		NA	NA	NA	NA	NA	NA	29.9263	27.6218	NA	NA	NA	NA	27.9851	29.8917	NA	25.1069	28.4253	26.4475
Cre v06	Cre03.g144707	Cre03.g144707		32.3782	33.563	34.0448	34.9373	35.9939	36.1575	33.0392	34.8125	32.8861	31.9536	32.2942	34.5069	32.7729	33.1784	33.3275	35.4409	35.638	33.7732
Cre v06	Cre03.g144767	Cre03.g144767		30.946	31.7254	30.7401	32.2008	31.1698	31.8739	31.7678	33.2788	32.3798	32.2184	32.424	32.4408	31.9077	31.7933	32.0998	30.6245	31.4938	31.0281
Cre v06	Cre03.g144807	MAS1	Malate synthase	37.2013	38.1808	37.6057	37.9391	37.7683	37.9275	39.4705	39.7526	39.3616	39.6419	39.036	39.3856	39.2805	39.2732	39.2273	39.3725	39.3711	39.164
Cre v06	Cre03.g144847	PYK4	Pyruvate kinase 4	33.9572	34.148	34.423	34.6065	35.052	34.1066	35.0429	34.703	34.4378	34.5098	33.9956	35.1275	34.0306	33.9643	34.4534	33.9694	34.0737	35.2351
Cre v06	Cre03.g144867	Cre03.g144867		29.191	29.0162	28.1573	30.9748	30.6416	30.6982	28.7209	29.8165	NA	28.9933	26.0483	29.7139	29.8886	29.3921	29.8645	31.1045	29.447	30.3527
Cre v06	Cre03.g144907	Cre03.g144907		28.5207	29.0505	29.0148	29.4347	29.0673	28.376	29.7587	30.4899	30.5325	29.6363	29.847	28.9078	30.6886	30.6805	29.5512	29.7644	29.5098	30.415
Cre v06	Cre03.g144947	Cre03.g144947		31.8603	32.9665	31.792	33.7901	32.671	32.1493	32.7406	32.4358	33.1754	32.6589	31.9229	33.3592	33.8703	32.683	33.341	32.8979	32.888	32.4922
Cre v06	Cre03.g144967	Cre03.g144967		34.9656	35.0977	34.6501	35.5294	35.8211	35.1432	35.2809	35.2246	35.2611	35.9347	35.3604	35.2344	35.9884	35.358	35.6552	36.2879	36.1176	36.5193
Cre v06	Cre03.g145087	MTP1	Metal Transport Protein 1	28.9104	28.6695	29.3162	30.8316	30.1263	29.2618	30.8113	29.8662	31.4249	29.7608	29.1497	30.1258	30.6408	29.4249	29.3748	28.7228	28.4902	29.0342
Cre v06	Cre03.g145107	Cre03.g145107		28.5438	28.3084	29.1109	30.0665	29.3077	28.3895	29.6884	31.2703	31.7762	31.9324	31.5725	31.368	30.7171	29.322	31.0308	30.0398	29.0296	29.956
Cre v06	Cre03.g145127	DHC13	Outer Arm Dynein Heavy Chain alpha	32.8208	33.4543	33.0137	33.6719	33.8014	32.9618	34.9384	35.3609	34.6643	34.3388	33.5295	34.4939	34.1959	34.1705	33.4852	33.7273	32.6171	33.0544
Cre v06	Cre03.g145207	CPLD33	Conserved in the Plant Lineage and Diatoms	31.3594	29.718	30.264	30.6761	30.5182	30.8275	30.7382	32.1715	32.2915	31.1608	31.3752	30.0094	33.1521	30.7641	33.0004	30.8291	30.2236	30.5049
Cre v06	Cre03.g145227	Cre03.g145227		31.9201	31.7721	31.6509	30.9636	31.1404	31.0975	30.5694	30.5054	31.3886	30.5186	30.6324	29.5145	31.2329	31.2309	30.2187	31.6909	31.4017	28.7358
Cre v06	Cre03.g145247	TEF11	S-isoprenylcysteine O-methyltransferase	31.6873	30.7006	29.453	32.2708	32.1314	31.7472	32.6248	32.2886	32.2924	32.0125	32.1722	32.4284	32.3454	32.73	32.4506	32.432	32.7235	31.4304
Cre v06	Cre03.g145267	Cre03.g145267		31.4621	32.9979	32.1274	33.5504	33.2642	33.4713	26.0079	26.7885	26.1844	26.6325	24.6224	27.3302	31.4439	31.1884	31.127	33.1007	31.59	31.0135
Cre v06	Cre03.g145367	Cre03.g145367		28.8291	28.3026	29.0655	29.0055	30.1541	27.6578	24.1991	28.0696	24.254	NA	NA	NA	27.9305	29.3801	29.8557	29.7658	28.3372	29.857
Cre v06	Cre03.g145407	Cre03.g145407		NA	30.8603	29.7539	NA	25.7419	30.5885	32.5167	25.5218	30.2843	32.966	34.4185	33.361	NA	NA	NA	NA	NA	NA
Cre v06	Cre03.g145427	Cre03.g145427		28.6069	29.5009	28.2814	29.7959	26.2813	29.6998	29.3433	29.7566	29.3952	29.524	29.5908	29.6208	28.819	29.767	28.6919	28.8162	28.9704	28.8079
Cre v06	Cre03.g145507	Cre03.g145507		34.8458	34.3647	34.3369	34.4018	35.037	34.6125	35.2822	35.3901	34.7807	35.1705	35.1015	34.9547	34.9929	35.0911	34.9067	34.9177	35.436	34.1797
Cre v06	Cre03.g145547	CBR1	NADH-cytochrome b5 reductase	33.865	33.9314	34.4854	35.1953	35.0377	34.4143	32.6683	34.0742	34.1567	34.4556	34.0373	34.7259	33.9027	34.5903	34.2662	35.2909	34.7677	35.1086
Cre v06	Cre03.g145587	CPLD1	Conserved in the Plant Lineage and Diatoms	30.2403	31.1326	30.1222	25.2827	25.2485	25.334	NA	NA	NA	NA	NA	NA	30.7734	30.7867	30.9822	23.5271	28.8438	24.2523
Cre v06	Cre03.g145607	BET3	Component of TRAPP complex	30.732	31.0678	30.8393	28.8258	28.7666	28.8158	30.2607	30.7439	30.5931	30.8559	31.2522	31.0488	30.8456	30.8732	31.0299	31.6449	31.6295	31.8104
Cre v06	Cre03.g145647	Cre03.g145647		35.7181	34.7747	35.3203	35.609	36.1528	36.5413	33.2904	33.0672	32.1838	32.0925	32.6977	33.7855	35.6371	35.5183	35.8216	36.5788	36.4803	35.4831
Cre v06	Cre03.g145667	Cre03.g145667		NA	NA	NA	27.518	28.0761	NA	25.1247	NA	25.5958	NA	NA	NA	26.8816	26.6473	26.8344	NA	NA	NA
Cre v06	Cre03.g145687	RAD2	DNA repair protein, XPGC/Rad2 homolog	32.5513	30.4778	29.4787	31.8407	29.7943	31.7398	29.8334	28.2088	28.4749	28.926	30.593	29.8245	31.3208	31.6568	31.2389	31.3235	32.1542	31.4573
Cre v06	Cre03.g145727	Cre03.g145727		35.0116	35.1628	35.1028	34.0926	34.7344	34.677	34.7749	35.8327	35.1039	33.903	35.0936	34.1022	35.4951	35.1944	35.3181	35.4283	35.4807	35.5856
Cre v06	Cre03.g145747	SHKH1	Chorismate synthase	35.9672	35.7199	35.3345	36.0046	36.006	36.5775	35.0557	35.5862	35.1593	35.3104	35.5756	35.9019	35.7949	36.1329	35.7507	35.717	35.8416	36.58
Cre v06	Cre03.g145767	RRP6	putative exosome subunit	NA	NA	NA	NA	NA	NA	31.0383	31.3423	22.3375	NA	26.1808	28.1979	31.1923	NA	28.2043	NA	NA	NA
Cre v06	Cre03.g145867	MRPL113	mitochondrial ribosome protein ml113, Chlamydomonas-specific	31.8202	31.4549	31.926	31.1121	29.9104	31.0757	31.8776	29.1416	30.5281	30.0186	29.5287	29.5672	31.6854	31.4664	31.68	31.8914	31.7203	31.4156
Cre v06	Cre03.g145887	TATC1	TatC-like sec-independent protein translocon subunit	31.1261	30.8093	32.0287	32.6296	32.1192	30.5569	31.3209	30.9607	30.2594	30.7915	31.471	31.3546	32.0127	32.1565	31.8812	31.3859	30.5057	30.9041
Cre v06	Cre03.g145967	Cre03.g145967		33.4788	33.6132	32.9938	33.7363	34.1995	32.7624	33.8499	33.9994	33.7172	33.0769	33.2286	33.5654	33.9729	34.174	34.374	33.9862	33.7791	34.0894
Cre v06	Cre03.g146127	FAP96	Flagellar Associated Protein 96	23.7136	24.6106	NA	25.0737	26.9895	NA	29.6312	29.7838	29.6235	NA	29.4519	31.5905	27.5464	28.9468	25.5728	NA	NA	NA
Cre v06	Cre03.g146167	HHL1	Homolog of Hypersensitive to High Light 1	34.9923	34.7046	35.051	35.5004	35.9079	36.071	34.6855	34.6271	35.0613	35.4883	35.1643	35.9336	35.69	35.5831	35.6757	36.4405	35.9651	36.3181
Cre v06	Cre03.g146187	ARGC1	N-acetyl-gamma-glutamyl-phosphate reductase	35.6752	36.6519	35.8949	35.9222	35.9943	36.0596	36.7173	36.3383	36.4809	36.3036	35.8754	36.6279	36.6998	36.7504	36.922	36.9504	37.09	36.6934
Cre v06	Cre03.g146227	Cre03.g146227		NA	NA	NA	NA	NA	NA	29.2727	NA	29.1267	NA	NA	NA	NA	NA	NA	NA	NA	NA
Cre v06	Cre03.g146247	NUOS4	NADH:ubiquinone oxidoreductase 18 kDa subunit	34.9852	35.073	34.9037	34.8289	34.8388	34.6262	35.7955	35.5747	35.494	35.5133	35.6266	35.9061	35.6032	35.5436	35.5363	35.1281	35.6658	34.7971
Cre v06	Cre03.g146267	Cre03.g146267		NA	NA	NA	NA	NA	NA	NA	27.8232	27.8016	NA	NA	NA	NA	NA	NA	NA	NA	NA
Cre v06	Cre03.g146447	Cre03.g146447		25.8463	31.2307	28.2727	29.3096	29.3027	29.9792	29.4218	30.8525	29.5842	28.7093	27.708	28.8783	30.1097	29.8619	29.947	29.9553	29.666	30.1303
Cre v06	Cre03.g146467	TRS31	Component of TRAPP complex	22.9592	29.4231	29.0994	30.0507	29.9516	29.852	28.7212	29.0481	30.7056	29.7492	28.9519	29.5763	28.8357	29.9758	31.0818	29.7411	29.8239	29.9771
Cre v06	Cre03.g146487	XPO1	Exportin 1 related protein	33.8054	33.636	33.6481	34.1873	34.212	34.5186	32.9912	33.0033	33.1932	33.0877	33.1035	33.3246	33.7552	33.7982	33.9362	34.2707	34.0922	34.1495
Cre v06	Cre03.g146507	SPT2	Serine palmitoyltransferase	32.2301	32.5869	33.5356	34.2419	32.7518	34.0885	31.2519	32.148	31.1715	30.9402	31.1355	31.5911	33.6137	34.0693	32.4184	34.4202	34.4419	32.5276
Cre v06	Cre03.g146527	GSD1	gamma-glutamyl phosphate reductase	35.8938	35.6099	35.8464	35.7683	36.1203	36.3675	35.2313	35.6623	35.6656	34.492	35.2411	34.6771	35.9052	35.805	35.7949	35.8906	35.7141	34.8477
Cre v06	Cre03.g146587	Cre03.g146587		32.1606	28.8533	32.1645	29.7383	30.2638	30.746	28.9523	29.0643	30.9708	29.9377	29.6393	30.5764	32.3165	31.1377	31.4811	29.9383	29.7823	28.9163
Cre v06	Cre03.g146627	Cre03.g146627		NA	NA	NA	28.3939	NA	21.3078	NA	NA	NA	NA	NA	NA	NA	NA	NA	NA	22.9541	28.9936
Cre v06	Cre03.g146687	Cre03.g146687		29.797	30.5016	30.6513	29.3975	31.3515	29.7485	30.7542	30.4257	30.1442	29.9189	30.2902	28.6281	30.9027	30.4566	30.5697	28.3784	28.0549	28.9738
Cre v06	Cre03.g148000	Cre03.g148000		31.1096	31.4189	31.0113	30.7071	29.3319	30.7891	31.1854	31.3606	31.6026	31.0182	31.5837	31.402	31.7376	30.3072	31.2734	32.0089	30.449	30.0231
Cre v06	Cre03.g148100	Cre03.g148100		23.6348	25.6836	31.5462	NA	NA	NA	27.7493	30.4837	30.6956	30.7682	21.8039	31.1731	32.0668	26.0878	26.1923	31.3319	24.7014	31.8231
Cre v06	Cre03.g148150	Cre03.g148150		NA	NA	NA	NA	NA	NA	26.4751	27.4802	27.4976	25.7861	26.3599	25.0202	NA	NA	NA	NA	NA	NA
Cre v06	Cre03.g148250	CGL58	Conserved in the Green Lineage	NA	NA	NA	NA	NA	NA	26.7105	27.1126	29.471	30.2143	NA	30.1876	NA	NA	NA	NA	NA	NA
Cre v06	Cre03.g148300	Cre03.g148300		30.3709	30.2293	31.2945	31.7386	31.1958	31.6095	31.4174	31.9862	30.792	30.2498	29.8158	31.0271	32.0666	31.2257	31.1654	31.064	31.3759	31.6906
Cre v06	Cre03.g148350	Cre03.g148350		NA	NA	NA	NA	NA	NA	28.4326	29.0808	NA	NA	NA	NA	NA	NA	NA	NA	NA	NA
Cre v06	Cre03.g148950	SRRP1	Ortholog of PSII biogenesis protein SRRP1	32.0394	32.293	31.7922	32.2378	31.8337	32.8228	33.3671	33.3973	33.3482	32.0523	32.0385	32.3058	33.361	33.314	33.4435	32.4724	32.6684	32.5696
Cre v06	Cre03.g149100	CIS2	Citrate synthase, glyoxysomal/microbody form	36.7565	37.1752	36.7916	37.6282	36.5827	36.44	38.7536	38.7566	38.4132	38.8251	38.5736	38.9884	38.2218	38.3407	38.1678	38.4985	38.2156	38.5224
Cre v06	Cre03.g149150	Cre03.g149150		29.3634	31.1897	NA	NA	NA	NA	29.9544	29.5607	29.4804	NA	NA	NA	29.7797	28.9487	26.3548	NA	NA	NA
Cre v06	Cre03.g149250	Cre03.g149250	Isocitrate lyase	33.7616	33.9864	33.9728	34.8718	34.7595	34.5574	33.0145	33.026	33.7517	33.3976	33.2509	33.6949	34.6178	34.6721	34.7303	34.8635	34.56	34.4003
Cre v06	Cre03.g149450	Cre03.g149450		27.6372	28.8234	NA	NA	NA	NA	NA	NA	NA	NA	NA	NA	NA	NA	NA	27.5187	28.006	NA
Cre v06	Cre03.g149500	Cre03.g149500		29.2285	26.1893	29.5438	26.0937	29.9446	NA	29.1369	29.4363	27.4982	29.234	NA	26.5304	29.4726	30.0504	28.8056	NA	NA	NA
Cre v06	Cre03.g149600	Cre03.g149600	Adenylate/guanylate cyclase	27.6846	NA	24.04	NA	NA	NA	NA	NA	NA	NA	NA	NA	NA	NA	NA	NA	NA	NA
Cre v06	Cre03.g149650	Cre03.g149650	related to carotenoid 9,10-9',10' cleavage dioxygenase	32.3958	32.7019	32.2512	33.2043	33.2708	33.1778	31.2161	30.9658	NA	NA	NA	NA	31.5809	32.3137	31.5247	32.3436	32.454	32.5952
Cre v06	Cre03.g149800	TOG1	Microtubule associated protein	35.3781	33.2912	33.9457	34.5379	34.2504	34.405	32.2787	32.6052	31.0657	31.7131	31.7937	33.4555	33.1767	33.7038	33.7284	34.1759	34.7963	34.6023
Cre v06	Cre03.g149851	Cre03.g149851		27.9185	28.0472	28.0231	28.4729	27.9181	28.978	NA	25.5436	29.2921	NA	NA	NA	28.6507	28.6307	28.8404	27.7562	27.8719	27.516
Cre v06	Cre03.g149950	Cre03.g149950		33.8808	31.7675	32.7197	34.6215	33.8659	35.5359	32.7001	33.8539	33.5992	31.7057	32.4906	33.1815	31.7097	34.1427	31.6253	34.3849	33.3626	34.7485
Cre v06	Cre03.g150200	Cre03.g150200		NA	28.8611	26.8649	31.1298	28.1412	28.1348	NA	NA	NA	NA	NA	NA	NA	27.0296	27.2913	29.5558	29.8359	27.8488
Cre v06	Cre03.g150251	Cre03.g150251		29.9063	28.9317	29.6925	NA	NA	NA	NA	NA	NA	27.7588	27.8849	28.3619	27.0831	29.1181	27.2605	NA	28.7305	25.8385
Cre v06	Cre03.g150300	Cre03.g150300	Calmodulin-like protein	35.1026	35.0795	34.4659	36.2383	35.3059	35.6428	34.6281	34.4263	35.2814	35.2085	35.1044	34.5036	34.5789	34.038	34.8803	33.9824	35.3306	35.4653
Cre v06	Cre03.g150500	Cre03.g150500	NAD-dependent epimerase/dehydratase	28.1565	31.3247	NA	31.73	29.4892	32.1476	24.4495	34.2552	33.9671	23.3354	31.362	31.6957	20.9555	28.9068	31.0902	31.715	30.9635	29.2621
Cre v06	Cre03.g150700	Cre03.g150700		30.138	30.5736	30.0208	29.94	29.7245	30.0495	29.5282	29.8028	29.7553	29.279	29.4269	30.0038	30.6203	30.4929	30.1093	30.974	30.8343	30.9659
Cre v06	Cre03.g150850	Cre03.g150850		29.1881	29.7935	29.6051	28.229	29.9155	25.9928	28.5868	24.1381	24.9923	25.707	27.61	26.3905	29.643	30.3438	29.5022	29.2278	28.1011	28.887
Cre v06	Cre03.g150900	Cre03.g150900		28.1442	26.1736	28.4014	29.7813	28.4268	NA	28.6489	29.2789	28.1962	27.9159	27.7073	NA	27.6471	NA	30.313	28.7803	29.6622	29.8904
Cre v06	Cre03.g151000	SEX4	Laforin glucan phosphatase, chloroplastic	30.5834	31.144	30.0327	31.4606	31.0847	32.1244	31.7691	31.7823	31.1523	30.3779	30.2774	31.5397	30.6017	32.3273	31.9718	31.0798	29.966	32.4741
Cre v06	Cre03.g151100	SSA15	cilia-sensing, structure and/or assembly	30.3261	30.2408	30.9514	31.2865	31.8998	31.9374	30.1412	30.1732	30.0108	30.9629	30.0176	30.4519	30.9965	31.053	31.4183	31.2107	31.6924	32.589
Cre v06	Cre03.g151200	CGLD16	Conserved in the Green Lineage and Diatoms	30.5439	32.5679	31.009	29.1055	29.9736	30.905	33.6094	33.8682	32.6807	30.8973	30.2084	27.8952	32.871	32.8278	33.9924	30.8729	31.6715	24.3973
Cre v06	Cre03.g151250	LANC1	LanC lantibiotic synthetase component C-like protein	27.4666	30.9909	28.3644	29.2005	28.7044	29.1396	29.2773	29.8876	29.3046	30.718	29.3443	30.9115	27.5074	28.3263	27.8469	27.1737	28.2872	28.9597
Cre v06	Cre03.g151400	Cre03.g151400		26.4356	23.7496	NA	25.9163	29.073	29.2549	NA	NA	NA	NA	NA	NA	NA	NA	NA	NA	NA	NA
Cre v06	Cre03.g151500	Cre03.g151500	threonine aldolase	28.0589	30.7787	28.9026	29.41	27.3435	27.7259	27.904	27.9052	30.6195	26.1999	29.8448	29.819	29.9661	29.3538	29.6147	27.4777	26.884	27.1781
Cre v06	Cre03.g151600	Cre03.g151600		27.7483	27.8867	24.6023	25.2956	25.7875	NA	25.5198	27.4307	23.6123	NA	NA	NA	27.1459	27.887	26.8998	28.9616	28.5635	28.1353
Cre v06	Cre03.g151650	Cre03.g151650	S-adenosyl-L-methionine-dependent methyltransferase	31.5772	32.109	31.6251	31.7091	31.2893	31.6673	NA	NA	NA	NA	NA	NA	32.6533	32.2379	32.4438	32.9358	33.2706	32.922
Cre v06	Cre03.g151700	CGL26	Conserved in the Green Lineage	31.391	32.3371	31.609	32.6608	32.2678	32.5084	31.7168	33.2502	32.1692	30.9154	31.2243	31.0388	32.5026	33.4701	31.9965	31.6704	31.665	31.7709
Cre v06	Cre03.g151750	SMP6A	Small nuclear ribonucleoprotein, LSm6 (SmF-like)	31.2241	38.5508	32.1475	30.3522	NA	30.3696	32.1332	39.0651	31.369	36.5775	27.2712	27.7022	31.8025	30.1836	38.9984	26.4868	29.2994	29.3566
Cre v06	Cre03.g152100	XRN2	5' to 3' exoribonuclease	NA	28.5742	23.5306	27.1036	25.6492	26.8025	28.7851	29.2996	29.2811	27.5516	25.2212	25.5706	28.8229	28.4705	28.5123	25.3862	25.2547	26.7841
Cre v06	Cre03.g152150	Cre03.g152150		35.6882	35.9552	35.7366	34.7743	34.6306	35.4619	35.9929	35.7464	35.7723	35.7525	35.7522	36.1221	36.3745	36.2231	36.2231	36.4496	36.4559	36.388
Cre v06	Cre03.g152450	Cre03.g152450		31.383	30.1362	30.9867	30.0597	26.3377	29.4305	30.6432	31.5945	29.9103	28.7336	32.8123	33.1437	31.3095	31.0814	28.3566	29.5483	29.8895	29.2454
Cre v06	Cre03.g152800	Cre03.g152800	alpha/beta hydrolase	32.7446	32.4326	29.4569	33.4192	31.706	31.6619	NA	NA	NA	NA	NA	NA	31.735	30.9607	34.2538	30.012	31.4945	32.7872
Cre v06	Cre03.g152850	PAM1	bioactive peptide amidating enzyme	32.1307	31.9877	31.8651	32.9294	33.112	32.6755	31.9081	31.4959	31.8328	31.9427	31.7127	32.0938	32.6663	32.2466	32.4966	32.832	33.3089	33.1857
Cre v06	Cre03.g152900	Cre03.g152900	Metallophosphoesterase/metallo-dependent phosphatase	30.637	30.6512	30.3098	31.4382	34.5973	31.6001	31.1535	32.2416	31.2447	31.6909	30.4902	31.1882	31.4842	31.5005	30.8586	31.5009	31.186	31.1106
Cre v06	Cre03.g152950	Cre03.g152950	RNA pseudouridine synthase	31.0601	29.9516	29.4683	28.1472	30.7786	28.6478	29.1306	31.5683	30.1291	31.2383	29.5646	29.1124	32.1676	30.1156	30.0361	28.5835	28.497	29.0029
Cre v06	Cre03.g153450	Cre03.g153450		36.6712	36.2483	35.7389	36.8314	36.5916	33.9823	36.8709	36.7756	37.3799	35.7317	36.4105	37.2805	37.3307	36.4276	36.6774	37.2213	36.5187	36.4616
Cre v06	Cre03.g153700	FAP347	Flagellar Associated Protein 347	NA	NA	NA	NA	NA	NA	28.5903	28.4646	25.4972	NA	NA	NA	NA	NA	NA	NA	NA	NA
Cre v06	Cre03.g153750	Cre03.g153750		29.4506	29.385	29.2028	30.2293	28.6955	27.3681	28.4378	29.0627	29.1637	28.8148	25.3351	28.6898	27.9507	26.8363	28.5492	29.2682	29.6226	29.7635
Cre v06	Cre03.g153800	PIGK1	GPI transamidase subunit K	NA	NA	NA	NA	NA	NA	24.5884	24.7955	20.9442	NA	NA	NA	NA	NA	NA	NA	NA	NA
Cre v06	Cre03.g153900	Cre03.g153900	Flavin-containing monooxygenase	29.2608	31.5972	28.8741	27.5146	26.8151	28.7846	NA	NA	NA	NA	NA	NA	30.1695	28.7552	29.9746	28.5804	28.1646	27.5427
Cre v06	Cre03.g154150	Cre03.g154150		27.77	28.1127	25.9317	29.6848	28.088	30.1971	27.5003	29.3674	32.5463	29.4938	29.5376	31.7966	29.9732	27.9503	27.4234	NA	28.685	27.6831
Cre v06	Cre03.g154250	Cre03.g154250	Mitogen-Activated Protein Kinase Kinase Kinase	25.247	NA	29.5345	NA	NA	NA	NA	NA	NA	NA	NA	NA	NA	NA	NA	30.2642	30.2446	28.751
Cre v06	Cre03.g154425	CLASP1	CLIP-associating-protein	32.3773	32.5496	33.2854	30.6316	31.1722	31.0166	32.6658	32.998	33.2222	31.777	33.3849	31.7498	33.081	33.4034	32.9299	30.6554	31.5949	31.4771
Cre v06	Cre03.g154500	Cre03.g154500		27.7546	29.0914	26.0002	27.547	27.6218	NA	27.0137	27.5295	26.5316	24.9592	NA	27.6139	26.7505	27.7107	26.1485	26.8706	27.3092	26.1913
Cre v06	Cre03.g154550	P5CR1	Pyrroline-5-carboxylate reductase	35.0346	34.4405	34.5581	35.554	34.6384	34.8169	35.1659	35.3011	34.7126	34.4094	34.1067	34.7734	35.2432	35.1042	35.0924	35.3129	35.2736	35.3387
Cre v06	Cre03.g154600	Cre03.g154600		32.0972	31.9014	31.9119	31.504	31.9835	31.8739	30.8321	30.7073	31.0858	30.8009	30.9462	31.8826	30.8446	31.0678	32.0876	31.0512	32.0641	31.4252
Cre v06	Cre03.g154700	Cre03.g154700		27.8853	28.9721	29.8331	NA	30.8548	30.6447	29.6987	28.1916	27.3043	29.5265	26.9877	29.3712	28.6627	29.9225	29.6623	30.5028	30.2274	30.2295
Cre v06	Cre03.g154950	Cre03.g154950	Glutathione S-transferase	33.0488	33.2595	33.333	34.251	33.359	33.0211	33.4394	33.4477	33.2454	34.2141	34.2675	34.4698	33.4221	33.3074	33.3711	33.9224	33.9664	33.9445
Cre v06	Cre03.g155001	ISA1	Isoamylase, starch debranching enzyme 1	32.8305	33.1002	32.4334	33.8754	33.3493	34.1419	31.0502	32.373	31.5263	31.4378	31.4109	32.1287	32.954	33.2439	33.4252	33.4864	33.2127	31.866
Cre v06	Cre03.g155051	Cre03.g155051	Sphinganine-1-phosphate aldolase/lyase	32.0556	32.376	32.1397	32.5082	32.9585	32.055	33	32.5156	31.7453	32.3234	31.9752	32.6407	31.4735	31.8675	32.2678	31.9465	32.5296	32.5684
Cre v06	Cre03.g155100	Cre03.g155100		NA	NA	NA	33.891	28.7524	NA	NA	NA	NA	NA	NA	NA	27.9455	NA	29.6879	NA	28.2164	29.3721
Cre v06	Cre03.g155200	CHM1	Chorismate mutase	31.4491	31.5387	31.528	32.9705	31.4053	32.7477	31.0162	30.7103	31.4267	31.7804	31.273	31.6887	32.0392	31.7797	32.0004	32.3117	32.3526	32.6902
Cre v06	Cre03.g155250	Cre03.g155250		NA	NA	NA	NA	NA	NA	33.0148	32.821	32.7853	32.9076	32.7316	32.7363	NA	29.5269	28.3764	NA	NA	NA
Cre v06	Cre03.g155300	Cre03.g155300	Putative pherophorin-chlamydomonas homolog	31.8637	31.6931	29.9729	30.8106	31.5606	29.3766	33.6138	32.3416	30.5465	30.2701	32.8796	32.0115	31.4557	32.7746	33.3903	27.873	30.7565	29.5229
Cre v06	Cre03.g155650	CLC1	Clathrin light chain	33.1879	33.0228	32.3922	31.3232	32.2408	32.2882	33.2455	33.6867	33.8947	33.0146	31.7165	32.1755	34.0796	33.0872	33.4675	30.4831	33.5908	31.5416
Cre v06	Cre03.g155750	Cre03.g155750	Putative pherophorin-chlamydomonas homolog	24.0839	NA	35.2492	NA	35.3451	29.7431	34.1226	34.4461	34.2093	34.2296	22.5031	NA	NA	24.2918	21.5106	23.8236	27.7784	25.4856
Cre v06	Cre03.g155800	Cre03.g155800		27.2925	26.0487	26.7186	28.3588	31.3963	27.211	28.388	33.548	29.9158	28.9194	27.9477	28.8279	28.0653	29.8912	28.7269	28.869	30.3086	28.9459
Cre v06	Cre03.g155850	Cre03.g155850		32.2391	31.7786	31.9727	32.7735	32.5338	32.5126	29.6846	28.7229	30.032	30.275	30.8498	30.7607	31.0848	31.438	31.6945	31.7783	31.2009	31.5339
Cre v06	Cre03.g156050	RRF1	Putatuve chloroplast ribosome recycling factor	34.0166	33.9795	33.9957	32.0317	31.8139	32.3955	34.5624	34.6727	34.5846	34.4708	34.6764	34.687	34.4544	34.4735	34.2094	34.2042	33.957	34.2893
Cre v06	Cre03.g156100	Cre03.g156100		30.1357	30.4447	29.914	30.7958	30.484	30.344	30.9487	31.7947	30.9278	30.55	31.0169	31.6533	34.4725	34.4307	31.9776	31.836	31.3332	32.0728
Cre v06	Cre03.g156150	Cre03.g156150	DEAD/DEAH box helicase	29.8281	28.3646	29.7758	26.8603	27.8098	30.7831	31.8324	31.2869	31.541	30.5065	30.9204	30.2905	31.4037	31.1116	31.327	30.7569	27.3997	28.1995
Cre v06	Cre03.g156250	POC13	Proteome of centriole protein 13	35.5844	34.6779	35.6097	36.7083	34.4718	35.0592	34.4259	35.3669	34.1093	32.9811	32.8413	34.1993	35.9093	35.8807	34.1756	35.077	34.4329	34.6688
Cre v06	Cre03.g156300	FAP405	Flagellar Associated coiled-coil protein 405	29.913	28.3816	28.3301	29.5367	29.1297	29.7539	27.4244	28.67	28.4718	30.7662	29.4567	25.1901	NA	28.302	28.6217	29.1191	29.1314	28.7592
Cre v06	Cre03.g156400	Cre03.g156400	S-adenosyl-L-methionine-dependent methyltransferase	27.1509	28.8567	27.6313	NA	27.2218	29.3724	NA	NA	NA	NA	NA	NA	29.6484	26.7066	28.61	30.1091	28.3533	28.3489
Cre v06	Cre03.g156500	Cre03.g156500		30.3235	31.0374	30.2721	33.0565	29.6473	31.1949	29.5487	29.2021	29.1951	26.0702	30.3741	29.5404	31.4534	29.7673	30.0327	29.9388	31.9672	30.6383
Cre v06	Cre03.g156550	Cre03.g156550		NA	NA	NA	NA	NA	NA	28.3949	22.4221	NA	NA	NA	NA	23.4341	30.0919	23.6481	NA	NA	NA
Cre v06	Cre03.g156600	GTRBP1	Glutamyl-tRNA reductase binding protein 1	34.9826	32.6354	33.5061	34.8229	34.7007	34.646	30.5562	32.883	32.1898	30.8903	30.7401	31.3502	34.8646	35.4348	34.1275	34.3929	34.5454	34.1883
Cre v06	Cre03.g156750	CCT5	T-complex protein 1, epsilon subunit	35.4915	35.587	35.3539	35.1824	34.6778	34.6952	35.0367	35.8843	35.3843	34.6217	35.2834	34.9958	35.8718	35.4621	36	35.6603	35.8066	35.7985
Cre v06	Cre03.g156800	Cre03.g156800		NA	NA	NA	NA	26.5924	27.3744	NA	NA	NA	NA	NA	NA	25.9954	25.2746	NA	NA	NA	NA
Cre v06	Cre03.g156900	LHCBM5	Light-harvesting Chlorophyll a/b binding protein of LHCII	40.5181	40.7741	40.7162	40.5138	41.2914	38.9621	40.325	41.2353	40.3205	39.7512	40.5377	40.038	40.4708	41.3642	40.8183	40.6984	40.1871	40.7366
Cre v06	Cre03.g156950	QCR8	Ubiquinol:cytochrome c oxidoreductase 9 kDa subunit	33.3075	33.5188	33.4897	34.1784	34.4899	34.7217	30.5488	33.3824	32.9939	33.5233	33.1843	33.8259	33.7282	33.1379	33.9855	34.5297	34.4316	34.6151
Cre v06	Cre03.g157000	Cre03.g157000	Exostosin-like glycosyltransferase 1	NA	NA	NA	29.0868	29.594	30.4653	22.8043	24.4987	NA	NA	NA	NA	NA	28.392	28.7357	28.5817	NA	29.7277
Cre v06	Cre03.g157300	CAF1	CCR4-associated factor	30.9857	30.8494	30.6439	30.6197	30.6231	30.5258	29.479	31.3935	30.7106	30.8171	30.9607	30.7516	31.702	31.6466	31.0843	30.7946	31.2127	31.1008
Cre v06	Cre03.g157600	Cre03.g157600		NA	NA	NA	NA	NA	NA	27.0092	25.1594	NA	NA	NA	NA	NA	NA	NA	NA	NA	NA
Cre v06	Cre03.g157700	COX5C	Mitochondrial cytochrome c oxidase 11 kD subunit	34.9393	35.2659	34.799	33.7395	33.5707	33.3647	34.8537	35.4193	35.217	35.084	35.2777	35.7842	35.4742	35.2675	35.361	36.0091	35.8873	35.9424
Cre v06	Cre03.g157800	Cre03.g157800	Thioredoxin-like protein	30.0136	29.595	27.4837	30.2027	29.0521	29.6103	28.7165	28.1102	29.5001	29.1557	30.3464	29.1184	28.5755	27.7917	NA	29.2841	30.2024	30.3861
Cre v06	Cre03.g157900	Cre03.g157900		29.8647	31.9243	30.078	30.5495	30.2844	30.8029	32.039	32.7497	32.3716	32.0425	29.7379	28.0232	32.888	31.8822	31.811	30.1787	28.5128	31.5965
Cre v06	Cre03.g157950	Cre03.g157950		27.3728	26.8446	27.1963	29.0928	28.7399	31.6533	30.4742	28.9529	30.2778	29.9028	29.2556	29.1204	30.0869	29.0189	27.3846	28.5708	28.3955	28.1187
Cre v06	Cre03.g158000	GSA1	Glutamate-1-semialdehyde aminotransferase	38.9946	38.6193	38.3143	38.0642	38.2213	38.5466	38.0172	38.1778	37.3085	37.5924	37.516	37.9923	39.0841	38.6942	39.0055	38.9435	38.9772	39.5441
Cre v06	Cre03.g158050	Cre03.g158050	Phosphoprotein phosphatase 2C-related	30.307	31.5097	30.6183	30.3601	28.7598	31.3055	30.9661	32.6479	31.1942	31.3932	30.7478	27.9142	32.1628	31.4724	31.0621	32.2408	30.1759	31.8846
Cre v06	Cre03.g158150	Cre03.g158150		31.4411	29.5342	31.2392	25.6513	28.154	31.0859	31.3289	31.5772	32.4614	32.6421	32.6817	25.6134	31.1545	30.2942	31.7757	29.4354	26.0774	26.5124
Cre v06	Cre03.g158200	HDA2	RPD3/HDA1 type histone deacetylase	NA	28.3834	27.6197	27.7652	23.365	25.2614	29.392	27.3609	29.6255	29.0174	28.2856	29.0629	26.4105	27.2757	NA	28.8758	30.6864	27.3631
Cre v06	Cre03.g158500	Cre03.g158500		29.823	31.2246	29.6764	29.4279	30.4297	31.0185	29.5072	28.4832	29.4477	29.3701	29.2851	29.315	30.7378	29.485	30.5095	30.7645	29.7442	29.3927
Cre v06	Cre03.g158550	Cre03.g158550	SNF2-related DNA/RNA helicase	NA	32.0913	31.1821	32.0676	30.4297	32.8375	NA	NA	NA	NA	NA	NA	NA	NA	NA	32.5033	NA	32.8559
Cre v06	Cre03.g158600	Cre03.g158600		NA	NA	NA	NA	20.29	24.0754	27.2842	26.1744	NA	NA	NA	NA	25.7019	24.9574	25.615	NA	NA	NA
Cre v06	Cre03.g158750	Cre03.g158750	DEAD/DEAH box helicase	35.2324	36.201	35.0101	35.4962	35.262	35.7124	35.4886	35.9989	35.5196	35.8589	35.2639	35.21	35.9352	35.876	35.8569	35.9186	35.2368	34.8176
Cre v06	Cre03.g158800	Cre03.g158800		34.6171	34.8928	35.4862	33.8248	33.5553	33.7966	33.9884	34.2304	34.2485	33.5917	34.3518	34.1273	34.4514	34.88	34.2211	34.9488	34.4811	34.5991
Cre v06	Cre03.g158900	DLA2	Dihydrolipoamide acetyltransferase	38.0121	38.0626	37.7985	38.476	38.2256	38.6152	37.5581	38.1621	37.7791	37.9126	37.9764	37.8391	38.0967	38.2522	38.1969	38.4932	38.6219	38.3176
Cre v06	Cre03.g158950	Cre03.g158950		29.0126	29.9383	26.4157	29.2619	29.6172	30.7948	25.7625	29.4524	30.266	30.1483	29.1769	30.0168	29.2433	29.9035	29.4336	29.5305	29.9403	29.8595
Cre v06	Cre03.g159000	Cre03.g159000		NA	NA	NA	NA	NA	NA	20.2271	23.2247	NA	NA	NA	NA	NA	NA	NA	NA	NA	NA
Cre v06	Cre03.g159350	Cre03.g159350		NA	NA	NA	NA	26.6095	27.3917	29.3882	25.6271	25.7643	24.9272	25.8621	31.2385	26.1948	25.7802	26.2967	NA	NA	NA
Cre v06	Cre03.g159400	Cre03.g159400		27.9558	25.9112	NA	29.0963	28.4489	28.7962	26.0893	27.6564	28.6151	28.4419	29.5151	29.2843	27.1463	29.0461	27.9907	28.7624	28.8486	29.4487
Cre v06	Cre03.g159500	ODC1	Ornithine decarboxylase 1	30.5452	29.6869	31.2402	31.1358	31.2731	30.4668	NA	NA	NA	NA	NA	NA	30.842	30.3652	30.9849	30.2628	31.026	31.192
Cre v06	Cre03.g159550	Cre03.g159550		NA	NA	NA	NA	NA	NA	NA	30.3045	30.384	NA	NA	NA	23.3746	30.0976	30.1643	NA	NA	NA
Cre v06	Cre03.g159650	EFG6	Putative organellar translation elongation factor EFG/EF2	29.1635	29.5225	29.5176	29.8784	28.834	26.45	31.5449	32.0708	30.9214	30.4576	30.6764	29.4304	29.1421	30.1978	28.4202	28.6054	29.7427	26.737
Cre v06	Cre03.g159750	VPS36	Subunit of ESCRT-II complex	26.253	NA	25.6132	24.3388	24.1324	27.7673	NA	24.8616	24.2073	23.7935	NA	26.2595	26.6581	27.1851	27.7033	28.3586	26.1423	28.0321
Cre v06	Cre03.g159900	Cre03.g159900		30.0569	29.1331	28.973	28.6998	29.9299	NA	29.9266	NA	28.3435	NA	NA	NA	29.4403	29.1291	30.4925	29.5487	29.3956	NA
Cre v06	Cre03.g159950	Cre03.g159950		29.6009	29.4859	29.9402	30.3766	30.438	31.6709	31.1394	31.9624	31.0418	31.049	30.0711	31.9103	32.6629	30.7361	30.3189	30.1585	30.7272	30.1033
Cre v06	Cre03.g160050	FAP184	Flagellar Associated Protein 184	27.8883	26.5599	29.3386	27.7633	28.4864	27.3368	29.7585	31.7577	29.6475	27.9093	27.7457	29.5771	28.154	27.7163	30.4125	27.3531	NA	29.7466
Cre v06	Cre03.g160100	Cre03.g160100		29.1039	28.5489	29.4818	33.3456	32.5005	29.9535	29.2802	30.246	29.731	24.1009	24.2219	24.0508	31.0053	29.306	30.7173	29.6291	30.8492	27.2961
Cre v06	Cre03.g160200	PFH12	Prolyl 4-hydroxylase 12	34.1582	33.2406	33.1333	33.2918	31.3285	33.2864	31.2204	33.2918	31.9488	31.0534	32.7279	31.5023	33.3658	31.8953	33.1819	32.6297	31.9048	32.6442
Cre v06	Cre03.g160350	Cre03.g160350	Predicted protein with ankyrin repeats	NA	NA	NA	NA	NA	NA	25.6696	26.5623	25.9415	NA	NA	NA	26.7565	26.7093	27.3574	NA	NA	NA
Cre v06	Cre03.g160400	SAC1	Sulfur acclimation 1 protein	NA	NA	NA	NA	NA	NA	27.4199	27.6682	NA	NA	NA	NA	NA	NA	NA	NA	NA	NA
Cre v06	Cre03.g160450	KATNB1	Katanin p80 subunit	29.7631	28.9848	28.5995	29.5029	29.1832	29.1092	28.7453	29.4228	30.9912	28.8051	27.2964	31.4088	29.669	29.2508	29.9914	29.1001	28.4848	30.2854
Cre v06	Cre03.g160500	TSK1	Lysyl-tRNA synthetase	36.816	37.519	38.1977	38.75	36.9841	37.1817	38.1285	36.7625	36.4617	36.7015	36.2697	36.8882	38.0098	38.5543	38.3063	38.8345	37.4681	37.4783
Cre v06	Cre03.g160800	MTP2	Metal Transport Protein 2	27.4132	28.8964	28.5936	29.2495	29.0684	29.2209	27.525	27.8302	23.8413	28.8566	28.3003	NA	28.7609	28.8256	28.0667	28.4339	29.2992	28.8644
Cre v06	Cre03.g161000	Cre03.g161000	Adenosine/AMP deaminase	NA	NA	NA	NA	NA	NA	27.5726	NA	27.5371	27.7263	NA	27.6618	27.6728	27.6715	27.4638	NA	NA	NA
Cre v06	Cre03.g161050	Cre03.g161050		NA	26.5977	27.8273	27.9241	27.9821	NA	NA	NA	NA	NA	NA	NA	NA	24.6978	28.5256	26.1967	28.5332	28.5523
Cre v06	Cre03.g161400	MAA7	Tryptophan synthase beta subunit	35.5863	35.4623	35.1097	35.1942	35.4774	35.432	34.4663	34.8002	34.3703	34.185	34.7091	34.3611	35.7618	35.5497	36.0557	34.9754	35.2061	35.0917
Cre v06	Cre03.g161550	FAP55	Flagellar Associated Protein 55	NA	NA	NA	NA	NA	NA	30.7017	31.0199	30.5532	31.4231	30.3186	30.7717	NA	NA	NA	NA	NA	NA
Cre v06	Cre03.g161750	Cre03.g161750	lunapark domain protein involved in vesicle localization	29.7207	27.521	27.3823	NA	27.8472	27.9832	29.0486	29.7126	29.2887	NA	26.9061	26.8699	27.7414	28.4483	27.2535	27.8403	26.9528	27.2139
Cre v06	Cre03.g161800	Cre03.g161800		30.555	31.4501	29.4402	29.2487	31.0193	31.1015	32.347	33.0311	32.2521	30.6715	30.2938	31.8231	31.3154	31.3097	31.6481	30.4778	30.7979	31.5635
Cre v06	Cre03.g162050	HDA4	RPD3/HDA1 type histone deacetylase	NA	NA	NA	20.4243	NA	23.9317	NA	NA	NA	NA	NA	NA	NA	NA	NA	21.5038	21.1194	25.02
Cre v06	Cre03.g162150	Cre03.g162150		30.1049	32.0834	31.6068	31.4009	31.4322	31.9367	32.3434	32.0089	31.8788	31.9896	31.5504	32.3184	32.1742	32.1281	31.658	31.3201	30.7609	31.372
Cre v06	Cre03.g162400	HTR2B	5-Hydroxytryptamine Receptor 2B	29.9221	30.5554	30.311	28.4459	28.9248	29.4659	30.7616	31.3433	31.0766	31.1745	31.3529	31.6127	30.8678	31.0221	31.0144	31.1302	31.3823	31.4451
Cre v06	Cre03.g162550	Cre03.g162550	methylthioadenosine nucleosidase	33.8755	34.1953	34.5919	34.4054	34.7967	34.4246	33.3009	34.1209	33.3362	33.7982	33.4823	34.0392	34.1404	33.8155	34.6587	35.012	35.324	34.4274
Cre v06	Cre03.g162601	PGP3	Phosphatidylglycerophosphate synthase	26.382	31.0081	27.7816	NA	NA	NA	28.1765	31.5355	28.5528	NA	NA	NA	26.8003	26.9692	26.6668	25.9182	24.5525	23.1251
Cre v06	Cre03.g162800	LCI1	Low-CO2-inducible membrane protein	32.2328	33.3631	32.3065	33.8247	33.3235	33.5187	NA	NA	NA	NA	NA	NA	34.5339	34.6337	34.7926	34.979	34.6693	34.0733
Cre v06	Cre03.g162950	CCDC81	Coiled coil domain containing protein 81	28.373	31.0134	NA	24.4419	NA	24.2753	28.0034	NA	30.9129	28.5344	30.6227	31.0604	30.1086	27.7224	32.0209	NA	NA	NA
Cre v06	Cre03.g163000	POC5	Proteome of centriole protein 5	27.5501	NA	27.9718	24.4926	25.1392	25.7207	29.4438	30.758	29.9759	26.1215	29.2227	24.4316	30.7725	30.8919	29.9596	NA	28.3934	28.4183
Cre v06	Cre03.g163050	Cre03.g163050		25.5369	28.9366	27.8419	30.0209	28.8271	29.6473	28.7971	29.3583	27.6324	27.7506	28.1926	28.1463	28.0141	27.7667	27.8106	28.8351	30.0594	29.3927
Cre v06	Cre03.g163150	Cre03.g163150		28.3788	30.0715	28.4321	30.6563	30.8355	31.4334	29.688	30.4458	31.0775	28.8236	29.3003	31.0171	30.5627	29.1241	30.104	31.6404	31.2149	30.6706
Cre v06	Cre03.g163200	Cre03.g163200		28.2946	30.4095	27.9547	28.9213	28.2377	NA	27.7906	28.4992	27.7542	27.4857	28.1417	28.9273	32.0241	25.7254	27.6569	28.0158	28.9576	28.787
Cre v06	Cre03.g163500	EX1	Executer 1, chloroplastic	32.5814	31.3061	31.9709	32.823	32.5622	32.5116	NA	NA	NA	NA	NA	NA	31.6668	31.0923	31.8638	29.8283	32.3711	30.8956
Cre v06	Cre03.g163700	POB26	Proteome of basal body 26	32.3933	32.6521	32.5395	31.2701	31.7674	31.8907	33.3967	32.4772	31.4016	33.0807	31.9755	32.2359	32.3777	32.3941	32.4774	31.5613	32.5051	31.4152
Cre v06	Cre03.g163850	Cre03.g163850		NA	NA	NA	NA	NA	NA	NA	NA	NA	NA	NA	NA	NA	NA	NA	27.7421	27.3334	NA
Cre v06	Cre03.g164000	ANR1	Anaerobiosis-Related protein 1	36.8127	36.1909	36.7453	37.0327	37.0539	37.1202	36.3503	36.2984	36.2617	36.452	36.734	36.5595	37.6768	37.1869	37.2958	37.4372	36.7939	36.8873
Cre v06	Cre03.g164050	KIN15A	Kinesin motor protein	33.763	35.5769	33.5762	34.3926	34.7021	33.6707	35.7842	34.2928	34.1656	36.2637	33.5413	35.4907	36.1131	34.4137	34.3747	36.1448	33.6705	34.6278
Cre v06	Cre03.g164101	LSM7	U6 snRNA-associated Sm-like small nuclear riboprotein LSm7	30.2985	30.808	29.8984	32.0732	31.0109	30.9408	30.2456	30.6667	31.0166	30.6003	31.4779	31.9376	30.5175	30.9157	30.6518	31.5029	31.2233	31.5427
Cre v06	Cre03.g164150	Cre03.g164150		28.914	30.1051	28.7407	29.8781	29.7193	29.9969	30.2154	30.4932	30.3764	NA	NA	NA	27.724	29.2585	30.4938	29.2686	29.5107	28.8919
Cre v06	Cre03.g164200	Cre03.g164200		NA	NA	NA	NA	NA	NA	NA	NA	NA	NA	NA	NA	NA	NA	NA	24.2381	24.3621	NA
Cre v06	Cre03.g164250	FAP262	Flagellar Associated Protein 262, protein kinase	NA	NA	NA	NA	NA	NA	25.6493	26.1872	26.7467	NA	NA	NA	NA	NA	NA	NA	NA	NA
Cre v06	Cre03.g164300	Cre03.g164300		25.523	27.0816	29.0789	29.8302	28.0541	28.3416	32.8992	26.4434	33.184	30.7386	30.764	27.8406	33.0718	33.0702	33.0255	27.0121	27.6466	27.438
Cre v06	Cre03.g164350	Cre03.g164350		32.6416	32.7482	32.3648	31.8875	32.1455	32.8718	32.4012	32.7936	32.4885	32.7488	32.4488	32.4286	32.8573	32.5879	32.7409	31.811	31.5408	32.0696
Cre v06	Cre03.g164600	PMA3	P-type ATPase/cation transporter, plasma membrane	34.0805	32.2873	32.3809	32.7255	32.9359	30.2054	33.2015	33.694	33.4576	33.3997	34.0316	33.8502	34.324	34.0628	32.6474	34.3763	36.5718	34.4052
Cre v06	Cre03.g164650	MOT56	Putative methyltransferase in motile organisms	NA	NA	NA	24.8733	26.5756	24.7715	26.8861	26.6668	26.5243	NA	27.1192	28.204	NA	28.5883	28.7155	28.0461	25.9052	28.2657
Cre v06	Cre03.g164700	Cre03.g164700		32.3632	32.5367	33.1805	31.215	32.0746	32.4427	33.319	33.0931	32.3072	32.6677	32.6542	31.7513	32.9608	32.7771	32.7215	31.7616	31.404	31.2763
Cre v06	Cre03.g164800	Cre03.g164800		29.6446	29.3109	28.427	30.3856	30.3659	30.6393	29.1874	29.5067	29.2507	30.0527	30.2395	29.9503	29.3506	31.5181	31.4205	30.1704	28.3243	32.7822
Cre v06	Cre03.g164900	Cre03.g164900		31.5742	30.8495	31.0469	31.2262	31.2288	29.5117	30.4198	31.2659	30.312	30.3574	30.8124	30.5449	30.8758	31.0505	31.4535	30.9174	30.9191	30.8608
Cre v06	Cre03.g164950	SRS3	Serine/arginine-rich pre-mRNA splicing factor	30.5871	30.0677	34.1087	30.1675	29.5842	30.1442	30.6756	31.5062	33.6175	30.546	33.7976	29.8274	31.6664	30.5305	30.1873	29.0114	32.1839	29.5524
Cre v06	Cre03.g165000	EFG10	Translation elongation factor EFG/EF2, LepA-related	34.0661	34.2352	36.4453	35.0371	34.5442	34.4208	32.5881	32.6459	35.5775	34.9236	33.1245	33.9193	34.4547	35.7844	36.3884	34.6259	34.6549	34.4852
Cre v06	Cre03.g165215	ATG7	E1 activating enzyme for ATG8	NA	NA	NA	NA	NA	NA	36.3285	31.1414	NA	NA	NA	NA	NA	NA	NA	NA	NA	NA
Cre v06	Cre03.g165300	Cre03.g165300		NA	NA	NA	NA	NA	NA	NA	NA	NA	NA	NA	NA	26.819	NA	26.6605	NA	NA	NA
Cre v06	Cre03.g165350	Cre03.g165350		NA	29.409	28.3147	31.2975	30.484	28.6786	27.8325	26.354	28.4768	28.4157	24.3288	29.2938	29.646	29.4369	29.3315	30.324	30.4702	30.1106
Cre v06	Cre03.g165400	COX16	Mitochondrial cytochrome c oxidase assembly factor	27.9345	28.2757	28.4443	29.5167	30.0877	28.726	NA	27.9677	27.8007	28.2959	27.878	28.4964	28.6614	28.3241	28.5895	29.3605	29.2558	27.011
Cre v06	Cre03.g165450	Cre03.g165450		30.2027	27.9712	28.6713	30.9968	34.8897	30.6796	28.7746	25.7905	31.1886	27.3967	31.6221	NA	31.2678	30.1881	NA	29.7026	28.9277	29.6113
Cre v06	Cre03.g165550	Cre03.g165550		NA	NA	NA	25.7245	32.4097	33.7052	29.1387	28.7255	23.9111	28.77	24.3925	32.8467	26.5072	25.5553	25.7157	27.9124	26.5931	27.0601
Cre v06	Cre03.g165650	Cre03.g165650		NA	27.747	28.0569	26.3635	29.1534	28.5275	NA	28.0631	29.1448	NA	NA	NA	27.7915	28.0145	NA	NA	NA	NA
Cre v06	Cre03.g165700	PDC3	Pyruvate decarboxylase	31.7448	32.6823	31.3384	29.9769	29.7961	30.384	33.6185	33.5342	33.0769	33.1744	32.9639	31.8474	31.9608	32.6212	32.3702	32.2406	31.8424	31.8585
Cre v06	Cre03.g165750	Cre03.g165750		25.2185	29.2637	28.8724	29.4755	30.2265	30.1992	31.0908	31.2129	29.4605	29.3467	29.5804	29.7545	30.0072	31.7758	28.5086	28.5038	29.1263	28.8977
Cre v06	Cre03.g165900	Cre03.g165900	Putative phosphoglycerate mutase	NA	NA	NA	NA	NA	NA	NA	NA	NA	NA	28.9351	27.0821	NA	NA	NA	NA	NA	NA
Cre v06	Cre03.g166050	SBD1	Selenium binding protein	34.2097	35.1562	35.0738	36.6704	35.9638	35.9041	34.2523	34.736	34.4125	34.8519	34.0623	35.0989	34.4682	34.5623	34.1778	35.311	34.9115	35.0388
Cre v06	Cre03.g166600	Cre03.g166600		27.6996	28.812	NA	31.2571	28.501	NA	30.7703	29.59	26.1146	26.1099	31.8556	31.3832	31.2111	26.5397	28.016	NA	28.5004	28.2368
Cre v06	Cre03.g166650	CGLD3	conserved protein with DEAD/DEAH box helicase domain and proline rich domain	31.9838	31.6191	31.0946	32.4801	31.871	32.5322	30.771	31.161	31.1899	30.348	30.8903	31.6036	32.3035	31.8422	31.958	32.0895	32.6629	32.0532
Cre v06	Cre03.g166750	Cre03.g166750	Putative tyrosine kinase	NA	29.2408	27.2301	NA	NA	NA	28.8589	29.584	29.5328	28.6261	31.0587	29.8766	28.8203	27.3855	28.7781	NA	28.2171	28.7039
Cre v06	Cre03.g166850	Cre03.g166850		NA	NA	NA	NA	NA	NA	NA	NA	NA	NA	NA	NA	29.0926	29.7074	NA	NA	NA	NA
Cre v06	Cre03.g167051	Cre03.g167051		34.2917	34.1982	34.1364	34.2433	33.7101	34.904	33.6131	35.2198	33.5269	33.1994	33.1198	33.5787	34.5064	34.4659	34.4737	34.3556	34.2446	34.0292
Cre v06	Cre03.g167101	Cre03.g167101		NA	29.8058	28.8286	27.9326	NA	27.3136	31.6729	32.1385	32.033	28.1896	31.1857	27.3152	29.8548	30.8038	30.6325	NA	28.656	26.1064
Cre v06	Cre03.g167150	Cre03.g167150	Flavin-containing monooxygenase	27.7505	27.068	26.8951	30.1552	28.463	30.1744	26.019	25.622	NA	24.7537	NA	25.8769	28.4542	26.6144	26.8944	28.6835	24.8849	28.0591
Cre v06	Cre03.g167250	Cre03.g167250		32.2159	32.4267	32.3754	33.5166	33.6605	33.4202	32.0102	32.6491	32.1561	32.7785	32.6245	32.8955	32.5018	32.6164	32.6522	34.1122	33.791	33.4905
Cre v06	Cre03.g167400	Cre03.g167400		29.375	30.2782	29.9806	30.187	30.9781	31.2358	28.0046	30.9939	29.3125	30.2633	29.0903	29.2904	NA	30.7234	29.6612	30.6398	29.7587	30.0913
Cre v06	Cre03.g167450	Cre03.g167450		28.6833	28.7644	29.3416	29.861	28.6577	30.2409	29.1083	30.9424	30.5437	29.9092	29.4086	30.1904	29.6732	29.7313	29.4591	29.6527	29.4597	28.2765
Cre v06	Cre03.g167500	Cre03.g167500		NA	NA	NA	NA	NA	NA	27.9007	29.5082	30.3845	NA	28.4312	26.696	29.2782	28.2806	27.8907	NA	NA	NA
Cre v06	Cre03.g167550	POC3	Proteome of centriole protein 3	29.2973	30.2531	31.876	31.4958	32.4092	30.5672	31.3254	31.4286	30.4528	29.8397	31.805	30.1078	29.2507	32.6382	30.5849	29.5396	28.9931	31.8942
Cre v06	Cre03.g167600	FAP61	Flagellar Associated Protein 61	NA	NA	NA	NA	NA	NA	34.0657	34.7088	34.4096	27.9285	33.7454	NA	NA	NA	NA	NA	NA	NA
Cre v06	Cre03.g167924	Cre03.g167924		29.2292	29.7617	29.1949	29.997	30.2049	30.3883	28.1485	28.997	28.9926	28.9687	29.0601	29.6305	29.5188	29.9474	29.7879	30.9664	30.4793	30.4589
Cre v06	Cre03.g168050	Cre03.g168050	Global Transcription factor	NA	NA	NA	21.3371	27.267	27.0355	27.5268	27.3184	NA	NA	23.5892	23.8366	NA	NA	NA	26.2036	21.3422	28.7438
Cre v06	Cre03.g168150	Cre03.g168150		32.5663	31.7482	31.2234	32.1961	32.2133	32.5112	32.3242	31.9162	31.6291	31.8786	32.618	32.2673	31.6559	32.2472	32.1564	31.1909	31.4567	31.3591
Cre v06	Cre03.g168200	FAP69	Flagellar Associated Protein 69	26.7988	24.9916	25.2403	NA	NA	NA	33.9876	28.723	34.2789	NA	NA	NA	NA	27.5289	25.788	NA	NA	NA
Cre v06	Cre03.g168450	CCT8	T-complex protein 1, theta subunit	35.5836	35.6688	35.6105	34.8618	34.6229	34.7272	35.2196	35.3722	35.7741	35.3449	35.4392	35.6577	35.8822	35.8635	36.1362	35.0422	35.007	35.5311
Cre v06	Cre03.g168650	Cre03.g168650		28.8556	31.4684	29.5691	33.6254	32.6002	33.5392	29.0461	31.4075	NA	NA	29.0119	31.4861	29.5287	29.0729	30.0602	30.1918	30.5971	29.5667
Cre v06	Cre03.g168700	Cre03.g168700	Phosphoglycolate phosphatase/4-nitrophenylphosphatase	35.1073	35.0752	34.8146	34.9031	35.5192	35.0986	33.3266	34.3256	34.0589	35.3023	34.6328	34.9451	35.2547	34.7974	34.8229	35.6426	35.1473	35.3159
Cre v06	Cre03.g168800	KIN4A	Kinesin motor protein	25.6477	27.988	26.7056	28.5913	28.4794	28.0194	27.6057	29.5901	28.6038	28.5797	28.7237	29.4662	24.4372	28.6438	27.6744	26.2649	26.1621	26.9449
Cre v06	Cre03.g168850	Cre03.g168850		NA	NA	NA	NA	NA	NA	22.2843	28.5166	27.0146	NA	NA	NA	30.1547	28.205	NA	NA	NA	NA
Cre v06	Cre03.g169150	Cre03.g169150		33.0625	33.8456	32.9162	33.803	33.2146	33.3844	34.6186	33.7924	32.7947	34.1764	33.1811	33.0109	33.6047	33.1119	33.3698	33.2348	33.882	33.7635
Cre v06	Cre03.g169400	UXS1	UDP-glucuronic acid decarboxylase for UDP-Xylose synthesis	36.0041	36.5284	35.5119	36.3075	36.8285	36.9795	35.8567	35.8017	35.9271	35.863	35.3479	36.4293	36.3763	35.9059	36.3323	36.5232	36.4441	36.4405
Cre v06	Cre03.g169650	Cre03.g169650		25.3097	28.1862	NA	26.5063	27.0317	NA	32.7104	32.4961	32.0029	NA	NA	NA	NA	NA	NA	NA	NA	NA
Cre v06	Cre03.g169700	Cre03.g169700	tRNA (guanosine-2'-O)-methyltransferase	30.3328	30.241	29.8459	30.5323	31.0407	31.2365	29.0087	29.7949	30.2269	30.0975	29.3231	29.7445	30.8391	30.3051	30.0515	30.647	30.5601	30.6715
Cre v06	Cre03.g169850	TSC1	Cysteinyl-tRNA synthetase	34.2664	34.6531	33.9466	34.4475	34.259	34.4196	36.3431	34.3074	34.2111	34.0694	34.1283	34.2493	34.2012	34.168	34.4687	34.3818	35.0963	35.1354
Cre v06	Cre03.g169900	Cre03.g169900		33.4736	33.1649	33.3172	32.8551	32.6451	33.004	33.386	34.1628	33.2684	31.1405	32.7526	31.8961	33.2971	32.2498	33.6227	32.8959	33.3732	32.8097
Cre v06	Cre03.g169950	Cre03.g169950		NA	NA	NA	24.7292	NA	25.7719	NA	NA	NA	NA	NA	NA	24.4094	27.7752	23.1515	24.4735	25.0308	23.3454
Cre v06	Cre03.g170100	Cre03.g170100		NA	25.3735	35.4983	36.3013	29.7142	36.7005	25.355	26.9835	27.2701	29.9551	35.8337	36.4985	27.7558	27.8201	28.9554	35.9175	36.1597	29.8722
Cre v06	Cre03.g170150	Cre03.g170150		30.1097	29.8025	24.9091	31.1715	31.1346	30.7841	29.5983	30.8864	31.1032	31.0592	30.0864	30.2907	30.7978	31.5638	30.7745	30.6882	29.7614	31.0281
Cre v06	Cre03.g170200	Cre03.g170200		30.5528	36.5877	29.8498	31.2352	33.6382	38.47	31.3128	30.1455	31.5717	31.4594	31.7928	33.8167	29.4774	30.4444	31.3596	31.3045	31.0802	37.5025
Cre v06	Cre03.g170350	SEC12	regulator of COP-II vesicle coat	28.0423	31.3177	31.5015	32.483	28.3235	31.9802	31.0224	31.4341	29.5711	30.7294	30.9238	31.079	32.4318	31.2162	30.0025	31.3502	30.5364	31.4226
Cre v06	Cre03.g170428	Cre03.g170428		26.4951	21.1202	25.424	27.4263	28.1377	28.7843	23.9252	24.316	24.6686	25.6506	NA	21.4432	24.8513	27.1355	26.0949	NA	25.0015	25.6204
Cre v06	Cre03.g170450	Cre03.g170450		30.0525	29.5354	29.2995	29.7637	32.8274	31.3807	31.3322	31.5278	30.1115	30.013	30.0036	29.2805	30.6151	32.6527	31.7662	27.6889	32.4118	32.9815
Cre v06	Cre03.g170500	Cre03.g170500		NA	28.3116	26.8378	NA	NA	NA	28.5887	29.3063	NA	NA	NA	NA	NA	NA	NA	NA	NA	NA
Cre v06	Cre03.g170550	POC4	Proteome of centriole protein 4	26.0709	27.7107	28.8738	28.8929	NA	28.5742	31.812	31.3702	32.6634	26.77	29.7	30.0165	28.4874	29.0238	29.5565	28.1613	26.8101	29.5192
Cre v06	Cre03.g170650	Cre03.g170650		NA	NA	NA	NA	NA	NA	NA	NA	NA	NA	NA	NA	25.1735	25.4884	28.0006	NA	NA	NA
Cre v06	Cre03.g170750	RNP3	Small nucleolar ribonucleoprotein U3 component	31.8847	31.1772	28.6825	30.2196	27.8108	NA	27.021	31.2567	30.9329	28.4553	32.7513	28.3915	30.523	30.2976	NA	28.2962	30.2267	32.0477
Cre v06	Cre03.g170800	Cre03.g170800		29.3517	29.0472	29.3332	NA	28.8259	25.6	30.0052	26.5429	30.4719	30.8063	30.6284	25.0113	29.4367	30.7076	29.3513	28.9376	28.2216	27.8752
Cre v06	Cre03.g170900	Cre03.g170900		26.4213	30.2324	30.6477	27.7895	NA	25.6944	30.0912	30.8212	29.8783	27.9115	NA	25.5755	29.6423	29.6703	29.9441	NA	NA	NA
Cre v06	Cre03.g171050	Cre03.g171050	Glycosyl hydrolase	32.7559	32.9362	32.1062	33.8647	32.8116	33.0888	33.445	33.035	33.181	31.8193	33.8355	32.93	33.395	33.1579	32.9013	33.4389	33.0519	33.1308
Cre v06	Cre03.g171100	Cre03.g171100		34.0504	33.2823	32.8964	33.0171	33.855	33.8084	34.0747	33.5968	34.2435	33.6839	33.5128	33.6997	34.7904	34.711	34.7771	34.638	34.5782	34.4422
Cre v06	Cre03.g171179	Cre03.g171179		29.2178	25.9753	30.1863	31.5118	31.5416	28.6714	29.5578	30.1176	29.1289	30.1295	NA	30.4521	30.3796	29.2635	30.4112	30.1615	30.7648	31.3436
Cre v06	Cre03.g171200	Cre03.g171200		NA	NA	NA	NA	NA	NA	NA	NA	NA	NA	NA	NA	NA	23.2567	24.4666	NA	NA	NA
Cre v06	Cre03.g171250	Cre03.g171250		24.9018	27.5616	NA	27.6472	26.9788	27.0381	25.4837	24.6694	NA	NA	NA	NA	27.6246	26.298	24.5678	NA	NA	NA
Cre v06	Cre03.g171300	GYX1	Glycolate oxidase	NA	NA	NA	28.8998	28.8629	29.0454	NA	NA	NA	28.1626	28.7486	NA	28.6097	29.2852	NA	29.6783	29.1064	30.0943
Cre v06	Cre03.g171350	SEC61A	SEC61-alpha subunit of ER-translocon	34.0083	33.2385	33.906	32.7662	33.7361	33.5818	33.6285	34.3988	34.2258	31.6408	31.7513	32.7825	34.1382	34.3218	33.741	33.4923	34.5992	34.8094
Cre v06	Cre03.g171424	Cre03.g171424		NA	NA	NA	NA	NA	NA	24.3342	29.4192	NA	NA	NA	NA	NA	NA	NA	NA	NA	NA
Cre v06	Cre03.g171461	HEMN1	Coproporphyrinogen III oxidase	28.8506	28.3241	28.4311	28.662	28.2266	29.2552	28.0831	27.7363	29.0481	NA	NA	NA	26.73	26.7628	29.2944	28.6077	28.4008	28.3393
Cre v06	Cre03.g171500	Cre03.g171500		27.7868	NA	27.1399	25.2121	NA	27.7386	28.9783	29.3241	29.5307	28.2059	27.6373	28.2721	30.0358	29.9964	29.9674	27.6201	27.8632	27.2068
Cre v06	Cre03.g171550	SSA13	cilia-sensing, structure and/or assembly	29.4068	29.7105	29.5639	29.7688	29.8737	29.3224	29.8962	29.9931	28.47	28.5994	29.9907	33.4254	29.6292	31.2392	30.1744	29.2167	29.0257	29.331
Cre v06	Cre03.g171600	XPP1	Exopolyphosphatase	29.0014	30.0615	35.9067	31.3533	28.0576	31.5605	24.6115	27.941	28.9456	27.7242	28.1053	29.9166	27.5579	35.8041	27.908	28.2467	27.857	30.8745
Cre v06	Cre03.g171650	Cre03.g171650	DEAD/DEAH box helicase	31.1387	24.5142	25.6045	28.2047	29.0498	29.1915	33.9437	34.2955	32.217	25.8922	24.2305	NA	29.653	30.0133	29.4492	23.6086	28.4619	32.9268
Cre v06	Cre03.g171850	Cre03.g171850		NA	31.0205	27.1687	NA	NA	NA	28.0774	27.765	30.5857	27.3378	30.112	26.896	30.5804	30.3507	31.6107	NA	NA	NA
Cre v06	Cre03.g171950	PEPC2	Phosphoenolpyruvate carboxylase 2	35.0225	35.0669	35.1126	34.4142	34.6161	34.359	35.0317	35.1859	34.8881	34.2013	34.6277	34.7493	35.5658	35.9986	35.8157	34.8382	35.3828	35.1509
Cre v06	Cre03.g172000	KAR1	3-oxoacy-ACP reductase	36.12	36.2972	36.2798	35.2214	35.4502	35.648	35.936	36.3914	36.0321	36.2927	36.3158	36.0164	36.6118	36.7066	36.6566	35.5365	35.8816	35.4635
Cre v06	Cre03.g172100	PDF1A	Peptide deformylase	NA	NA	NA	NA	NA	NA	NA	NA	NA	NA	NA	NA	28.0247	23.1083	24.0724	28.1552	NA	24.4514
Cre v06	Cre03.g172150	Cre03.g172150		32.2944	30.4994	31.691	31.1306	30.0504	30.9739	29.6152	30.3283	29.3767	28.7942	29.2167	28.1978	30.0459	31.819	30.9961	28.978	29.3031	28.0293
Cre v06	Cre03.g172200	Cre03.g172200		34.7878	28.8333	NA	NA	NA	NA	NA	NA	NA	NA	NA	NA	26.3533	NA	34.0408	30.8849	28.2848	34.1158
Cre v06	Cre03.g172300	PHT3A	Mitochondrial phosphate carrier protein	36.0996	37.1617	36.2323	36.2769	36.9	37.4109	36.8575	36.575	36.5399	36.5055	36.7534	37.6796	37.4509	36.8849	36.872	37.5849	37.1344	37.1607
Cre v06	Cre03.g172500	PTOX2	Plastid terminal oxidase	33.7411	34.1717	33.7281	34.0085	32.9294	34.4268	34.1661	34.3436	34.0092	33.8536	33.824	33.8684	34.7997	34.383	34.2533	34.9609	34.5615	34.6791
Cre v06	Cre03.g172550	PRMT1	Protein-/Histone-arginine N-methyltransferase	30.8552	30.6213	30.5716	31.5092	32.2297	31.6907	30.8068	30.9235	30.0589	31.3514	30.9988	31.3121	31.177	29.7541	31.7656	31.159	31.534	31.0026
Cre v06	Cre03.g172600	Cre03.g172600		30.5283	30.2166	30.1243	28.225	31.2443	31.3528	33.7348	31.5173	29.6203	28.1896	NA	29.6794	30.3357	31.6478	31.4031	30.524	25.9481	29.3626
Cre v06	Cre03.g172700	Cre03.g172700		29.0731	29.2024	29.6575	28.8201	30.3925	30.2041	29.4682	30.7632	29.4076	29.6659	28.721	29.3002	29.4237	30.2292	29.9192	30.0467	29.8342	30.2079
Cre v06	Cre03.g172850	OASTL3	O-acetylserine (Thiol)-lyase/cysteine synthase 3	34.1858	34.1445	34.4303	34.8906	34.5748	34.6295	33.3234	33.2226	33.4264	33.6382	33.6566	33.5111	34.285	34.3945	34.5386	34.3379	34.1342	34.3691
Cre v06	Cre03.g172950	Cre03.g172950	TruB family RNA pseudouridine synthase	34.4312	33.6631	34.7221	34.4214	34.0594	34.6063	35.2834	35.3449	34.8217	35.1622	35.1494	35.484	35.1708	34.869	34.365	35.02	34.4846	34.9818
Cre v06	Cre03.g173000	Cre03.g173000		31.491	31.1014	30.8673	31.276	31.1792	30.5765	31.0531	31.5284	30.8534	32.0395	31.2152	31.4291	31.8196	31.156	30.6138	31.1083	31.6369	31.2757
Cre v06	Cre03.g173350	Cre03.g173350	Predicted protein with ankyrin repeats	36.2847	36.0616	36.0598	36.5974	36.3893	36.1787	35.4721	35.9602	36.1285	35.5817	35.6871	35.6261	36.5679	36.9774	36.3619	36.172	36.2193	35.8803
Cre v06	Cre03.g173400	Cre03.g173400		26.2818	30.2683	28.3221	24.7904	NA	25.1031	NA	NA	NA	28.4744	NA	28.356	27.8103	NA	28.2053	27.6933	27.7397	28.0357
Cre v06	Cre03.g173600	Cre03.g173600		31.3856	32.2695	31.9821	31.6421	31.5355	31.9147	31.5925	32.2262	31.9943	32.2934	32.0651	31.6168	32.7138	31.8117	33.0117	33.9031	32.2825	31.5515
Cre v06	Cre03.g173700	Cre03.g173700	Putative kinesin-like motor protein	33.9293	35.2442	34.4328	34.843	33.2669	33.2922	33.5605	33.2913	34.3262	31.7437	33.1114	34.2768	32.6268	35.0721	34.9659	34.6701	33.8408	34.878
Cre v06	Cre03.g173800	PDX2	Pyridoxal kinase	35.0035	35.2189	35.1093	33.4709	32.9987	24.812	NA	NA	NA	23.994	34.3528	32.2914	27.7645	34.9287	34.7709	NA	NA	NA
Cre v06	Cre03.g173900	Cre03.g173900		34.1539	34.303	34.3059	33.1226	27.7331	30.7025	30.93	32.8047	33.3686	29.3736	33.8932	29.675	33.8339	34.409	34.311	30.0063	30.0728	30.6932
Cre v06	Cre03.g174050	Cre03.g174050	ABC transporter, multidrug resistance associated protein	34.1874	33.3463	32.7016	33.7655	33.8343	35.0278	30.6606	29.8438	32.919	33.5704	31.5956	30.9624	34.3417	33.1117	33.4418	33.3653	33.0191	33.615
Cre v06	Cre03.g174300	Cre03.g174300		NA	31.6541	31.1276	32.0345	31.9727	31.4418	35.3252	35.6591	35.2348	NA	NA	NA	30.01	29.7061	32.5915	31.988	31.6944	32.1145
Cre v06	Cre03.g174500	HDZ1	Zygote-specific homeobox protein	31.2308	30.6421	31.4213	31.963	32.5669	32.5746	31.4995	31.7572	32.0966	31.5411	31.7722	31.9951	32.743	32.2594	32.51	31.7739	32.4637	32.0295
Cre v06	Cre03.g174750	CYN26B	Cyclophilin 26-2	32.8689	32.2057	32.7442	33.5434	33.7993	33.858	33.7234	33.4445	32.9911	32.9926	32.9102	33.8307	33.0745	32.7393	33.0507	33.7425	33.7482	33.7295
Cre v06	Cre03.g174900	Cre03.g174900		NA	25.5041	27.6512	NA	NA	NA	NA	28.4229	25.5175	31.3974	31.2968	31.4373	NA	NA	NA	NA	NA	NA
Cre v06	Cre03.g174950	Cre03.g174950	Putative triacylglycerol lipase	NA	NA	NA	NA	NA	NA	35.4462	26.4995	25.1383	NA	NA	NA	NA	NA	NA	NA	NA	NA
Cre v06	Cre03.g175000	RPH3	3'-5' Exoribonuclease PH component of the Exosome	30.6454	31.6466	30.1404	30.9874	31.4674	28.2808	31.4545	29.8201	30.9165	30.5473	31.6737	31.1507	30.0694	30.27	31.0324	31.2172	30.3964	31.3816
Cre v06	Cre03.g175200	TOC75	Translocon at the outer envelope membrane of chloroplasts, 75 kDa subunit	35.6875	35.4841	35.3279	36.349	36.6571	36.4997	36.2807	35.9096	35.8524	36.3801	35.6751	36.1163	36.0935	36.3957	36.3067	36.1276	35.8918	35.9317
Cre v06	Cre03.g175250	SQS1	Squalene synthase	32.5445	32.8751	32.081	32.8782	32.7612	32.5517	30.8923	32.3615	31.2085	32.658	31.7437	32.0528	32.8956	33.0567	33.1017	32.8966	32.8122	32.5012
Cre v06	Cre03.g175400	PGI1	Phosphoglucose isomerase 1	37.9994	38.0736	37.5968	38.7884	39.0529	39.0045	38.1208	37.8157	37.9639	37.5298	37.7768	38.2175	38.2585	37.9026	38.3753	38.7391	38.6898	38.6525
Cre v06	Cre03.g175700	Cre03.g175700	Putative metallochaperone	NA	NA	NA	NA	NA	NA	NA	NA	NA	NA	NA	NA	NA	26.4377	27.2381	NA	NA	NA
Cre v06	Cre03.g175750	Cre03.g175750		32.4296	32.6603	32.5998	32.6179	32.385	32.8277	32.6882	33.2411	33.0201	32.0893	31.2394	31.9219	33.0104	32.4645	32.471	33.1947	34.0347	32.5461
Cre v06	Cre03.g175850	Cre03.g175850	putative exodeoxyribonuclease III	25.8935	28.16	28.5882	29.8295	29.6257	29.7479	29.381	29.293	28.8914	29.0639	29.0402	29.8178	32.9211	30.0237	30.2148	29.396	29.1129	29.068
Cre v06	Cre03.g176050	Cre03.g176050		29.9474	28.5321	28.8339	29.1697	33.565	33.3742	30.9992	31.1869	31.9074	30.7129	30.0578	29.2145	30.468	31.6263	30.2426	32.9048	32.6181	29.5506
Cre v06	Cre03.g176100	Cre03.g176100		32.3451	33.1416	32.7323	33.6116	32.5067	31.9963	33.7841	33.7173	33.0625	33.5734	33.3702	33.3139	33.8841	34.3315	33.6261	33.543	33.3347	33.6362
Cre v06	Cre03.g176200	Cre03.g176200		NA	NA	NA	NA	NA	NA	NA	NA	NA	NA	NA	NA	NA	NA	NA	27.5045	NA	29.4001
Cre v06	Cre03.g176250	ATPVD1	Vacuolar ATP synthase subunit D	35.9731	35.7592	34.7732	34.8111	35.5866	35.3352	34.6397	34.8598	34.9341	35.1721	35.3032	35.5552	35.1136	35.4947	35.4777	36.2517	35.6701	35.8823
Cre v06	Cre03.g176350	PLAP5	Plastid lipid associated protein 5	28.0941	28.4599	27.2471	29.1411	25.8765	28.7578	NA	NA	NA	NA	NA	NA	29.1176	28.5731	27.2866	30.0073	29.6298	27.4921
Cre v06	Cre03.g176400	Cre03.g176400		30.7201	31.359	31.2675	31.0475	31.1517	31.123	30.5499	30.9142	32.8717	30.9361	30.5694	30.9404	32.3589	30.8337	31.4879	30.8159	30.7139	30.7643
Cre v06	Cre03.g176500	Cre03.g176500		29.5563	31.4088	30.501	30.7704	31.2878	31.2342	29.9664	30.3274	29.3755	29.9271	29.9824	29.8086	30.4949	30.3898	30.299	31.3703	30.4524	31.3782
Cre v06	Cre03.g176550	PRMT5	Protein-/Histone-arginine N-methyltransferase	31.9089	31.5395	31.8031	32.4128	32.9258	32.7827	31.4529	32.1027	31.0327	32.2852	30.7214	32.1952	32.7466	32.1239	32.4444	33.0701	32.8799	32.8326
Cre v06	Cre03.g176651	MYSM1	Histone H2A deubiquitinase	32.9058	32.3638	32.5786	33.3838	33.1843	32.9855	32.4614	32.8917	32.9113	32.1232	32.8583	34.5076	32.6957	32.8778	33.4087	32.5055	32.8349	33.2248
Cre v06	Cre03.g176700	MRPS29	Mitochondrial ribosomal protein S29	29.3591	28.99	29.6234	30.9088	31.2698	30.5151	30.9788	30.4847	29.7844	29.3032	29.8813	30.3393	31.2146	30.7755	30.1448	30.8563	30.639	31.0481
Cre v06	Cre03.g176800	FPG1	Putative folylpolyglutamate synthase	NA	27.4528	24.9288	26.0535	30.8683	NA	NA	28.835	27.2673	27.6925	27.0036	NA	NA	NA	NA	28.7975	31.0407	28.7795
Cre v06	Cre03.g176833	NAP1	Novel actin protein 1	30.2624	30.8871	31.363	31.2578	31.5981	29.2404	NA	NA	NA	NA	27.208	24.6174	30.473	29.339	31.7689	31.5391	28.9931	29.5357
Cre v06	Cre03.g176930	Cre03.g176930		NA	28.6823	28.9294	30.3449	29.9109	NA	NA	NA	NA	NA	NA	NA	NA	NA	NA	29.3053	NA	28.8028
Cre v06	Cre03.g177053	Cre03.g177053		34.9582	34.9203	35.0597	35.0503	35.0327	34.7515	34.6435	34.5142	34.9022	34.0895	34.7963	35.0629	34.9691	35.2468	35.2687	35.3528	35.3562	34.5968
Cre v06	Cre03.g177200	CRB3	RNA-binding protein C3, CELF family, subunit of CHLAMY1	36.6905	36.1353	36.3647	36.6505	36.5906	35.8471	35.9043	35.7684	36.0908	35.9857	36.1522	36.4231	36.735	36.674	36.8269	37.0499	36.5101	36.8041
Cre v06	Cre03.g177350	Cre03.g177350		35.1867	34.6767	33.9426	35.3481	34.5119	32.9188	33.3919	32.9766	33.6088	32.6873	34.0267	33.1185	34.2561	34.5473	34.9279	34.9926	34.3613	34.8335
Cre v06	Cre03.g177500	Cre03.g177500		33.1755	33.3537	34.2639	32.2374	32.1604	31.8304	34.0089	34.3732	34.2139	33.4986	33.9562	33.1554	34.0862	33.1718	34.099	32.7779	33.6083	32.075
Cre v06	Cre03.g177600	Cre03.g177600		NA	NA	NA	NA	NA	NA	NA	NA	NA	NA	NA	NA	28.6834	28.9622	28.7001	NA	NA	NA
Cre v06	Cre03.g177700	NIT2	Transcription factor regulating nitrogen metabolism	NA	NA	NA	27.5389	31.0464	27.7574	32.051	NA	31.8298	NA	NA	NA	NA	NA	NA	NA	NA	NA
Cre v06	Cre03.g177900	MTX1	Metaxin 1	27.4116	26.8262	NA	29.0443	31.8932	30.5347	29.6243	29.9483	30.4511	30.5209	28.1543	31.3081	29.789	31.2535	29.8131	31.7114	31.9181	28.1311
Cre v06	Cre03.g177950	Cre03.g177950		34.7802	28.7032	NA	NA	NA	NA	NA	NA	NA	30.1051	23.2117	34.0023	31.2098	30.1675	28.611	26.4592	21.2928	27.3781
Cre v06	Cre03.g178050	Cre03.g178050		27.5858	29.5634	29.2674	28.244	28.3282	29.1486	29.3561	27.1325	29.5594	29.1554	27.2281	29.5332	29.4355	29.4862	28.8897	28.2889	28.9621	27.8649
Cre v06	Cre03.g178100	MOT51	Predicted protein	27.716	30.9043	27.6878	28.2729	29.0228	28.4361	26.4023	27.9417	24.9319	NA	NA	NA	28.7846	27.0993	27.3639	25.8291	29.4467	24.2747
Cre v06	Cre03.g178150	RSP20	Radial spoke protein 20	34.9122	36.3345	35.2599	36.5735	36.1987	33.2083	34.6976	36.0773	34.0809	34.7318	35.0237	35.5803	35.4017	35.5201	35.9319	36.909	35.6843	36.0539
Cre v06	Cre03.g178250	NUOS6	NADH:ubiquinone oxidoreductase 16.3 kDa subunit	34.4647	34.3558	34.3537	35.4675	35.4464	35.4474	35.1972	34.8162	35.017	34.7943	35.2454	35.0359	34.6934	34.7855	34.7506	35.1627	35.0927	35.1114
Cre v06	Cre03.g178300	Cre03.g178300	Pre-mRNA splicing factor, SR-related protein	30.2627	32.584	29.4384	26.788	27.9076	NA	28.87	31.3341	32.4372	24.5832	32.3745	24.1856	30.3031	32.1875	29.3597	NA	NA	NA
Cre v06	Cre03.g178350	FAP272	Flagellar Associated Protein 272 similar to calmodulin	31.6295	31.9065	32.6609	32.2172	32.3266	31.7619	33.7312	33.1598	32.7308	33.181	32.7864	33.0004	32.5739	32.27	32.3279	31.8009	31.3845	33.8085
Cre v06	Cre03.g178400	Cre03.g178400		32.1497	32.9778	31.7393	32.0402	30.8949	30.719	32.7936	32.3546	32.5392	32.8294	32.5769	32.7697	32.9268	33.0489	32.8088	31.9713	31.5689	32.7106
Cre v06	Cre03.g178450	CPN10	Chaperonin 10	31.5379	34.412	34.3855	33.3222	33.1991	33.6614	34.5335	37.0618	34.6603	35.2266	32.4692	35.5092	36.9217	35.5675	35.7085	35.8117	34.4542	35.851
Cre v06	Cre03.g178500	RIB43	Flagellar protofilament ribbon protein 43	30.4981	28.0147	NA	NA	NA	NA	30.8704	31.5275	31.0956	29.9655	30.4983	29.6255	29.0042	29.1279	29.3061	NA	20.8191	25.5686
Cre v06	Cre03.g178550	Cre03.g178550		NA	NA	NA	NA	NA	NA	30.0256	NA	24.6178	NA	NA	NA	NA	NA	NA	NA	NA	NA
Cre v06	Cre03.g178600	TOP1	DNA topoisomerase I	33.1209	31.0816	31.335	32.0307	32.204	31.2725	32.7031	31.7719	32.5215	32.5934	31.3819	32.2737	31.7148	33.3916	31.5747	32.4124	32.0383	32.1182
Cre v06	Cre03.g178650	MCM6	Minichromosome maintenance protein	32.1816	34.4288	34.5077	33.9755	33.8482	33.9299	NA	NA	NA	30.0402	28.9614	28.1229	34.2537	34.5554	34.5621	34.6347	34.8838	35.195
Cre v06	Cre03.g178700	Cre03.g178700		24.9813	27.7036	21.0397	27.1562	28.9202	NA	31.2568	30.7153	30.569	NA	NA	NA	22.4922	30.4835	22.2322	27.1155	27.9671	25.4158
Cre v06	Cre03.g178750	Cre03.g178750		NA	NA	NA	NA	NA	NA	NA	27.8471	30.4831	NA	NA	NA	NA	31.3059	31.4017	28.9663	28.0782	NA
Cre v06	Cre03.g179300	Cre03.g179300	SNF2-related DNA/RNA helicase	27.7375	28.7054	30.2498	29.5867	30.4265	29.6062	30.6997	27.4601	28.9608	29.056	28.7732	29.0288	27.5027	27.344	29.4094	29.0577	28.7505	29.6169
Cre v06	Cre03.g179860	Cre03.g179860	tRNA-(m5C) methyltransferase	33.9677	35.2024	34.127	34.0126	33.9975	34.0683	35.5032	33.7374	35.4522	33.6504	33.351	33.578	35.7013	35.8201	35.634	33.8963	33.8052	33.9944
Cre v06	Cre03.g179901	MRPL116	mitochondrial ribosome protein mL116, Chlamydomonas-specific	30.3016	30.1578	30.0263	28.8625	28.742	30.6077	31.4453	31.001	30.3209	31.1684	30.3683	31.1789	30.8609	31.209	31.5847	30.1559	30.6479	32.0393
Cre v06	Cre03.g179941	Cre03.g179941		22.7198	23.4443	28.6804	28.9756	29.8157	24.6838	34.2273	34.0776	35.489	33.9036	34.5608	33.6266	25.2296	29.3246	28.0291	NA	29.3222	27.987
Cre v06	Cre03.g179961	POLE1	DNA polymerase epsilon subunit 1	26.0897	27.8526	34.4119	29.3268	25.4206	25.4855	NA	NA	NA	NA	NA	NA	27.6532	29.336	28.6108	26.3406	24.9987	33.0131
Cre v06	Cre03.g180000	Cre03.g180000		28.4813	28.9974	26.8925	28.3362	25.6381	31.2828	31.7512	32.0061	31.4662	32.663	31.5271	32.4251	26.3368	25.8123	NA	NA	NA	NA
Cre v06	Cre03.g180151	Cre03.g180151		30.2516	28.4845	29.5574	28.9173	29.08	30.6397	30.4118	30.3183	30.8635	29.5094	30.6315	30.8309	30.3882	29.8453	28.3601	29.8023	29.2889	29.3288
Cre v06	Cre03.g180200	Cre03.g180200		29.0714	29.2312	28.8518	29.7932	29.6715	NA	30.2069	29.733	29.8804	29.565	28.9986	29.8601	29.8097	30.423	29.7216	29.8213	29.7331	29.7794
Cre v06	Cre03.g180250	INO1	Myo-inositol-1-phosphate synthase	33.9987	33.9134	33.8861	34.3802	33.619	33.8607	29.2005	25.8836	NA	27.5173	25.1911	28.1675	34.0374	33.8356	34.3592	33.4646	34.3746	34.3755
Cre v06	Cre03.g180300	SIR3	Sulfite reductase	32.5587	32.5447	32.0731	33.4522	34.135	33.1451	32.1661	31.4362	31.4251	30.8299	31.1427	31.21	33.4424	33.2593	33.1049	32.5613	33.2806	32.3464
Cre v06	Cre03.g180350	CKS1	Cyclin dependent kinase regulatory subunit	31.082	33.3903	32.3462	33.7218	33.6006	33.2757	28.1162	28.3106	27.8663	26.9836	28.6423	26.5991	33.2262	33.4379	33.3946	32.9264	33.1064	33.3211
Cre v06	Cre03.g180550	FPN2	Flagellar Associated 5'-nucleotidase	22.1215	25.794	30.0028	26.3649	33.0987	27.7119	30.4359	26.62	30.3796	25.2553	25.5546	NA	30.6296	30.5435	26.2262	26.6626	26.194	23.7352
Cre v06	Cre03.g180650	DEG7	Deg protease	31.196	30.7658	31.5778	32.2774	31.7196	32.0797	29.8337	30.4284	31.3273	29.76	29.4281	30.5517	31.3516	31.5212	31.1672	32.1239	32.443	31.5294
Cre v06	Cre03.g180700	BOL1	BOLA protein	34.4051	34.2959	34.3632	32.0857	31.2263	32.2286	31.3157	33.7505	28.8271	31.1034	28.5822	30.7392	33.2564	33.228	33.1034	31.2547	31.1455	29.4455
Cre v06	Cre03.g180750	METE1	Cobalamin-dependent methionine synthase	41.8058	41.6587	41.715	40.7575	41.0365	41.5566	41.3301	41.5568	41.376	40.8842	40.6131	41.0244	42.156	41.8398	42.1712	41.4076	41.7718	41.7767
Cre v06	Cre03.g180800	Cre03.g180800	Histone deacetylase complex protein	34.2744	34.5009	34.4266	34.913	34.5613	34.6131	34.518	34.6245	35.0369	34.3406	34.0936	34.3771	35.0241	34.7676	34.3713	34.6755	34.4575	34.6045
Cre v06	Cre03.g180850	SEC23A	COP-II coat subunit	34.0233	32.5466	33.5381	33.7796	33.9883	34.4077	34.3706	34.0895	33.9667	32.7751	33.1134	32.966	33.8176	33.3374	33.5556	33.274	33.8781	33.069
Cre v06	Cre03.g181000	Cre03.g181000		31.948	31.8885	33.0129	30.629	30.0388	28.2898	32.1835	31.2888	32.3603	32.0666	32.1599	30.5868	30.908	27.4851	31.4025	30.8058	30.5111	30.6135
Cre v06	Cre03.g181150	LC8	Dynein arm light chain 8	30.9387	28.8196	30.1535	31.9486	31.4138	31.9571	32.9021	32.0572	32.8496	32.9344	32.9452	33.2775	26.786	27.6166	28.2779	28.9946	29.4338	30.4081
Cre v06	Cre03.g181200	Cre03.g181200		27.7229	31.6554	30.0679	32.1655	31.6251	31.8322	31.7805	31.9611	32.1494	32.3001	32.7366	32.8117	31.7253	31.2553	30.9219	31.9178	31.2986	32.1146
Cre v06	Cre03.g181250	CGLD13	conserved protein related to nucleoside diphosphate sugar epimerase	32.4902	32.1919	32.2937	33.1746	32.4242	33.0598	31.2975	29.6079	30.4866	32.0079	30.0801	32.3013	29.7577	33.156	31.897	32.4704	32.5291	32.0865
Cre v06	Cre03.g181300	SHKG1	5-enolpyruvylshikimate-3-phosphate (EPSP) synthase (EC 2.5.1.19)	35.7333	35.9912	36.3971	35.5688	35.6521	35.2789	35.0772	35.1455	34.7864	35.2426	35.3608	35.0268	35.9236	35.9968	36.1608	35.8098	35.7069	35.7378
Cre v06	Cre03.g181350	MRPL17	Mitochondrial ribosomal protein L17	NA	NA	NA	NA	NA	NA	NA	NA	NA	NA	NA	NA	28.8242	28.8458	28.9749	NA	NA	NA
Cre v06	Cre03.g181400	ADC1	Aminodeoxychorismate synthase	27.1131	25.2245	26.1374	28.6986	27.1754	NA	24.3269	25.2885	24.842	24.6785	NA	24.7895	27.4474	27.3066	27.391	NA	NA	NA
Cre v06	Cre03.g181450	POB7	Proteome of basal body 7	29.6504	31.0655	30.6268	31.552	31.7711	29.9472	30.3832	30.7999	30.1454	30.33	27.1673	28.802	30.6749	30.2597	31.0832	30.5083	30.607	30.3007
Cre v06	Cre03.g181500	DPE1	Disproportionating enzyme 1	34.9282	34.9191	34.7425	35.3732	35.2523	35.734	34.6274	34.598	34.4798	34.6674	34.2234	34.8636	35.0604	35.1108	34.9724	35.717	35.1308	35.6419
Cre v06	Cre03.g181600	Cre03.g181600		27.2676	28.2243	28.2173	28.3579	29.061	NA	27.5857	28.2976	28.3395	28.1797	27.714	27.9614	28.1016	29.6598	28.4517	27.4853	28.52	29.2178
Cre v06	Cre03.g181650	Cre03.g181650		24.1704	24.1478	NA	25.6987	26.0909	NA	23.2277	27.6051	26.0339	24.7745	27.393	25.5716	23.2172	24.6067	24.2158	NA	26.3472	25.6718
Cre v06	Cre03.g182050	LCS1	Long-chain acyl-CoA synthetase	35.724	36.0258	35.5784	36.1829	36.2992	36.4596	35.6167	35.6478	35.6424	35.8252	35.6665	35.6668	35.3699	35.7839	35.4083	35.4109	35.5537	35.1589
Cre v06	Cre03.g182100	ITPK1	Inositol 1,3,4-trisphosphate 5/6-kinase	30.0337	30.5849	29.9532	31.5709	30.7973	31.5992	30.8774	30.5423	30.173	29.8463	29.6207	30.1123	30.3007	29.7547	30.3018	30.4795	30.5622	30.4471
Cre v06	Cre03.g182150	Cre03.g182150	Thylakoid Lumen Protein 18.3	37.4578	37.6032	37.3521	37.8114	37.797	37.8091	36.9834	37.8689	37.3613	37.4472	37.9818	37.7753	37.4897	37.7353	37.8069	38.2281	38.0998	37.6462
Cre v06	Cre03.g182300	Cre03.g182300	Phosphoglycerate mutase	NA	29.2382	28.7871	30.5364	27.9076	27.7704	25.1858	22.7804	NA	NA	NA	NA	29.0368	25.8485	28.5993	27.9564	27.7036	29.1535
Cre v06	Cre03.g182350	Cre03.g182350		32.7283	30.803	32.0938	30.6731	30.2435	27.4955	31.3324	30.1225	31.2705	30.5222	32.8788	32.7367	32.6177	31.8127	31.9252	30.2374	32.4016	30.5175
Cre v06	Cre03.g182450	Cre03.g182450		35.0975	34.7464	34.7016	33.996	34.0257	34.3342	34.6696	35.1848	34.6215	34.659	35.5006	33.8371	34.6951	35.2769	35.3695	34.5395	34.2131	34.53
Cre v06	Cre03.g182500	SRP72	Subunit of the Signal Recognition Particle	31.1357	31.3417	30.9968	31.7572	31.9123	31.934	31.8244	31.8064	31.513	30.8654	30.3298	28.2665	32.6031	31.2217	31.9981	35.3012	34.9849	31.8264
Cre v06	Cre03.g182551	PCY1	plastocyanin, chloroplast precursor	40.551	40.5357	39.855	40.5176	41.4873	41.7866	39.6081	40.0893	39.943	40.2349	40.1658	39.6637	41.1194	41.1144	40.9503	40.4483	40.5482	41.3323
Cre v06	Cre03.g182600	CPL1	Conserved in the Plant Lineage	32.5852	32.7209	31.9289	31.5088	32.0422	30.4816	32.0576	32.1887	33.0096	31.5851	32.7214	31.051	31.4054	32.0258	32.5595	32.2107	32.0635	31.641
Cre v06	Cre03.g182750	Cre03.g182750		29.9498	30.7364	29.5604	31.1137	31.2267	31.3601	NA	NA	NA	NA	NA	NA	28.597	28.9952	29.3609	30.8379	30.2739	30.0115
Cre v06	Cre03.g182800	AGT2	Alanine-glyoxylate transaminase	31.5057	32.4893	32.2046	33.5709	33.4842	33.6364	32.8409	32.8067	32.9399	32.8243	32.725	33.3462	32.7061	32.6625	32.8105	33.6314	33.2409	33.1574
Cre v06	Cre03.g182900	Cre03.g182900		29.6205	29.3185	29.5451	28.7777	29.1734	29.697	31.5786	30.8741	30.9291	29.2195	29.1375	28.4344	29.4887	29.7737	29.5126	28.6719	27.8815	27.5808
Cre v06	Cre03.g182950	Cre03.g182950		33.6024	33.4234	34.3906	33.7544	33.8057	33.631	34.136	33.5941	32.9722	33.271	32.943	33.4892	34.536	34.6818	34.2061	33.7664	33.8582	34.0157
Cre v06	Cre03.g183000	Cre03.g183000		NA	27.9767	27.2314	29.8691	29.51	31.0557	30.6419	27.4503	25.6456	NA	31.419	29.0045	30.8674	28.9487	NA	29.625	29.3968	29.6342
Cre v06	Cre03.g183050	MGT1	Putative Magnesium transporter	30.1565	30.4164	32.0489	32.6874	32.6837	30.4269	31.4616	31.3655	31.1237	31.5613	29.9884	31.9749	NA	32.0254	31.9611	32.3078	32.1979	32.1855
Cre v06	Cre03.g183100	TIM22B	translocase of inner mitochondrial membrane 22 homolog	34.6103	34.4319	34.823	35.7874	34.8838	36.1861	34.8002	36.6747	34.7557	35.2238	34.522	35.5231	35.3758	35.465	35.2131	32.2756	35.0146	35.6094
Cre v06	Cre03.g183200	CPC1	Central pair microtubule complex 1	29.3097	28.9096	27.8698	29.2188	27.7082	25.8953	32.2384	32.4446	32.8583	32.5335	31.5655	30.3648	31.0761	29.3918	30.0072	24.0296	29.0891	28.0755
Cre v06	Cre03.g183300	Cre03.g183300		29.9348	30.0949	25.8677	31.1258	30.7047	29.3672	NA	NA	NA	NA	NA	NA	30.9208	30.7804	30.7714	31.1732	31.3166	31.0057
Cre v06	Cre03.g183400	Cre03.g183400		32.584	32.2089	31.5646	33.4019	33.2695	32.4981	33.4908	31.5434	30.6647	31.6033	31.5345	31.3373	32.9729	31.7799	32.5674	33.3801	32.7486	32.6225
Cre v06	Cre03.g183550	Cre03.g183550		NA	25.5576	25.5405	29.0635	27.5855	25.4614	NA	NA	NA	NA	NA	NA	24.5078	26.0462	24.7701	25.9394	NA	25.8698
Cre v06	Cre03.g183600	Cre03.g183600		NA	NA	NA	NA	NA	NA	25.023	31.8371	30.2773	NA	NA	NA	NA	NA	NA	NA	NA	NA
Cre v06	Cre03.g183700	GSL3	Glucan synthase-like 3	NA	NA	NA	NA	NA	NA	NA	NA	NA	NA	NA	NA	28.1478	NA	25.5502	NA	NA	NA
Cre v06	Cre03.g183800	Cre03.g183800		NA	NA	NA	29.7753	28.3324	28.7386	27.3819	27.5295	28.3018	NA	NA	NA	NA	27.4494	27.6678	28.4472	27.8071	NA
Cre v06	Cre03.g183850	FDX6	Apoferredoxin, chloroplast precursor	35.277	34.9445	34.628	35.5424	34.293	32.1106	26.9236	26.1813	28.0675	26.3399	27.3254	28.7469	35.1925	35.3138	32.3538	33.3794	35.1933	36.5788
Cre v06	Cre03.g183900	Cre03.g183900		29.6294	28.7682	32.3833	32.7929	33.8634	30.1489	33.2268	33.0398	33.2661	33.3705	32.7555	33.1215	32.3036	29.7245	32.0939	32.6694	32.5995	32.6621
Cre v06	Cre03.g184100	Cre03.g184100		NA	NA	NA	NA	NA	NA	NA	27.7899	28.4073	NA	NA	NA	27.6856	27.978	28.1403	NA	NA	NA
Cre v06	Cre03.g184151	Cre03.g184151	N-acetyltransferase	31.1545	30.4916	30.3605	31.4693	31.6125	31.7992	31.7606	31.5422	31.2429	31.2709	31.0366	31.4943	31.5268	31.542	31.3329	31.1923	31.6035	31.2121
Cre v06	Cre03.g184200	Cre03.g184200		NA	NA	NA	NA	NA	NA	31.2791	NA	30.0285	NA	NA	NA	28.4999	28.0837	25.9052	27.2039	31.194	NA
Cre v06	Cre03.g184250	Cre03.g184250	Calmodulin-like protein	31.2965	29.7167	30.1808	28.1171	27.3722	34.2231	32.0961	31.8166	30.8288	29.3458	30.6921	29.642	29.4156	29.6562	28.3632	29.2473	29.4741	26.1186
Cre v06	Cre03.g184300	Cre03.g184300	S-adenosyl-L-methionine-dependent methyltransferase	30.6049	30.5515	28.6632	29.1398	28.5458	27.3578	28.5525	29.9508	28.9379	28.1842	25.9381	28.5943	29.4227	30.2927	30.4131	29.5489	29.6528	29.4697
Cre v06	Cre03.g184350	Cre03.g184350		NA	NA	NA	NA	NA	NA	NA	NA	NA	NA	NA	NA	NA	31.0603	26.6148	NA	32.5551	28.9573
Cre v06	Cre03.g184400	Cre03.g184400	Putative NAD+ diphosphatase	30.4842	29.625	30.1025	31.3449	31.2967	31.3964	31.3831	31.3276	30.1382	30.8643	30.5943	30.5356	30.6684	30.6391	30.527	31.0948	30.999	31.0963
Cre v06	Cre03.g184450	Cre03.g184450		NA	NA	NA	NA	NA	NA	NA	NA	NA	27.5379	NA	27.5369	26.2169	NA	26.974	NA	NA	NA
Cre v06	Cre03.g184500	Cre03.g184500		31.8345	33.4095	31.2554	32.8238	33.1718	32.7774	NA	NA	NA	NA	23.2853	33.6158	32.9075	33.5572	33.8767	32.2108	33.745	33.9402
Cre v06	Cre03.g184550	LPA3	Low Photosystem II Accumulation 3	31.9272	31.4102	31.471	32.6077	32.9821	33.07	29.5647	30.1404	29.8781	30.4896	30.0309	NA	31.8814	31.3432	31.8382	32.504	32.3154	32.4337
Cre v06	Cre03.g184700	Cre03.g184700		31.0983	31.8819	31.1304	29.9703	32.2744	29.6793	29.7295	31.418	31.3373	30.8899	30.2903	31.4201	32.1037	32.5537	32.3184	31.1996	32.3668	32.4056
Cre v06	Cre03.g184750	Cre03.g184750		NA	NA	NA	NA	NA	NA	25.2268	NA	25.1155	NA	23.7518	25.9892	22.1965	23.5811	NA	NA	NA	NA
Cre v06	Cre03.g184900	Cre03.g184900		NA	NA	NA	NA	NA	NA	NA	NA	NA	NA	NA	NA	30.0518	NA	32.7691	28.807	NA	27.9773
Cre v06	Cre03.g185050	FAP53	Flagellar Associated Protein 53	31.8732	31.4947	32.0055	30.5306	29.9511	30.9873	34.5175	33.9868	33.3105	32.5629	33.0344	31.6874	32.6502	32.4414	32.8155	30.7996	31.8192	30.6222
Cre v06	Cre03.g185100	Cre03.g185100		26.8137	28.8273	28.9667	27.0326	27.1875	27.2252	28.9447	29.1579	28.7203	26.7493	26.1046	27.0931	30.6453	29.2464	29.5004	24.7948	26.9212	27.0781
Cre v06	Cre03.g185200	CPL3	protein ser/thr phosphatase	32.0283	32.2263	33.6497	33.3028	33.6305	32.9339	32.5001	33.3693	32.3196	32.2015	32.0796	32.7206	32.7135	33.9328	32.5343	33.186	33.2653	33.5128
Cre v06	Cre03.g185250	SSS2	Soluble starch synthase II	32.6559	31.8975	31.6388	31.863	31.4581	30.2782	32.3034	31.6309	31.8426	32.1974	31.5081	31.8827	31.7063	32.1581	32.1361	31.6725	32.8279	31.4256
Cre v06	Cre03.g185300	Cre03.g185300	Galactokinase	28.825	30.3936	31.3975	32.9569	32.4007	32.5344	31.4204	31.9903	31.9015	32.3436	32.2329	32.1823	31.7474	32.2345	31.1766	33.2977	32.8571	31.684
Cre v06	Cre03.g185450	Cre03.g185450		NA	NA	NA	NA	NA	NA	26.4886	26.4557	27.0739	NA	NA	NA	NA	NA	NA	NA	NA	NA
Cre v06	Cre03.g185500	VIP1	Diphosphoinositol Pentakisphosphate Kinase	34.7474	34.1627	33.9411	34.4373	34.3376	34.546	34.3589	33.6797	33.5751	33.3448	33.3108	33.7696	34.2701	34.2467	34.2913	34.2967	34.0581	34.001
Cre v06	Cre03.g185550	SBP1	Sedoheptulose-1,7-bisphosphatase, chloroplastic	39.5203	39.3436	39.4537	39.7353	39.5688	40.2985	38.8584	38.9563	38.8197	38.8501	38.6279	38.7526	39.7392	39.5993	39.6088	39.5278	39.1537	39.5889
Cre v06	Cre03.g185600	OGD3	Dihydrolipoamide succinyltransferase	31.5731	30.6084	31.144	32.3884	30.3103	30.1213	32.7509	33.3809	33.3754	32.1511	31.9578	31.6407	31.2716	32.0288	32.1575	32.1234	30.9072	29.1074
Cre v06	Cre03.g185650	FAP251	Flagellar Associated Protein 251	25.2019	28.3893	NA	NA	28.5166	28.9763	30.3484	29.7641	30.6592	29.9066	28.3489	28.6821	27.9168	28.8157	27.5628	25.5479	26.1206	NA
Cre v06	Cre03.g185750	Cre03.g185750		27.476	27.1209	27.8188	27.262	28.7057	30.2755	NA	27.6776	27.742	29.9921	28.683	27.6685	26.9638	NA	27.0224	28.6015	26.8332	27.831
Cre v06	Cre03.g186000	Cre03.g186000		33.5351	33.2543	33.1042	33.3576	33.0681	33.6114	33.4913	33.692	33.5962	35.8904	36.4381	34.1346	33.3009	33.0425	33.1191	33.0721	33.6867	33.4424
Cre v06	Cre03.g186100	Cre03.g186100		NA	NA	NA	NA	NA	NA	NA	NA	NA	NA	NA	NA	27.8946	27.4142	28.4578	NA	NA	NA
Cre v06	Cre03.g186150	Cre03.g186150		35.4365	32.9377	32.9466	31.366	31.5256	30.7876	33.5829	33.9344	35.0999	32.7732	32.6449	33.1308	32.411	34.053	32.651	35.3305	32.0819	35.6687
Cre v06	Cre03.g186200	PCT1	Phosphatidate cytidylyltransferase	26.0349	24.5995	26.7351	30.9092	30.7738	31.1334	29.9193	30.4478	30.3315	30.2284	29.747	30.0519	30.0777	30.0306	22.2082	24.4859	29.542	NA
Cre v06	Cre03.g186450	LNM1	Lysine N-methylase	29.3192	29.5692	29.2522	29.442	29.5781	30.2631	29.2669	29.435	27.6195	28.8821	28.4604	29.4059	30.8054	28.2274	28.3045	29.2828	28.68	28.8361
Cre v06	Cre03.g186500	HAT2	Histone acetyltransferase 2	NA	29.6822	30.9435	31.6192	30.8992	29.3452	NA	NA	NA	NA	NA	NA	29.6137	29.1394	29.4243	NA	NA	NA
Cre v06	Cre03.g187000	Cre03.g187000		35.4975	31.3945	30.7839	33.0077	30.0365	30.15	35.074	31.4321	34.9403	33.838	31.7618	31.0946	34.7479	31.3648	31.9331	31.702	31.5769	30.3522
Cre v06	Cre03.g187100	Cre03.g187100		NA	NA	NA	NA	NA	NA	28.6297	NA	28.1572	30.3568	24.5373	28.6512	28.0408	NA	28.4041	NA	NA	NA
Cre v06	Cre03.g187150	Cre03.g187150		26.6523	NA	27.1831	NA	NA	NA	NA	NA	NA	NA	NA	NA	28.7686	29.8695	28.8008	NA	27.4687	28.3241
Cre v06	Cre03.g187200	DLL2	Outer Arm Dynein Light Chain 6	30.4401	28.3366	26.8827	NA	NA	NA	28.3187	NA	31.8718	27.9339	NA	29.7123	26.7788	29.0063	28.9117	28.4305	NA	29.0953
Cre v06	Cre03.g187250	Cre03.g187250		NA	NA	NA	NA	NA	NA	30.1147	29.2699	NA	29.6807	29.8906	26.1591	28.2163	28.4421	30.1415	27.8702	NA	24.5418
Cre v06	Cre03.g187400	Cre03.g187400		35.316	NA	35.7614	NA	33.1745	33.5298	36.4228	35.3053	35.1483	36.2422	28.7067	35.2405	35.2555	35.3824	35.2368	35.1418	35.5493	35.576
Cre v06	Cre03.g187450	RPI1	Ribose-5-phosphate isomerase, chloroplastic	36.4405	35.8477	36.21	36.9544	36.9823	36.042	36.5638	36.9219	37.0231	36.7632	36.752	36.5081	36.9658	36.783	36.9805	36.7805	36.6861	36.7554
Cre v06	Cre03.g187550	Cre03.g187550		NA	NA	NA	NA	NA	NA	NA	27.0021	27.2646	NA	NA	NA	NA	NA	NA	NA	NA	NA
Cre v06	Cre03.g187950	Cre03.g187950	Putative splicing endonuclease positive effector	22.3217	27.7282	27.3651	24.6251	NA	21.8534	27.6328	23.1462	28.6307	26.6957	NA	24.4876	24.9493	26.7722	28.1455	23.3354	24.0325	NA
Cre v06	Cre03.g188200	RPH2	3'-5' Exoribonuclease PH component of the Exosome	29.2644	29.3083	28.9481	30.2017	29.5641	29.7682	28.6944	28.5904	28.8805	30.1731	28.9747	29.8389	29.5438	29.546	29.7604	29.4777	29.6288	30.0428
Cre v06	Cre03.g188250	AGP4	ADP-glucose pyrophosphorylase small subunit	36.3044	36.8965	36.4766	36.6574	36.4965	37.1398	36.2749	36.2678	35.9412	36.2674	36.0877	36.4275	37.484	37.2467	37.2274	37.1936	37.1962	37.2386
Cre v06	Cre03.g188500	VPS46	Subunit of the ESCRT-III complex	30.6226	32.0541	32.2393	33.6784	32.8382	33.3024	32.477	32.915	32.6827	31.7035	30.9809	31.8973	32.5811	32.2178	31.1315	32.5504	32.1913	32.2523
Cre v06	Cre03.g188550	Cre03.g188550	DEAD/DEAH box helicase	30.4131	30.6126	28.9229	30.3659	31.1304	30.67	30.8942	30.7838	30.8139	30.0283	31.1191	31.7835	31.325	30.5394	30.4546	30.7367	31.2392	30.6188
Cre v06	Cre03.g188650	PLAP2	Plastid lipid associated protein 2	32.1996	33.4151	30.887	32.9342	32.8568	32.576	30.2484	30.3143	30.2932	31.316	30.6445	30.9212	30.657	30.5454	31.1196	34.446	31.6157	31.8381
Cre v06	Cre03.g188950	Cre03.g188950	S-adenosyl-L-methionine-dependent methyltransferase	25.6988	31.5243	NA	27.3089	26.0313	25.091	NA	30.9929	26.4901	NA	NA	NA	NA	NA	NA	25.0633	NA	26.2774
Cre v06	Cre03.g189050	EAM1	Endomannosidase	28.8696	29.4401	29.3797	NA	NA	NA	NA	NA	NA	NA	NA	NA	32.642	28.3682	27.6576	25.8757	33.2451	NA
Cre v06	Cre03.g189100	Cre03.g189100		30.908	30.9485	30.4255	31.3326	31.55	31.7475	30.056	29.8883	30.478	29.9149	30.5672	29.5055	30.1397	30.6619	30.1722	30.7907	30.6764	30.5427
Cre v06	Cre03.g189150	Cre03.g189150		30.5034	NA	24.5217	NA	NA	NA	30.4833	25.0267	23.6305	NA	NA	NA	24.9959	29.5063	NA	NA	NA	NA
Cre v06	Cre03.g189250	RAB11	Small Rab-related GTPase	34.6391	34.2763	34.7291	34.2655	34.6366	34.5894	34.2434	34.0128	34.0399	34.0521	34.2378	32.5678	35.2036	35.0526	34.7478	33.9257	34.6897	34.9722
Cre v06	Cre03.g189300	PLAP10	Plastid lipid associated protein 10	32.48	33.1228	32.5801	30.6821	30.6226	31.0011	32.4831	33.4177	33.2232	32.1914	33.0001	32.2472	33.1629	33.2625	32.4328	32.735	32.6601	32.8914
Cre v06	Cre03.g189350	Cre03.g189350		31.1693	32.4368	32.2166	33.1831	33.6762	30.4383	27.0123	31.2643	31.1045	31.325	31.1841	31.3135	32.5727	32.3812	32.6157	34.2818	34.0504	33.4736
Cre v06	Cre03.g189400	TSS2	Seryl-tRNA(Sec) synthetase	36.2143	36.2361	36.3187	36.9252	36.2561	36.7698	36.3889	35.95	35.2916	36.4223	36.2808	36.8621	36.4723	36.18	35.9065	36.7491	36.8887	36.737
Cre v06	Cre03.g189500	Cre03.g189500		31.0411	31.2986	30.1849	31.3734	32.0027	32.1476	29.6838	28.4588	30.3253	31.1145	29.1668	29.9909	31.5493	31.6955	32.0073	31.8812	31.8849	31.4622
Cre v06	Cre03.g189600	Cre03.g189600		NA	NA	NA	NA	NA	NA	28.3699	NA	28.778	NA	NA	NA	28.8347	29.0169	28.6098	NA	NA	NA
Cre v06	Cre03.g189605	Cre03.g189605		29.7396	30.7573	31.4835	30.0197	31.1249	30.9007	31.4458	31.3561	31.0801	30.8689	30.7615	30.8934	30.8132	31.4134	30.7193	30.7144	30.7148	30.6586
Cre v06	Cre03.g189650	Cre03.g189650	Histone acetyltransferase	28.7452	29.5641	29.5059	29.9691	27.1319	30.3354	31.1007	31.4628	28.9115	26.2474	33.5175	27.5056	30.982	31.2067	30.8214	26.9179	27.0773	28.1369
Cre v06	Cre03.g189700	Cre03.g189700		30.054	28.4374	28.5388	27.4383	31.2551	28.4341	NA	NA	NA	NA	NA	NA	29.6761	29.0896	26.5215	27.3603	26.975	30.8982
Cre v06	Cre03.g189750	TIM8	Translocase inner membrane subunit 8	30.1475	29.8193	29.7302	29.3735	28.3434	28.5446	29.9927	30.849	31.4433	30.8905	30.894	31.2318	30.6775	30.2217	29.92	28.1432	30.6578	27.9052
Cre v06	Cre03.g189800	CYN38	Cyclophilin 38	37.3559	37.4734	37.0216	37.9493	37.9571	38.3112	37.3611	37.5306	37.3297	37.5533	37.3824	37.9246	37.4945	37.9262	37.5123	38.1144	37.9931	37.9189
Cre v06	Cre03.g189850	Cre03.g189850		NA	27.2099	27.4544	NA	NA	NA	NA	NA	NA	NA	NA	NA	NA	NA	NA	28.7124	28.6277	NA
Cre v06	Cre03.g189950	HOP1	HSP70-HSP90 organizing protein	35.5541	35.5368	35.6724	36.5711	36.3963	36.6679	35.444	35.4475	35.372	35.6798	34.8699	35.9913	35.6854	36.182	36.8266	36.1274	36.2494	36.1699
Cre v06	Cre03.g190050	Cre03.g190050		NA	NA	NA	NA	NA	NA	NA	25.4013	24.4912	25.842	25.5077	25.2326	NA	NA	NA	NA	NA	NA
Cre v06	Cre03.g190100	EIF3B	Eukaryotic translation initiation factor 3, subunit B	37.0167	37.0459	37.0084	37.8908	36.8766	37.3438	37.0998	37.0893	36.9737	37.9499	36.9902	38.0295	37.3164	37.7398	37.2854	37.3328	37.2214	37.6194
Cre v06	Cre03.g190150	CGL1	Conserved in the Green Lineage	31.9025	31.771	31.7752	32.7659	32.7532	33.1006	31.1588	30.806	30.4895	28.1732	30.8236	26.9926	31.9121	31.6052	31.6626	32.4593	32.4751	32.5372
Cre v06	Cre03.g190500	GLC2A	Glucosidase IIa	35.9966	36.2746	35.6552	36.9753	37.0071	37.0823	35.187	35.6792	35.596	35.834	35.4143	35.5939	36.0295	35.9367	35.8314	36.723	36.2677	36.1682
Cre v06	Cre03.g190550	Cre03.g190550		32.383	25.6982	26.26	33.0452	NA	30.4029	26.5474	32.3175	32.0958	32.5576	NA	32.6759	NA	NA	NA	NA	NA	NA
Cre v06	Cre03.g190650	Cre03.g190650		NA	28.4499	26.2571	NA	NA	NA	NA	NA	NA	NA	NA	NA	NA	NA	NA	NA	NA	NA
Cre v06	Cre03.g190750	Cre03.g190750		28.2516	26.8757	27.5393	30.0447	29.7453	29.9711	26.4434	28.3238	26.2016	27.0725	26.787	29.104	28.6085	28.5303	28.6155	29.198	29.3967	28.63
Cre v06	Cre03.g190800	TMPK1	dTMP kinase	25.6749	31.1687	30.196	30.2094	28.4094	27.7801	NA	NA	NA	NA	NA	NA	30.5021	28.7681	31.6511	29.6984	29.4729	31.555
Cre v06	Cre03.g190850	ECH1	EnoylCoA hydratase/isomerase	26.2463	28.3515	NA	NA	NA	NA	30.3505	31.1931	30.8346	30.6385	30.3113	30.048	30.3602	31.5828	29.992	29.425	28.6357	NA
Cre v06	Cre03.g190900	Cre03.g190900		29.4843	28.3607	29.7619	27.8074	26.913	29.7364	28.9777	28.3481	29.6928	29.7211	29.4472	NA	29.7184	29.7406	28.7555	28.9492	24.789	27.8986
Cre v06	Cre03.g190950	TUA1	Alpha tubulin 1	39.8383	40.2032	40.1628	40.8171	40.7664	40.6248	40.6407	40.8337	40.8318	40.8694	40.7518	40.6859	40.447	40.6466	40.366	39.9702	40.1931	40.5016
Cre v06	Cre03.g191050	RAN1	Ran-like small GTPase	36.243	36.6608	36.9291	35.711	36.3247	36.3078	37.215	37.6664	36.6961	36.4171	36.1825	36.6377	36.9755	37.0753	37.4369	36.8936	37.39	35.7436
Cre v06	Cre03.g191150	Cre03.g191150		30.5741	31.5874	31.2235	31.0946	30.9759	31.0746	31.2382	32.7615	32.7023	31.4497	30.106	31.2437	31.1774	30.6838	30.8849	31.3342	30.9548	30.3251
Cre v06	Cre03.g191200	Cre03.g191200	RNA methylase	NA	NA	NA	NA	29.4297	29.5843	28.4482	28.9209	29.2186	28.6272	NA	30.3897	NA	28.8879	28.7882	29.1285	26.4564	29.5164
Cre v06	Cre03.g191750	Cre03.g191750		NA	NA	NA	25.1824	26.3591	NA	26.3659	NA	24.8396	NA	NA	NA	26.4275	26.1544	25.3811	NA	NA	NA
Cre v06	Cre03.g191850	Cre03.g191850	Short-chain dehydrogenase/reductase	34.5733	34.6725	32.5406	31.5415	33.1671	32.6443	32.3798	34.3271	33.8835	34.3781	34.3766	34.0511	34.9438	34.8824	32.9048	33.7405	33.9154	33.3763
Cre v06	Cre03.g191900	Cre03.g191900		29.4877	31.1861	29.7236	26.1098	30.1393	31.4522	30.2111	31.0017	30.3472	29.4933	27.6125	29.2612	29.8133	30.4262	30.7061	30.697	30.6496	29.2181
Cre v06	Cre03.g191950	CGLD31	RimM-like protein	30.2248	30.3581	30.1548	31.1957	NA	31.5585	31.4551	29.7439	29.9017	30.6679	30.6838	27.1631	30.7738	30.9699	30.9417	30.8075	27.3959	28.8833
Cre v06	Cre03.g192000	SEC13L	COP-II coat subunit, nucleoporin	30.9668	30.7994	NA	29.5917	31.7	30.559	29.4511	30.9791	NA	NA	31.1716	31.3254	29.3816	29.4089	30.8157	NA	NA	NA
Cre v06	Cre03.g192350	Cre03.g192350		33.3808	32.9765	31.4295	33.45	33.669	32.7489	32.1469	30.5966	32.6951	32.4119	32.347	32.7634	32.0806	33.3521	33.6768	33.681	33.725	33.9601
Cre v06	Cre03.g192400	Cre03.g192400		28.6474	NA	28.3319	NA	26.3197	26.7506	NA	NA	NA	NA	NA	NA	NA	28.1856	28.7245	NA	NA	NA
Cre v06	Cre03.g192450	Cre03.g192450	Adenylate cyclase	28.4199	NA	30.5316	30.2129	NA	31.9229	28.165	27.6931	NA	NA	NA	NA	29.3796	29.2153	30.277	NA	NA	NA
Cre v06	Cre03.g192550	RAD50	DNA repair protein	29.7628	29.4412	30.7684	34.3959	30.1411	32.9971	31.5673	33.3077	32.1162	33.5524	30.144	34.1087	31.844	31.28	30.9672	34.4469	34.4476	34.6902
Cre v06	Cre03.g192850	Cre03.g192850		32.4181	32.6097	32.7456	33.2595	33.4519	33.2782	32.6281	33.3755	32.5446	33.1241	32.8211	33.4127	32.8601	33.0857	33.4792	33.1413	33.0491	33.3853
Cre v06	Cre03.g193000	Cre03.g193000	Halo-acid dehalogenase-like hydrolase	30.432	20.464	23.5958	NA	30.724	32.5033	26.349	28.2091	27.9073	29.6132	29.9074	29.4406	24.5313	24.0076	26.8845	29.57	30.6389	31.058
Cre v06	Cre03.g193050	Cre03.g193050		27.3508	30.531	28.5048	27.7859	27.6982	29.0646	31.5059	29.5026	30.7149	29.9553	28.4299	NA	28.5578	28.7324	28.7188	29.0952	29.2364	29.9836
Cre v06	Cre03.g193100	Cre03.g193100		31.0667	NA	28.9703	31.3372	30.4276	30.4779	25.5389	25.9341	NA	NA	NA	NA	28.6721	29.2164	29.2744	30.7491	26.7533	30.6803
Cre v06	Cre03.g193150	Cre03.g193150		29.457	26.3108	26.2192	26.5169	25.029	26.4812	28.0231	32.6094	30.1467	27.8757	25.8449	28.7253	29.8895	29.0158	28.3076	26.519	27.097	26.5447
Cre v06	Cre03.g193250	Cre03.g193250		28.8905	NA	29.5768	27.2918	NA	29.6784	NA	28.8914	20.4147	28.2089	NA	29.3031	27.0903	NA	28.9448	29.8356	22.3083	30.2272
Cre v06	Cre03.g193350	Cre03.g193350	Dual-specificity protein phosphatase	32.1346	28.2589	25.6227	28.2942	23.3387	NA	29.099	28.0451	28.3443	NA	NA	NA	29.8418	31.9619	30.1586	30.2001	28.1902	24.5085
Cre v06	Cre03.g193500	PGD1	Plastid galactoglycerolipid degredation 1	NA	NA	NA	29.969	24.268	23.3472	NA	26.3579	26.9226	NA	NA	NA	NA	NA	NA	NA	NA	NA
Cre v06	Cre03.g193550	MRPL46	Mitochondrial ribosomal protein L46	30.0242	29.7346	29.6691	NA	NA	NA	29.409	29.0869	29.3865	29.1419	30.1744	28.2404	30.3146	30.4606	30.1973	28.9288	28.6566	27.5086
Cre v06	Cre03.g193700	Cre03.g193700		33.8365	34.0024	33.7854	34.3403	34.8455	34.8131	33.3958	34.1606	33.3341	33.4421	33.5606	33.8092	33.9374	33.703	34.1576	34.4283	33.9304	34.3468
Cre v06	Cre03.g193750	GCST1	Glycine cleavage system, T protein	36.6059	36.5538	36.2969	37.0817	36.5811	36.7674	36.5998	36.6998	36.6381	36.4879	36.4702	36.2513	36.8114	36.7951	36.7966	37.1991	36.4754	37.1563
Cre v06	Cre03.g193800	TSN1	Aspartyl-tRNA synthetase	36.7422	36.693	36.4744	37.1528	36.3028	36.669	36.9032	37.1584	36.6716	36.1159	36.284	36.729	37.2924	36.8901	36.8196	36.8848	36.6872	36.9255
Cre v06	Cre03.g193850	SCLA1	Succinyl-CoA ligase alpha chain	35.4228	35.3599	35.1959	35.8758	34.8339	34.7255	36.5244	37.0806	36.7159	36.0601	35.5917	35.9446	36.1031	36.1958	35.9761	35.8319	35.9079	36.1934
Cre v06	Cre03.g193900	Cre03.g193900	High mobility group protein	NA	NA	NA	NA	NA	NA	NA	NA	NA	NA	NA	NA	24.9628	25.5214	25.9189	NA	NA	NA
Cre v06	Cre03.g193950	FTRC3	Ferredoxin Thioredoxin Reductase, catalytic subunit, chloroplastic	34.2226	34.09	34.1634	34.3672	34.4627	32.4482	33.7855	34.0836	33.6328	34.2092	34.1275	33.4755	34.34	34.2711	34.3614	34.3805	34.3417	34.3693
Cre v06	Cre03.g194000	Cre03.g194000	Pre-mRNA splicing factor	32.639	30.5314	30.7092	33.8579	29.3852	34.0103	30.9143	31.3079	30.7344	33.2634	30.0002	30.9068	31.7368	31.7282	30.5036	30.6847	30.2118	30.6865
Cre v06	Cre03.g194100	Cre03.g194100	Mitogen-Activated Protein Kinase Kinase Kinase	27.574	26.0893	30.8101	28.8726	27.9313	29.9091	NA	NA	NA	NA	NA	NA	NA	25.5556	27.8739	NA	NA	NA
Cre v06	Cre03.g194150	Cre03.g194150		28.5293	27.7096	28.0142	32.6866	29.0559	29.8867	28.7739	30.2854	28.5069	29.5594	32.4277	33.316	28.65	31.8551	33.7252	28.571	29.1225	28.8657
Cre v06	Cre03.g194200	PDH2	Pyruvate dehydrogenase E1 beta subunit	36.1064	35.9967	35.9575	36.9967	36.9858	37.0272	35.0859	35.4407	35.3873	35.8248	35.5846	36.0968	36.1717	36.2055	36.1616	36.6753	36.588	36.6546
Cre v06	Cre03.g194250	Cre03.g194250		32.6843	32.8868	31.1008	33.8879	33.2693	28.943	31.9071	32.6052	32.5171	31.994	31.6895	32.8834	33.0057	31.9218	32.9047	33.2768	32.9111	33.774
Cre v06	Cre03.g194350	Cre03.g194350		35.5219	35.6972	35.8294	35.7395	34.8521	35.6702	35.6817	35.8642	35.7749	35.5361	35.2307	35.3213	35.5914	36.1409	36.0732	35.3533	35.667	35.1728
Cre v06	Cre03.g194400	EIF3I	Eukaryotic translation initiation factor 3, subunit I	36.0844	35.1008	35.3004	35.5686	35.3284	35.7662	36.0924	36.399	36.2551	34.7998	36.1614	35.7538	35.7996	36.0793	36.2522	35.8148	35.6378	35.4858
Cre v06	Cre03.g194517	Cre03.g194517		30.0861	30.4885	30.8385	29.8859	29.2114	28.2903	30.4687	29.6852	30.5915	31.2196	30.1896	29.9359	31.9081	31.5369	32.1667	28.8872	30.7285	27.5589
Cre v06	Cre03.g194800	Cre03.g194800		31.3453	30.9046	31.1194	32.774	30.3236	31.1945	30.5464	30.9438	31.2329	31.6451	30.7855	32.85	30.7065	31.438	30.5317	29.6495	31.6559	32.9299
Cre v06	Cre03.g194850	MDH1	NAD-dependent malate dehydrogenase 1, chloroplastic	36.605	37.2537	35.7089	37.6718	37.4	37.8339	38.2334	38.8432	37.8768	37.5644	37.2499	38.1044	38.6361	38.4638	37.9482	38.4286	37.7415	38.2034
Cre v06	Cre03.g195200	CGL76	Conserved in the Green Lineage	31.9793	32.5633	33.0685	32.0205	32.0911	31.3266	32.6945	33.2287	32.0558	32.7384	32.6442	31.7749	32.9558	33.3338	33.2265	31.9084	32.266	31.8223
Cre v06	Cre03.g195388	Cre03.g195388		31.2424	NA	31.2424	NA	NA	NA	34.0793	NA	32.9934	32.4726	NA	33.1424	NA	NA	NA	27.1103	30.9038	29.2779
Cre v06	Cre03.g195450	POC11	Proteome of centriole protein 11	28.3172	29.9086	28.6015	30.3965	30.0091	27.4718	30.3994	28.8079	30.2239	29.8751	29.1109	30.0439	29.6985	30.1609	29.8931	29.67	29.9918	30.063
Cre v06	Cre03.g195500	Cre03.g195500	Putative triacylglycerol lipase	28.23	28.3952	28.8531	29.5863	29.9729	27.8638	28.0704	29.6467	NA	NA	NA	NA	NA	NA	NA	29.0793	NA	23.4766
Cre v06	Cre03.g195650	PRPS10	Chloroplast Ribosomal Protein S10	32.7653	33.4732	33.2416	32.6666	32.9469	33.0843	32.786	33.5257	32.9841	31.708	31.621	32.5275	34.5033	34.2177	33.8685	32.5747	32.8737	33.2293
Cre v06	Cre03.g195750	Cre03.g195750		31.0238	29.6331	30.678	29.7159	30.8256	27.7763	30.0301	31.609	30.9443	30.4912	31.3817	30.7791	29.8503	31.6054	30.4603	30.8461	31.1162	27.8824
Cre v06	Cre03.g195850	MSRB4	Methionine sulphoxide reductase	31.8165	32.8884	31.5037	29.0273	29.061	29.6254	30.9867	34.413	30.4233	30.0965	29.1843	27.695	32.3281	32.7972	31.2117	29.0049	28.0557	28.9362
Cre v06	Cre03.g196100	Cre03.g196100		25.1934	29.1009	29.9166	31.2081	30.7896	NA	25.985	28.3173	28.8579	NA	NA	NA	30.5485	29.3835	30.5754	27.5462	30.1186	31.4183
Cre v06	Cre03.g196350	Cre03.g196350		30.2944	30.358	28.886	30.1613	NA	30.4532	28.6905	29.1515	28.3169	29.2193	29.299	29.3203	30.4945	29.4097	30.475	30.0798	30.0769	30.0533
Cre v06	Cre03.g196400	Cre03.g196400		28.0953	27.7439	27.4607	28.0254	29.0333	NA	27.055	29.555	28.026	27.6105	28.1757	27.8094	27.8291	28.1317	27.2295	28.6305	25.8061	27.1727
Cre v06	Cre03.g196450	Cre03.g196450		28.9588	30.6161	30.2561	32.1481	30.931	30.3932	32.4305	31.7718	30.4224	31.0728	30.1566	30.4751	30.1673	30.8826	32.5565	30.7646	30.3721	30.9762
Cre v06	Cre03.g196550	Cre03.g196550	Found in Chlamydomonas, Volvox and Micromonas but not strongly conserved elsewhere	32.6078	32.674	32.4697	33.6378	33.6192	34.1148	32.1377	32.1527	32.1852	32.8079	32.8454	32.9845	32.825	32.7313	32.8308	33.601	32.0113	33.4615
Cre v06	Cre03.g196850	Cre03.g196850		31.9815	30.1991	30.9671	32.1841	32.542	30.7979	31.0711	31.289	31.1012	31.6591	31.1517	31.3319	30.2039	30.0874	32.2988	33.1522	32.7114	32.9254
Cre v06	Cre03.g196900	Cre03.g196900		34.9788	33.9706	34.2544	33.745	33.8236	33.9681	34.7184	34.2237	34.6599	34.1141	35.2527	35.7655	34.3393	35.1274	35.1728	35.7209	35.8178	34.4644
Cre v06	Cre03.g196950	Cre03.g196950		29.5232	30.4423	29.7917	30.7299	29.8427	30.3549	27.8254	27.559	27.9265	NA	27.2655	27.7065	30.6777	31.1958	30.1691	30.0424	29.4381	29.7209
Cre v06	Cre03.g197000	POB8	Proteome of basal body 8	32.7928	32.5352	32.9515	33.4189	31.738	33.6102	32.3775	33.0364	32.4658	31.7868	32.8917	33.2216	32.6689	32.6725	32.8988	33.239	32.6743	32.764
Cre v06	Cre03.g197350	CDC5	Cell Division Cycle 5	34.6088	32.8709	34.6401	34.393	33.0407	33.2432	33.7999	34.3673	34.5453	34.5109	34.253	35.5621	34.0067	34.4162	32.7771	33.2798	32.4424	33.7671
Cre v06	Cre03.g197400	SLP1	Sel-1 like protein	27.6624	29.4469	27.8872	26.3747	25.863	26.4687	27.4314	27.2135	36.0837	35.1216	NA	36.3182	28.157	28.2883	28.7957	30.6248	29.3079	29.7752
Cre v06	Cre03.g197500	MOT6	Predicted protein	35.1845	35.9533	35.5317	34.4414	34.707	33.5228	35.7248	36.3512	36.4395	35.0867	35.0226	35.4564	35.4886	34.9453	35.6199	35.3015	35.4052	35.1247
Cre v06	Cre03.g197650	Cre03.g197650		30.5783	31.0249	29.8662	29.002	32.6169	31.2143	31.4584	31.7656	31.6908	30.5861	28.5812	31.7123	32.0873	32.4137	32.2115	32.2311	31.9055	31.1949
Cre v06	Cre03.g197750	GPX3	Glutathione peroxidase 3	35.3044	31.3159	35.0041	33.7411	31.7476	32.3931	34.6412	34.8729	29.6345	34.8475	31.1286	35.1534	35.282	35.3513	31.4866	32.3267	31.2216	31.9687
Cre v06	Cre03.g197800	Cre03.g197800		30.494	30.2537	30.4862	30.7583	30.6522	30.7954	29.3768	31.6619	29.4542	28.1493	28.2644	29.6331	30.3961	29.9303	29.5992	30.5762	29.8114	30.7683
Cre v06	Cre03.g197850	Cre03.g197850		30.1449	29.2651	28.4175	27.894	28.2045	29.6329	27.3259	28.3301	28.079	27.8461	28.0947	NA	29.2133	28.8289	29.7359	29.0406	30.0932	28.6127
Cre v06	Cre03.g197900	Cre03.g197900		NA	NA	NA	NA	24.9922	25.3652	NA	NA	NA	NA	NA	NA	26.0357	24.3649	NA	28.7435	NA	28.3707
Cre v06	Cre03.g198000	Cre03.g198000	Phosphoprotein phosphatase 2C-related	NA	NA	NA	NA	NA	NA	29.2676	28.6327	29.3258	NA	NA	NA	29.5777	28.5353	29.1584	NA	NA	NA
Cre v06	Cre03.g198100	BET1	ER-to-Golgi Qc-SNARE protein, Bet1/mBET1 family (Qc.II)	NA	NA	NA	NA	25.2073	26.417	30.2253	32.2471	NA	NA	NA	NA	32.4177	NA	29.3014	NA	NA	NA
Cre v06	Cre03.g198150	OXA1	ALBINO3-like translocon protein	NA	NA	NA	29.6606	29.4484	NA	NA	NA	NA	28.7533	NA	23.5048	NA	NA	NA	NA	NA	NA
Cre v06	Cre03.g198850	Cre03.g198850	Thylakoid llumen protein	35.9672	35.713	35.5684	36.2717	35.5896	36.5396	36.2395	36.4057	36.3331	36.6342	36.2655	37.2855	35.7933	36.4041	35.8871	36.512	36.8448	36.5659
Cre v06	Cre03.g198950	CGL30	Conserved in the Green Lineage	34.4688	34.6961	34.6629	34.4955	35.6647	35.609	35.1665	35.1118	34.5161	34.3883	35.1891	34.8962	35.1621	35.4854	35.0067	35.5208	35.2727	35.7307
Cre v06	Cre03.g199000	PHOT1	Phototropin 1	35.2626	34.8892	38.7138	35.4915	34.7275	35.1597	35.5144	36.0028	35.5628	35.2826	38.7788	35.3494	35.4541	35.871	35.5213	35.7657	35.3241	34.9173
Cre v06	Cre03.g199050	Cre03.g199050		NA	NA	NA	NA	NA	NA	NA	NA	NA	NA	NA	NA	35.5247	25.8539	NA	NA	NA	NA
Cre v06	Cre03.g199100	Cre03.g199100		NA	NA	NA	NA	NA	NA	NA	NA	NA	NA	NA	NA	28.3162	25.215	30.1143	NA	NA	NA
Cre v06	Cre03.g199150	Cre03.g199150	NAD dependent epimerase/dehydratase	32.4582	32.8291	32.7642	33.0447	32.784	32.5418	33.0991	33.1555	33.0394	33.1098	32.9561	32.7688	32.9852	32.9716	32.8722	33.19	33.1756	32.4708
Cre v06	Cre03.g199200	Cre03.g199200		NA	NA	NA	NA	NA	NA	27.4783	27.4293	NA	NA	NA	NA	NA	29.9993	30.0365	NA	NA	NA
Cre v06	Cre03.g199300	AHA1	Activator of HSP90 ATPase homolog 1	32.643	33.4048	31.2957	32.7076	32.7043	31.5479	32.3465	33.6352	34.0221	32.9054	32.7786	33.0676	33.0396	33.3052	33.1957	33.5376	32.7303	33.2677
Cre v06	Cre03.g199311	VPS16	VPS16-like protein	29.0649	28.8859	28.9385	30.8093	29.796	29.826	29.8904	28.1014	29.1444	28.6304	28.8507	29.0791	25.5718	24.6831	26.5965	29.2898	29.3663	29.0289
Cre v06	Cre03.g199400	ORC2	Origin recognition complex subunit 2	NA	27.6106	28.4004	NA	NA	NA	NA	NA	NA	NA	NA	NA	26.2755	27.0708	26.8117	26.8673	26.4029	28.3752
Cre v06	Cre03.g199423	PYR4	Dihydroorotase dehydrogenase	32.6088	33.8368	32.8088	33.3698	33.2416	32.9766	32.6754	32.8251	32.7383	33.1325	32.8937	33.3525	33.0406	33.3006	33.2912	33.4884	33.5953	33.4439
Cre v06	Cre03.g199500	FAP129	Flagellar Associated Protein 129	NA	NA	NA	NA	NA	NA	26.7071	26.2776	27.6766	28.5011	27.7837	27.6824	NA	NA	NA	NA	NA	NA
Cre v06	Cre03.g199535	Cre03.g199535	Stress-enhanced protein 3	37.5199	37.208	37.2528	38.0458	37.9578	37.9756	35.2414	35.2627	35.2097	35.5442	35.4462	35.7394	37.5527	37.5288	37.6	38.117	38.1191	38.1471
Cre v06	Cre03.g199550	Cre03.g199550		29.6162	27.9442	29.3072	25.6051	26.6372	27.0382	26.7985	29.074	29.6028	27.5447	29.1172	29.4562	31.0305	27.7036	30.1773	30.4896	28.8538	28.6548
Cre v06	Cre03.g199647	Cre03.g199647	Eukaryotic translation initiation factor 4A3	36.27	36.0028	36.2181	36.0699	35.7443	36.1317	35.8053	35.6699	35.9151	35.6716	35.787	35.7241	36.1662	35.8141	36.0159	36.0252	36.0257	36.2514
Cre v06	Cre03.g199700	Cre03.g199700	Phosphoglycerate mutase	24.8865	NA	24.7859	NA	NA	NA	28.2389	27.9227	26.314	25.4988	NA	28.8431	28.2903	28.6547	24.4961	NA	NA	NA
Cre v06	Cre03.g199759	Cre03.g199759		34.7121	35.7071	34.6667	35.9658	36.226	36.0492	34.1309	34.2539	34.052	34.6936	33.8535	33.7507	34.9037	35.0581	35.3722	35.5974	35.7449	35.2918
Cre v06	Cre03.g199800	HYDA1	Iron hydrogenase	29.1088	30.58	28.9296	30.4425	31.2026	28.9838	31.7697	31.9379	31.4983	32.2616	31.6461	31.9297	30.6954	28.6365	29.9523	31.5444	31.1127	30.494
Cre v06	Cre03.g199871	Cre03.g199871		30.9679	28.1174	30.9933	NA	NA	NA	28.7691	29.5896	24.2661	28.6605	30.2843	30.6137	26.6671	26.425	27.8479	28.8358	NA	28.9478
Cre v06	Cre03.g199900	EIF4E	Eukaryotic translation initiation factor 4E	35.335	35.4617	35.6118	35.3892	35.6348	35.9074	35.5667	35.9555	35.6774	35.6397	35.7755	35.5834	35.8251	35.8084	35.833	35.755	35.4513	35.6239
Cre v06	Cre03.g199950	Cre03.g199950		35.4889	35.4811	35.4523	33.8225	29.0176	29.3093	NA	29.3097	28.6259	27.2403	26.9308	29.8391	35.509	35.4267	35.5535	28.6403	26.5699	33.6602
Cre v06	Cre03.g199983	Cre03.g199983		30.8762	30.5391	30.9518	31.762	31.8314	32.0807	30.5063	30.2536	30.4265	31.5228	29.9776	31.4066	31.089	32.1448	32.1031	31.8906	32.1594	32.3895
Cre v06	Cre03.g200000	Cre03.g200000		31.4199	31.4441	31.3035	31.9027	31.7433	31.5267	30.475	31.1297	30.7095	30.6743	30.9528	31.3781	31.4748	31.2455	31.1574	31.0915	31.1461	30.1866
Cre v06	Cre03.g200050	CAL1	Calpain family cysteine protease	34.4431	34.6125	34.668	35.738	35.8669	35.1854	33.9858	34.2945	34.4066	34.4676	34.1022	34.4134	34.51	34.1718	34.2755	35.0404	34.4884	34.9451
Cre v06	Cre03.g200095	Cre03.g200095		28.1573	27.3684	27.1153	NA	22.1755	26.6822	27.3798	27.3881	28.0497	NA	28.7516	24.0272	28.6559	28.3821	28.719	25.7085	23.4381	34.8712
Cre v06	Cre03.g200100	Cre03.g200100	Plant UBX domain-containing protein 10	27.1433	27.595	26.9144	NA	NA	NA	NA	29.4973	28.346	NA	NA	NA	29.9296	27.1995	27.8338	NA	NA	NA
Cre v06	Cre03.g200207	Cre03.g200207		NA	NA	NA	NA	NA	NA	NA	NA	NA	NA	NA	NA	NA	NA	NA	27.5104	29.0776	NA
Cre v06	Cre03.g200250	Cre03.g200250	Putative isocitrate lyase/malate synthase	36.6371	37.1169	36.5407	37.4976	37.5745	37.4291	36.1462	36.0016	36.22	36.2588	36.3295	36.2398	36.8673	36.6533	36.8405	36.9392	36.7734	36.9745
Cre v06	Cre03.g200350	Cre03.g200350	S-adenosyl-L-methionine-dependent methyltransferase	28.6845	NA	27.1387	26.7014	26.108	25.7823	NA	NA	NA	NA	NA	NA	30.4207	30.0636	28.4361	30.3067	29.9001	28.9744
Cre v06	Cre03.g200431	Cre03.g200431		30.7459	32.4445	31.0177	30.7922	30.3536	31.4731	29.032	27.5857	28.8844	28.2618	27.8216	28.2614	31.9056	32.0088	32.0358	30.8894	30.6057	30.1291
Cre v06	Cre03.g200543	Cre03.g200543	Mitochondrial substrate carrier protein	27.3091	30.9371	27.17	31.9155	31.9049	29.7068	30.7575	28.5827	30.3728	31.1912	27.9773	31.029	30.9281	29.7131	29.5561	30.0514	26.4412	28.9356
Cre v06	Cre03.g200600	KIN14A1	Kinesin motor protein	NA	NA	NA	NA	NA	NA	31.8274	NA	31.9097	NA	NA	NA	NA	NA	NA	NA	NA	NA
Cre v06	Cre03.g200650	Cre03.g200650	Chitinase-like hydrolase	31.4367	31.623	31.6216	32.3946	32.9355	32.2559	31.2952	31.8004	32.6494	31.6402	31.6611	30.3606	32.0378	32.5482	32.2361	32.8443	32.3291	32.5192
Cre v06	Cre03.g200655	DEG4	DegP protease and Glycoside hydrolase family 3 protein	NA	NA	NA	NA	NA	NA	28.4438	25.8896	28.8561	25.9963	25.8886	25.2107	NA	NA	NA	23.4779	25.5851	NA
Cre v06	Cre03.g200700	FAP166	Flagellar Associated Protein 166	NA	NA	NA	NA	NA	NA	33.9322	33.3776	29.1327	30.4589	30.5849	26.1346	27.2853	27.6707	NA	NA	NA	NA
Cre v06	Cre03.g200991	Cre03.g200991		NA	25.7049	26.5292	NA	NA	NA	29.9049	30.5076	30.1278	28.5866	26.3411	27.9387	27.0281	30.119	30.0582	29.0627	30.3197	26.3159
Cre v06	Cre03.g201100	FTSHI4	Chloroplast-import FtsH-like ATPase	33.846	33.892	33.6588	33.2605	33.5244	32.8765	33.0429	34.6577	33.43	33.5022	34.0436	33.4567	33.5704	34.031	34.0743	33.118	33.4656	33.273
Cre v06	Cre03.g201200	FAP283	Flagellar Associated Protein 283	NA	NA	NA	NA	NA	NA	NA	NA	NA	NA	NA	NA	NA	NA	NA	NA	23.9004	29.0987
Cre v06	Cre03.g201300	SSA10	cilia-sensing, structure and/or assembly	27.0063	29.4895	28.6962	30.7037	30.498	30.9085	32.012	22.0352	26.8206	27.0752	27.5098	29.0113	30.822	30.8533	30.6327	30.5393	29.346	29.5858
Cre v06	Cre03.g201327	Cre03.g201327	Aldo/keto reductase	28.281	31.548	24.3189	31.387	32.1088	26.9829	30.2013	30.3325	30.1146	28.5188	26.0211	26.6773	31.4282	30.748	30.1163	27.7886	26.4034	26.0369
Cre v06	Cre03.g201400	Cre03.g201400	Phosphoprotein phosphatase 2C-related	32.7856	32.4912	32.5156	33.2575	32.9813	31.5525	32.7795	34.7702	33.3321	32.3991	32.1981	32.731	33.0024	33.2546	32.9099	33.3735	32.703	32.5316
Cre v06	Cre03.g201500	Cre03.g201500		NA	NA	NA	NA	NA	NA	NA	NA	NA	NA	NA	NA	NA	27.8216	25.0045	NA	22.9824	29.1119
Cre v06	Cre03.g201650	Cre03.g201650		NA	NA	NA	NA	NA	NA	29.3261	30.7804	NA	NA	NA	NA	NA	NA	NA	NA	NA	NA
Cre v06	Cre03.g201664	GIT2	Gaa1-like membrane protein, component of GPI transamidase complex	NA	NA	NA	21.7729	NA	25.2163	NA	NA	NA	NA	NA	NA	29.7375	NA	29.5345	NA	NA	NA
Cre v06	Cre03.g201750	Cre03.g201750		29.3508	29.2107	28.6138	29.213	29.464	29.779	28.0944	27.823	28.106	28.1722	27.9102	28.5645	30.3234	30.2726	29.781	29.8273	29.7901	30.4517
Cre v06	Cre03.g201776	Cre03.g201776		31.2924	30.7175	30.14	31.0262	29.0985	31.706	31.2173	31.8366	31.8989	30.3496	28.3619	32.1186	31.511	31.82	32.614	31.9195	31.9577	32.353
Cre v06	Cre03.g201900	RSP1	Radial spoke protein 1	30.8755	29.9921	33.8463	31.1036	29.9803	31.5704	33.0083	34.547	33.3199	32.9908	32.571	32.1024	30.9803	31.7721	31.0987	29.8872	28.8315	30.769
Cre v06	Cre03.g202000	KIN4B	Kinesin motor protein	30.9643	27.816	27.7367	27.7874	NA	29.026	NA	30.304	27.3696	NA	NA	NA	29.3213	29.5443	30.0453	29.416	30.0762	30.6992
Cre v06	Cre03.g202100	OPR18	OctotricoPeptide Repeat protein 18	29.9338	NA	29.52	29.0189	28.893	26.0967	NA	NA	NA	NA	NA	NA	29.7302	30.2904	30.1281	24.5905	28.9368	29.083
Cre v06	Cre03.g202113	Cre03.g202113		33.8457	33.77	33.9756	33.3248	33.3401	33.5313	34.1602	33.7672	33.9594	33.2907	33.8933	33.6967	34.2775	34.4507	33.7918	33.8794	33.6869	33.4135
Cre v06	Cre03.g202150	Cre03.g202150	Putative DNA methylase	NA	NA	NA	NA	NA	NA	NA	NA	NA	NA	27.5938	28.3552	NA	NA	NA	NA	NA	NA
Cre v06	Cre03.g202250	Cre03.g202250		NA	29.4434	26.2337	NA	29.627	30.5888	NA	NA	NA	NA	NA	NA	29.3961	31.0294	29.5566	29.3962	30.3147	29.546
Cre v06	Cre03.g202400	Cre03.g202400	Mitochondrial substrate carrier protein	32.429	30.5397	28.5255	30.1254	30.3733	31.259	30.8995	30.9594	30.5617	31.8134	33.5311	32.6079	32.8618	30.5773	31.9323	33.7679	33.1074	31.8536
Cre v06	Cre03.g202449	Cre03.g202449		26.4768	NA	25.7147	NA	27.1105	28.1282	NA	27.0629	23.6804	NA	25.6561	25.6093	27.996	26.8787	27.4955	28.4544	28.8712	28.1827
Cre v06	Cre03.g202500	Cre03.g202500		NA	NA	NA	NA	NA	NA	30.2418	29.4135	30.7464	27.9521	NA	28.015	NA	NA	NA	NA	NA	NA
Cre v06	Cre03.g202561	Cre03.g202561		25.1287	28.824	28.6275	26.1037	30.7254	29.4373	31.2254	30.8695	30.4053	30.236	32.2824	29.5053	28.8174	30.8532	29.5639	29.2178	26.2174	30.4051
Cre v06	Cre03.g202600	Cre03.g202600		23.5299	23.6052	23.1197	NA	25.5188	25.2784	NA	22.4535	25.4101	26.6228	24.7104	26.0037	22.9717	25.4475	25.676	NA	NA	NA
Cre v06	Cre03.g202750	Cre03.g202750		NA	NA	NA	29.2264	29.4427	28.8284	NA	NA	NA	NA	NA	NA	NA	NA	NA	NA	NA	NA
Cre v06	Cre03.g202850	Cre03.g202850		NA	25.2644	26.8706	NA	NA	NA	NA	NA	NA	NA	NA	NA	27.4998	NA	27.2539	NA	NA	NA
Cre v06	Cre03.g202897	UBC34	E2 ubiquitin conjugating enzyme	26.5885	26.8	26.7448	26.1914	27.0784	27.1724	29.5783	30.3765	29.761	27.1604	24.6838	NA	26.9897	27.8426	NA	26.0459	23.8386	24.2538
Cre v06	Cre03.g202900	Cre03.g202900		NA	NA	NA	NA	NA	NA	24.9659	25.9102	NA	NA	NA	NA	NA	23.3596	28.0891	NA	NA	NA
Cre v06	Cre03.g202950	CRX1	Calredoxin 1	32.7754	32.9327	32.7424	33.6361	33.6149	31.7811	30.0226	32.237	30.3424	31.9774	32.3129	32.1261	32.9742	33.1145	33.1378	33.5842	33.3464	33.2191
Cre v06	Cre03.g203000	Cre03.g203000		28.5282	25.5667	26.8884	25.5317	30.1982	25.1147	22.9564	NA	24.9168	NA	NA	NA	23.079	30.7109	NA	NA	NA	NA
Cre v06	Cre03.g203345	Cre03.g203345		NA	NA	NA	NA	NA	NA	28.0724	NA	25.1318	NA	NA	NA	NA	NA	NA	NA	NA	NA
Cre v06	Cre03.g203351	Cre03.g203351		21.1163	28.9991	NA	NA	NA	NA	NA	22.4256	27.0564	NA	NA	NA	NA	NA	NA	NA	NA	NA
Cre v06	Cre03.g203450	RPS21	Cytosolic 80S ribosomal protein S21	35.383	35.0208	35.4756	35.8598	36.5336	38.3905	35.6907	34.9859	35.7981	39.1622	37.0162	36.1306	35.2745	35.3684	35.1896	35.7794	35.5587	35.6853
Cre v06	Cre03.g203600	Cre03.g203600	Glycerophosphoryl diester phosphodiesterase, probably a phospholipase C	27.0844	28.6564	27.0317	29.717	29.9505	25.6871	30.6652	30.7276	29.805	29.8353	29.5532	29.7508	28.2072	28.7721	27.7199	29.5961	27.996	28.1298
Cre v06	Cre03.g203730	DEGO1	Inactive Deg protease	28.0799	27.4903	28.1566	28.6178	28.6958	27.5554	NA	NA	NA	27.6522	27.4432	27.4293	29.9802	30.2982	27.9317	NA	27.738	27.5554
Cre v06	Cre03.g203750	COG3	Component of oligomeric golgi complex	30.9049	30.8975	30.688	31.2311	31.4048	31.5875	31.4128	30.0814	30.9015	30.6856	31.2779	31.0374	31.3019	31.5766	31.588	31.683	31.7237	31.992
Cre v06	Cre03.g203800	Cre03.g203800		31.8012	33.0394	33.0887	33.4732	32.6424	33.6899	32.4455	32.6505	31.6594	31.4476	32.6277	32.1577	33.2137	32.8978	33.1308	33.2522	33.3562	33.5398
Cre v06	Cre03.g203850	ATS1	ATP-sulfurylase	36.3167	36.7475	36.6774	36.9469	35.5408	36.3986	36.6494	36.6123	35.6758	35.2973	35.7653	35.7549	37.266	37.3065	37.1658	37.1329	36.5718	36.4654
Cre v06	Cre03.g204100	Cre03.g204100	Exostosin-like glycosyltransferase 5	NA	NA	NA	27.132	27.2597	27.6981	28.0035	28.0584	NA	NA	NA	NA	28.7748	25.5113	27.3047	26.1156	26.8785	26.6155
Cre v06	Cre03.g204150	IFT80	Intraflagellar transport protein 80	31.3033	30.433	27.6239	29.3142	30.6441	29.4401	32.4361	33.079	34.1978	32.713	32.3083	32.1859	31.2196	31.2868	31.4706	30.5402	30.3196	30.4028
Cre v06	Cre03.g204250	SAH1	S-Adenosyl homocysteine hydrolase	41.9462	41.4619	41.9876	41.3203	41.3153	41.5199	41.2704	42.1472	41.4892	41.3371	40.9688	41.0744	41.8506	42.0783	42.0226	41.5822	41.9906	41.6946
Cre v06	Cre03.g204300	Cre03.g204300		29.1476	25.1405	29.5561	30.0005	30.4036	30.7256	28.0731	29.1889	29.0396	24.8565	28.8044	26.8177	29.2699	30.3094	27.9007	28.9538	29.209	29.3688
Cre v06	Cre03.g204350	CLPR4	inactive subunit of chloroplast ClpP complex	32.6358	32.9895	32.1212	33.2454	33.1439	33.1177	32.7913	33.6525	34.211	33.1973	32.9782	34.4793	34.0856	32.8191	33.3681	33.5356	33.1766	34.1229
Cre v06	Cre03.g204353	Cre03.g204353		28.4193	32.6973	NA	33.5741	33.0897	30.0023	27.9386	28.5202	NA	NA	29.0149	28.5996	31.4301	31.3356	29.177	31.549	27.6989	32.4761
Cre v06	Cre03.g204450	Cre03.g204450		29.8274	30.581	32.8556	29.9916	30.5452	30.1613	27.754	26.5482	30.5149	32.1825	32.0347	31.0748	30.0478	31.8476	32.8394	28.2931	29.4956	30.4543
Cre v06	Cre03.g204577	Cre03.g204577	DnaJ-like protein	28.6332	27.2819	27.2253	29.5601	28.0315	28.6838	NA	NA	NA	NA	NA	NA	28.0908	27.0444	27.1518	27.4593	27.8223	24.0871
Cre v06	Cre03.g204601	FAP278	Flagellar Associated Protein 278	37.1668	37.1785	37.1181	37.1904	37.0599	37.2603	36.6166	36.8951	36.9236	36.0883	36.2305	36.0459	37.6295	37.2077	36.5168	37.41	37.4931	37.2618
Cre v06	Cre03.g204602	Cre03.g204602		29.5826	26.8222	29.6114	27.4041	29.3148	NA	28.2891	29.207	29.1255	28.3256	29.4676	28.1303	28.4181	29.0009	29.5329	28.3321	28.8345	23.3603
Cre v06	Cre03.g204650	NUOB4	NADH:ubiquinone oxidoreductase 13 kDa subunit	33.2353	33.3452	32.2291	33.8392	33.4388	33.5242	33.196	33.3499	33.4123	33.7578	33.9936	33.9646	33.458	33.7617	33.4911	34.1337	34.2075	34.2003
Cre v06	Cre03.g204750	Cre03.g204750		29.0936	29.1902	29.5082	30.6451	29.8794	30.6693	29.5214	29.6586	29.8357	30.2225	30.0877	30.2525	29.1327	29.4664	29.8246	29.6655	29.9917	30.7686
Cre v06	Cre03.g204752	Cre03.g204752		NA	NA	NA	NA	NA	NA	NA	NA	NA	NA	29.9865	19.6508	NA	NA	NA	NA	NA	NA
Cre v06	Cre03.g204800	RTA2	Arsenite-transporting ATPase	34.7431	34.8597	35.0814	34.9254	34.9207	35.6343	33.3663	33.5495	33.7958	34.7729	33.2684	34.6048	33.6892	34.9639	34.8839	34.2695	34.4674	34.5739
Cre v06	Cre03.g204950	Cre03.g204950		33.6026	32.6398	31.9424	33.4921	32.6478	33.0519	33.1502	32.7888	32.7965	32.6488	32.6828	31.7551	32.9219	33.2989	33.2895	32.5265	33.0232	32.8785
Cre v06	Cre03.g205050	DGTT4	Diacylglycerol acyltransferase, DGAT Type 2	34.0453	33.9983	33.2895	34.8599	33.0144	34.4984	29.1667	32.1692	32.8622	30.3748	29.6133	30.1131	30.5337	32.8992	32.0116	32.9648	33.5814	32.9249
Cre v06	Cre03.g205137	Cre03.g205137		NA	NA	NA	29.2337	30.2792	29.5351	28.1395	NA	30.8705	NA	NA	NA	27.5947	28.2645	27.7938	28.7076	28.2756	27.7045
Cre v06	Cre03.g205350	Cre03.g205350	3'-5' exonuclease	NA	NA	NA	NA	NA	NA	29.2441	25.2313	22.2388	NA	NA	NA	NA	NA	NA	26.7752	NA	26.8472
Cre v06	Cre03.g205550	Cre03.g205550		30.3104	31.0159	31.2157	29.2454	30.7091	30.5289	33.0532	31.3546	30.5166	30.4713	31.5795	30.3598	31.1353	31.2061	30.8248	28.489	28.5047	29.6626
Cre v06	Cre03.g205600	RSF1	Putative chloroplast ribosome silencing factor	29.5624	NA	29.5806	NA	27.6468	27.6112	29.544	32.967	29.8844	NA	NA	NA	NA	NA	NA	NA	NA	NA
Cre v06	Cre03.g205650	Cre03.g205650		30.5368	30.3307	30.9409	30.447	30.0014	30.5285	31.4302	30.9702	30.2525	29.0907	30.7504	29.0277	29.9968	30.1877	30.4818	30.3984	29.5345	29.838
Cre v06	Cre03.g205697	FAP350	Leucine-Rich-Repeat Coiled-Coil Flagellar Associated Protein 350	28.5455	29.4043	29.1784	29.5071	29.3402	28.9844	30.1927	33.7564	30.3242	30.8053	30.4883	33.4612	29.5777	29.7953	30.2598	30.1658	30.3451	30.7867
Cre v06	Cre03.g205700	Cre03.g205700		NA	NA	NA	NA	NA	NA	NA	26.9436	27.4999	NA	NA	NA	26.7188	23.2819	NA	NA	NA	NA
Cre v06	Cre03.g205750	Cre03.g205750		30.7774	30.9003	30.3536	30.1055	29.6059	28.5799	30.8117	32.1952	31.4852	31.4937	30.3114	30.5945	30.7818	31.2351	30.634	29.8825	29.3249	30.0299
Cre v06	Cre03.g205800	Cre03.g205800		24.1521	NA	28.9984	28.8513	26.1333	NA	29.5828	29.9072	28.9408	30.1479	29.3187	29.8944	22.9867	25.8972	NA	NA	NA	NA
Cre v06	Cre03.g205809	Cre03.g205809		NA	NA	NA	28.6141	NA	32.0811	26.7007	29.3587	NA	28.1	27.3246	NA	31.3817	NA	31.2071	28.0676	28.6989	30.0275
Cre v06	Cre03.g205950	Cre03.g205950		26.1315	23.6334	NA	29.5556	26.1062	26.4981	NA	NA	NA	NA	NA	NA	NA	25.2088	25.1781	26.3281	24.9462	24.2109
Cre v06	Cre03.g206000	Cre03.g206000		28.6171	27.8601	28.1301	29.4368	29.2335	26.2207	28.1167	28.6222	28.121	28.5863	28.8293	29.5895	28.1425	28.2437	28.0455	28.5918	28.9865	29.1781
Cre v06	Cre03.g206450	Cre03.g206450		28.8786	29.371	29.2938	29.427	29.4857	29.6032	32.3411	32.2726	31.4232	30.0721	28.4192	29.3419	30.8628	30.8957	29.747	29.5505	29.1288	28.5604
Cre v06	Cre03.g206550	CPLD2	conserved expressed protein with hydrolase motif	32.5157	33.4891	32.7246	32.5405	31.7458	31.9147	31.128	30.7922	31.9455	30.9748	31.9395	30.8767	32.5925	33.331	32.5722	32.568	32.6403	32.4621
Cre v06	Cre03.g206593	Cre03.g206593		24.655	NA	27.347	NA	NA	NA	29.5387	NA	26.6468	29.972	28.768	30.2057	NA	NA	NA	30.8775	30.4592	31.1505
Cre v06	Cre03.g206600	AAD1	Acetohydroxyacid dehydratase	37.2433	37.0151	37.1446	37.5127	37.2114	36.4438	37.6006	36.8043	37.481	37.3105	37.7205	37.1729	37.4564	37.3693	37.2785	37.486	37.2943	37.5344
Cre v06	Cre03.g206700	Cre03.g206700		NA	NA	NA	NA	NA	NA	25.7567	NA	25.396	NA	NA	NA	NA	NA	NA	29.0736	26.7275	NA
Cre v06	Cre03.g206750	Cre03.g206750		31.6932	31.9068	31.8254	32.2962	31.72	32.2041	32.0021	33.1547	32.5491	32.3028	32.1413	32.3466	31.369	30.4208	31.9299	32.5679	32.2111	32.294
Cre v06	Cre03.g206800	HXT1	Plastidic glucose transporter	29.8237	30.3341	30.1297	31.686	31.828	31.9874	29.8203	29.4642	29.136	30.9765	30.6974	31.4062	30.0576	28.8311	30.5659	29.8766	31.4281	31.7421
Cre v06	Cre03.g206817	Cre03.g206817		NA	NA	NA	26.8975	NA	27.498	28.3341	28.1609	27.7284	27.0904	NA	27.0626	NA	NA	NA	NA	NA	NA
Cre v06	Cre03.g206900	Cre03.g206900		30.8332	26.8801	24.4466	29.2105	27.0025	27.549	NA	31.3495	30.2262	NA	NA	NA	31.0716	24.8907	25.2094	NA	NA	NA
Cre v06	Cre03.g206929	EGY1	membrane associated metalloprotease involved in chloroplast development	32.6063	33.1564	28.1314	32.7747	33.7553	34.8088	32.5136	31.5831	32.3277	33.3395	32.1297	31.7328	33.3611	33.1489	31.444	33.945	34.0488	31.6886
Cre v06	Cre03.g207000	Cre03.g207000		30.9104	29.662	30.2153	29.2447	30.087	30.1529	31.0021	28.0842	27.4811	29.8888	NA	27.9947	29.6054	29.541	29.058	31.696	31.5921	29.5024
Cre v06	Cre03.g207041	Cre03.g207041		26.9803	28.8858	NA	29.3046	29.4041	28.9536	NA	NA	NA	30.8423	NA	27.7396	28.6937	29.7632	26.6117	29.9938	29.1699	28.9255
Cre v06	Cre03.g207150	Cre03.g207150		28.3173	33.1279	24.3244	28.8979	26.1856	26.6172	NA	NA	NA	NA	NA	NA	29.2765	29.2632	31.3077	28.5268	29.1241	28.7015
Cre v06	Cre03.g207400	Cre03.g207400		32.5707	32.6927	31.8008	33.1705	32.5652	32.1199	NA	NA	NA	NA	NA	NA	30.2754	30.7079	31.6688	28.283	31.2127	32.1132
Cre v06	Cre03.g207600	NSG6	expressed during nitrogen-starved gametogenesis	NA	NA	NA	NA	NA	NA	25.8413	30.1996	27.4388	24.6595	29.3846	NA	NA	NA	NA	NA	NA	NA
Cre v06	Cre03.g207700	FPS1	Farnesyl pyrophosphate synthase	33.3135	33.5103	32.2693	32.2419	31.3413	32.0265	33.1578	33.3912	32.88	32.713	30.9958	31.1659	33.8256	33.6372	33.8699	33.8185	32.8688	31.7879
Cre v06	Cre03.g207713	ISA3	Isoamylase, starch debranching enzyme 3	34.1627	33.7289	33.4833	34.7456	35.1739	35.1184	33.0452	32.8353	33.0246	33.1276	32.5681	33.0822	33.7973	33.2496	33.6696	34.1996	34.1643	34.3836
Cre v06	Cre03.g207800	CAD1	Cinnamyl-alcohol dehydrogenase	35.4489	36.6344	35.4526	36.385	35.1965	35.6656	34.0032	31.6707	31.8119	29.3445	31.0854	30.0073	35.4015	35.2611	34.5412	35.5841	34.0592	34.7755
Cre v06	Cre03.g207825	Cre03.g207825		32.4793	32.7565	32.646	33.0152	33.0439	33.0621	32.8454	32.6928	33.0493	32.6245	32.7566	32.8446	33.5211	33.5241	33.6413	33.198	32.8364	33.458
Cre v06	Cre03.g208000	Cre03.g208000		34.9411	33.2756	34.8965	30.9721	30.9915	31.3483	34.5535	34.3469	34.8956	30.838	34.15	31.0121	33.1084	33.282	32.9771	30.9607	30.8585	30.4638
Cre v06	Cre03.g208050	HAD1	3-hydroxyacyl-ACP dehydratase	32.2167	31.2317	33.2055	31.1731	35.2205	35.0882	31.5945	30.9044	30.8699	32.3015	32.7554	32.1475	30.8851	32.375	32.4645	33.9586	34.1161	31.7637
Cre v06	Cre03.g208100	RNB1	3'-5' exoribonuclease II	32.6493	33.2181	33.1306	33.6677	33.1956	33.5037	32.6504	33.155	32.2922	32.4291	32.2911	32.5276	32.7928	33.0127	33.1001	32.8555	33.2338	33.7277
Cre v06	Cre03.g209281	Cre03.g209281		27.3375	28.1393	27.9016	NA	NA	NA	28.0637	NA	27.9019	NA	28.6122	28.8452	26.9337	27.9274	28.2072	28.7123	28.2131	NA
Cre v06	Cre03.g209505	SNRK2E	snRK1 family in Chlamydomonas, subgroup 2	32.8827	30.8544	31.7497	32.0413	29.3066	31.5885	31.5026	32.4265	31.4165	31.4424	31.8397	32.4118	32.6927	32.6538	32.915	32.8088	31.8681	32.4989
Cre v06	Cre03.g209841	Cre03.g209841		NA	NA	NA	NA	NA	NA	NA	NA	NA	NA	NA	NA	NA	NA	NA	27.5875	NA	27.0094
Cre v06	Cre03.g210177	Cre03.g210177		NA	NA	NA	NA	NA	NA	NA	NA	NA	NA	NA	NA	NA	NA	NA	29.0833	28.8824	NA
Cre v06	Cre03.g210513	Cre03.g210513		36.207	36.3465	35.8319	35.4713	35.5143	35.4614	30.4446	31.0871	29.5825	NA	31.4513	28.9658	35.7483	34.9352	35.3459	34.639	35.3977	34.2956
Cre v06	Cre03.g210849	Cre03.g210849		NA	NA	NA	NA	NA	NA	25.9554	NA	34.3816	32.5654	NA	26.5425	NA	NA	NA	NA	NA	NA
Cre v06	Cre03.g210961	Cre03.g210961		29.4296	30.7188	28.6955	30.3891	30.8079	30.9071	23.8071	24.8951	25.7173	26.9041	25.8851	25.5492	30.0593	31.2644	30.2884	28.4459	29.0429	29.4636
Cre v06	Cre03.g211073	Cre03.g211073		30.5094	29.4302	30.3109	27.5661	27.9612	25.5956	30.8128	31.1279	31.0831	31.204	31.2111	31.5428	30.5749	30.1178	NA	31.0695	30.5705	30.5231
Cre v06	Cre03.g211409	MRPS106	Mitochondrial ribosomal protein S106, Chlamydomonas specific	28.7623	27.8982	28.5162	29.3167	30.0886	27.9852	26.5231	29.6492	29.1087	28.2377	26.7375	25.9879	30.3574	29.6055	30.151	28.878	26.3342	27.0775
Cre v06	Cre03.g211521	FAP165	Flagellar Associated Protein 165	31.5923	32.5216	31.628	32.4478	32.6175	27.0479	32.406	31.0944	32.4108	33.1471	34.0551	32.9229	31.7798	31.9561	29.6102	25.9847	32.3559	32.4142
Cre v06	Cre03.g211745	Cre03.g211745		30.0792	30.71	31.1372	31.5233	33.147	32.0172	31.6427	32.4088	33.0059	32.1225	31.9053	32.3985	32.7904	31.2279	28.3463	32.4143	32.6469	31.2987
Cre v06	Cre03.g212305	FAP181	Coiled-Coil Flagellar Associated Protein 181	NA	NA	NA	29.3593	29.4332	NA	34.4091	29.1426	NA	NA	NA	NA	NA	28.8428	29.3244	NA	29.0128	29.7599
Cre v06	Cre03.g212753	Cre03.g212753		30.4501	30.4668	28.6341	29.7939	30.5943	29.9905	28.8576	31.2913	30.7662	28.8088	30.9097	30.1992	31.0204	30.8227	29.9718	31.0583	30.5161	30.1481
Cre v06	Cre03.g212977	Cre03.g212977		NA	NA	NA	NA	NA	NA	NA	NA	NA	NA	NA	NA	23.1551	29.8472	NA	NA	NA	NA
Cre v06	Cre03.g213313	Cre03.g213313		32.4308	33.6515	32.5146	33.217	32.8515	30.904	33.653	33.6324	32.242	33.0017	32.6899	31.1042	32.4575	33.8375	33.8086	32.9803	32.7241	33.7087
Cre v06	Cre03.g213425	COX23	Cytochrome c oxidase assembly protein	31.4032	31.1816	33.122	32.3324	31.9967	32.3915	32.8538	33.157	33.4965	32.0413	32.9018	32.8338	32.358	32.513	32.4583	32.2016	30.3727	33.0685
Cre v06	Cre03.g213537	EGD1	GAL4 DNA-binding enhancer protein 1	36.5186	36.3387	36.4999	37.2921	36.6453	37.2446	36.3608	36.3626	36.5327	36.8699	36.8994	37.0938	37.0967	36.7897	36.8659	37.1637	36.5293	37.2913
Cre v06	Cre03.g800288	Cre03.g800288		32.6216	31.3585	32.6905	33.5605	32.1863	29.5782	31.6459	31.3511	32.4211	32.4007	32.5077	28.0433	32.5248	32.5171	32.5945	31.6942	32.0787	33.4656
Cre v06	Cre03.g800308	Cre03.g800308		NA	NA	NA	NA	27.1733	27.5681	NA	NA	NA	NA	NA	NA	25.7748	22.3544	NA	NA	NA	NA
Cre v06	Cre03.g800310	Cre03.g800310		NA	29.5373	29.6504	29.0933	29.2054	29.4292	NA	NA	NA	NA	NA	NA	29.0117	29.2071	28.6846	28.5086	28.3879	28.3646
Cre v06	Cre03.g800326	Cre03.g800326		29.1316	29.9087	28.1075	NA	NA	NA	28.6298	28.9919	NA	NA	NA	NA	29.6714	30.181	29.8007	28.5133	29.1244	28.6531
Cre v06	Cre03.g800333	Cre03.g800333		NA	NA	NA	NA	NA	NA	29.4338	29.9014	NA	NA	NA	NA	NA	NA	NA	NA	NA	NA
Cre v06	Cre03.g800348	Cre03.g800348		25.4027	NA	26.8753	27.2222	27.494	NA	26.3895	26.4162	27.2072	27.3117	28.2561	27.394	NA	26.4066	26.9882	27.4262	NA	27.2384
Cre v06	Cre03.g800354	Cre03.g800354		26.3014	31.6352	31.6299	NA	NA	NA	31.9278	30.7647	30.1711	31.8176	31.6615	31.7978	30.5024	31.7511	29.2147	NA	26.6171	27.069
Cre v06	Cre03.g800356	Cre03.g800356		NA	26.4721	26.1274	27.4543	26.8562	27.1654	NA	25.948	27.9762	25.1309	25.8992	26.0838	NA	NA	NA	26.6016	27.3417	26.9797
Cre v06	Cre03.g800362	Cre03.g800362		32.8402	32.5292	32.7386	32.5229	32.6149	32.457	31.88	33.5807	33.4575	32.5163	32.9171	32.8322	32.9362	33.1551	33.5409	32.9203	31.6951	31.9394
Cre v06	Cre03.g800399	Cre03.g800399		29.168	29.5635	29.1888	31.07	30.135	32.5028	31.0138	NA	30.9377	26.4283	26.3522	26.8924	30.4092	30.3162	30.6705	26.5833	30.248	29.1532
Cre v06	Cre03.g800413	Cre03.g800413		31.6515	33.4419	31.1257	31.6212	31.6953	32.0431	32.3798	31.6199	31.5432	32.619	31.2697	32.9873	32.9924	33.0219	33.0229	32.2815	33.775	33.7154
Cre v06	Cre03.g800414	Cre03.g800414		NA	NA	NA	NA	NA	NA	26.8802	27.0809	NA	NA	NA	NA	NA	NA	NA	NA	NA	NA
Cre v06	Cre03.g800415	Cre03.g800415		33.9202	34.165	34.6963	31.9043	31.5288	34.3624	33.4628	34.7243	33.004	31.2004	33.1347	32.2171	34.085	34.6017	32.9324	35.24	34.6547	33.4612
Cre v06	Cre04.g211600	SNRK1A	snRK1 family in Chlamydomonas, subgroup 1	30.8809	32.1504	31.0898	32.8557	32.5886	32.3892	31.4939	31.3569	31.3972	33.1084	32.71	32.4035	30.3536	32.2187	32.3492	32.3088	32.511	32.292
Cre v06	Cre04.g211800	RPL23	Cytosolic 80S ribosomal protein L23	33.8519	35.6021	35.7174	34.1942	33.6729	34.3242	35.3671	35.7186	35.4966	33.8656	31.3499	32.9265	35.8061	35.9302	35.8895	33.981	33.9001	33.4871
Cre v06	Cre04.g211850	ELIP5	Early light-induced LHC-like protein	30.54	31.1713	30.3426	31.2104	31.718	32.954	NA	NA	NA	NA	NA	NA	30.5611	29.5551	30.7763	30.9676	30.9796	30.6803
Cre v06	Cre04.g211900	Cre04.g211900	Exostosin-like glycosyltransferase 37	28.391	28.0626	27.6815	29.6437	29.9109	30.2269	NA	27.4865	28.8415	23.6238	29.0651	NA	29.5168	27.7434	29.3049	29.2181	29.1713	30.0716
Cre v06	Cre04.g212300	Cre04.g212300	Phosphoprotein phosphatase 2C-related	31.6623	31.6696	31.5818	31.9563	32.3533	32.1507	31.5303	32.0669	32.1292	32.0483	31.8467	31.9532	31.248	31.6646	31.7541	32.2088	31.9889	32.5944
Cre v06	Cre04.g212500	CGL42	Conserved in the Green Lineage	31.6903	31.1428	30.8427	32.5482	32.4472	33.0311	29.5095	30.4624	29.012	29.4615	29.6452	30.9672	32.3182	32.16	31.9156	32.8233	32.4501	32.4367
Cre v06	Cre04.g212600	Cre04.g212600		NA	28.8301	27.957	NA	NA	NA	NA	NA	NA	NA	NA	NA	NA	NA	NA	24.2003	27.1761	NA
Cre v06	Cre04.g212700	Cre04.g212700		NA	NA	NA	NA	28.0396	28.7061	NA	NA	NA	NA	NA	NA	24.1982	26.19	NA	24.1218	25.3171	NA
Cre v06	Cre04.g213050	Cre04.g213050		32.9717	33.2776	32.9974	31.9875	33.8283	32.336	34.9117	32.0167	32.3758	32.6291	32.3342	33.2899	33.4795	33.5863	33.6463	30.5714	31.9316	31.1006
Cre v06	Cre04.g213100	CGLD7	conserved, expressed esterase / lipase / thioesterase family protein	32.1969	31.474	30.1196	31.2852	31.2396	31.8364	31.6109	31.9648	31.5102	30.3038	31.6189	30.9213	32.1451	32.293	32.2703	32.3669	31.8906	32.6525
Cre v06	Cre04.g213250	Cre04.g213250		36.0675	36.222	36.171	36.7403	36.1493	36.4575	35.6539	36.0716	35.9703	35.7743	35.7485	35.804	36.2943	36.2946	36.5036	36.4121	36.5725	36.2931
Cre v06	Cre04.g213350	Cre04.g213350		NA	NA	NA	NA	NA	NA	NA	22.043	27.3356	NA	NA	NA	NA	NA	NA	NA	NA	NA
Cre v06	Cre04.g213450	VPS2A	Subunit of the ESCRT-III complex	30.8513	31.3082	31.7572	30.1395	31.119	31.4387	29.6631	31.1874	30.174	30.1055	30.7919	27.6747	31.4387	31.9251	31.8805	29.6351	30.1411	28.7994
Cre v06	Cre04.g213500	Cre04.g213500	tRNA (guanine-N7)-methyltransferase	24.8328	25.3514	30.937	NA	NA	NA	31.4885	30.9899	23.6338	26.4463	23.2707	23.7996	25.7368	24.4682	25.2984	26.7733	24.3338	NA
Cre v06	Cre04.g213652	TERT1	Telomerase reverse transcriptase	NA	NA	NA	NA	NA	NA	28.8234	24.7285	NA	NA	NA	NA	NA	NA	NA	NA	NA	NA
Cre v06	Cre04.g213761	Cre04.g213761		30.7304	29.9522	28.208	29.3746	30.0792	30.1284	28.6719	29.1271	30.2372	30.9684	29.9653	31.1773	31.929	29.3406	29.778	29.8929	30.5986	31.0175
Cre v06	Cre04.g213904	Cre04.g213904	Mitogen-Activated Protein Kinase 3	26.4017	26.1127	26.6981	NA	24.6352	24.7709	26.3555	26.4353	26.4356	23.6184	27.5136	29.7684	26.166	26.1544	26.7101	NA	NA	NA
Cre v06	Cre04.g213905	Cre04.g213905		32.6203	31.5423	31.5033	32.609	32.664	30.3616	32.9807	32.7473	31.9922	30.8747	31.7318	31.6647	31.8842	31.2598	32.7561	30.4008	31.7717	31.6019
Cre v06	Cre04.g213985	Cre04.g213985		33.3848	33.3159	32.9379	32.6061	34.0321	34.6482	32.4583	32.7079	31.9896	33.015	33.1921	32.4583	33.9339	28.9253	33.9093	31.0344	31.7966	34.5723
Cre v06	Cre04.g214097	Cre04.g214097		30.057	30.1128	29.6049	31.0507	30.8661	34.2342	29.1836	27.6914	28.6351	28.5817	29.8969	29.0325	29.7287	30.0638	28.6343	33.5559	30.8143	33.1413
Cre v06	Cre04.g214150	THI4	Thiazole biosynthetic enzyme	39.7968	39.186	39.026	39.6998	39.9	40.3661	34.5701	35.1267	34.0174	34.8804	34.9943	34.451	40.226	39.7736	40.1395	39.3023	39.7585	40.0703
Cre v06	Cre04.g214250	AGO2	Argonaute-like protein	25.1675	NA	29.5051	25.2242	25.0133	NA	NA	NA	NA	NA	NA	NA	31.3226	31.1272	34.1227	24.9826	24.3577	24.5573
Cre v06	Cre04.g214350	POLA1	DNA polymerase alpha, catalytic subunit	NA	28.8325	28.7728	28.6829	30.6762	NA	NA	NA	NA	NA	NA	NA	27.6081	31.43	29.6484	29.418	30.1756	28.6962
Cre v06	Cre04.g214500	IDH3	Isocitrate dehydrogenase, NADP-dependent	36.3443	37.2023	36.9155	37.3168	37.3723	37.4828	36.752	37.4113	37.2703	37.0367	36.7607	37.2873	37.3419	37.1901	37.1964	37.2204	37.056	37.288
Cre v06	Cre04.g214501	PNP1	Chloroplast polyribonucleotide phosphorylase	34.9815	34.8698	34.7087	35.0184	35.7643	35.3733	34.7712	35.1104	34.7379	34.5961	34.976	34.6448	34.8464	34.8786	34.8483	35.1563	35.0891	35.4683
Cre v06	Cre04.g214502	UGE1	UDP-D-glucose/UDP-D-galactose 4-epimerase 5	36.0909	35.9521	35.9655	36.6013	36.7753	36.1224	35.5037	35.6738	35.3706	35.9779	35.8362	36.2068	35.9989	36.2841	35.9317	36.6258	36.3566	36.5163
Cre v06	Cre04.g214503	Cre04.g214503		NA	29.7542	30.0676	30.2272	NA	31.9763	NA	32.5851	31.9473	31.52	31.8742	30.7925	29.9567	30.4227	30.8961	NA	NA	NA
Cre v06	Cre04.g214650	GSL1	Glucan synthase-like 1	32.3048	32.1665	31.9354	32.2505	34.1262	33.5517	27.7572	31.3374	28.1237	30.4811	29.8083	30.861	30.4377	30.4841	30.847	32.4776	32.1344	32.1995
Cre v06	Cre04.g215050	CHYB1	Beta-carotene hydroxylase, putative chloroplast precursor	28.5154	NA	26.9699	28.3249	28.5695	NA	NA	NA	NA	NA	NA	NA	NA	26.6615	27.4348	NA	NA	NA
Cre v06	Cre04.g215150	SSS1B	Soluble starch synthase IB	34.3625	33.1217	33.0107	34.3365	35.0075	34.9349	33.1632	32.9479	32.7448	33.658	31.6046	33.7057	33.765	33.2754	33.7208	34.1165	33.859	34.6416
Cre v06	Cre04.g215250	FAP26	Ankyrin Repeat Flagellar Associated Protein 26	27.039	23.6451	23.241	23.6879	25.2393	NA	29.7367	30.6133	28.2494	27.8771	29.8174	28.352	29.9028	27.7352	30.9392	29.3029	23.4197	27.9237
Cre v06	Cre04.g215350	Cre04.g215350		29.1432	30.7078	30.2363	28.5565	29.5536	26.0939	30.3353	31.1533	30.1536	29.6703	27.1114	30.7404	30.3575	29.6794	29.3636	30.6433	30.285	30.8427
Cre v06	Cre04.g215400	AKC3	conserved expressed protein related to ABC1/COQ8 mitochondrial putative ser/thr kinase	26.5988	27.2359	24.0021	NA	28.8146	25.723	NA	NA	NA	NA	NA	NA	30.6232	27.2904	27.3004	28.2071	28.343	28.4421
Cre v06	Cre04.g215550	Cre04.g215550		28.84	29.4068	28.6642	30.4236	27.9719	30.3705	27.9856	29.0322	28.7564	29.2038	28.7611	29.0068	30.4841	29.7337	29.6603	29.8805	NA	30.1034
Cre v06	Cre04.g215600	Cre04.g215600		33.2139	32.5431	32.7227	33.8478	33.6224	34.2358	32.0915	32.2949	32.1415	32.5779	31.549	31.6646	32.1912	31.7539	32.4505	32.256	33.1411	31.9853
Cre v06	Cre04.g215750	Cre04.g215750		24.7085	24.9217	24.3584	29.5291	26.531	29.1919	30.1863	29.8833	30.4779	28.8625	28.5849	29.2045	29.5719	29.1524	25.888	26.373	24.3145	26.2732
Cre v06	Cre04.g215800	Cre04.g215800		28.6209	30.2658	31.9831	28.8731	30.0138	30.4695	32.9399	32.3313	31.851	31.4628	30.9724	31.4729	33.4501	31.2882	31.6271	30.8936	31.1092	30.8016
Cre v06	Cre04.g215850	IPA1	Importin alpha	36.0961	36.52	36.28	36.6212	36.099	36.3527	35.6711	35.6761	35.7602	36.0967	36.1641	36.0503	36.4795	36.5049	36.7739	36.5584	36.6033	36.0736
Cre v06	Cre04.g215950	CYN57	Cyclophilin 57	NA	26.9703	29.4964	29.7202	30.6483	30.4557	29.261	29.6655	31.0409	25.8024	28.7019	26.4119	29.6456	28.6335	29.3819	31.6294	30.5504	30.6545
Cre v06	Cre04.g216100	Cre04.g216100		32.3614	33.0333	32.3637	32.7987	32.8758	33.4221	33.0069	33.0235	31.9576	32.6469	33.1991	33.5178	33.2609	33.0602	32.8505	33.2185	33.1155	33.3293
Cre v06	Cre04.g216300	Cre04.g216300		30.6005	28.6198	29.7653	29.2775	30.1909	29.3105	29.8743	29.587	29.1196	NA	NA	NA	30.5806	30.6612	30.5964	30.8368	31.2514	31.5535
Cre v06	Cre04.g216350	CPLD3	Conserved in the Plant Lineage and Diatoms	33.2289	32.5911	33.1793	32.636	33.4302	32.1948	32.7349	31.8562	34.2359	33.1423	32.0011	32.8088	34.165	33.0504	34.4185	34.4168	34.6924	33.147
Cre v06	Cre04.g216600	RPT6	26S proteasome regulatory subunit	35.2077	35.1032	35.2944	35.7868	36.0433	36.1755	34.4908	35.2769	35.6276	35.0732	35.023	35.0803	35.2382	35.4632	35.6152	35.8545	35.7404	35.4893
Cre v06	Cre04.g216902	ODA16	Outer Arm Dynein-IFT adaptor	31.3378	31.2752	30.5929	30.6182	30.7303	31.4522	31.7006	32.065	31.9714	31.5199	31.8566	30.3619	32.3646	32.0126	32.0477	31.4637	30.4764	30.6233
Cre v06	Cre04.g216950	Cre04.g216950	Putative 3-ketoacyl-ACP-synthase (FAS complex)	33.5715	33.5577	33.4852	34.2693	33.8696	34.142	33.653	33.9109	33.6974	34.2388	34.0838	34.3428	33.8603	34.4109	34.1136	34.603	34.3479	34.4394
Cre v06	Cre04.g217200	Cre04.g217200		27.619	NA	28.72	28.624	NA	30.5709	NA	NA	NA	NA	NA	NA	28.7522	29.315	NA	NA	NA	NA
Cre v06	Cre04.g217400	Cre04.g217400		NA	NA	NA	NA	NA	NA	28.3005	25.9589	28.8988	24.814	25.4178	NA	27.5867	27.2775	NA	NA	NA	NA
Cre v06	Cre04.g217450	Cre04.g217450		26.6851	28.3347	27.5276	NA	NA	NA	31.4929	30.098	NA	NA	NA	NA	NA	25.0552	26.8244	NA	NA	NA
Cre v06	Cre04.g217550	EIF3C	Eukaryotic translation initiation factor 3, subunit C	37.1596	36.8235	36.8374	36.9259	36.7886	37.4038	36.9361	37.1393	36.9813	36.949	36.7982	36.8931	37.3149	37.4651	37.2405	37.0494	37.288	36.9682
Cre v06	Cre04.g217750	Cre04.g217750		NA	25.9293	29.5397	28.4225	26.1472	NA	29.2517	30.2059	27.9709	31.1204	NA	25.4574	28.2149	30.4319	30.7771	29.3838	21.899	NA
Cre v06	Cre04.g217904	MRPL118	mitochondrial ribosome protein mL118, Chlamydomonas-specific	27.7019	28.7285	NA	NA	30.5313	30.6373	NA	NA	NA	28.9718	29.1514	29.5125	27.1075	NA	28.5475	29.3539	29.7175	28.4065
Cre v06	Cre04.g217907	Cre04.g217907	Protein of unknown function	27.5494	NA	27.0487	29.8351	29.6635	NA	NA	NA	NA	NA	NA	NA	28.1259	27.4657	26.8903	28.1839	NA	28.6029
Cre v06	Cre04.g217910	Cre04.g217910		NA	35.4228	28.0467	29.879	30.0079	29.5228	30.0069	29.6696	35.5097	31.1199	34.1696	31.4284	29.8611	32.0696	30.7713	31.7733	31.2675	31.6543
Cre v06	Cre04.g217914	FAP57	Flagellar Associated Protein 57	NA	NA	NA	30.5232	27.7763	28.0113	30.9315	32.1133	30.6376	30.5754	31.4941	29.3621	28.9218	26.8707	29.951	NA	NA	NA
Cre v06	Cre04.g217915	NAR1C	Formate/nitrite transporter	29.8752	32.4063	29.5908	30.2036	30.169	NA	29.9698	27.3601	29.0293	28.2057	28.5874	NA	34.311	30.8703	35.2501	34.6554	35.2271	NA
Cre v06	Cre04.g217919	Cre04.g217919		26.5066	28.2766	27.5969	28.4301	NA	29.4566	25.9305	26.2438	26.1001	26.2958	26.0266	27.1232	26.5355	31.9756	26.357	NA	27.657	26.9519
Cre v06	Cre04.g217921	COPB1	Beta subunit of COP-I complex	35.4289	35.2654	34.8659	36.2656	36.223	36.2324	35.7439	35.5976	35.7096	35.1352	34.9052	35.5489	35.9031	35.6921	35.9838	35.7534	35.4682	35.6652
Cre v06	Cre04.g217922	Cre04.g217922		30.4558	33.0911	31.9577	33.2645	29.1356	32.517	26.4351	27.0494	28.5077	30.4237	25.1113	NA	NA	28.3551	28.331	28.8843	29.872	29.9062
Cre v06	Cre04.g217929	Cre04.g217929		32.3661	33.7848	33.3783	33.6773	33.4735	33.3174	33.6798	33.6079	33.2457	32.6722	32.6843	32.9826	32.9705	33.2866	33.3909	32.6094	32.3189	32.8411
Cre v06	Cre04.g217930	Cre04.g217930		NA	26.0451	27.3868	29.4952	26.5185	28.0472	NA	NA	NA	NA	NA	NA	23.8929	25.9595	25.5231	NA	NA	NA
Cre v06	Cre04.g217931	PFH14	Prolyl 4-hydroxylase 14	26.6936	27.9905	27.8112	26.6538	28.8973	29.6705	28.3285	27.0833	30.0347	28.1983	27.3327	28.2588	26.8585	26.138	NA	27.6291	28.7338	26.1621
Cre v06	Cre04.g217932	PRPL35	Chloroplast ribosomal protein L35	34.6408	32.9856	34.1549	35.1973	34.1352	34.4725	33.5805	34.8744	33.3099	34.5353	32.8237	34.7009	34.3904	34.1762	33.9831	34.5732	34.8244	35.3635
Cre v06	Cre04.g217933	Cre04.g217933		30.2706	30.0747	30.2166	31.1806	28.3713	29.8133	32.015	31.7011	31.6603	32.2006	32.1946	30.5876	31.2968	31.1273	32.0645	31.7191	31.6643	31.2084
Cre v06	Cre04.g217934	Cre04.g217934		33.0514	32.8123	33.4459	33.1735	33.1846	33.523	33.258	31.613	32.1252	33.2972	33.2285	34.304	33.4196	33.0417	33.5546	33.7584	33.4602	34.1947
Cre v06	Cre04.g217935	Cre04.g217935		32.2702	33.473	32.3024	34.068	33.5971	34.101	33.3389	33.6395	33.0499	32.7874	32.6914	33.6009	33.7826	32.9606	33.4658	33.6603	32.5292	33.881
Cre v06	Cre04.g217946	Cre04.g217946		31.7081	30.9369	NA	NA	27.5004	27.2233	28.2932	28.4691	NA	32.0071	29.0504	25.8527	30.194	30.8178	30.265	NA	25.6172	26.1962
Cre v06	Cre04.g217947	Cre04.g217947		27.1301	30.8444	30.1556	NA	NA	NA	31.4786	NA	31.3893	26.8158	28.1466	NA	NA	31.1926	31.222	28.6173	28.3893	NA
Cre v06	Cre04.g217949	Cre04.g217949	Arabinose chain extension enzyme like protein 6	31.8248	31.444	31.1759	32.7155	32.6523	31.21	31.4045	32.8633	30.5048	30.4372	29.0914	29.1437	32.103	32.0578	32.591	32.5369	31.0115	30.7262
Cre v06	Cre04.g217952	Cre04.g217952		NA	28.462	28.5259	25.6327	25.7051	NA	29.2978	29.8666	30.0169	28.5372	NA	26.8052	28.9162	29.8713	29.1962	25.4076	25.0846	NA
Cre v06	Cre04.g217954	Cre04.g217954		23.9236	28.2891	NA	NA	NA	NA	27.9575	30.5903	29.6391	29.2714	25.1776	24.7179	28.7996	28.0563	26.5636	24.7094	20.369	23.1651
Cre v06	Cre04.g217955	Cre04.g217955	Putative phosphoserine phosphatase	32.7149	32.6314	32.8063	32.7988	33.2262	33.8559	32.8979	32.7856	32.9481	33.4501	33.2022	32.7198	33.1915	33.642	33.2853	33.2138	32.1679	33.131
Cre v06	Cre04.g217991	Cre04.g217991		NA	NA	NA	NA	NA	NA	25.5774	NA	24.3923	NA	NA	NA	NA	NA	NA	NA	NA	NA
Cre v06	Cre04.g218050	RWP8	RWP-RK transcription factor	30.7536	31.33	31.1277	30.8611	30.1534	31.6178	30.4376	31.2212	29.2187	29.4473	NA	28.5482	30.3594	29.5172	30.5257	30.7957	30.067	28.272
Cre v06	Cre04.g218100	FAP25	Flagellar Associated Protein 25	32.0771	32.4444	31.2103	33.166	32.6639	33.256	30.7483	28.6158	30.7826	31.1496	31.1762	29.9385	31.4422	31.4949	30.6841	30.9041	29.4705	31.3909
Cre v06	Cre04.g218150	PPH1	Thylakoid phosphoprotein phosphatase 2C-related	33.2181	33.1709	33.3498	33.9324	34.1144	34.2099	35.0102	34.5311	33.9308	33.1999	33.4248	35.3314	33.4439	33.7607	33.1953	36.0067	35.3962	35.7378
Cre v06	Cre04.g218250	FAP313	Flagellar Associated Protein 313	34.189	33.7968	33.8524	34.5114	34.8652	35.1531	34.0607	34.1679	33.9925	34.5628	34.1199	34.8679	33.7535	34.0088	33.9224	34.2073	34.1504	34.4145
Cre v06	Cre04.g218300	Cre04.g218300		26.1656	30.1674	26.1071	28.3557	26.8722	27.1893	29.2636	30.1969	29.3116	29.1966	29.1583	28.746	27.2175	28.8869	27.3814	26.4234	28.6074	28.0841
Cre v06	Cre04.g218450	Cre04.g218450		27.1341	27.249	27.5328	24.0777	28.3316	29.4664	26.6546	NA	25.1354	NA	NA	NA	29.4198	27.6083	27.86	28.4025	28.0034	28.399
Cre v06	Cre04.g218500	Cre04.g218500		31.7967	31.5658	31.7804	31.9852	32.0007	31.9744	27.1699	29.1907	27.8879	NA	NA	NA	30.4191	30.9049	31.2539	32.2441	30.5425	31.4446
Cre v06	Cre04.g218700	TIF1	Chloroplast translation initiation factor 1	31.0601	31.7706	30.7647	33.3354	31.3841	31.0656	30.4288	31.0109	29.9297	32.7761	30.4502	32.9096	32.7334	33.116	33.2642	34.2559	33.4821	33.7748
Cre v06	Cre04.g218800	THB3	Truncated hemoglobin	NA	NA	NA	NA	NA	NA	NA	NA	NA	NA	NA	NA	30.6639	30.2856	NA	NA	NA	NA
Cre v06	Cre04.g218850	Cre04.g218850	Putative small nucleolar ribonucleoprotein U3 protein	29.3964	23.9283	30.8545	29.5883	NA	27.5975	29.9422	30.3311	29.7681	30.2027	30.2621	27.332	26.2899	29.698	NA	25.5999	28.96	NA
Cre v06	Cre04.g219250	IFT52	Intraflagellar transport protein 52	30.9115	31.261	29.4848	31.7142	32.1149	31.0699	33.3364	33.715	33.3236	33.7606	32.9794	33.4357	31.4667	32.2057	31.3663	31.4982	31.7665	31.7349
Cre v06	Cre04.g219300	Cre04.g219300	Putative choline kinase	31.9598	32.0284	32.035	27.5414	22.2318	31.6212	26.6189	NA	27.4969	27.779	28.0553	NA	31.8743	32.015	31.9211	31.3592	30.9069	31.5606
Cre v06	Cre04.g219400	Cre04.g219400	BTB/POZ domain protein	NA	NA	NA	29.9199	NA	32.3485	NA	NA	NA	NA	NA	NA	23.5944	NA	31.7065	NA	NA	NA
Cre v06	Cre04.g219700	BBS9	Bardet-Biedl syndrome-9 associated protein	30.2178	28.8746	28.9719	25.0521	25.2555	26.2354	28.0846	29.1723	29.1542	28.7972	29.7754	28.7318	28.0951	28.8834	28.8484	25.8189	28.8562	29.0878
Cre v06	Cre04.g219851	Cre04.g219851		NA	NA	NA	NA	NA	NA	27.7362	28.6917	NA	NA	29.1463	29.0894	NA	NA	NA	NA	NA	NA
Cre v06	Cre04.g219950	Cre04.g219950		34.3749	35.0329	34.7655	34.5917	34.2596	34.0341	34.6317	34.5105	34.4744	34.4107	34.181	34.109	34.694	34.5026	34.5499	34.277	34.5163	33.439
Cre v06	Cre04.g220000	Cre04.g220000		NA	NA	NA	NA	NA	NA	NA	NA	NA	NA	NA	NA	36.1613	22.4535	NA	NA	NA	NA
Cre v06	Cre04.g220200	Cre04.g220200		33.9787	33.4842	33.2499	33.7156	33.7709	34.0188	34.8823	34.9762	35.0305	34.6093	34.4593	34.2695	34.0941	34.2303	34.4128	33.5884	33.5323	33.3307
Cre v06	Cre04.g220300	Cre04.g220300		28.3724	28.8147	31.0871	29.782	30.227	23.1513	30.5046	30.7196	27.6133	NA	29.1962	25.9077	28.76	28.9207	29.1454	NA	30.0827	29.4847
Cre v06	Cre04.g220350	ATPVA3	Vacuolar ATP synthase subunit A	34.1811	34.4185	34.1183	34.6143	36.1341	34.9995	33.2756	33.7479	33.4568	34.9105	34.1839	34.1054	34.2925	34.3201	34.3518	34.8874	34.7901	34.8199
Cre v06	Cre04.g220600	Cre04.g220600		NA	21.2651	22.455	NA	NA	NA	NA	NA	NA	NA	NA	NA	NA	22.3744	26.7859	NA	NA	NA
Cre v06	Cre04.g220700	ALK2	Aurora-like kinase	NA	32.4893	29.46	26.6422	27.2149	NA	NA	NA	NA	NA	NA	NA	29.6897	31.8545	32.5017	29.169	30.4718	29.8573
Cre v06	Cre04.g220950	Cre04.g220950		29.5738	30.1945	30.867	24.4667	29.2844	29.7351	30.0726	29.4766	30.145	30.2346	29.3956	30.0077	30.1828	30.8458	31.3488	29.0208	28.9999	29.4612
Cre v06	Cre04.g221000	Cre04.g221000		28.6499	30.9105	28.3541	29.3094	29.6178	29.9831	29.8716	27.3987	NA	27.994	27.703	28.5485	27.1439	27.8286	25.3351	29.2496	29.728	28.9089
Cre v06	Cre04.g221050	Cre04.g221050		29.3158	30.9119	29.7835	32.5211	31.5454	31.4812	29.4796	28.95	28.0406	29.6271	29.5402	30.0266	29.9751	29.5132	29.9255	31.4828	31.0232	31.5842
Cre v06	Cre04.g221250	Cre04.g221250		32.6354	32.5777	31.8759	34.1006	33.681	31.4802	31.8102	34.0667	32.562	33.089	32.5364	33.4058	33.1421	32.4506	33.5788	34.0211	34.0016	34.1758
Cre v06	Cre04.g221350	Cre04.g221350		29.2411	29.9271	31.5748	27.6955	27.9332	29.7245	32.1562	31.3004	31.7025	31.9571	30.8727	31.1906	29.7517	30.0739	30.1322	29.02	29.1158	26.1451
Cre v06	Cre04.g221400	Cre04.g221400		35.0757	36.0394	35.2217	36.4246	36.5267	36.4803	35.0299	35.3192	35.2032	34.7497	34.3871	34.8126	34.9737	35.5425	35.4915	36.1393	35.7867	35.6295
Cre v06	Cre04.g221550	CVDE1	Chlorophycean Violaxanthin De-epoxidase	32.1426	31.8	31.3642	33.2078	32.0493	32.6618	NA	NA	NA	NA	NA	NA	31.8356	31.651	31.6671	32.4672	31.7217	31.9619
Cre v06	Cre04.g221600	Cre04.g221600		26.456	26.2572	NA	29.0531	26.9263	28.4269	NA	NA	NA	NA	NA	NA	NA	NA	NA	27.905	26.3686	25.9343
Cre v06	Cre04.g221650	TOP4	Topoisomerase type IV	28.9531	29.3607	28.1655	30.2766	30.9545	29.9779	27.6293	29.2031	27.6751	NA	NA	NA	29.5834	28.8014	29.4152	29.4334	29.9917	29.915
Cre v06	Cre04.g221700	COX3	Mitochondrial cytochrome c oxidase subunit III	30.5605	31.3977	31.0383	28.6292	29.0196	29.0794	30.3309	30.7369	29.4283	29.0106	30.3311	29.0806	30.989	31.4232	31.4976	29.0666	28.7717	29.0093
Cre v06	Cre04.g221850	Cre04.g221850		31.6642	32.2749	31.3834	32.6839	30.2454	32.1414	30.687	30.6832	29.734	30.7946	30.6222	30.4217	32.7815	31.4374	31.0966	27.4891	31.2296	31.374
Cre v06	Cre04.g222050	Cre04.g222050		NA	NA	NA	NA	NA	NA	21.3195	20.6931	NA	NA	NA	NA	NA	NA	NA	NA	NA	NA
Cre v06	Cre04.g222300	Cre04.g222300	putative RNA-binding protein	30.9518	29.8489	30.2544	31.129	31.239	31.1287	30.2906	30.2851	30.933	30.9387	30.4011	29.742	30.9016	31.0094	30.6602	30.8188	28.4178	30.7511
Cre v06	Cre04.g222500	BICD1	Bicaudal D	26.3035	NA	27.8366	NA	NA	NA	28.6062	28.6532	30.3376	28.8091	28.499	27.0395	26.8731	NA	26.8829	NA	NA	NA
Cre v06	Cre04.g222700	EF3	Elongation Factor 3	39.2968	39.2114	39.4081	39.0472	38.8726	39.2041	39.0856	38.9635	39.0654	38.9471	39.0544	39.1703	39.744	39.7852	39.7957	39.8349	39.7189	39.7364
Cre v06	Cre04.g222750	CCP2	Low-CO2-inducible membrane protein	31.7151	31.9223	30.3953	30.5036	28.4255	28.9306	NA	NA	NA	NA	NA	NA	32.3764	31.7552	31.9116	32.8877	32.6264	33.3458
Cre v06	Cre04.g222800	LCID1	Low-CO2 inducible protein D	34.6765	35.3226	35.1793	36.6574	36.0971	35.6508	NA	NA	NA	NA	NA	NA	35.5153	35.5684	35.1037	35.4709	35.7195	35.636
Cre v06	Cre04.g222950	SUR2	Surfeit 2-like protein	NA	NA	NA	30.1511	30.0556	24.6577	28.4027	NA	28.4001	28.2177	29.8224	28.9055	NA	NA	NA	NA	29.9706	30.0602
Cre v06	Cre04.g223000	Cre04.g223000	Histone-lysine N-methyltransferase	27.7068	28.8194	30.9169	29.3786	27.2755	27.8731	28.6672	31.5636	30.848	29.2017	27.1905	30.1457	27.9858	27.1502	26.2836	25.3073	26.3943	28.1538
Cre v06	Cre04.g223100	CAH1	Carbonic anhydrase	33.6944	31.9484	31.626	30.2296	31.9087	31.5655	NA	NA	NA	32.4444	29.5099	NA	34.0638	32.767	34.4618	35.961	33.942	34.0503
Cre v06	Cre04.g223150	NCL1	Nuclear Control of chloroplast Like 1	29.242	30.27	36.0691	36.8794	37.2218	31.4999	37.4149	36.2263	36.3593	36.5983	28.9598	28.5435	36.3912	28.0427	36.1289	37.8819	36.672	36.9588
Cre v06	Cre04.g223300	CCP1	Low-CO2-inducible chloroplast envelope protein	36.4023	37.1252	36.4489	36.5495	35.5929	35.9724	NA	NA	NA	NA	NA	NA	36.675	35.8296	35.9182	37.2886	37.6613	36.3811
Cre v06	Cre04.g223800	Cre04.g223800		33.7966	33.7842	33.426	34.872	34.9544	33.9444	33.5839	32.9902	33.6236	34.1912	34.6876	33.8269	34.5907	34.036	35.3449	34.8123	35.0566	34.8995
Cre v06	Cre04.g223850	Cre04.g223850	Cytoplasmic DExD/H-box RNA helicase	36.3351	36.1003	35.9572	36.8011	36.6212	36.5799	35.5492	35.9695	35.7411	36.1209	36.2465	36.4224	36.1705	36.2344	36.3218	36.2385	36.5857	36.6603
Cre v06	Cre04.g223900	Cre04.g223900		29.9555	30.4136	29.1384	29.9925	30.3384	27.996	29.105	31.6738	28.4889	28.3437	29.0402	NA	31.6313	31.4819	30.9147	29.175	29.1635	29.163
Cre v06	Cre04.g224002	Cre04.g224002		27.3366	NA	27.1529	NA	NA	NA	28.1346	31.1967	28.1218	NA	NA	NA	NA	NA	NA	28.8656	27.4733	NA
Cre v06	Cre04.g224150	Cre04.g224150		31.9213	32.5207	32.0978	33.0219	32.9254	32.6773	32.2249	32.6662	32.1628	32.6561	31.9143	32.9331	32.4212	32.0268	32.5952	33.7934	33.7989	33.1649
Cre v06	Cre04.g224400	Cre04.g224400		30.9072	26.6042	28.1678	28.0339	28.4019	29.4131	29.3361	33.5722	29.3006	28.6235	29.594	28.4643	30.4637	30.1847	30.2717	29.1444	29.7219	28.8766
Cre v06	Cre04.g224500	Cre04.g224500		29.7018	27.4841	28.2785	29.4702	27.6272	29.0864	25.9357	27.3151	28.3599	27.0904	26.7437	28.651	29.5334	30.1979	29.5123	27.7934	29.4191	27.9135
Cre v06	Cre04.g224600	Cre04.g224600		28.5779	27.8369	NA	29.2926	29.1471	29.4421	29.351	29.1895	29.4316	29.5066	29.8305	29.9659	28.5506	28.9078	29.1405	28.8075	28.4028	28.5569
Cre v06	Cre04.g224700	NRT1	Nitrate transporter NRT1 family	33.8364	30.0755	29.9405	24.7893	30.0363	29.7153	30.4167	29.7653	28.1284	29.1917	28.5374	33.3566	29.5634	30.501	31.7876	30.1872	29.3953	30.088
Cre v06	Cre04.g224750	VAMP1	Endosomal R-SNARE protein, Vamp7/Nyv1-family (R.III)	34.3714	35.21	34.2687	35.3549	34.7112	34.9173	34.2451	34.8551	34.1534	33.7611	34.3502	34.5066	34.8288	35.014	34.8985	35.1656	35.1989	34.9105
Cre v06	Cre04.g224800	VAMP4	Endosomal R-SNARE protein, Vamp7/Nyv1-family (R.III)	NA	NA	NA	25.3578	29.1226	25.0914	NA	NA	NA	NA	NA	NA	NA	NA	NA	NA	NA	NA
Cre v06	Cre04.g225200	FAP311	Flagellar Associated Protein 311	26.5603	28.5208	28.0563	30.6679	28.4	28.9212	28.2474	28.1166	28.2753	26.6663	NA	26.7096	27.5679	27.6579	27.6727	26.9585	NA	27.5448
Cre v06	Cre04.g225350	Cre04.g225350		32.2888	32.3156	32.0983	32.0337	32.2281	32.4188	33.4418	32.6721	33.8584	33.473	32.7689	31.9902	33.4095	33.5043	33.313	31.7724	31.0833	32.0478
Cre v06	Cre04.g225400	Cre04.g225400		33.5517	33.6946	33.6037	34.0413	34.0021	34.4663	33.0049	32.6527	32.7361	33.0195	33.8245	33.4748	33.8376	33.721	33.3314	33.9047	33.6848	33.8214
Cre v06	Cre04.g225600	CGL104	mitochondrial glycoprotein family protein	32.8996	30.9689	33.5119	32.3731	32.4246	31.5568	32.4486	32.2267	32.0328	31.3239	32.3204	31.8539	31.7606	32.4415	32.142	31.6228	32.0779	32.5528
Cre v06	Cre04.g225650	Cre04.g225650		30.972	28.8721	30.9612	NA	29.688	29.8821	31.5739	29.4758	28.8726	32.168	31.9728	NA	28.9547	28.6688	28.7082	31.8506	31.9811	29.7516
Cre v06	Cre04.g225700	Cre04.g225700		26.0168	29.4985	NA	29.8194	30.5096	33.9576	NA	NA	NA	27.409	25.7493	29.6661	27.1753	29.5384	29.543	33.4804	33.108	28.5735
Cre v06	Cre04.g225750	Cre04.g225750		28.7849	29.0135	29.5211	30.1974	30.0824	30.9589	NA	NA	NA	NA	NA	NA	31.1457	27.7428	28.9324	29.6244	30.3513	30.2226
Cre v06	Cre04.g225850	VAMP3	Endosomal R-SNARE protein, Vamp7/Nyv1-family (R.III)	29.0612	28.7617	28.1629	28.8274	28.1975	26.0137	28.1477	28.6128	26.7799	26.7747	25.4816	29.9806	27.4267	27.4472	27.5686	28.0184	27.5032	26.7857
Cre v06	Cre04.g225900	VAMP2	Endosomal R-SNARE protein, Vamp7/Nyv1-family (R.III)	32.7412	33.042	33.3297	33.941	32.5131	33.4862	32.96	32.3075	33.4891	32.5959	32.9697	32.0498	33.0202	32.6418	32.6527	32.4115	32.457	33.2778
Cre v06	Cre04.g225950	Cre04.g225950		NA	NA	NA	NA	NA	NA	28.1744	27.6808	30.5143	27.9169	NA	28.3746	26.4882	25.9334	29.7479	27.976	30.1097	NA
Cre v06	Cre04.g226050	ARS10	Arylsulfatase	NA	NA	NA	24.4046	24.9471	NA	27.4299	29.723	27.9998	26.7834	25.1808	NA	NA	NA	NA	NA	NA	NA
Cre v06	Cre04.g226200	Cre04.g226200		NA	NA	NA	25.2247	28.2133	28.0372	NA	NA	NA	NA	NA	NA	27.3719	28.9982	28.6406	28.0754	27.5278	27.7558
Cre v06	Cre04.g226450	PRP17	Nuclear pre-mRNA splicing factor, component of the spliceosome	33.3799	33.0344	32.6268	33.3951	33.0091	34.0589	32.4198	32.671	32.5282	32.1724	32.4248	32.5569	32.9617	32.9674	33.4171	32.2907	33.1135	32.5334
Cre v06	Cre04.g226600	ARS12	Arylsulfatase	NA	NA	NA	NA	NA	NA	NA	NA	NA	NA	NA	NA	NA	27.1117	23.1414	NA	NA	NA
Cre v06	Cre04.g226850	ASP1	Pepsin-type aspartyl protease	34.5937	35.2359	34.5136	35.5312	35.8669	35.7739	34.1739	34.4227	34.2676	34.6026	34.4988	34.753	34.4296	34.3093	34.5426	35.7695	34.9802	35.2675
Cre v06	Cre04.g226950	Cre04.g226950		30.825	31.2921	30.6805	30.586	31.5132	31.3367	31.1914	31.33	30.7071	29.7415	29.6197	29.7061	31.8947	31.4785	31.9789	31.1443	31.1219	31.1357
Cre v06	Cre04.g227000	MLH2	DNA mismatch repair protein	NA	NA	NA	24.4621	28.2898	27.0509	NA	NA	NA	NA	NA	NA	NA	26.3453	30.0756	NA	NA	NA
Cre v06	Cre04.g227350	CCR4	Putative NOT-complex component	33.1682	34.0671	33.0731	33.1336	32.7189	33.3366	33.2207	33.5976	33.8832	33.7491	34.0101	33.3417	34.0917	34.5019	34.2783	33.8676	34.0046	33.259
Cre v06	Cre04.g227900	PF20	WD-repeat protein of flagellum central pair	NA	25.2521	28.2467	NA	27.9789	30.6984	30.3499	30.5136	31.6092	30.9167	27.5854	29.001	27.2992	28.7501	30.3647	27.9058	24.1043	28.2745
Cre v06	Cre04.g228350	DLA4	Dihydrolipoamide acetyltransferase	NA	NA	NA	NA	NA	NA	29.998	30.9254	30.2933	30.492	30.7916	30.5442	26.7475	28.4039	31.3419	28.3246	26.1588	26.9937
Cre v06	Cre04.g228400	Cre04.g228400	WRKY family transcription factor	27.793	28.0835	28.2801	25.9232	25.3914	25.6261	NA	NA	NA	NA	NA	NA	28.4528	28.1075	29.0061	NA	NA	NA
Cre v06	Cre04.g228550	Cre04.g228550		30.5408	27.7768	32.9704	29.8874	28.2672	23.6965	27.5948	30.6646	26.1012	28.8607	30.1764	27.4701	29.7718	27.5305	29.4689	29.9811	29.9771	26.9552
Cre v06	Cre04.g228650	Cre04.g228650		NA	NA	NA	27.0718	27.2444	27.7514	25.7089	26.3306	26.3393	NA	NA	NA	NA	25.4242	24.077	26.3953	27.6147	NA
Cre v06	Cre04.g228800	Cre04.g228800		NA	NA	NA	29.9625	NA	30.5948	31.993	32.4593	NA	NA	NA	NA	NA	NA	NA	NA	NA	NA
Cre v06	Cre04.g228925	Cre04.g228925		NA	NA	NA	NA	30.7081	28.8555	NA	NA	NA	NA	NA	NA	27.3255	27.9063	NA	NA	NA	NA
Cre v06	Cre04.g229000	IPK1	Inositol polyphosphate kinase	31.8298	31.5249	31.3656	32.1121	31.522	33.0738	31.8878	32.3319	32.1035	32.264	31.9175	32.332	31.8534	31.957	30.061	32.2011	32.5857	32.08
Cre v06	Cre04.g229163	Cre04.g229163		NA	NA	NA	NA	29.665	26.8045	NA	NA	NA	NA	NA	NA	NA	NA	NA	NA	NA	NA
Cre v06	Cre04.g229300	RCA1	RuBisCO activase 1, chloroplastic	38.3972	38.3111	38.0209	38.7864	38.9834	39.4006	37.1427	37.2261	37.3214	37.2613	37.0278	37.6612	38.9781	38.8915	39.1517	39.0961	38.9359	38.9866
Cre v06	Cre04.g229350	Cre04.g229350		25.8184	29.2094	25.4276	29.5904	NA	30.3012	29.7158	30.7072	30.8328	31.0498	29.519	30.7881	29.5374	28.9649	29.3725	29.9034	29.6002	NA
Cre v06	Cre04.g229494	Cre04.g229494		28.8911	29.6881	28.5414	29.4523	29.2187	30.1915	29.088	29.709	29.6942	28.9087	28.6713	28.6581	28.7331	28.5508	30.1809	29.7594	29.1199	29.3536
Cre v06	Cre04.g229700	UGP1	UDP-glucose pyrophosphorylase	35.7673	37.1377	36.1437	37.079	37.1278	37.7426	34.7014	35.6373	34.8345	35.425	34.3807	35.1832	36.3558	35.7543	35.6176	36.0628	36.6091	36.127
Cre v06	Cre04.g229948	Cre04.g229948		31.3625	30.5644	30.6306	31.9611	31.8555	31.8075	31.2432	31.8051	31.7843	31.3724	31.0643	31.5486	31.8649	31.3513	31.5038	30.1644	31.5571	32.1626
Cre v06	Cre04.g230144	SPT1	Component of serine palmitoyltransferase	30.5355	30.8069	31.0656	26.6272	29.5708	30.5084	NA	NA	NA	28.2223	NA	25.1442	30.8744	28.2746	30.8075	31.4125	30.8461	30.7468
Cre v06	Cre04.g230340	FAP206	Flagellar Associated Protein 206	NA	NA	NA	NA	NA	NA	31.3053	31.0307	28.5535	32.1775	31.7684	26.9897	NA	32.4388	28.2115	26.0194	25.8385	NA
Cre v06	Cre04.g230536	Cre04.g230536		NA	NA	NA	NA	NA	NA	28.8659	29.6109	29.0779	23.5962	NA	22.6411	NA	NA	NA	NA	NA	NA
Cre v06	Cre04.g230732	Cre04.g230732	Carbohydrate sulfotransferase-related 2	31.3022	30.7053	30.9696	32.8934	31.1579	30.3797	30.2773	28.8264	30.28	31.1152	30.8136	31.7929	30.9296	30.4069	31.3329	30.4615	31.7401	30.5576
Cre v06	Cre04.g230830	Cre04.g230830		26.8839	27.9194	NA	29.5477	28.295	27.3437	NA	NA	NA	26.0729	NA	28.1985	28.0993	26.2453	27.2298	NA	NA	NA
Cre v06	Cre04.g230928	Cre04.g230928	Thioredoxin-like protein	NA	NA	NA	NA	26.3835	26.707	NA	NA	NA	NA	NA	NA	NA	NA	NA	NA	NA	NA
Cre v06	Cre04.g231026	SRP43	43 kDa subunit of chloroplast signal recognition particle	31.8796	31.4768	32.2922	32.6912	32.6879	32.507	30.4725	30.4257	28.8253	30.8039	30.3716	30.1175	31.9161	32.7272	32.1482	32.6262	31.8938	31.8555
Cre v06	Cre04.g231124	Cre04.g231124		29.3777	29.2602	29.3884	27.5056	28.0619	29.3749	31.0192	30.4606	30.0786	28.9132	29.5835	29.5773	29.9166	29.5254	29.4215	28.5791	28.5014	28.4087
Cre v06	Cre04.g231222	CPN60A	Chaperonin 60A	38.3892	37.9328	38.1822	38.7366	38.4192	38.6625	38.4881	38.6794	38.4839	38.4969	38.6323	38.9152	38.7972	38.9045	38.6257	38.7659	38.8352	38.9609
Cre v06	Cre04.g231418	Cre04.g231418		29.6663	30.5968	27.1861	29.7658	29.8408	29.2844	29.1168	30.5373	29.8978	30.457	28.9554	30.7398	29.9119	35.0655	30.7482	28.791	29.9137	29.8356
Cre v06	Cre04.g231516	Cre04.g231516		31.8647	29.253	28.7907	30.1954	30.6926	31.2924	28.9181	27.8779	27.5002	28.1713	NA	28.2646	30.4469	31.6105	30.49	30.676	32.4206	31.3116
Cre v06	Cre04.g231614	Cre04.g231614		NA	29.2328	26.0936	30.9948	24.5648	29.2813	27.9762	28.5175	28.9904	26.7249	30.0161	27.8305	32.6393	26.6463	32.3239	26.5758	29.414	29.2466
Cre v06	Cre04.g232104	LHCBM3	Light-harvesting complex II chlorophyll a/b binding protein M3	39.1452	39.5701	39.2561	38.5733	38.9901	39.2259	38.8153	38.7303	38.1939	38.8458	39.0559	38.2755	39.7699	38.9053	39.1457	39.4162	39.2131	39.3075
Cre v06	Cre04.g232202	Cre04.g232202		NA	NA	NA	NA	NA	NA	28.5642	29.4751	30.1497	29.0511	29.2942	29.8963	NA	NA	NA	NA	NA	NA
Cre v06	Cre04.g232402	Cre04.g232402		NA	NA	NA	NA	24.5145	27.2482	24.8859	27.2608	26.5368	26.2739	25.5983	NA	26.0264	26.1031	NA	24.6712	NA	23.9958
Cre v06	Cre04.g232602	GRX4	Glutaredoxin 4, CGFS type	31.727	32.1885	32.1432	32.6145	32.8371	32.8378	32.1574	31.9657	31.7445	31.7961	31.8516	32.3031	32.2732	32.4738	32.7962	32.9268	32.705	33.2658
Cre v06	Cre04.g233003	Cre04.g233003		NA	NA	NA	NA	NA	NA	NA	NA	NA	33.7428	34.2872	NA	34.0662	33.9691	NA	NA	NA	NA
Cre v06	Cre04.g233302	Cre04.g233302		26.9437	29.1908	29.5402	29.4044	28.5667	28.8704	28.5481	29.1949	27.2149	30.3886	25.4296	28.454	27.3445	32.733	33.1051	30.1022	29.8563	29.5369
Cre v06	Cre04.g800432	FTSHI2	Chloroplast-import FtsH-like ATPase	33.5571	32.8856	32.749	32.9547	33.418	33.1719	32.7871	33.588	32.7157	33.187	32.8345	32.9062	33.5245	33.2342	33.2271	33.0397	33.0752	32.7568
Cre v06	Cre04.g800472	Cre04.g800472		NA	NA	NA	28.2503	25.3729	26.8089	25.2814	28.4756	29.0065	27.5113	27.3476	28.0755	28.1367	26.9419	28.5864	28.2708	27.7366	27.9339
Cre v06	Cre04.g800501	Cre04.g800501		30.374	29.491	30.3678	30.802	30.6316	31.4409	30.5042	32.9708	29.6928	30.5704	28.7455	30.0582	29.8698	30.5637	30.5426	31.5616	31.8328	30.0241
Cre v06	Cre05.g230600	UVR8	Ultraviolet-B receptor 8	31.6296	31.5267	32.1002	31.3051	31.6447	32.8716	33.8782	32.5738	34.1082	30.4498	31.4196	32.4039	31.2648	32.4429	31.5496	31.9433	34.1715	32.3133
Cre v06	Cre05.g230850	Cre05.g230850		32.6783	32.6222	32.2191	34.1071	33.9026	32.4903	32.4852	32.1537	32.6201	32.4892	32.6673	32.2203	32.6753	33.4281	33.0555	33.6146	32.537	33.4442
Cre v06	Cre05.g230900	DPP1	Diacylglycerol pyrophosphate phosphatase 1	NA	NA	NA	29.1289	28.7481	30.0501	NA	NA	NA	NA	28.3729	27.7826	28.2479	28.3145	29.2026	NA	NA	NA
Cre v06	Cre05.g231000	Cre05.g231000	Chlorophyceae-specific gene family A protein	29.0658	29.8061	28.3846	29.3322	NA	29.8944	28.3872	28.8387	27.6406	27.4442	26.8291	29.2148	27.7871	29.1314	29.1505	NA	NA	NA
Cre v06	Cre05.g232002	ACX2	Acyl-CoA oxidase/dehydrogenase	33.5046	33.6063	33.5424	33.6435	33.5183	32.0856	35.2617	35.7715	35.6422	35.473	35.5078	35.5086	34.4341	35.3095	34.4981	35.0832	34.3342	34.4649
Cre v06	Cre05.g232004	Cre05.g232004		31.6745	29.8409	29.7624	31.505	31.182	31.1836	31.3876	31.12	31.3297	31.7748	31.1873	31.6973	32.2063	31.3793	31.8336	31.8645	30.8629	31.9366
Cre v06	Cre05.g232100	Cre05.g232100		NA	NA	NA	NA	NA	NA	29.7724	30.3371	NA	NA	26.7505	29.8612	29.3309	29.4952	NA	NA	NA	NA
Cre v06	Cre05.g232150	GDH2	Glutamate dehydrogenase	32.6763	34.2005	33.3316	34.2085	33.2818	33.6461	34.728	35.045	34.8805	34.9025	35.0629	35.2012	33.5389	33.9415	34.1332	33.908	34.7122	34.2156
Cre v06	Cre05.g232200	NDA3	Mitochondrial NADH dehydrogenase	33.3941	33.4756	33.4133	32.9152	32.8168	33.2703	33.5324	34.1957	33.7175	33.6271	33.6158	33.5239	33.7729	34.0602	33.9276	33.4028	33.7411	33.694
Cre v06	Cre05.g232300	Cre05.g232300		27.2061	26.7484	NA	NA	29.5494	28.7723	28.2452	NA	26.8604	28.3614	28.2568	28.0199	26.8336	26.3871	28.8707	27.9634	28.0942	28.7713
Cre v06	Cre05.g232450	Cre05.g232450		NA	NA	NA	NA	NA	NA	31.7084	29.593	25.5617	29.9057	31.852	NA	34.8861	29.0518	29.3121	NA	NA	NA
Cre v06	Cre05.g232500	FXL8	FixL-like PAS domain protein	NA	NA	NA	NA	NA	NA	29.4801	28.7146	29.3768	NA	NA	NA	NA	NA	NA	NA	NA	NA
Cre v06	Cre05.g232550	CA1P1	2-Carboxy-D-arabinitol-1-phosphatase	28.5235	28.682	28.268	28.0881	26.4149	28.031	28.5606	29.3146	28.3885	25.8696	26.1194	25.5126	29.7322	28.9617	28.2734	26.8628	27.3367	27.567
[truncated: 7,785 more rows]

## Sheet: S3B_Set2QuantileNormalizedMASIC
Genome	GeneID	GeneSymbol	Defline	Cluster	C_Mix_36_A_13	C_Mix_36_B_14	C_Mix_36_C_15	C_CrMl_36_A_16	C_CrMl_36_B_17	C_CrMl_36_C_18	D_Mix_36_A_01	D_Mix_36_B_02	D_Mix_36_C_03	D_CrMl_36_A_04	D_CrMl_36_B_05	D_CrMl_36_C_06	D_Mix_48_A_07	D_Mix_48_B_08	D_Mix_48_C_09	D_CrMl_48_A_10	D_CrMl_48_B_11	D_CrMl_48_C_12
Cre v06	Cre01.g000050	RWP14	RWP-RK transcription factor	NA	NA	NA	NA	NA	NA	NA	NA	25.1685	32.704	26.8874	26.6578	27.2012	NA	NA	NA	NA	NA	NA
Cre v06	Cre01.g000150	ZRT2	Zinc-nutrition responsive permease transporter	NA	31.0446	32.4081	31.8456	31.7941	31.7726	31.8826	NA	NA	NA	NA	NA	NA	30.7602	30.5532	31.851	31.2741	31.0643	31.3115
Cre v06	Cre01.g000300	CGI58	Esterase/lipase/thioesterase	Cr5	32.2276	32.0577	31.8169	32.923	32.7243	32.7692	29.1064	30.263	29.3086	29.305	30.5406	27.3234	31.7788	31.3995	31.5627	31.9395	32.3415	31.9014
Cre v06	Cre01.g000350	Cre01.g000350	possible oxidoreductase	Cr2	35.1965	35.7672	35.9426	35.0484	35.4037	35.1551	35.726	35.7374	36.068	35.565	34.8185	34.902	35.7246	35.658	35.9811	35.0546	34.9583	35.2001
Cre v06	Cre01.g000400	Cre01.g000400	Arabinose chain extension enzyme like protein 3	Cr3	32.1064	31.5838	31.7088	32.4063	29.2662	29.3391	29.3698	29.3393	29.7787	27.011	29.7867	29.8704	32.1107	32.1756	32.0444	28.5886	32.5522	28.4475
Cre v06	Cre01.g000450	Cre01.g000450	Arabinose chain extension enzyme like protein 2	NA	NA	NA	NA	23.9204	NA	25.7093	NA	NA	NA	NA	NA	NA	NA	NA	NA	28.4633	29.5544	NA
Cre v06	Cre01.g000600	Cre01.g000600	Predicted WD-4 repeat family protein / notchless protein, putative	Cr5	29.177	30.3597	30.4613	30.2607	30.8302	30.3166	25.4536	26.74	26.1255	NA	26.0185	28.5238	29.7997	29.4296	29.6558	29.9954	30.8786	30.8627
Cre v06	Cre01.g000650	AMX2	Copper amine oxidase	NA	NA	NA	NA	NA	NA	NA	31.046	30.3205	29.7284	NA	30.074	30.318	25.9918	26.5169	25.0345	NA	27.9585	21.2508
Cre v06	Cre01.g000800	CGL136	Conserved in the Green Lineage	NA	NA	NA	NA	NA	NA	NA	27.3622	27.6956	28.3502	NA	NA	NA	26.7553	25.9981	24.7117	NA	25.0631	28.6286
Cre v06	Cre01.g000850	CPLD38	cytochrome b6f biogenesis protein	Cr5	32.6417	33.1175	32.5983	31.7355	31.7127	33.3983	30.9147	31.9735	32.1639	31.2044	31.569	32.0526	32.6313	32.1474	32.3626	32.0459	32.6903	32.3691
Cre v06	Cre01.g000900	CPLD20	Conserved in the Plant Lineage and Diatoms	Cr6	33.6336	33.4605	33.5547	33.0919	33.4984	33.6118	35.6581	36.3129	35.4374	35.4773	34.6442	35.8636	33.2108	33.3891	33.634	32.9504	33.2483	33.8303
Cre v06	Cre01.g001100	Cre01.g001100		Cr2	35.92	35.7322	36.0483	35.7009	35.1114	35.7653	36.1631	37.6735	36.3212	35.3004	35.6131	35.2955	35.7314	36.2981	35.8054	35.4117	35.3622	35.3553
Cre v06	Cre01.g001501	RAA11	psaA mRNA trans-splicing factor of subcomplex I	NA	NA	NA	NA	NA	NA	NA	NA	NA	NA	NA	NA	NA	NA	NA	NA	28.2404	28.6088	NA
Cre v06	Cre01.g001550	CIF3	Chloroplast translation initiation factor 3	Cr5	33.2111	32.7585	33.3342	33.6617	33.6546	34.7294	31.8792	31.4177	32.6103	32.7642	31.9995	32.5353	33.7331	33.4533	32.6163	31.8989	32.9095	32.4911
Cre v06	Cre01.g001600	Cre01.g001600	Predicted protein containing BTB/POZ fold domain (involved in protein binding)	NA	NA	NA	NA	NA	NA	NA	29.1703	28.056	28.3611	27.9535	29.4054	28.3982	NA	NA	NA	NA	NA	NA
Cre v06	Cre01.g001650	Cre01.g001650	Predicted ankryin-repeat containing protein	NA	NA	NA	NA	NA	NA	NA	29.154	29.007	NA	NA	NA	NA	27.2554	27.8402	33.6287	28.1709	28.6567	28.3869
Cre v06	Cre01.g001657	PF22	Dynein Assembly factor PF22	Cr3	29.9509	30.2461	30.8403	29.9246	30.0069	30.213	29.8188	30.1665	30.3628	29.438	28.9774	30.7208	30.1788	30.528	29.0086	30.4762	29.8222	30.3828
Cre v06	Cre01.g001678	Cre01.g001678		NA	29.5052	29.2579	31.8925	27.6526	28.6773	24.7945	27.518	25.3312	30.0994	NA	NA	NA	32.1869	29.5159	29.0565	32.6978	28.6605	32.5426
Cre v06	Cre01.g001750	TIG1	chloroplast trigger factor	Cr5	35.7207	35.2441	35.1589	35.9089	36.1181	36.1163	34.3953	34.4601	34.6721	35.071	34.9553	35.1729	35.1807	35.7288	35.1781	35.3418	35.5845	35.7313
Cre v06	Cre01.g001800	FAP403	Flagellar Associated Protein 403	NA	26.6907	NA	28.9384	NA	NA	NA	NA	NA	NA	NA	NA	NA	NA	27.4469	24.2904	NA	NA	NA
Cre v06	Cre01.g002050	Cre01.g002050	Acid phosphatase	Cr2	30.5216	32.8993	31.4693	30.4658	28.6962	29.617	30.1999	30.7071	29.9937	29.6371	31.8065	28.6564	31.9548	30.9389	32.8748	30.5424	28.7439	27.3178
Cre v06	Cre01.g002201	Cre01.g002201		NA	NA	NA	NA	NA	NA	NA	26.6002	23.2895	27.9531	NA	NA	NA	27.2252	NA	26.5817	27.1162	NA	25.6994
Cre v06	Cre01.g002250	Cre01.g002250	Histone acetyltransferase	Cr2	29.7355	29.9013	30.897	25.7734	28.4372	29.8969	30.7013	30.8688	30.753	31.0934	31.3338	28.9912	31.282	28.1894	31.2895	29.1704	29.3162	29.0848
Cre v06	Cre01.g002300	CYN19B	Cyclophilin 19-2	Cr4	38.7451	39.0561	38.5354	38.4702	38.4669	38.4963	38.5659	38.3988	38.7359	38.8328	38.3713	39.0226	38.4605	38.4795	38.4618	38.6521	38.7926	38.6109
Cre v06	Cre01.g002350	NAE1	RUB1/NEDD8 E1 activating enzyme	Cr3	31.2828	31.7467	31.3762	31.6477	32.0595	31.405	32.2901	31.947	30.4431	31.5805	30.9853	31.785	31.9676	31.2288	31.9769	31.1186	31.5896	31.1033
Cre v06	Cre01.g002400	Cre01.g002400	Putative triacylglycerol lipase	Cr6	34.8597	34.738	31.7718	32.1576	34.1216	34.2168	36.5379	36.5043	36.7295	34.921	33.9464	34.2452	34.6906	34.7456	34.6687	33.2233	34.1546	33.1867
Cre v06	Cre01.g002500	COP21	Chlamyopsin 2/1	Cr2	36.4448	36.6437	36.793	35.2208	35.2499	35.7258	37.4235	37.0474	37.2852	36.0958	37.3529	36.0061	37.0518	37.6071	37.2574	36.0647	34.6337	35.6582
Cre v06	Cre01.g002550	FAP335	Kinase-like Flagellar Associated Protein 335	NA	NA	NA	NA	NA	NA	NA	27.869	28.3144	27.9135	28.3877	28.0551	NA	27.7752	NA	27.6395	NA	NA	NA
Cre v06	Cre01.g002950	Cre01.g002950		Cr4	30.3817	29.5947	30.0767	30.5807	27.4769	29.2367	30.9668	30.2302	29.7483	31.7739	30.4565	31.1517	29.5726	30.6246	29.4603	30.4419	30.2981	30.2978
Cre v06	Cre01.g003200	Cre01.g003200		NA	NA	NA	NA	NA	NA	NA	30.3007	NA	30.4448	27.4735	29.4988	NA	NA	NA	NA	NA	NA	NA
Cre v06	Cre01.g003376	Cre01.g003376		Cr4	31.5674	32.0647	31.6534	31.4496	31.1674	30.9936	31.9279	32.266	32.2796	30.7772	32.177	31.1882	32.5892	33.4347	32.9713	32.3663	31.7847	31.9399
Cre v06	Cre01.g003463	Cre01.g003463		NA	34.8697	33.2618	33.643	33.4179	33.8432	32.5608	NA	NA	NA	24.2276	26.5307	NA	32.9791	35.3369	35.3818	33.5828	33.7851	34.2024
Cre v06	Cre01.g003500	Cre01.g003500		Cr6	NA	24.8636	25.2869	25.1082	NA	26.1413	30.0381	28.3908	28.5602	28.0474	26.9145	NA	28.2413	24.4943	NA	28.533	NA	25.8103
Cre v06	Cre01.g003550	Cre01.g003550		NA	31.9824	31.3913	30.6913	29.7662	31.7603	30.7575	NA	NA	NA	NA	NA	NA	31.9361	30.9367	33.4445	27.9322	28.9145	31.0231
Cre v06	Cre01.g004000	Cre01.g004000		Cr6	33.121	33.5109	33.4361	34.2288	32.1879	32.8764	34.0382	34.1482	34.3026	34.0186	34.1542	34.5042	33.678	34.9388	33.5948	33.6618	33.3156	34.2971
Cre v06	Cre01.g004157	Cre01.g004157		NA	NA	NA	NA	NA	NA	NA	NA	25.4229	23.4078	NA	NA	NA	NA	NA	NA	NA	NA	NA
Cre v06	Cre01.g004300	ASN1	Asparagine synthase	Cr3	37.0484	36.532	37.0856	36.6516	36.8434	36.3745	37.1128	36.7743	36.5767	36.5122	36.6047	36.7082	37.371	37.1716	36.9412	36.155	36.87	37.1041
Cre v06	Cre01.g004350	HLM1	Histone-lysine N-methyltransferase	Cr5	34.1175	34.7016	34.746	35.0374	34.9732	34.8256	33.8014	33.6391	34	33.1482	33.0049	33.5157	34.2021	34.2785	33.9266	34.1715	34.4308	33.7957
Cre v06	Cre01.g004400	Cre01.g004400	Expressed protein of unknown function	Cr2	27.8311	29.2276	28.8639	NA	26.53	26.6655	31.0543	31.6008	31.7104	30.946	30.7425	29.6411	29.2756	30.2858	30.1054	25.569	27.077	26.674
Cre v06	Cre01.g004450	CPLD42	conserved expressed membrane protein	Cr4	33.4785	33.8766	33.2693	33.9446	32.1729	32.5357	33.49	34.3903	33.6092	33.7727	33.0421	33.1827	33.9787	34.2626	34.0266	33.9441	33.7201	33.5585
Cre v06	Cre01.g004500	LEU1L	Isopropylmalate dehydratase, large subunit	Cr4	36.936	36.5377	36.2415	36.5494	36.4832	36.91	36.7219	36.7242	36.4252	36.5924	36.616	36.6328	36.7281	36.7957	36.891	36.9357	36.8058	37.3872
Cre v06	Cre01.g004550	FAP190	Flagellar Associated Protein 190	NA	30.8976	25.8054	26.1885	NA	NA	NA	25.8745	26.4638	31.0483	29.507	28.1538	29.5678	NA	NA	NA	NA	26.4375	28.1875
Cre v06	Cre01.g004600	RWP12	RWP-RK transcription factor	NA	NA	28.2423	26.0997	NA	NA	NA	27.7849	25.0827	NA	NA	NA	NA	NA	NA	NA	NA	26.4867	27.6473
Cre v06	Cre01.g004750	Cre01.g004750		NA	NA	NA	NA	NA	NA	NA	28.1657	28.4649	32.5335	23.7143	28.6577	NA	NA	NA	NA	NA	NA	NA
Cre v06	Cre01.g004900	Cre01.g004900	Similar to Putatative Protease/Amidase	Cr3	33.9883	34.3802	33.9918	34.1576	34.5475	35.175	34.5325	34.6434	35.1151	33.8224	33.4066	34.1497	33.2918	33.2016	34.0754	34.0748	33.3637	32.9818
Cre v06	Cre01.g004950	Cre01.g004950	Conserved Protein with Putative intracellular protease/amidase domain	Cr3	34.0432	33.9711	34.2221	34.7423	34.8118	34.7586	34.8274	35.029	34.95	33.7913	34.5668	33.9721	34.3285	34.2913	34.6887	34.1534	35.5996	34.1444
Cre v06	Cre01.g005050	Cre01.g005050		Cr3	34.7082	36.2072	36.0907	35.9745	35.338	35.9078	34.7878	35.0786	35.4398	33.9821	35.5017	34.6051	35.6422	35.7393	36.1517	34.4202	35.3445	35.2738
Cre v06	Cre01.g005150	SGA1	Serine glyoxylate aminotransferase	Cr1	35.3245	35.5813	35.3687	35.547	35.664	35.7864	35.7465	35.2853	35.4128	35.294	35.5178	35.4066	35.269	35.1133	35.47	35.4306	35.0643	35.0232
Cre v06	Cre01.g005200	Cre01.g005200	Putative triacylglycerol lipase	NA	NA	NA	NA	NA	NA	NA	28.0621	26.0117	26.1542	32.2799	33.6704	31.6711	27.9157	30.5428	29.9773	NA	30.4584	26.9046
Cre v06	Cre01.g005450	RSP10	Radial spoke protein 10	Cr6	30.4349	28.7467	29.8877	30.1144	29.2529	NA	31.2813	31.3227	31.5328	32.0748	31.396	32.3297	28.3297	30.0296	29.7184	NA	29.5578	29.4424
Cre v06	Cre01.g005500	Cre01.g005500		Cr5	30.2775	33.9406	33.6406	27.7568	32.6321	31.057	29.9371	28.7893	29.2633	29.5534	35.1706	29.266	33.9902	29.9192	28.6483	34.7848	34.9141	34.9957
Cre v06	Cre01.g005701	Cre01.g005701		NA	NA	NA	NA	28.0876	NA	26.1469	25.9509	23.7502	NA	NA	NA	NA	NA	NA	NA	NA	NA	NA
Cre v06	Cre01.g005813	POB31	Proteome of basal body 31	Cr2	31.0009	31.5771	28.1323	28.8307	29.0147	26.5669	32.7145	32.9187	33.348	32.0634	32.3384	30.9682	31.3294	31.1579	31.6591	28.5038	28.1136	29.6162
Cre v06	Cre01.g005850	FAP23	Cobalamin adenosyltransferase	Cr4	34.1596	33.7184	34.3876	33.3433	33.9289	32.1142	34.4791	34.1119	34.6675	33.9279	33.9602	33.8225	34.285	34.7241	34.2618	33.7614	33.9389	34.1066
Cre v06	Cre01.g005900	Cre01.g005900		NA	30.3445	26.0697	NA	27.926	NA	25.9745	NA	NA	NA	NA	NA	NA	25.3377	28.3112	24.7735	NA	NA	NA
Cre v06	Cre01.g005950	Cre01.g005950		Cr5	36.6961	33.8614	33.9631	34.118	34.3399	34.3703	32.1132	32.4905	32.1526	32.166	32.3193	32.441	34.0246	33.3348	33.9009	33.4642	33.6308	33.9222
Cre v06	Cre01.g006100	FDX7	Ferredoxin	NA	29.4169	28.0857	28.5435	NA	NA	NA	29.0038	29.9906	29.1912	NA	NA	NA	29.4514	29.1022	29.5814	26.3559	26.7732	25.5016
Cre v06	Cre01.g006150	Cre01.g006150	Putative chloroplast translation peptide-chain release factor 3	Cr5	31.4993	31.9108	29.3681	31.6804	31.9088	32.2697	24.6722	NA	24.861	NA	24.069	24.6655	31.1056	30.8748	32.2716	31.4854	32.8727	31.0848
Cre v06	Cre01.g006950	FBA1	Fructose-1,6-bisphosphate aldolase	Cr5	34.7137	35.1851	35.1921	35.196	34.8161	35.3691	34.6111	34.3076	34.0652	33.5696	33.9315	33.9689	35.0797	35.0948	35.1045	35.597	34.8767	34.9244
Cre v06	Cre01.g007000	Cre01.g007000	ABC transporter, half	NA	NA	NA	NA	NA	27.1883	27.8738	NA	NA	NA	NA	NA	NA	26.0627	NA	25.8767	26.2795	NA	27.1403
Cre v06	Cre01.g007051	RPL40	Cytosolic 80S ribosomal protein L40, ubiquitin fusion	NA	35.6646	35.3079	35.5158	NA	NA	NA	NA	35.5076	35.6451	35.8061	NA	35.8255	NA	35.2518	26.2314	NA	NA	NA
Cre v06	Cre01.g007150	Cre01.g007150		NA	28.1029	26.6539	27.0754	28.8015	28.2347	27.5737	NA	NA	NA	NA	NA	NA	27.0639	28.2419	26.8042	NA	28.0112	27.1218
Cre v06	Cre01.g007300	Cre01.g007300		NA	25.8993	26.3966	26.8467	27.5754	27.6701	29.3089	NA	24.8127	27.3225	NA	NA	NA	NA	28.1623	28.7362	28.9003	NA	29.5114
Cre v06	Cre01.g007550	Cre01.g007550	GT90 family protein 1	NA	25.0694	26.8608	28.4379	NA	NA	NA	NA	NA	NA	25.3573	27.3059	NA	NA	NA	NA	NA	NA	NA
Cre v06	Cre01.g007600	Cre01.g007600		Cr2	32.2506	34.3583	33.7916	31.2015	31.6706	31.7846	34.0172	32.4621	34.1268	32.4983	33.4147	33.5654	32.573	34.1618	33.343	32.8551	32.7386	32.6625
Cre v06	Cre01.g007651	Cre01.g007651	RNA pseudouridine synthase	Cr6	28.7795	29.4595	28.2786	27.8146	25.2157	28.3858	31.8607	31.416	30.3387	32.9938	27.8788	30.0706	29.0378	28.7389	28.6124	28.7914	28.7249	26.7533
Cre v06	Cre01.g007700	Cre01.g007700		Cr6	35.0317	34.847	35.6076	35.5158	35.7296	35.5312	35.8079	34.9574	35.5422	35.9015	35.3616	35.7581	35.3154	35.1242	35.299	34.7902	34.9996	35.0353
Cre v06	Cre01.g007737	FBT1	Folate/pteridine transporter 1	NA	NA	NA	NA	NA	23.8854	25.3837	NA	NA	NA	NA	NA	NA	NA	NA	NA	NA	NA	NA
Cre v06	Cre01.g007774	Cre01.g007774		Cr2	31.223	32.6284	32.0972	31.1258	31.0558	31.4966	33.464	32.641	32.9624	31.4657	31.3284	31.2883	32.0058	33.1781	32.0288	31.7547	31.2465	31.3792
Cre v06	Cre01.g007811	Cre01.g007811		Cr5	23.0097	31.2684	23.8395	26.5837	29.0356	NA	25.7369	24.3647	26.0059	23.453	25.1507	26.9934	24.1808	31.9898	27.1799	32.2271	27.7794	27.3924
Cre v06	Cre01.g007850	NUO18	NADH:ubiquinone oxidoreductase subunit	Cr4	32.7477	33.5406	32.1649	31.4147	30.5271	31.3845	33.1418	33.7039	33.1631	32.5939	32.174	32.5842	33.5497	33.6688	33.5697	32.8475	32.8044	32.6428
Cre v06	Cre01.g008000	Cre01.g008000		Cr2	30.2155	30.7574	29.0652	29.3071	28.9911	29.1351	30.0807	30.344	28.5172	27.1652	30.2278	29.8119	30.9408	30.2893	30.4343	29.659	28.1704	28.5032
Cre v06	Cre01.g008051	Cre01.g008051		Cr4	27.2621	29.5061	27.894	28.5922	26.4085	25.9686	23.7311	27.7767	27.3611	28.3151	NA	29.184	29.0679	29.3778	28.8195	28.0582	28.5931	24.7864
Cre v06	Cre01.g008450	Cre01.g008450		NA	NA	NA	NA	29.9329	NA	28.0336	NA	NA	NA	NA	NA	NA	28.4852	29.9433	28.9611	27.7113	28.2066	26.5475
Cre v06	Cre01.g008500	Cre01.g008500		NA	NA	NA	NA	NA	NA	NA	27.7378	28.2172	32.2644	NA	NA	NA	28.7996	NA	31.1579	NA	NA	NA
Cre v06	Cre01.g008550	Cre01.g008550		Cr5	31.5373	31.9556	31.3213	31.7881	31.467	31.927	28.5918	28.2588	28.0346	25.3177	28.6619	30.2365	30.5821	31.7008	31.9991	31.5526	31.7986	31.8614
Cre v06	Cre01.g008850	Cre01.g008850	Histone-lysine N-methyltransferase	Cr3	29.6839	27.6696	28.9642	29.8482	29.8465	30.3615	30.6337	29.5293	29.0604	NA	22.5665	27.6845	31.1083	30.0355	30.6961	30.1839	29.9323	30.3582
Cre v06	Cre01.g009250	TOP2	DNA topoisomerase II	NA	27.476	32.1519	31.8681	33.5634	33.5025	31.2998	NA	NA	NA	NA	NA	NA	31.9109	32.0714	32.1673	34.385	31.9167	32.7066
Cre v06	Cre01.g009300	Cre01.g009300		Cr3	31.3776	32.0605	31.3659	32.2826	32.1762	31.9689	31.646	31.6151	31.6777	31.3684	31.331	30.779	32.4131	32.1063	32.4643	29.8779	31.5479	30.8965
Cre v06	Cre01.g009350	AIH2	Agmatine iminohydrolase	NA	28.3711	26.6441	27.9676	31.2667	NA	30.1374	25.1208	24.4026	22.0539	NA	NA	NA	NA	NA	NA	26.5825	NA	28.5054
Cre v06	Cre01.g009700	Cre01.g009700	Phosphoprotein phosphatase 2C-related	NA	NA	NA	NA	NA	NA	NA	NA	NA	NA	NA	NA	NA	NA	27.397	27.4684	NA	30.6319	28.2993
Cre v06	Cre01.g009900	Cre01.g009900	Chloroplast DnaJ-like protein 3	Cr6	28.5722	26.6276	28.9329	28.5769	27.6012	27.8243	31.2215	31.1361	30.1057	27.856	30.741	29.7908	28.0382	28.734	29.1503	28.1487	27.9479	25.6489
Cre v06	Cre01.g009950	NEP1	NEP1-like protein	NA	32.2094	29.372	NA	NA	NA	NA	31.1065	31.0385	31.6629	31.5333	31.7453	31.0536	27.7427	30.7041	30.4857	30.267	32.0874	NA
Cre v06	Cre01.g010000	Cre01.g010000	Mitogen-Activated Protein Kinase	Cr1	31.7487	31.0903	31.8595	33.1705	33.5647	33.2705	31.2314	31.0016	31.7926	33.385	32.5638	33.6273	31.0074	31.3607	31.4357	31.2002	32.2182	33.0938
Cre v06	Cre01.g010100	Cre01.g010100	N-acetyltransferase	NA	31.3721	30.9115	30.1456	30.2816	30.2092	30.5014	29.2673	30.424	30.9278	NA	NA	NA	30.3649	31.4369	30.4592	29.5092	30.7282	30.9275
Cre v06	Cre01.g010250	Cre01.g010250	Phosphoprotein phosphatase 2C-related	NA	NA	NA	NA	NA	NA	NA	28.2412	31.8521	30.5484	27.5361	NA	27.7423	30.235	NA	24.8492	NA	NA	NA
Cre v06	Cre01.g010400	FAP380	Flagellar Associated Membrane Protein 380	Cr5	33.6843	33.7941	33.7248	34.0331	34.1937	34.6981	32.2596	33.8022	32.2728	32.9672	32.5579	33.1343	33.7359	33.7719	33.9979	34.5705	34.5377	34.6522
Cre v06	Cre01.g010450	Cre01.g010450		Cr4	30.2741	28.0575	29.2551	27.5619	27.8204	30.9456	29.6376	30.1311	29.8792	29.2383	30.0342	28.8768	28.995	30.2623	29.9595	29.4642	NA	29.7956
Cre v06	Cre01.g010650	Cre01.g010650		NA	NA	NA	NA	29.7954	30.1396	NA	NA	NA	NA	29.6696	29.9181	29.5637	28.6859	NA	28.1797	29.0761	NA	28.7867
Cre v06	Cre01.g010700	SYP2	Endosomal Qa-SNARE protein, Syntaxin7/Syx7/Pep12/Syp2-family (Qa.III.b)	Cr4	32.3734	32.0801	31.8378	31.2928	31.7826	31.1741	32.1256	32.9483	32.2375	31.3394	34.0019	31.3204	32.6661	33.0043	31.9226	33.3806	32.1883	31.7095
Cre v06	Cre01.g010750	Cre01.g010750	RegA/Rls-like protein	NA	NA	30.0833	30.0974	NA	NA	NA	30.206	30.4212	30.7178	30.2201	31.7883	NA	NA	NA	NA	NA	NA	NA
Cre v06	Cre01.g010848	Cre01.g010848		Cr2	32.6373	32.5937	31.8102	32.2964	32.1113	32.6615	32.6355	31.5739	32.6919	31.6191	33.3125	31.7782	32.8654	31.8447	31.3869	31.7036	31.5814	31.3185
Cre v06	Cre01.g010900	GAPA1	Glyceraldehyde-3-Phosphate Dehydrogenase A	Cr5	42.195	42.0817	41.7946	42.077	42.1899	42.0698	41.9787	41.845	41.9717	42.0555	42.3022	42.0517	42.6449	42.6498	42.1264	41.9469	42.1949	41.9342
Cre v06	Cre01.g011000	RPL6	Cytosolic 80S ribosomal protein L6	Cr2	39.0461	38.3415	38.7389	37.2796	37.1933	37.8579	39.1216	39.2689	38.7073	36.9977	38.3537	37.0451	38.8882	39.2383	38.6546	36.6522	36.838	37.2336
Cre v06	Cre01.g011100	Cre01.g011100	Terpenoid cylase	Cr5	32.9137	32.7997	31.6408	33.3468	32.091	32.1759	31.455	30.9725	31.5977	30.8634	28.7818	31.6523	32.6486	32.6681	32.8877	33.2543	32.9331	32.6879
Cre v06	Cre01.g011300	SCLP50	Serine carboxypeptidase	Cr6	33.0201	33.5692	32.7693	32.567	32.7757	32.7096	32.9154	33.3371	33.7464	33.3414	33.7282	32.8472	32.2158	32.1088	31.5839	32.2121	33.8188	32.3904
Cre v06	Cre01.g011400	Cre01.g011400		Cr6	27.9312	29.8358	29.8031	30.4101	30.6842	31.7246	30.4693	32.0513	32.1806	30.4443	30.4352	30.6295	30.0494	30.1194	29.5367	29.361	29.6571	29.1334
Cre v06	Cre01.g011500	RPN11	26S proteasome regulatory subunit	Cr4	33.7876	34.1748	33.9941	33.1905	33.3369	32.8406	33.9763	33.7772	33.9059	33.662	33.3538	33.6834	33.9175	33.8775	33.9638	33.712	33.5598	34.078
Cre v06	Cre01.g011750	Cre01.g011750		NA	NA	NA	NA	28.5625	27.4937	26.4563	NA	NA	NA	NA	NA	NA	28.3722	22.2286	27.5495	NA	29.046	27.6159
Cre v06	Cre01.g012150	MSRA4	Peptide methionine-S-sulfoxide reductase, msrA-type	Cr1	35.4403	35.4824	35.3335	35.8987	35.8321	35.802	35.5123	35.8049	35.9685	36.3592	36.1749	36.246	35.1294	35.4333	35.1987	35.8279	35.8295	35.5477
Cre v06	Cre01.g012300	Cre01.g012300		Cr3	32.3654	32.0847	32.3087	32.2578	32.287	32.5863	32.2286	31.512	31.9517	31.5996	30.6032	31.2046	31.3497	31.6244	32.1739	29.6356	31.813	32.0331
Cre v06	Cre01.g012350	Cre01.g012350		Cr6	32.953	33.9531	32.7707	33.0379	33.1531	33.1271	33.517	33.6252	33.5761	33.5234	33.4552	33.8904	33.4461	33.3624	33.4203	33.6432	33.1141	33.3946
Cre v06	Cre01.g012450	Cre01.g012450		Cr3	33.9506	33.6293	34.0577	34.0051	34.2777	33.4131	33.8851	34.1022	33.7242	33.4702	33.8186	33.5114	34.2046	34.3895	33.5514	34.4571	33.6527	33.915
Cre v06	Cre01.g012500	Cre01.g012500	Similar to Prenylated Rab Acceptor Protein	Cr3	31.0572	32.6324	31.03	30.4857	30.3926	30.2812	31.7137	32.0452	31.7517	29.6357	29.3603	29.397	32.5281	32.7127	32.9589	30.2148	30.1765	NA
Cre v06	Cre01.g012600	PGM2	Phosphoglucomutase 2	Cr4	31.7809	31.9782	31.2299	31.0105	31.2636	32.2066	31.2069	31.5018	31.7558	32.1596	31.7985	32.3238	32.3576	32.3129	32.5181	32.4917	32.6239	32.4631
Cre v06	Cre01.g012800	FAP230	Flagellar Associated Protein 230	NA	NA	NA	NA	25.5341	NA	25.2755	29.8155	29.3442	30.0923	30.6493	25.84	28.5219	NA	NA	NA	NA	NA	NA
Cre v06	Cre01.g012900	Cre01.g012900		NA	NA	NA	NA	28.4744	NA	27.5423	NA	30.799	24.7691	NA	NA	NA	NA	NA	NA	NA	NA	NA
Cre v06	Cre01.g013050	Cre01.g013050		NA	NA	30.3017	31.6876	NA	NA	NA	27.44	NA	27.7913	26.9961	29.4183	29.842	31.102	31.0234	NA	24.6362	31.4213	NA
Cre v06	Cre01.g013250	Cre01.g013250		Cr2	NA	28.4014	28.4805	28.2964	29.0051	NA	25.635	29.3961	28.3444	27.8133	28.6479	29.0021	28.7959	27.9237	27.77	26.0449	27.5718	26.2851
Cre v06	Cre01.g013300	DEG10	Deg protease	Cr1	31.9657	32.2447	31.604	32.6814	33.0068	33.0365	32.0519	32.411	32.1051	31.9449	32.0674	32.1081	31.9438	31.6417	32.133	32.4718	32.7774	32.4306
Cre v06	Cre01.g013350	Cre01.g013350		Cr1	32.9687	32.542	32.9705	33.2314	33.9312	33.4795	32.783	33.1803	33.6208	34.0046	32.7974	33.9677	33.3478	32.934	33.7289	33.8736	33.7934	34.1647
Cre v06	Cre01.g013400	PIGS1	GPI transamidase component PIG-S	NA	NA	NA	NA	28.9553	29.1575	NA	NA	NA	NA	NA	NA	NA	29.3951	28.9278	28.3106	NA	NA	NA
Cre v06	Cre01.g013450	Cre01.g013450		Cr5	35.1942	33.4812	32.9585	33.4164	34.1303	34.5862	28.3352	NA	29.5208	31.5052	NA	30.9401	34.8587	35.0266	34.9745	34.4549	34.869	34.9271
Cre v06	Cre01.g013500	Cre01.g013500		NA	NA	NA	NA	NA	NA	NA	31.3611	31.1815	31.5989	29.7806	31.5767	31.9583	29.2422	30.3289	30.0955	NA	29.0773	29.6039
Cre v06	Cre01.g013550	Cre01.g013550		Cr4	31.1368	NA	27.0405	28.3137	28.6491	NA	28.0908	29.3586	28.7373	NA	30.3725	29.5508	31.6818	31.8266	31.5763	28.4955	28.8614	28.7703
Cre v06	Cre01.g013600	Cre01.g013600		Cr4	33.4111	33.9386	34.8255	32.9701	31.7466	33.5334	32.9046	34.618	33.964	32.8202	33.642	32.6904	34.5971	34.3593	34.9411	34.2854	32.0626	34.0638
Cre v06	Cre01.g013700	VDAC1	Voltage-dependent anion-selective channel protein	Cr4	37.888	37.6221	37.5967	37.0441	37.0229	37.3138	37.5875	38.2165	38.0727	38.0541	37.9344	37.7843	37.9305	38.1474	38.4721	38.3599	38.3863	38.3811
Cre v06	Cre01.g013800	Cre01.g013800	Zinc finger containing protein	Cr1	27.1191	26.5152	NA	27.4803	27.579	27.5768	26.4791	28.3421	27.3297	28.16	27.1041	27.7178	26.6475	26.598	26.0509	26.7769	27.2401	26.6118
Cre v06	Cre01.g013801	TCY1	Tocopherol cyclase 1	Cr2	28.5603	29.0822	29.3268	26.7545	26.28	26.6839	28.2556	29.1277	29.0008	26.7865	28.8536	26.6523	29.0391	29.1479	29.2212	26.9895	25.8276	26.2522
Cre v06	Cre01.g014000	Cre01.g014000		Cr4	33.838	32.3536	34.1235	30.8394	30.6751	33.9356	32.0639	32.3008	33.2215	32.0159	31.9514	32.0566	33.1022	33.0315	33.8274	30.8424	33.4853	33.7877
Cre v06	Cre01.g014050	Cre01.g014050		Cr4	33.1931	33.1078	32.1938	32.5982	32.7623	32.9109	32.8235	33.2077	32.7785	32.8514	32.7396	33.1324	33.5466	33.541	33.2006	32.915	33.0831	33.4396
Cre v06	Cre01.g014300	Cre01.g014300		Cr5	28.6912	29.3106	29.9344	28.7218	28.681	28.7755	22.3362	28.7052	28.0453	26.562	25.2838	27.0076	28.9347	29.1505	28.4961	29.3973	28.7419	29.1945
Cre v06	Cre01.g014350	PRX5	Peroxiredoxin, type II	Cr2	35.065	35.0387	34.8768	34.8671	34.7347	35.0303	35.1003	35.1685	35.3718	35.4596	35.8929	34.8679	35.322	35.0189	35.4352	34.8803	34.8187	34.513
Cre v06	Cre01.g014500	Cre01.g014500	Protein tyrosine kinase	NA	NA	NA	NA	NA	NA	NA	NA	NA	NA	35.9748	NA	24.1046	24.4695	NA	35.6286	24.8049	23.6	35.8802
Cre v06	Cre01.g014650	PFH5	Prolyl 4-hydroxylase 5	Cr5	32.1227	31.5683	31.3785	31.244	30.8558	31.5783	30.4142	31.5228	30.5077	31.4419	31.0712	30.669	31.2461	30.8101	30.9348	31.1248	31.0374	31.4849
Cre v06	Cre01.g014700	Cre01.g014700		NA	26.8617	26.1874	NA	27.8752	28.3817	29.0547	NA	NA	NA	NA	NA	NA	26.6651	26.3102	26.4299	27.1519	26.7419	27.4696
Cre v06	Cre01.g014800	CPL21	putative MutS type 2 DNA repair protein	NA	28.5109	25.1045	26.0348	NA	NA	NA	25.3358	26.1844	NA	NA	NA	NA	25.9861	26.3402	NA	NA	NA	NA
Cre v06	Cre01.g014950	Cre01.g014950		NA	NA	NA	NA	NA	NA	NA	31.665	24.9352	30.4994	NA	NA	NA	NA	NA	NA	NA	NA	NA
Cre v06	Cre01.g015000	NAGK1	N-acetyl-l-glutamate kinase	Cr1	34.2077	34.8491	34.9644	34.8224	34.8066	35.1967	34.9199	34.4859	34.4825	35.0745	35.1902	35.4415	35.0233	34.6953	34.881	35.0873	35.2511	35.2764
Cre v06	Cre01.g015050	Cre01.g015050		NA	25.33	26.0352	NA	NA	NA	NA	27.6863	26.2181	NA	27.0349	28.5415	NA	26.197	27.9088	26.9778	NA	27.1343	27.1944
Cre v06	Cre01.g015250	POLD1	DNA polymerase delta, catalytic subunit	NA	32.4816	32.909	33.3606	31.4178	30.8783	30.1019	NA	NA	NA	NA	NA	NA	32.7697	32.197	31.4031	29.5447	28.5423	29.2905
Cre v06	Cre01.g015350	POR1	Light-dependent protochlorophyllide reductase	Cr5	38.3418	37.4479	38.1104	38.2101	37.9673	38.0873	37.596	37.2278	37.3703	37.8898	37.4047	37.5757	37.7801	38.1556	38.2347	38.0109	38.4354	38.4066
Cre v06	Cre01.g015550	Cre01.g015550	2-dehydro-3-deoxyglucarate aldolase	NA	NA	NA	NA	28.5414	29.3471	NA	NA	NA	NA	NA	NA	NA	NA	NA	NA	NA	NA	NA
Cre v06	Cre01.g015600	Cre01.g015600		Cr3	35.8153	35.4801	35.7575	35.5839	35.5151	35.5794	35.8718	35.8433	35.765	35.0621	35.0243	35.2589	35.7374	35.5782	35.967	35.4494	35.3826	35.5301
Cre v06	Cre01.g015700	Cre01.g015700	S-adenosyl-L-methionine-dependent methyltransferase	NA	NA	26.5331	27.0528	NA	NA	NA	NA	27.5026	29.1061	NA	26.4831	27.2321	31.7012	29.6003	31.6743	NA	NA	NA
Cre v06	Cre01.g015750	Cre01.g015750		Cr2	29.1876	29.582	30.0159	29.3034	28.7868	28.6009	32.3773	31.7389	31.1784	32.4258	31.1112	31.6876	31.9278	31.5905	30.8158	28.3257	27.9997	27.2652
Cre v06	Cre01.g015950	CPL11	translation factor	NA	NA	NA	NA	28.8452	29.2481	28.1808	30.7997	32.8418	31.1836	31.6833	31.5516	32.26	30.4516	30.1868	29.7497	30.5067	30.2785	29.5581
Cre v06	Cre01.g016050	PRP8	Splicing factor, component of the U5 snRNP and of the spliceosome	Cr2	35.5932	36.068	35.8021	35.6539	35.4573	35.5559	35.4882	35.8285	35.8418	35.6198	36.1693	35.6016	36.1457	35.4239	35.518	35.4032	35.826	35.3261
Cre v06	Cre01.g016150	Cre01.g016150		Cr5	30.646	31.6594	31.4273	30.6403	30.8352	30.5684	31.4647	31.1776	27.7607	29.4265	30.2231	28.7403	32.175	31.523	32.1257	32.3528	31.9208	31.6255
Cre v06	Cre01.g016300	Cre01.g016300	Calmodulin-like protein	Cr4	33.8013	34.9117	33.8983	34.4724	34.5128	34.651	34.355	35.0206	34.67	33.9135	34.8801	34.2941	34.849	34.7866	34.9174	37.2808	33.9799	34.0235
Cre v06	Cre01.g016514	DLD2	Dihydrolipoamide dehydrogenase 2	Cr3	37.7071	37.1047	37.0146	37.5229	37.7233	38.2446	37.3068	37.9585	37.4511	37.8359	36.5613	36.1281	37.8455	37.457	37.5477	37.5371	37.6245	37.6911
Cre v06	Cre01.g016528	Cre01.g016528		Cr5	33.9261	33.9169	33.3357	34.1283	33.4915	33.912	32.78	33.58	33.6055	33.3248	33.6105	33.3262	33.8954	33.9167	33.7585	33.5754	33.5096	33.9904
Cre v06	Cre01.g016556	Cre01.g016556		NA	NA	NA	NA	NA	27.3769	28.3398	NA	29.7632	34.7828	NA	29.2419	31.1348	NA	NA	NA	28.023	27.856	NA
Cre v06	Cre01.g016570	Cre01.g016570		Cr3	27.8922	30.419	28.0371	28.7237	32.3133	29.4756	31.6095	30.3806	27.9324	25.4719	31.3706	29.6074	29.9573	32.7476	32.7552	32.8945	29.5212	29.4474
Cre v06	Cre01.g016850	Cre01.g016850		Cr4	27.8824	25.5903	26.8688	27.0744	25.6436	26.9662	31.7804	28.373	26.4407	27.5719	27.3137	25.8324	27.8234	27.3125	27.6112	32.419	27.1638	32.705
Cre v06	Cre01.g016900	Cre01.g016900		Cr2	33.4747	33.8177	33.6207	33.3192	33.2589	33.5811	33.0485	33.4672	33.1357	33.7282	33.5711	33.0524	34.1085	33.4043	33.3696	32.8926	32.168	33.016
Cre v06	Cre01.g016950	Cre01.g016950		Cr6	28.1996	28.216	27.0646	28.237	30.6601	30.4249	29.2531	30.3779	30.2395	31.1295	31.6927	29.8508	28.913	30.1372	30.0564	29.1555	28.5777	NA
Cre v06	Cre01.g017050	Cre01.g017050	Mitochondrial substrate carrier protein	Cr2	32.2836	32.3801	32.5436	31.989	28.9779	29.0486	32.7615	32.8053	32.8014	31.9636	33.0068	32.1272	32.7392	33.2963	32.6998	30.85	30.5591	30.5625
Cre v06	Cre01.g017100	Cre01.g017100		Cr4	29.9102	30.3515	29.5169	29.2357	29.5894	27.9999	30.7581	30.0627	32.1996	31.9295	31.623	29.6677	29.5248	30.922	29.9952	28.342	31.9995	31.4728
Cre v06	Cre01.g017200	FKB99	Peptidyl-prolyl cis-trans isomerase, FKBP-type	Cr3	31.91	31.8157	28.9587	30.0082	31.0446	30.7422	31.4738	31.6438	30.3314	29.3498	29.8916	30.0119	29.3314	31.2785	31.4918	29.6133	30.2018	29.9191
Cre v06	Cre01.g017300	PRPS21	Chloroplast ribosomal protein S21	Cr5	32.6435	32.9453	32.7253	33.8068	33.3493	33.5308	32.4116	31.2965	30.3497	31.4858	31.6647	32.5572	32.8052	32.8047	33.366	33.8874	34.2784	34.0802
Cre v06	Cre01.g017350	Cre01.g017350	Putative protein N-methyltransferase	NA	NA	NA	NA	26.8314	NA	25.1376	31.8403	25.4987	NA	NA	NA	NA	31.5051	31.5074	27.8591	22.091	26.9791	32.0568
Cre v06	Cre01.g017450	POLA2	DNA polymerase alpha, catalytic subunit	NA	NA	30.0153	30.4802	NA	NA	NA	NA	NA	NA	NA	NA	NA	30.5027	29.8327	29.8679	30.6898	30.2577	30.7182
Cre v06	Cre01.g017500	Cre01.g017500		Cr1	32.8301	31.3526	32.0833	30.0359	38.1108	31.2279	31.8897	30.8025	31.984	36.5265	31.3367	32.3129	34.5389	31.3671	31.6046	34.2088	36.1886	36.2418
Cre v06	Cre01.g017600	Cre01.g017600	Putative quinoprotein	NA	34.1395	33.8318	NA	NA	27.8522	27.1285	NA	NA	NA	NA	NA	NA	24.6004	NA	34.1207	NA	27.9718	26.9007
Cre v06	Cre01.g017650	RIB30	Ribbon binding 30 kDa microtuble inner protein	NA	NA	NA	NA	NA	NA	NA	24.1075	27.6437	NA	26.2101	NA	26.4732	NA	NA	NA	NA	NA	NA
Cre v06	Cre01.g018000	RPA12	DNA-directed RNA polymerase I subunit A12.2	NA	NA	29.9654	30.9557	NA	NA	NA	29.7204	28.5671	28.6934	NA	NA	NA	29.8114	30.3089	30.6351	NA	NA	NA
Cre v06	Cre01.g018050	Cre01.g018050	NEF1-like protein	NA	25.6597	28.0708	28.8156	NA	NA	NA	27.6815	NA	26.958	NA	NA	NA	NA	24.3843	29.2066	NA	NA	NA
Cre v06	Cre01.g018200	Cre01.g018200	Putative Acyl-CoA N-acyltransferase	Cr3	28.3384	28.7487	24.6549	29.2176	33.5147	28.9607	30.1334	30.7639	30.7375	28.5397	26.5259	25.7698	29.4649	29.0775	25.9438	21.8284	28.7656	25.3758
Cre v06	Cre01.g018350	Cre01.g018350		Cr1	27.2108	27.2882	NA	31.0561	28.9254	28.8146	28.9653	28.2263	28.2279	28.9922	29.0833	29.1277	28.7077	27.882	28.1833	28.8866	28.2433	25.7555
Cre v06	Cre01.g018600	Cre01.g018600		Cr2	32.6523	32.8678	32.2346	28.0646	30.2404	30.4603	31.8486	32.3094	32.1165	32.3342	32.4402	29.6734	32.5317	32.4715	32.6526	30.6467	27.3128	30.0384
Cre v06	Cre01.g018650	Cre01.g018650		Cr4	29.8939	32.4228	30.0268	31.1618	29.7201	29.7536	30.9121	31.2782	30.7918	31.4804	32.0859	30.6384	32.5658	30.7333	31.5326	31.1502	30.496	30.2908
Cre v06	Cre01.g018750	Cre01.g018750		NA	NA	NA	NA	NA	NA	NA	26.124	25.0251	25.5456	24.4686	25.3991	26.4985	NA	NA	NA	NA	NA	NA
Cre v06	Cre01.g018800	ATP6	Mitochondrial F1F0 ATP synthase subunit 6	Cr4	31.2843	30.1051	31.2766	29.6623	29.3603	29.1219	31.9545	31.409	31.2046	31.3641	32.0484	30.9173	31.1695	31.2409	31.8226	31.582	31.331	31.1805
Cre v06	Cre01.g018850	Cre01.g018850	Exonuclease-Endonuclease-Phosphatase superfamily protein	Cr1	27.4959	28.6624	28.312	30.2421	30.0513	29.956	28.761	28.8614	27.418	28.6378	27.8905	28.7211	28.7056	28.508	28.5536	30.4051	29.5647	29.6483
Cre v06	Cre01.g018900	Cre01.g018900		Cr5	27.2296	28.607	26.5877	NA	27.3635	27.8865	27.5569	26.5535	27.0515	27.9695	26.6852	28.0737	26.4269	28.6133	28.6759	27.8837	28.2951	27.129
Cre v06	Cre01.g018950	DHS1	Deoxyhypusine synthase	Cr4	30.2901	30.5431	33.918	27.9208	NA	28.6867	34.1217	30.579	30.7226	31.3656	31.0819	NA	30.2959	34.7596	30.5026	29.7294	31.5176	NA
Cre v06	Cre01.g019100	HPR2	Hydroxypyruvate reductase 2	NA	NA	26.5866	21.4478	NA	29.3427	29.0364	NA	NA	NA	19.643	NA	32.5944	26.1306	24.9686	28.4625	28.8759	NA	29.6337
Cre v06	Cre01.g019200	NOP52	RRP1-like protein	Cr6	30.7398	30.329	30.1729	30.4584	31.2206	30.8205	31.5435	31.6111	31.854	33.8288	33.7303	31.2211	31.2707	31.5977	30.4396	29.8934	30.1699	29.7826
Cre v06	Cre01.g019250	SNE1	GDP-D-mannose 3',5'-epimerase	Cr6	36.4105	35.9883	36.1148	36.0322	35.828	35.9246	36.4485	36.3534	36.2815	36.5662	36.1284	36.773	36.4842	36.1193	36.1939	36.1389	36.3079	36.1673
Cre v06	Cre01.g019500	Cre01.g019500		Cr1	31.8955	32.2828	31.3376	32.338	31.8255	32.0054	31.4894	29.9255	31.8685	32.249	31.7956	31.7493	30.8087	31.5781	31.4446	31.807	31.2074	31.6308
Cre v06	Cre01.g019600	Cre01.g019600		Cr6	31.4572	30.514	30.2634	30.9389	31.0521	29.2224	32.9496	31.6081	31.8246	31.5873	31.3806	31.2733	31.5629	31.104	31.115	30.5731	30.7307	30.5652
Cre v06	Cre01.g019650	Cre01.g019650		Cr1	27.3009	27.4768	27.0489	29.2286	28.2535	30.4949	31.0051	26.7109	29.0275	28.8522	27.0727	30.3288	28.9924	28.1864	29.8057	29.5431	28.0979	28.0122
Cre v06	Cre01.g019700	PAP7	Class-II RNA nucleotidyl transferase 7	NA	22.9652	28.5063	32.4382	28.0153	25.6725	NA	NA	NA	NA	NA	NA	NA	29.0887	27.8931	26.7469	29.2263	29.4694	28.44
Cre v06	Cre01.g019750	Cre01.g019750		NA	27.0764	26.5717	26.897	NA	NA	NA	NA	NA	NA	NA	28.0147	25.6001	24.8621	NA	26.0275	NA	NA	NA
Cre v06	Cre01.g019850	FTSH3	FtsH-like ATPase/metalloprotease	Cr3	33.3542	34.3697	33.6105	34.3749	33.8251	34.0864	33.7083	33.898	34.3886	33.6282	33.7955	33.4179	33.9875	34.0714	33.9356	33.9027	33.2675	33.6435
Cre v06	Cre01.g020050	Cre01.g020050		Cr6	26.3946	25.4674	27.2328	22.6557	27.5822	NA	28.3451	27.0037	28.3753	28.4428	28.7099	27.65	27.6531	26.5737	26.486	25.3433	27.1843	NA
Cre v06	Cre01.g020305	SDH4	Succinate dehydrogenase subunit D	Cr6	29.0138	29.6778	28.2433	28.6779	28.5701	29.0427	32.9379	31.8141	31.5567	31.4945	30.8215	30.0976	31.493	31.4927	30.7337	29.5224	30.2226	30.1847
Cre v06	Cre01.g020350	SDH3	Succinate dehydrogenase subunit b560	Cr6	34.1535	34.0027	34.73	34.5767	34.0448	35.3375	36.3093	35.8719	36.4851	35.4195	35.15	36.3832	35.1157	35.0768	35.6601	34.6641	35.1936	34.8123
Cre v06	Cre01.g020400	Cre01.g020400		Cr3	31.4535	30.4172	30.3932	30.6439	30.0979	31.2011	31.4959	31.2429	31.2467	30.5442	25.7602	30.7168	31.6519	30.8633	30.8279	30.5472	30.7442	31.2041
Cre v06	Cre01.g020918	PREP1	Presequence protease 1	Cr5	36.5781	36.6536	36.2683	37.7605	37.4623	36.6091	35.9975	36.0501	36.3743	36.6244	35.9043	36.2918	36.7864	36.9453	36.8545	37.2054	37.191	37.119
Cre v06	Cre01.g020950	Cre01.g020950		Cr4	33.311	32.6482	33.5863	32.4308	32.0039	32.267	33.4124	33.6205	33.8117	33.4971	33.8532	33.5035	32.8845	33.3723	33.4427	32.8892	32.8966	33.5429
Cre v06	Cre01.g021150	TMU1	tRNA (uracil-5-)-methyltransferase	Cr5	31.6401	32.6544	32.2069	32.6929	32.2914	33.4605	30.4856	30.7403	31.7827	31.0801	27.0654	31.2495	30.8219	32.4435	31.7451	31.2578	31.9954	31.2909
Cre v06	Cre01.g021251	ARG7	Argininosuccinate lyase	Cr1	36.3822	36.7579	36.7592	37.0934	37.2099	36.5224	36.7074	36.8476	36.7377	36.8902	36.9913	37.0386	36.648	36.603	36.5706	36.8829	36.8761	36.8443
Cre v06	Cre01.g021350	Cre01.g021350		Cr4	29.2612	29.4127	29.1838	29.8866	27.9311	28.0575	28.9688	29.2462	28.8369	29.7444	29.5549	30.1405	29.5128	29.0792	29.2438	30.0408	29.7845	29.9081
Cre v06	Cre01.g021400	Cre01.g021400	Pre-mRNA splicing factor	NA	NA	NA	NA	NA	NA	NA	NA	NA	NA	NA	NA	NA	26.0864	26.7397	29.5752	NA	NA	NA
Cre v06	Cre01.g021450	TPR4	Tetratricopeptide-repeat protein 4	Cr3	31.1253	31.6227	30.5925	31.4454	30.6268	29.9499	NA	31.6747	30.0099	27.4609	29.7315	30.8188	31.0499	31.5432	31.2077	29.9912	32.1096	31.5867
Cre v06	Cre01.g021500	Cre01.g021500		Cr6	26.3998	26.9049	29.8634	30.7549	27.3512	27.3322	30.6951	30.4925	30.5631	31.9475	35.9089	30.8103	27.7037	26.8915	27.0213	26.3745	25.98	26.533
Cre v06	Cre01.g021550	Cre01.g021550		NA	NA	NA	NA	NA	NA	NA	NA	NA	NA	NA	NA	NA	NA	NA	NA	26.525	34.1999	NA
Cre v06	Cre01.g021600	Cre01.g021600	DEAD-box RNA helicase	Cr5	35.8459	35.4076	35.4941	35.5697	35.8437	35.7409	34.6791	34.9271	34.6038	35.2546	34.9151	35.472	35.8184	35.7208	35.8553	35.873	35.731	35.8641
[truncated: 9,594 more rows]
