# Supplementary material for: Mono-mix strategy enables comparative proteomics of a cross-kingdom microbial symbiosis
Source: PLoS One. 2026 Jan 16;21(1):e0340253. doi: 10.1371/journal.pone.0340253 (PMC12810790; doi:10.1371/journal.pone.0340253)
Supplement: S4 Table — (XLSX) [file pone.0340253.s010.xlsx]

## Sheet: Legend
S4 Table. Significant differences in protein abundance in coculture relative to mono-mix controls under various light regimes; related to Fig 3 and S5 Fig.
This dataset contains a list of significant differences in quantile-normalized protein abundance in coculture relative to mono-mix controls. Differential expression analysis was performed on the 18 samples that were analyzed by LC-MS/MS proteomics without fractionation in the mono-mix experiment (Sample Set 2) on proteins that had at least two unique peptides detected in at least two of three bio…
S4_Set2_DEs
Column Heading	Description
Genome	Which genome the protein mapped to: C. reinhardtii (Cre v06) or M. japonicum (MAFF303099).
GeneID	Gene identifier.
GeneSymbol	Gene symbol.
Defline	Gene description.
LightTime	Under which light regime and timepoint was the significant difference in quantile-normalized protein abundance determined: continuous light 36 h after inoculation (C_36), diurnal light sampled at the end of the night 36 h after inoculation (D_36), or diurnal light sampled at the end of the day 48 h after inoculation (D_48).
Detection	Whether the protein passed the detection criteria at the various LightTimes (must have had at least two unique peptides detected in at least two of three biological replicates in both the coculture and mono-mix control condition).
SignificantDifference	Whether the protein was significantly increased (up) or significantly decreased (down) at the given LightTime.
DependenceOnLightTime	Whether the significant difference was unique to that LightTime (unique change) or also occurred at other LightTimes.
Log2FoldChangeInNormalizedMASIC	The log2-fold change in the average quantile-normalized MASIC value in coculture relative to the average quantile-normalized MASIC value in the mono-mix control at the given LightTime.
pAdj_NormalizedMASIC	The Benjamini-Hochberg adjusted p value from a Student’s t-test of the quantile-normalized MASIC values in the cocultures and the mono-mix controls at the given LightTime.
MeanOfAllQuant	The mean quantile-normalized MASIC value across all samples for which the protein was detected, provided to give an idea of the protein's abundance as determined by LC-MS/MS.

## Sheet: S4_Set2_DEs
Genome	GeneID	GeneSymbol	Defline	LightTime	Detection	SignificantDifference	DependenceOnLightTime	Log2FoldChangeInNormalizedMASIC	pAdj_NormalizedMASIC	MeanOfAllQuant
Cre v06	Cre09.g394436	Cre09.g394436		C_36	in C_36; in D_36; in D_48	down	unique change	-1.24528	0.0372689	36.0956
Cre v06	Cre17.g701650	RPL27	Cytosolic 80S ribosomal protein L27	C_36	in C_36; in D_36; in D_48	down	unique change	-2.01759	0.0432466	38.1756
Cre v06	Cre10.g438600	Cre10.g438600		C_36	in C_36; in D_36; in D_48	down	unique change	-2.12864	0.0249373	30.9343
Cre v06	Cre17.g724300	PSAK1	Photosystem I reaction center subunit K	C_36	in C_36; in D_36; in D_48	down	unique change	-2.20825	0.0201627	36.7328
Cre v06	Cre03.g145607	BET3	Component of TRAPP complex	C_36	in C_36; in D_36; in D_48	down	unique change	-2.25877	0.0372689	30.6438
Cre v06	Cre01.g029150	ODA7A	Outer row dynein assembly protein 7	C_36	in C_36; in D_36; in D_48	down	unique change	-3.50447	0.0372689	27.9672
Cre v06	Cre06.g270500	Cre06.g270500		D_36	in C_36; in D_36; in D_48	up	unique change	2.84636	0.0426523	28.8704
Cre v06	Cre01.g056331	Cre01.g056331		D_36	in C_36; in D_36; in D_48	down	unique change	-2.25377	0.0444392	29.7414
Cre v06	Cre07.g356150	Cre07.g356150		D_36	in C_36; in D_36; in D_48	down	unique change	-2.256	0.0201627	28.4425
Cre v06	Cre01.g012500	Cre01.g012500	Similar to Prenylated Rab Acceptor Protein	D_36	in C_36; in D_36; in D_48	down	unique change	-2.37252	0.0478064	31.0316
Cre v06	Cre13.g568850	ISU1	Iron-sulfur cluster assembly scaffold protein	D_36	in C_36; in D_36; in D_48	down	unique change	-2.86201	0.0444392	28.658
Cre v06	Cre12.g514250	Cre12.g514250	Histone-lysine N-methyltransferase	D_48	not in C_36; in D_36; in D_48	up	unique change	2.1561	0.0444392	26.833
Cre v06	Cre12.g483850	Cre12.g483850		D_48	in C_36; in D_36; in D_48	up	unique change	1.51862	0.0409745	33.4294
Cre v06	Cre14.g632000	CGE2	GrpE nucleotide release factor	D_48	in C_36; in D_36; in D_48	down	unique change	-1.29925	0.0201627	32.6343
Cre v06	Cre07.g332300	GWD2	Alpha-glucan water dikinase 2	D_48	in C_36; in D_36; in D_48	down	unique change	-1.42727	0.0409745	34.5621
Cre v06	Cre11.g467795	Cre11.g467795		D_48	in C_36; in D_36; in D_48	down	unique change	-1.67409	0.0201627	33.3652
Cre v06	Cre12.g487100	TSM2	Methionyl-tRNA synthetase	D_48	in C_36; in D_36; in D_48	down	unique change	-1.75917	0.0201627	32.4864
Cre v06	Cre03.g179860	Cre03.g179860	tRNA-(m5C) methyltransferase	D_48	in C_36; in D_36; in D_48	down	unique change	-1.88386	0.0347715	34.4164
Cre v06	Cre12.g516450	CAG1	Gamma carbonic anhydrase 1	D_48	in C_36; in D_36; in D_48	down	unique change	-2.05153	0.0294589	31.3882
Cre v06	Cre16.g687200	Cre16.g687200		D_48	in C_36; in D_36; in D_48	down	unique change	-2.11135	0.0201627	32.0084
Cre v06	Cre16.g665000	UMP1	Proteasome maturation factor	D_48	in C_36; in D_36; in D_48	down	unique change	-2.20585	0.0372689	28.1782
Cre v06	Cre02.g144001	Cre02.g144001		D_48	in C_36; in D_36; in D_48	down	unique change	-2.34768	0.0453548	29.649
Cre v06	Cre14.g613300	Cre14.g613300		D_48	not in C_36; not in D_36; in D_48	down	unique change	-2.61641	0.0250428	29.7157
Cre v06	Cre13.g585350	Cre13.g585350		D_48	not in C_36; not in D_36; in D_48	down	unique change	-2.67208	0.0360656	28.5049
Cre v06	Cre09.g400293	Cre09.g400293		D_48	in C_36; in D_36; in D_48	down	unique change	-2.77199	0.0426523	31.4311
Cre v06	Cre01.g013550	Cre01.g013550		D_48	in C_36; in D_36; in D_48	down	unique change	-2.98582	0.0444392	29.4441
MAFF303099	WP_010910360.1	WP_010910360.1	MULTISPECIES: sugar-binding protein	C_36	in C_36; in D_36; in D_48	up	unique change	13.1048	0.0189627	36.0625
MAFF303099	WP_010914712.1	WP_010914712.1	MULTISPECIES: extracellular solute-binding protein	C_36	in C_36; in D_36; in D_48	up	up in all C_36, D_36, D_48	5.71546	0.0156384	34.25
MAFF303099	WP_010912842.1	WP_010912842.1	sugar-binding protein	C_36	in C_36; in D_36; in D_48	up	up in all C_36, D_36, D_48	3.82863	0.0489185	32.9179
MAFF303099	WP_044548186.1	WP_044548186.1	substrate-binding domain-containing protein	C_36	in C_36; in D_36; in D_48	up	up in all light conditions (C_36 and D_48)	3.74745	0.0437905	34.2687
MAFF303099	WP_010912967.1	WP_010912967.1	MULTISPECIES: ABC transporter substrate-binding protein	C_36	in C_36; in D_36; in D_48	up	unique change	2.67564	0.040489	34.0711
MAFF303099	WP_010913421.1	WP_010913421.1	quinone-dependent dihydroorotate dehydrogenase	C_36	in C_36; in D_36; in D_48	up	up in all light conditions (C_36 and D_48)	2.52215	0.0455458	32.562
MAFF303099	WP_010910335.1	WP_010910335.1	MULTISPECIES: ABC transporter substrate-binding protein	C_36	in C_36; in D_36; in D_48	up	unique change	2.43639	0.047336	32.0758
MAFF303099	WP_010909930.1	WP_010909930.1	response regulator transcription factor	C_36	in C_36; in D_36; in D_48	up	unique change	1.74846	0.0191962	28.7869
MAFF303099	WP_010912084.1	WP_010912084.1	MULTISPECIES: branched-chain amino acid ABC transporter substrate-binding protein	C_36	in C_36; in D_36; in D_48	up	unique change	1.11267	0.046953	37.9435
MAFF303099	WP_044550512.1	gcvH	glycine cleavage system protein GcvH	C_36	in C_36; in D_36; in D_48	down	unique change	-1.02516	0.0424859	34.2406
MAFF303099	WP_010912338.1	mdh	malate dehydrogenase	C_36	in C_36; in D_36; in D_48	down	unique change	-1.14319	0.0494286	35.8307
MAFF303099	WP_010911342.1	WP_010911342.1	NADH dehydrogenase	C_36	in C_36; in D_36; in D_48	down	unique change	-1.27275	0.0296954	32.3166
MAFF303099	WP_010912277.1	WP_010912277.1	MULTISPECIES: EVE domain-containing protein	C_36	in C_36; in D_36; in D_48	down	unique change	-1.28854	0.0494286	32.1984
MAFF303099	WP_010912259.1	gnd	decarboxylating 6-phosphogluconate dehydrogenase	C_36	in C_36; in D_36; in D_48	down	unique change	-1.30847	0.0225548	32.0457
MAFF303099	WP_244420819.1	tolB	MULTISPECIES: Tol-Pal system beta propeller repeat protein TolB	C_36	in C_36; in D_36; in D_48	down	unique change	-1.36165	0.0449429	34.3008
MAFF303099	WP_010909586.1	otsB	trehalose-phosphatase	C_36	in C_36; not in D_36; in D_48	down	unique change	-1.47602	0.0231211	27.7084
MAFF303099	WP_044547437.1	WP_044547437.1	DUF1993 family protein	C_36	in C_36; in D_36; in D_48	down	unique change	-1.50316	0.0338744	33.6071
MAFF303099	WP_010909555.1	tsf	MULTISPECIES: translation elongation factor Ts	C_36	in C_36; in D_36; in D_48	down	unique change	-1.51311	0.0494286	36.9847
MAFF303099	WP_010909179.1	gloA	MULTISPECIES: lactoylglutathione lyase	C_36	in C_36; in D_36; in D_48	down	unique change	-1.56972	0.0207114	33.6832
MAFF303099	WP_010911894.1	xylF	MULTISPECIES: D-xylose ABC transporter substrate-binding protein	C_36	in C_36; in D_36; in D_48	down	unique change	-1.57684	0.0414861	37.8937
MAFF303099	WP_010909086.1	rpsD	MULTISPECIES: 30S ribosomal protein S4	C_36	in C_36; in D_36; in D_48	down	unique change	-1.62104	0.0354062	35.5631
MAFF303099	WP_032929383.1	WP_032929383.1	MULTISPECIES: DsbA family protein	C_36	in C_36; in D_36; in D_48	down	unique change	-1.63516	0.0316083	33.2424
MAFF303099	WP_244420853.1	WP_244420853.1	hypothetical protein	C_36	in C_36; in D_36; in D_48	down	unique change	-1.65035	0.016943	34.3215
MAFF303099	WP_032929051.1	katG	MULTISPECIES: catalase/peroxidase HPI	C_36	in C_36; in D_36; in D_48	down	unique change	-1.66336	0.0207114	36.0616
MAFF303099	WP_044547624.1	WP_044547624.1	DUF2059 domain-containing protein	C_36	in C_36; in D_36; in D_48	down	unique change	-1.722	0.0478046	35.4503
MAFF303099	WP_010911993.1	WP_010911993.1	acetyl-CoA C-acetyltransferase	C_36	in C_36; in D_36; in D_48	down	unique change	-1.72958	0.0371656	35.0016
MAFF303099	WP_032933204.1	WP_032933204.1	MULTISPECIES: sugar ABC transporter substrate-binding protein	C_36	in C_36; in D_36; in D_48	down	unique change	-1.77344	0.0338744	37.9845
MAFF303099	WP_032930262.1	WP_032930262.1	MULTISPECIES: invasion associated locus B family protein	C_36	in C_36; in D_36; in D_48	down	unique change	-1.78836	0.0201781	37.1267
MAFF303099	WP_006202520.1	WP_006202520.1	MULTISPECIES: cold-shock protein	C_36	in C_36; in D_36; in D_48	down	unique change	-1.79253	0.047336	37.8288
MAFF303099	WP_010915800.1	groL	chaperonin GroEL	C_36	in C_36; in D_36; in D_48	down	down in all light conditions (C_36 and D_48)	-1.81857	0.0140275	33.2029
MAFF303099	WP_010909332.1	WP_010909332.1	pyruvate dehydrogenase complex E1 component subunit beta	C_36	in C_36; in D_36; in D_48	down	unique change	-1.8345	0.0268152	35.9411
MAFF303099	WP_010915590.1	WP_010915590.1	MULTISPECIES: serine hydroxymethyltransferase	C_36	in C_36; in D_36; in D_48	down	unique change	-1.86695	0.0271976	34.6996
MAFF303099	WP_044548712.1	WP_044548712.1	Gfo/Idh/MocA family oxidoreductase	C_36	in C_36; in D_36; in D_48	down	unique change	-1.87961	0.0393794	32.8473
MAFF303099	WP_010909560.1	WP_010909560.1	RidA family protein	C_36	in C_36; in D_36; in D_48	down	unique change	-1.89171	0.029445	31.841
MAFF303099	WP_010912284.1	WP_010912284.1	MULTISPECIES: response regulator transcription factor	C_36	in C_36; in D_36; in D_48	down	unique change	-1.91596	0.03922	31.7873
MAFF303099	WP_044552212.1	WP_044552212.1	hypothetical protein	C_36	in C_36; in D_36; in D_48	down	unique change	-1.91696	0.0185599	34.4067
MAFF303099	WP_010911585.1	gndA	MULTISPECIES: NADP-dependent phosphogluconate dehydrogenase	C_36	in C_36; in D_36; in D_48	down	unique change	-1.92032	0.0462767	30.7933
MAFF303099	WP_044550185.1	WP_044550185.1	MULTISPECIES: D-lyxose/D-mannose family sugar isomerase	C_36	in C_36; in D_36; in D_48	down	unique change	-1.95767	0.0273454	34.1782
MAFF303099	WP_010912334.1	sucD	MULTISPECIES: succinate--CoA ligase subunit alpha	C_36	in C_36; in D_36; in D_48	down	unique change	-2.02737	0.020775	33.7907
MAFF303099	WP_044550977.1	WP_044550977.1	fructose-bisphosphate aldolase class I	C_36	in C_36; in D_36; in D_48	down	unique change	-2.0293	0.0164566	34.7568
MAFF303099	WP_006205443.1	WP_006205443.1	MULTISPECIES: DNA-directed RNA polymerase subunit alpha	C_36	in C_36; in D_36; in D_48	down	unique change	-2.03107	0.0414861	35.6586
MAFF303099	WP_010909906.1	WP_010909906.1	valine--tRNA ligase	C_36	in C_36; in D_36; in D_48	down	unique change	-2.0595	0.0307353	34.2495
MAFF303099	WP_010911901.1	pstS	phosphate ABC transporter substrate-binding protein PstS	C_36	in C_36; in D_36; in D_48	down	unique change	-2.07134	0.0438906	34.3548
MAFF303099	WP_010910943.1	rpoD	MULTISPECIES: RNA polymerase sigma factor RpoD	C_36	in C_36; in D_36; in D_48	down	unique change	-2.07159	0.0234367	33.9296
MAFF303099	WP_010912007.1	thiB	thiamine ABC transporter substrate binding subunit	C_36	in C_36; in D_36; in D_48	down	unique change	-2.10454	0.0358027	35.4506
MAFF303099	WP_010909104.1	WP_010909104.1	MULTISPECIES: DUF1476 domain-containing protein	C_36	in C_36; in D_36; in D_48	down	unique change	-2.11324	0.0473729	34.1321
MAFF303099	WP_010913902.1	WP_010913902.1	MucR family transcriptional regulator	C_36	in C_36; in D_36; in D_48	down	unique change	-2.11543	0.0156384	30.8857
MAFF303099	WP_010911752.1	hisC	histidinol-phosphate transaminase	C_36	in C_36; in D_36; in D_48	down	unique change	-2.12134	0.0191962	31.7507
MAFF303099	WP_010909263.1	rplA	MULTISPECIES: 50S ribosomal protein L1	C_36	in C_36; in D_36; in D_48	down	down in all light conditions (C_36 and D_48)	-2.13054	0.0169056	34.2282
MAFF303099	WP_010912911.1	pheT	phenylalanine--tRNA ligase subunit beta	C_36	in C_36; in D_36; in D_48	down	unique change	-2.17214	0.0185599	34.3455
MAFF303099	WP_010912749.1	WP_010912749.1	pyrimidine 5\\'-nucleotidase	C_36	in C_36; in D_36; in D_48	down	unique change	-2.18525	0.0213039	30.4529
MAFF303099	WP_010915637.1	rpsI	MULTISPECIES: 30S ribosomal protein S9	C_36	in C_36; in D_36; in D_48	down	unique change	-2.18885	0.0387225	34.9558
MAFF303099	WP_010909721.1	WP_010909721.1	acetyl/propionyl/methylcrotonyl-CoA carboxylase subunit alpha	C_36	in C_36; in D_36; in D_48	down	unique change	-2.19147	0.047336	29.3849
MAFF303099	WP_010910243.1	ligA	NAD-dependent DNA ligase LigA	C_36	in C_36; in D_36; in D_48	down	unique change	-2.24888	0.0348262	31.9548
MAFF303099	WP_010913316.1	metK	MULTISPECIES: methionine adenosyltransferase	C_36	in C_36; in D_36; in D_48	down	unique change	-2.24896	0.0445972	35.9018
MAFF303099	WP_010910447.1	WP_010910447.1	D-alanine--D-alanine ligase	C_36	in C_36; in D_36; in D_48	down	down in all light conditions (C_36 and D_48)	-2.25406	0.0164566	28.7247
MAFF303099	WP_006203718.1	rpsR	MULTISPECIES: 30S ribosomal protein S18	C_36	in C_36; in D_36; in D_48	down	unique change	-2.28736	0.0251775	33.734
MAFF303099	WP_010910108.1	WP_010910108.1	NADH-quinone oxidoreductase subunit E	C_36	in C_36; in D_36; in D_48	down	unique change	-2.29065	0.0367334	32.7521
MAFF303099	WP_010910105.1	nuoG	NADH-quinone oxidoreductase subunit NuoG	C_36	in C_36; in D_36; in D_48	down	unique change	-2.30643	0.0185599	34.3317
MAFF303099	WP_244420861.1	WP_244420861.1	VirB4 family type IV secretion system protein	C_36	in C_36; in D_36; in D_48	down	unique change	-2.3091	0.0358027	32.3417
MAFF303099	WP_010913276.1	WP_010913276.1	cytochrome c family protein	C_36	in C_36; in D_36; in D_48	down	unique change	-2.34322	0.0445972	33.3022
MAFF303099	WP_010913327.1	pnp	polyribonucleotide nucleotidyltransferase	C_36	in C_36; in D_36; in D_48	down	unique change	-2.36523	0.0123505	36.9964
MAFF303099	WP_010909267.1	rpoC	MULTISPECIES: DNA-directed RNA polymerase subunit beta\\'	C_36	in C_36; in D_36; in D_48	down	down in C_36, down in D_36	-2.3721	0.0185599	36.7372
MAFF303099	WP_010909094.1	purL	phosphoribosylformylglycinamidine synthase subunit PurL	C_36	in C_36; in D_36; in D_48	down	unique change	-2.37645	0.0338744	34.0712
MAFF303099	WP_010909271.1	fusA	MULTISPECIES: elongation factor G	C_36	in C_36; in D_36; in D_48	down	unique change	-2.38763	0.0236648	36.8717
MAFF303099	WP_044550200.1	WP_044550200.1	hypothetical protein	C_36	in C_36; in D_36; in D_48	down	down in C_36, down in D_36	-2.44511	0.0437905	32.7788
MAFF303099	WP_010913037.1	rpsA	MULTISPECIES: 30S ribosomal protein S1	C_36	in C_36; in D_36; in D_48	down	unique change	-2.46646	0.0345011	36.6775
MAFF303099	WP_010914936.1	rfbB	dTDP-glucose 4,6-dehydratase	C_36	in C_36; in D_36; in D_48	down	down in all light conditions (C_36 and D_48)	-2.48248	0.0237545	32.9255
MAFF303099	WP_006205445.1	rpsM	MULTISPECIES: 30S ribosomal protein S13	C_36	in C_36; in D_36; in D_48	down	down in all light conditions (C_36 and D_48)	-2.5129	0.0371656	34.4296
MAFF303099	WP_010912126.1	WP_010912126.1	tetratricopeptide repeat-containing sulfotransferase family protein	C_36	in C_36; in D_36; in D_48	down	unique change	-2.5139	0.0290213	31.8426
MAFF303099	WP_010910110.1	WP_010910110.1	NADH-quinone oxidoreductase subunit C	C_36	in C_36; in D_36; in D_48	down	unique change	-2.51752	0.0161932	33.3907
MAFF303099	WP_010909545.1	bamA	MULTISPECIES: outer membrane protein assembly factor BamA	C_36	in C_36; in D_36; in D_48	down	unique change	-2.52693	0.0371494	35.2874
MAFF303099	WP_010913528.1	groL	chaperonin GroEL	C_36	in C_36; in D_36; in D_48	down	unique change	-2.53121	0.0156384	33.2743
MAFF303099	WP_010909869.1	tig	MULTISPECIES: trigger factor	C_36	in C_36; in D_36; in D_48	down	unique change	-2.57227	0.0364668	36.859
MAFF303099	WP_010910804.1	WP_010910804.1	xanthine dehydrogenase family protein molybdopterin-binding subunit	C_36	in C_36; in D_36; in D_48	down	unique change	-2.59242	0.0108991	33.7163
MAFF303099	WP_010915172.1	fabG	3-oxoacyl	C_36	in C_36; in D_36; in D_48	down	unique change	-2.65864	0.0191962	33.7875
MAFF303099	WP_044548642.1	WP_044548642.1	aldehyde dehydrogenase family protein	C_36	in C_36; in D_36; in D_48	down	unique change	-2.68228	0.0156384	33.5482
MAFF303099	WP_010913323.1	rbfA	MULTISPECIES: 30S ribosome-binding factor RbfA	C_36	in C_36; in D_36; in D_48	down	unique change	-2.72105	0.0290213	30.9404
MAFF303099	WP_010910176.1	WP_010910176.1	DegQ family serine endoprotease	C_36	in C_36; in D_36; in D_48	down	unique change	-2.75973	0.0252891	33.6547
MAFF303099	WP_010910128.1	cobT	nicotinate-nucleotide--dimethylbenzimidazole phosphoribosyltransferase	C_36	in C_36; in D_36; in D_48	down	unique change	-2.77128	0.022222	30.9965
MAFF303099	WP_244420851.1	WP_244420851.1	MULTISPECIES: single-stranded DNA-binding protein	C_36	in C_36; in D_36; in D_48	down	down in all light conditions (C_36 and D_48)	-2.81169	0.0338744	34.363
MAFF303099	WP_010912015.1	serA	MULTISPECIES: phosphoglycerate dehydrogenase	C_36	in C_36; in D_36; in D_48	down	unique change	-2.85485	0.0274533	35.797
MAFF303099	WP_032933168.1	WP_032933168.1	MULTISPECIES: substrate-binding domain-containing protein	C_36	in C_36; in D_36; in D_48	down	unique change	-2.90483	0.0429984	35.0716
MAFF303099	WP_010911334.1	WP_010911334.1	tellurite resistance TerB family protein	C_36	in C_36; in D_36; in D_48	down	unique change	-2.93009	0.0424859	32.687
MAFF303099	WP_044548368.1	WP_044548368.1	extracellular solute-binding protein	C_36	in C_36; in D_36; in D_48	down	unique change	-2.96269	0.0444439	30.0821
MAFF303099	WP_010911014.1	rfaE1	D-glycero-beta-D-manno-heptose-7-phosphate kinase	C_36	in C_36; in D_36; in D_48	down	unique change	-2.96795	0.0185599	31.0883
MAFF303099	WP_010915167.1	rplI	MULTISPECIES: 50S ribosomal protein L9	C_36	in C_36; in D_36; in D_48	down	unique change	-2.97392	0.0473729	34.9631
MAFF303099	WP_010912298.1	WP_010912298.1	YceH family protein	C_36	in C_36; in D_36; in D_48	down	unique change	-2.99159	0.0406162	29.7771
MAFF303099	WP_010911695.1	secA	MULTISPECIES: preprotein translocase subunit SecA	C_36	in C_36; in D_36; in D_48	down	unique change	-3.03263	0.0494286	34.6097
MAFF303099	WP_010909264.1	rplJ	MULTISPECIES: 50S ribosomal protein L10	C_36	in C_36; in D_36; in D_48	down	down in all light conditions (C_36 and D_48)	-3.03323	0.0156384	34.8431
MAFF303099	WP_032933400.1	rpsE	MULTISPECIES: 30S ribosomal protein S5	C_36	in C_36; in D_36; in D_48	down	unique change	-3.03482	0.0140275	33.7513
MAFF303099	WP_010913083.1	WP_010913083.1	UDP-glucose/GDP-mannose dehydrogenase family protein	C_36	in C_36; in D_36; in D_48	down	unique change	-3.07903	0.0237545	33.7139
MAFF303099	WP_010910991.1	WP_010910991.1	MULTISPECIES: cold-shock protein	C_36	in C_36; in D_36; in D_48	down	unique change	-3.11098	0.0330273	35.6077
MAFF303099	WP_010911751.1	WP_010911751.1	MULTISPECIES: prephenate/arogenate dehydrogenase family protein	C_36	in C_36; in D_36; in D_48	down	unique change	-3.13023	0.0328744	30.349
MAFF303099	WP_010909278.1	rpsC	MULTISPECIES: 30S ribosomal protein S3	C_36	in C_36; in D_36; in D_48	down	unique change	-3.16376	0.0174513	33.6158
MAFF303099	WP_010912120.1	rpmA	MULTISPECIES: 50S ribosomal protein L27	C_36	in C_36; in D_36; in D_48	down	down in all light conditions (C_36 and D_48)	-3.17024	0.0494286	34.0814
MAFF303099	WP_010909909.1	WP_010909909.1	MULTISPECIES: TolC family outer membrane protein	C_36	in C_36; in D_36; in D_48	down	unique change	-3.19355	0.026394	30.6605
MAFF303099	WP_010910385.1	WP_010910385.1	ornithine cyclodeaminase family protein	C_36	in C_36; in D_36; in D_48	down	unique change	-3.22266	0.0324071	30.2936
MAFF303099	WP_010914934.1	rfbA	MULTISPECIES: glucose-1-phosphate thymidylyltransferase RfbA	C_36	in C_36; in D_36; in D_48	down	unique change	-3.22781	0.0215254	32.7567
MAFF303099	WP_010911694.1	WP_010911694.1	MULTISPECIES: peptidylprolyl isomerase	C_36	in C_36; in D_36; in D_48	down	unique change	-3.28993	0.0327733	34.718
MAFF303099	WP_010911204.1	WP_010911204.1	Gfo/Idh/MocA family oxidoreductase	C_36	in C_36; in D_36; in D_48	down	unique change	-3.34297	0.0185599	30.8497
MAFF303099	WP_010909999.1	bmt	betaine--homocysteine S-methyltransferase	C_36	in C_36; in D_36; in D_48	down	unique change	-3.36451	0.0426712	32.5189
MAFF303099	WP_006333356.1	rpsL	MULTISPECIES: 30S ribosomal protein S12	C_36	in C_36; in D_36; in D_48	down	unique change	-3.3707	0.0187065	33.7464
MAFF303099	WP_244420747.1	WP_244420747.1	autotransporter outer membrane beta-barrel domain-containing protein	C_36	in C_36; in D_36; in D_48	down	down in C_36, up in D_36	-3.41103	0.0185599	31.1806
MAFF303099	WP_044548633.1	WP_044548633.1	MULTISPECIES: SMP-30/gluconolactonase/LRE family protein	C_36	in C_36; in D_36; in D_48	down	down in all light conditions (C_36 and D_48)	-3.41917	0.0160051	31.2993
MAFF303099	WP_044548384.1	WP_044548384.1	MULTISPECIES: amino acid ABC transporter substrate-binding protein	C_36	in C_36; in D_36; in D_48	down	unique change	-3.453	0.011216	36.2845
MAFF303099	WP_010913342.1	rpsT	MULTISPECIES: 30S ribosomal protein S20	C_36	in C_36; in D_36; in D_48	down	unique change	-3.45923	0.011216	31.1937
MAFF303099	WP_010912121.1	WP_010912121.1	MULTISPECIES: 50S ribosomal protein L21	C_36	in C_36; in D_36; in D_48	down	unique change	-3.49129	0.0171218	34.7192
MAFF303099	WP_010911709.1	WP_010911709.1	cob(I)yrinic acid a,c-diamide adenosyltransferase	C_36	in C_36; in D_36; not in D_48	down	unique change	-3.49378	0.03225	30.3741
MAFF303099	WP_010912431.1	trxA	thioredoxin	C_36	in C_36; in D_36; in D_48	down	unique change	-3.49729	0.030153	32.5597
MAFF303099	WP_010909284.1	rplR	MULTISPECIES: 50S ribosomal protein L18	C_36	in C_36; in D_36; in D_48	down	unique change	-3.54056	0.0161932	32.3483
MAFF303099	WP_010911670.1	ptsP	MULTISPECIES: phosphoenolpyruvate--protein phosphotransferase	C_36	in C_36; in D_36; in D_48	down	unique change	-3.56145	0.0160051	31.3234
MAFF303099	WP_010910281.1	WP_010910281.1	MULTISPECIES: metalloregulator ArsR/SmtB family transcription factor	C_36	in C_36; in D_36; in D_48	down	unique change	-3.58798	0.0305931	32.6066
MAFF303099	WP_010910408.1	WP_010910408.1	ABC transporter substrate-binding protein	C_36	in C_36; in D_36; in D_48	down	unique change	-3.60501	0.036313	35.4267
MAFF303099	WP_010912399.1	WP_010912399.1	MULTISPECIES: aspartate-semialdehyde dehydrogenase	C_36	in C_36; in D_36; in D_48	down	unique change	-3.62048	0.0185599	34.017
MAFF303099	WP_044547873.1	WP_044547873.1	beta-ketoacyl-ACP synthase	C_36	in C_36; in D_36; in D_48	down	unique change	-3.63415	0.0392617	31.3361
MAFF303099	WP_010914820.1	WP_010914820.1	MULTISPECIES: tetratricopeptide repeat protein	C_36	in C_36; in D_36; in D_48	down	unique change	-3.65293	0.0437905	33.0827
MAFF303099	WP_010909350.1	WP_010909350.1	MULTISPECIES: aspartate/tyrosine/aromatic aminotransferase	C_36	in C_36; in D_36; in D_48	down	unique change	-3.65667	0.0156384	33.7028
MAFF303099	WP_010911937.1	WP_010911937.1	SRPBCC family protein	C_36	in C_36; in D_36; in D_48	down	unique change	-3.76023	0.0328744	31.0776
MAFF303099	WP_010911119.1	WP_010911119.1	MULTISPECIES: cytochrome c1	C_36	in C_36; in D_36; in D_48	down	unique change	-3.77654	0.0164566	33.1126
MAFF303099	WP_010915168.1	rpsF	MULTISPECIES: 30S ribosomal protein S6	C_36	in C_36; in D_36; in D_48	down	unique change	-3.78033	0.045427	34.3645
MAFF303099	WP_010911001.1	WP_010911001.1	pyridoxal phosphate-dependent aminotransferase	C_36	in C_36; in D_36; in D_48	down	unique change	-3.7908	0.0330273	34.2731
MAFF303099	WP_010915217.1	ndk	MULTISPECIES: nucleoside-diphosphate kinase	C_36	in C_36; in D_36; in D_48	down	down in all light conditions (C_36 and D_48)	-3.79112	0.0445972	34.1764
MAFF303099	WP_010915103.1	lepB	MULTISPECIES: signal peptidase I	C_36	in C_36; in D_36; in D_48	down	unique change	-3.79544	0.0164566	32.0306
MAFF303099	WP_010910160.1	ilvN	MULTISPECIES: acetolactate synthase small subunit	C_36	in C_36; in D_36; in D_48	down	unique change	-3.82433	0.0392006	32.3991
MAFF303099	WP_006205453.1	rpsH	MULTISPECIES: 30S ribosomal protein S8	C_36	in C_36; in D_36; in D_48	down	unique change	-3.93652	0.020775	34.8374
MAFF303099	WP_010911641.1	WP_010911641.1	ABC transporter substrate-binding protein	C_36	in C_36; in D_36; in D_48	down	down in all light conditions (C_36 and D_48)	-3.96578	0.0489185	33.9464
MAFF303099	WP_010915014.1	WP_010915014.1	MULTISPECIES: MucR family transcriptional regulator	C_36	in C_36; in D_36; in D_48	down	down in all light conditions (C_36 and D_48)	-4.01581	0.0371656	30.9505
MAFF303099	WP_032932922.1	WP_032932922.1	MULTISPECIES: CpaE family protein	C_36	in C_36; in D_36; in D_48	down	unique change	-4.08746	0.0439731	28.5298
MAFF303099	WP_010912163.1	leuS	leucine--tRNA ligase	C_36	in C_36; in D_36; in D_48	down	unique change	-4.10842	0.0432144	32.9938
MAFF303099	WP_010913382.1	WP_010913382.1	lysine--tRNA ligase	C_36	in C_36; in D_36; in D_48	down	unique change	-4.23261	0.0343219	31.4754
MAFF303099	WP_010912083.1	pyc	pyruvate carboxylase	C_36	in C_36; in D_36; in D_48	down	unique change	-4.3088	0.0237545	34.2668
MAFF303099	WP_010915432.1	groL	MULTISPECIES: chaperonin GroEL	C_36	in C_36; in D_36; in D_48	down	down in all light conditions (C_36 and D_48)	-4.35413	0.0161932	36.6461
MAFF303099	WP_010915651.1	clpX	MULTISPECIES: ATP-dependent Clp protease ATP-binding subunit ClpX	C_36	in C_36; in D_36; in D_48	down	unique change	-4.39795	0.0429984	32.8587
MAFF303099	WP_010910602.1	htpG	molecular chaperone HtpG	C_36	in C_36; in D_36; in D_48	down	unique change	-4.39818	0.0169056	35.5234
MAFF303099	WP_010910344.1	WP_010910344.1	MULTISPECIES: sulfate/molybdate ABC transporter ATP-binding protein	C_36	in C_36; in D_36; in D_48	down	unique change	-4.44897	0.0299245	30.9954
MAFF303099	WP_010911241.1	WP_010911241.1	MULTISPECIES: YciI family protein	C_36	in C_36; in D_36; in D_48	down	unique change	-4.48198	0.026394	29.6788
MAFF303099	WP_044551553.1	WP_044551553.1	glycogen/starch/alpha-glucan phosphorylase	C_36	in C_36; in D_36; in D_48	down	down in all light conditions (C_36 and D_48)	-4.4917	0.0160051	32.2706
MAFF303099	WP_032928754.1	WP_032928754.1	MULTISPECIES: response regulator	C_36	in C_36; in D_36; in D_48	down	unique change	-4.5104	0.0185599	30.543
MAFF303099	WP_010909273.1	rplC	MULTISPECIES: 50S ribosomal protein L3	C_36	in C_36; in D_36; in D_48	down	unique change	-4.54045	0.0437905	32.3382
MAFF303099	WP_010912862.1	iolG	MULTISPECIES: inositol 2-dehydrogenase	C_36	in C_36; in D_36; in D_48	down	unique change	-4.65369	0.0171218	31.8413
MAFF303099	WP_010913319.1	rimP	MULTISPECIES: ribosome maturation factor RimP	C_36	in C_36; in D_36; in D_48	down	unique change	-4.75457	0.020943	32.264
MAFF303099	WP_010909619.1	gyrA	MULTISPECIES: DNA gyrase subunit A	C_36	in C_36; in D_36; in D_48	down	unique change	-4.78732	0.03225	32.4244
MAFF303099	WP_010911009.1	trxB	thioredoxin-disulfide reductase	C_36	in C_36; in D_36; in D_48	down	unique change	-4.87073	0.0156384	30.2595
MAFF303099	WP_010909217.1	WP_010909217.1	MULTISPECIES: penicillin-binding protein 1A	C_36	in C_36; in D_36; in D_48	down	unique change	-4.90006	0.0408381	32.702
MAFF303099	WP_010909166.1	WP_010909166.1	NADH:flavin oxidoreductase/NADH oxidase	C_36	in C_36; in D_36; in D_48	down	unique change	-4.91049	0.0161932	29.5008
MAFF303099	WP_010911248.1	WP_010911248.1	acyl-CoA dehydrogenase	C_36	in C_36; in D_36; in D_48	down	unique change	-4.93569	0.0462579	29.4678
MAFF303099	WP_006205459.1	rpmC	MULTISPECIES: 50S ribosomal protein L29	C_36	in C_36; in D_36; in D_48	down	unique change	-5.02651	0.0161932	33.0286
MAFF303099	WP_006203723.1	WP_006203723.1	MULTISPECIES: acyl carrier protein	C_36	in C_36; in D_36; in D_48	down	down in all light conditions (C_36 and D_48)	-5.0837	0.0356211	30.868
MAFF303099	WP_010913162.1	ilvD	MULTISPECIES: dihydroxy-acid dehydratase	C_36	in C_36; in D_36; in D_48	down	unique change	-5.13089	0.0160051	32.2041
MAFF303099	WP_010909066.1	sufC	MULTISPECIES: Fe-S cluster assembly ATPase SufC	C_36	in C_36; in D_36; in D_48	down	down in all light conditions (C_36 and D_48)	-5.13332	0.0225548	31.9544
MAFF303099	WP_010912102.1	WP_010912102.1	D-amino acid dehydrogenase	C_36	in C_36; in D_36; in D_48	down	unique change	-5.139	0.0161932	31.2339
MAFF303099	WP_010910324.1	WP_010910324.1	NAD(P)-dependent oxidoreductase	C_36	in C_36; in D_36; in D_48	down	unique change	-5.17149	0.0393755	31.7474
MAFF303099	WP_006205444.1	rpsK	MULTISPECIES: 30S ribosomal protein S11	C_36	in C_36; in D_36; in D_48	down	unique change	-5.21572	0.0328744	31.5134
MAFF303099	WP_006201247.1	rplT	MULTISPECIES: 50S ribosomal protein L20	C_36	in C_36; in D_36; in D_48	down	unique change	-5.27773	0.0156384	32.2934
MAFF303099	WP_010909564.1	clpA	MULTISPECIES: ATP-dependent Clp protease ATP-binding subunit ClpA	C_36	in C_36; in D_36; in D_48	down	unique change	-5.35627	0.0437905	32.2681
MAFF303099	WP_010909282.1	rpsN	MULTISPECIES: 30S ribosomal protein S14	C_36	in C_36; in D_36; in D_48	down	unique change	-5.36803	0.0494286	29.9657
MAFF303099	WP_010914116.1	aceA	MULTISPECIES: isocitrate lyase	C_36	in C_36; in D_36; in D_48	down	unique change	-5.4272	0.0207114	31.8285
MAFF303099	WP_010913127.1	WP_010913127.1	MULTISPECIES: NifU family protein	C_36	in C_36; in D_36; in D_48	down	unique change	-5.462	0.0219175	30.3592
MAFF303099	WP_010910301.1	WP_010910301.1	thiamine pyrophosphate-binding protein	C_36	in C_36; in D_36; in D_48	down	unique change	-5.62843	0.0160051	32.3874
MAFF303099	WP_080512057.1	WP_080512057.1	MULTISPECIES: hypothetical protein	C_36	in C_36; in D_36; in D_48	down	unique change	-5.66321	0.0213039	32.8906
MAFF303099	WP_010915224.1	WP_010915224.1	MULTISPECIES: MucR family transcriptional regulator	C_36	in C_36; in D_36; in D_48	down	unique change	-5.67271	0.0156384	33.2014
MAFF303099	WP_010914865.1	WP_010914865.1	MULTISPECIES: DUF1344 domain-containing protein	C_36	in C_36; in D_36; in D_48	down	unique change	-5.67567	0.0378742	30.8675
MAFF303099	WP_010909280.1	rpsQ	MULTISPECIES: 30S ribosomal protein S17	C_36	in C_36; in D_36; in D_48	down	down in all light conditions (C_36 and D_48)	-5.75537	0.0156384	32.8689
MAFF303099	WP_010915634.1	speB	MULTISPECIES: agmatinase	C_36	in C_36; in D_36; in D_48	down	unique change	-6.17811	0.0123505	31.6394
MAFF303099	WP_010913014.1	WP_010913014.1	Re/Si-specific NAD(P)(+) transhydrogenase subunit alpha	C_36	in C_36; in D_36; in D_48	down	down in all light conditions (C_36 and D_48)	-6.36669	0.0156384	29.856
MAFF303099	WP_010915638.1	rplM	MULTISPECIES: 50S ribosomal protein L13	C_36	in C_36; in D_36; in D_48	down	down in all light conditions (C_36 and D_48)	-6.3989	0.0161932	31.3029
MAFF303099	WP_010911916.1	WP_010911916.1	MULTISPECIES: peroxiredoxin	C_36	in C_36; in D_36; in D_48	down	unique change	-6.4284	0.0108991	33.0431
MAFF303099	WP_010915551.1	guaB	MULTISPECIES: IMP dehydrogenase	C_36	in C_36; in D_36; in D_48	down	unique change	-7.03027	0.00654743	32.7863
MAFF303099	WP_010911952.1	ispG	flavodoxin-dependent (E)-4-hydroxy-3-methylbut-2-enyl-diphosphate synthase	C_36	in C_36; in D_36; in D_48	down	down in C_36, down in D_36	-7.31067	0.0156384	29.8604
MAFF303099	WP_010912191.1	typA	translational GTPase TypA	C_36	in C_36; in D_36; in D_48	down	unique change	-7.52198	0.0191962	32.1113
MAFF303099	WP_080512000.1	ileS	isoleucine--tRNA ligase	C_36	in C_36; in D_36; in D_48	down	unique change	-8.39516	0.0171218	32.2813
MAFF303099	WP_010909804.1	WP_010909804.1	cupin domain-containing protein	D_36	not in C_36; in D_36; not in D_48	up	unique change	6.76339	0.018894	30.315
MAFF303099	WP_010910917.1	WP_010910917.1	MULTISPECIES: NAD(P)/FAD-dependent oxidoreductase	D_36	not in C_36; in D_36; not in D_48	up	unique change	6.59648	0.0296954	28.0791
MAFF303099	WP_044547974.1	WP_044547974.1	NAD(P)/FAD-dependent oxidoreductase	D_36	not in C_36; in D_36; in D_48	up	up in both diurnal conditions (D_36 and D_48)	5.0699	0.0408381	31.8227
MAFF303099	WP_010914712.1	WP_010914712.1	MULTISPECIES: extracellular solute-binding protein	D_36	in C_36; in D_36; in D_48	up	up in all C_36, D_36, D_48	4.55306	0.0190404	34.25
MAFF303099	WP_010910217.1	WP_010910217.1	MULTISPECIES: substrate-binding domain-containing protein	D_36	not in C_36; in D_36; in D_48	up	unique change	4.41713	0.00654743	29.2057
MAFF303099	WP_010913746.1	WP_010913746.1	ABC transporter substrate-binding protein	D_36	not in C_36; in D_36; not in D_48	up	unique change	4.25696	0.0141957	28.8672
MAFF303099	WP_010909496.1	WP_010909496.1	FkbM family methyltransferase	D_36	not in C_36; in D_36; in D_48	up	unique change	3.86875	0.0274533	28.334
MAFF303099	WP_010914711.1	WP_010914711.1	MULTISPECIES: sugar-binding transcriptional regulator	D_36	in C_36; in D_36; in D_48	up	unique change	3.84166	0.0369825	27.738
MAFF303099	WP_010909916.1	WP_010909916.1	hypothetical protein	D_36	in C_36; in D_36; in D_48	up	unique change	3.76328	0.0462579	30.3656
MAFF303099	WP_010912842.1	WP_010912842.1	sugar-binding protein	D_36	in C_36; in D_36; in D_48	up	up in all C_36, D_36, D_48	3.43388	0.0494286	32.9179
MAFF303099	WP_010914272.1	WP_010914272.1	MULTISPECIES: DUF1269 domain-containing protein	D_36	not in C_36; in D_36; in D_48	up	unique change	3.20497	0.0338744	31.2428
MAFF303099	WP_010915722.1	WP_010915722.1	MULTISPECIES: sugar ABC transporter substrate-binding protein	D_36	in C_36; in D_36; in D_48	up	unique change	2.96661	0.0426868	31.5551
MAFF303099	WP_010909925.1	WP_010909925.1	xanthine dehydrogenase family protein subunit M	D_36	in C_36; in D_36; in D_48	up	up in both diurnal conditions (D_36 and D_48)	2.32676	0.0160051	33.7217
MAFF303099	WP_044550475.1	WP_044550475.1	ABC transporter substrate-binding protein	D_36	in C_36; in D_36; in D_48	up	unique change	2.03845	0.0445972	33.1476
MAFF303099	WP_010914794.1	WP_010914794.1	MULTISPECIES: substrate-binding domain-containing protein	D_36	in C_36; in D_36; in D_48	up	unique change	1.93983	0.03225	28.943
MAFF303099	WP_010912786.1	WP_010912786.1	ABC transporter substrate-binding protein	D_36	in C_36; in D_36; in D_48	up	unique change	1.93857	0.0191962	33.8775
MAFF303099	WP_010912465.1	WP_010912465.1	MULTISPECIES: 3-methyl-2-oxobutanoate dehydrogenase (2-methylpropanoyl-transferring) subunit alpha	D_36	not in C_36; in D_36; in D_48	up	unique change	1.93581	0.0326374	32.0257
MAFF303099	WP_010911633.1	WP_010911633.1	ABC transporter substrate-binding protein	D_36	in C_36; in D_36; in D_48	up	up in both diurnal conditions (D_36 and D_48)	1.88091	0.0185599	33.6963
MAFF303099	WP_244420747.1	WP_244420747.1	autotransporter outer membrane beta-barrel domain-containing protein	D_36	in C_36; in D_36; in D_48	up	down in C_36, up in D_36	1.83994	0.0375566	31.1806
MAFF303099	WP_010910844.1	tssC	MULTISPECIES: type VI secretion system contractile sheath large subunit	D_36	in C_36; in D_36; in D_48	up	unique change	1.83918	0.0213039	33.7962
MAFF303099	WP_010912811.1	WP_010912811.1	MULTISPECIES: sugar ABC transporter substrate-binding protein	D_36	in C_36; in D_36; in D_48	up	up in both diurnal conditions (D_36 and D_48)	1.7764	0.018945	33.1674
MAFF303099	WP_010915917.1	WP_010915917.1	MULTISPECIES: ABC transporter substrate-binding protein	D_36	in C_36; in D_36; in D_48	up	unique change	1.7345	0.0213039	33.2885
MAFF303099	WP_010909926.1	WP_010909926.1	xanthine dehydrogenase family protein molybdopterin-binding subunit	D_36	in C_36; in D_36; in D_48	up	unique change	1.5209	0.0161932	34.1661
MAFF303099	WP_010911395.1	WP_010911395.1	MULTISPECIES: ABC transporter substrate-binding protein	D_36	in C_36; in D_36; in D_48	up	unique change	1.45788	0.0451105	36.4876
MAFF303099	WP_010909596.1	WP_010909596.1	ABC transporter substrate-binding protein	D_36	in C_36; in D_36; in D_48	up	up in both diurnal conditions (D_36 and D_48)	1.43673	0.0479278	37.4793
MAFF303099	WP_044547821.1	WP_044547821.1	OmpP1/FadL family transporter	D_36	in C_36; in D_36; in D_48	up	unique change	1.41993	0.0358027	30.5403
MAFF303099	WP_010910777.1	WP_010910777.1	DUF1801 domain-containing protein	D_36	not in C_36; in D_36; in D_48	up	unique change	1.30945	0.0156384	29.8015
MAFF303099	WP_010911006.1	WP_010911006.1	MULTISPECIES: elongation factor G	D_36	in C_36; in D_36; in D_48	up	unique change	1.17701	0.0439731	33.3074
MAFF303099	WP_010910830.1	WP_010910830.1	mandelate racemase/muconate lactonizing enzyme family protein	D_36	in C_36; in D_36; in D_48	up	unique change	1.06696	0.0229776	30.523
MAFF303099	WP_010913209.1	WP_010913209.1	MULTISPECIES: ABC transporter substrate-binding protein	D_36	in C_36; in D_36; in D_48	up	unique change	1.03593	0.0231211	37.1175
MAFF303099	WP_010914919.1	ppdK	pyruvate, phosphate dikinase	D_36	in C_36; in D_36; in D_48	up	unique change	1.00294	0.0156384	31.8766
MAFF303099	WP_010909991.1	WP_010909991.1	prolyl oligopeptidase family protein	D_36	not in C_36; in D_36; in D_48	down	unique change	-1.08489	0.0421137	30.2099
MAFF303099	WP_010909755.1	thrS	threonine--tRNA ligase	D_36	in C_36; in D_36; in D_48	down	unique change	-1.12376	0.0461385	32.6738
MAFF303099	WP_010912435.1	WP_010912435.1	MULTISPECIES: SapC family protein	D_36	not in C_36; in D_36; not in D_48	down	unique change	-1.17627	0.0358027	31.4239
MAFF303099	WP_010909100.1	WP_010909100.1	MULTISPECIES: glutathione S-transferase family protein	D_36	not in C_36; in D_36; in D_48	down	unique change	-1.34164	0.0494286	31.9198
MAFF303099	WP_010909267.1	rpoC	MULTISPECIES: DNA-directed RNA polymerase subunit beta\\'	D_36	in C_36; in D_36; in D_48	down	down in C_36, down in D_36	-1.46229	0.0275592	36.7372
MAFF303099	WP_044550200.1	WP_044550200.1	hypothetical protein	D_36	in C_36; in D_36; in D_48	down	down in C_36, down in D_36	-1.48729	0.018945	32.7788
MAFF303099	WP_010914886.1	tldD	MULTISPECIES: metalloprotease TldD	D_36	not in C_36; in D_36; in D_48	down	unique change	-1.50372	0.0445972	31.8405
MAFF303099	WP_010910515.1	WP_010910515.1	aldo/keto reductase	D_36	in C_36; in D_36; in D_48	down	unique change	-1.54749	0.0408381	32.188
MAFF303099	WP_010909076.1	alaS	alanine--tRNA ligase	D_36	in C_36; in D_36; in D_48	down	down in both diurnal conditions (D_36 and D_48)	-1.57471	0.0449498	33.0311
MAFF303099	WP_006205463.1	rpsS	MULTISPECIES: 30S ribosomal protein S19	D_36	in C_36; in D_36; in D_48	down	unique change	-1.63839	0.0489774	34.3918
MAFF303099	WP_010909175.1	WP_010909175.1	MULTISPECIES: alpha/beta hydrolase	D_36	not in C_36; in D_36; in D_48	down	unique change	-1.63999	0.0296954	28.9155
MAFF303099	WP_044551682.1	WP_044551682.1	TldD/PmbA family protein	D_36	not in C_36; in D_36; in D_48	down	unique change	-1.64246	0.0480906	32.1127
MAFF303099	WP_010913324.1	truB	tRNA pseudouridine(55) synthase TruB	D_36	not in C_36; in D_36; in D_48	down	down in both diurnal conditions (D_36 and D_48)	-1.80264	0.0330273	30.2141
MAFF303099	WP_010909084.1	WP_010909084.1	MULTISPECIES: DUF3008 family protein	D_36	not in C_36; in D_36; not in D_48	down	unique change	-1.91843	0.0156384	28.7354
MAFF303099	WP_010912579.1	hemW	radical SAM family heme chaperone HemW	D_36	not in C_36; in D_36; in D_48	down	unique change	-2.02461	0.033927	28.36
MAFF303099	WP_010912930.1	WP_010912930.1	MULTISPECIES: cupin domain-containing protein	D_36	not in C_36; in D_36; not in D_48	down	unique change	-2.03196	0.0311509	28.7908
MAFF303099	WP_013531090.1	WP_013531090.1	MULTISPECIES: NADH-quinone oxidoreductase subunit B	D_36	not in C_36; in D_36; not in D_48	down	unique change	-2.05897	0.0371656	29.3303
MAFF303099	WP_010912346.1	dapF	diaminopimelate epimerase	D_36	not in C_36; in D_36; not in D_48	down	unique change	-2.06673	0.0478046	28.5186
MAFF303099	WP_027046965.1	WP_027046965.1	MULTISPECIES: type II toxin-antitoxin system ParD family antitoxin	D_36	not in C_36; in D_36; not in D_48	down	unique change	-2.18761	0.0493808	27.6818
MAFF303099	WP_010909743.1	parE	MULTISPECIES: DNA topoisomerase IV subunit B	D_36	not in C_36; in D_36; not in D_48	down	unique change	-2.21214	0.0328744	31.0278
MAFF303099	WP_010909689.1	mfd	transcription-repair coupling factor	D_36	not in C_36; in D_36; not in D_48	down	unique change	-2.23331	0.020943	29.6488
MAFF303099	WP_044547640.1	WP_044547640.1	glutathione S-transferase	D_36	not in C_36; in D_36; not in D_48	down	unique change	-2.35219	0.0244157	27.4901
MAFF303099	WP_032930345.1	ruvX	MULTISPECIES: Holliday junction resolvase RuvX	D_36	not in C_36; in D_36; not in D_48	down	unique change	-2.51706	0.0258178	29.6272
MAFF303099	WP_008834724.1	rpmF	MULTISPECIES: 50S ribosomal protein L32	D_36	in C_36; in D_36; in D_48	down	unique change	-2.75537	0.0408381	29.6274
MAFF303099	WP_010911952.1	ispG	flavodoxin-dependent (E)-4-hydroxy-3-methylbut-2-enyl-diphosphate synthase	D_36	in C_36; in D_36; in D_48	down	down in C_36, down in D_36	-2.98151	0.0489185	29.8604
MAFF303099	WP_010912849.1	WP_010912849.1	alpha-D-ribose 1-methylphosphonate 5-triphosphate diphosphatase	D_36	not in C_36; in D_36; not in D_48	down	unique change	-3.10846	0.0439731	29.4286
MAFF303099	WP_010912310.1	leuC	MULTISPECIES: 3-isopropylmalate dehydratase large subunit	D_36	in C_36; in D_36; in D_48	down	unique change	-3.18937	0.0108991	31.5469
MAFF303099	WP_010911895.1	WP_010911895.1	ROK family protein	D_36	not in C_36; in D_36; not in D_48	down	unique change	-3.26002	0.0225548	29.0906
MAFF303099	WP_023686843.1	WP_023686843.1	MULTISPECIES: PaaI family thioesterase	D_36	not in C_36; in D_36; in D_48	down	unique change	-3.30902	0.0475734	26.8366
MAFF303099	WP_010913070.1	WP_010913070.1	polysaccharide biosynthesis/export family protein	D_36	not in C_36; in D_36; not in D_48	down	unique change	-3.31781	0.016993	32.2551
MAFF303099	WP_044548955.1	thiC	phosphomethylpyrimidine synthase ThiC	D_36	not in C_36; in D_36; not in D_48	down	unique change	-3.3216	0.0414861	32.6207
MAFF303099	WP_010911429.1	rpsU	MULTISPECIES: 30S ribosomal protein S21	D_36	not in C_36; in D_36; in D_48	down	unique change	-3.35426	0.037256	31.2978
MAFF303099	WP_010912737.1	WP_010912737.1	MULTISPECIES: RidA family protein	D_36	not in C_36; in D_36; not in D_48	down	unique change	-3.53286	0.0375757	27.8642
MAFF303099	WP_010910531.1	WP_010910531.1	xanthine dehydrogenase family protein subunit M	D_36	not in C_36; in D_36; not in D_48	down	unique change	-3.591	0.0406162	29.098
MAFF303099	WP_010911219.1	WP_010911219.1	hypothetical protein	D_36	not in C_36; in D_36; not in D_48	down	unique change	-3.61827	0.0191962	30.0529
MAFF303099	WP_010912937.1	ahcY	MULTISPECIES: adenosylhomocysteinase	D_36	in C_36; in D_36; in D_48	down	down in both diurnal conditions (D_36 and D_48)	-3.78216	0.0156384	34.3545
MAFF303099	WP_010909886.1	WP_010909886.1	peptidoglycan DD-metalloendopeptidase family protein	D_36	not in C_36; in D_36; not in D_48	down	unique change	-3.84447	0.0156384	30.1228
MAFF303099	WP_032930355.1	WP_032930355.1	MULTISPECIES: BA14K family protein	D_36	not in C_36; in D_36; in D_48	down	down in both diurnal conditions (D_36 and D_48)	-4.24475	0.0169056	28.9422
MAFF303099	WP_010913093.1	WP_010913093.1	MULTISPECIES: UTP--glucose-1-phosphate uridylyltransferase	D_36	not in C_36; in D_36; not in D_48	down	unique change	-4.30172	0.0330273	32.6285
MAFF303099	WP_010911981.1	WP_010911981.1	MULTISPECIES: efflux RND transporter permease subunit	D_36	not in C_36; in D_36; not in D_48	down	unique change	-5.03827	0.0207114	30.1954
MAFF303099	WP_010910280.1	metF	MULTISPECIES: methylenetetrahydrofolate reductase	D_36	not in C_36; in D_36; in D_48	down	unique change	-5.39341	0.00654743	31.7695
MAFF303099	WP_010912950.1	WP_010912950.1	MULTISPECIES: DUF680 domain-containing protein	D_36	not in C_36; in D_36; not in D_48	down	unique change	-7.06011	0.0213039	29.1843
MAFF303099	WP_010910889.1	groL	chaperonin GroEL	D_36	not in C_36; in D_36; in D_48	down	unique change	-8.47593	0.0108991	29.2195
MAFF303099	WP_010909810.1	WP_010909810.1	ABC transporter substrate-binding protein	D_48	not in C_36; not in D_36; in D_48	up	unique change	6.90326	0.0414861	28.8529
MAFF303099	WP_010914712.1	WP_010914712.1	MULTISPECIES: extracellular solute-binding protein	D_48	in C_36; in D_36; in D_48	up	up in all C_36, D_36, D_48	6.84617	0.0156384	34.25
MAFF303099	WP_010914055.1	WP_010914055.1	ABC transporter substrate-binding protein	D_48	not in C_36; in D_36; in D_48	up	unique change	4.98965	0.0437905	32.6753
MAFF303099	WP_044547974.1	WP_044547974.1	NAD(P)/FAD-dependent oxidoreductase	D_48	not in C_36; in D_36; in D_48	up	up in both diurnal conditions (D_36 and D_48)	4.11566	0.00664586	31.8227
MAFF303099	WP_010909299.1	WP_010909299.1	MFS transporter	D_48	in C_36; in D_36; in D_48	up	unique change	4.02193	0.0191962	32.1125
MAFF303099	WP_010911717.1	WP_010911717.1	iron ABC transporter substrate-binding protein	D_48	in C_36; in D_36; in D_48	up	unique change	3.99557	0.011216	34.181
MAFF303099	WP_010910862.1	tagH	type VI secretion system-associated FHA domain protein TagH	D_48	not in C_36; in D_36; in D_48	up	unique change	3.80466	0.0437905	26.8992
MAFF303099	WP_010915438.1	WP_010915438.1	helix-turn-helix domain-containing GNAT family N-acetyltransferase	D_48	in C_36; in D_36; in D_48	up	unique change	2.71311	0.0414861	27.7161
MAFF303099	WP_010912811.1	WP_010912811.1	MULTISPECIES: sugar ABC transporter substrate-binding protein	D_48	in C_36; in D_36; in D_48	up	up in both diurnal conditions (D_36 and D_48)	2.70023	0.0262287	33.1674
MAFF303099	WP_032928907.1	WP_032928907.1	MULTISPECIES: arginine deiminase	D_48	not in C_36; in D_36; in D_48	up	unique change	2.34745	0.0343219	31.7198
MAFF303099	WP_010912842.1	WP_010912842.1	sugar-binding protein	D_48	in C_36; in D_36; in D_48	up	up in all C_36, D_36, D_48	2.16544	0.0338744	32.9179
MAFF303099	WP_010909925.1	WP_010909925.1	xanthine dehydrogenase family protein subunit M	D_48	in C_36; in D_36; in D_48	up	up in both diurnal conditions (D_36 and D_48)	1.92277	0.0252891	33.7217
MAFF303099	WP_044548186.1	WP_044548186.1	substrate-binding domain-containing protein	D_48	in C_36; in D_36; in D_48	up	up in all light conditions (C_36 and D_48)	1.80547	0.0123505	34.2687
MAFF303099	WP_010914767.1	WP_010914767.1	MULTISPECIES: ABC transporter substrate-binding protein	D_48	in C_36; in D_36; in D_48	up	unique change	1.62162	0.0462767	29.2901
MAFF303099	WP_010913421.1	WP_010913421.1	quinone-dependent dihydroorotate dehydrogenase	D_48	in C_36; in D_36; in D_48	up	up in all light conditions (C_36 and D_48)	1.5104	0.0202738	32.562
MAFF303099	WP_010909596.1	WP_010909596.1	ABC transporter substrate-binding protein	D_48	in C_36; in D_36; in D_48	up	up in both diurnal conditions (D_36 and D_48)	1.45737	0.0185599	37.4793
MAFF303099	WP_010911633.1	WP_010911633.1	ABC transporter substrate-binding protein	D_48	in C_36; in D_36; in D_48	up	up in both diurnal conditions (D_36 and D_48)	1.33112	0.0494286	33.6963
MAFF303099	WP_010910850.1	tssJ	MULTISPECIES: type VI secretion system lipoprotein TssJ	D_48	in C_36; in D_36; in D_48	up	unique change	1.32139	0.0358027	30.2814
MAFF303099	WP_010914722.1	fba	MULTISPECIES: fructose-bisphosphate aldolase class II	D_48	in C_36; in D_36; in D_48	down	unique change	-1.04464	0.0480906	34.0033
MAFF303099	WP_010910115.1	cobW	cobalamin biosynthesis protein CobW	D_48	in C_36; in D_36; in D_48	down	unique change	-1.06577	0.0161932	31.3223
MAFF303099	WP_006205445.1	rpsM	MULTISPECIES: 30S ribosomal protein S13	D_48	in C_36; in D_36; in D_48	down	down in all light conditions (C_36 and D_48)	-1.06844	0.047336	34.4296
MAFF303099	WP_010912209.1	WP_010912209.1	M3 family metallopeptidase	D_48	in C_36; in D_36; in D_48	down	unique change	-1.07992	0.0408381	34.1297
MAFF303099	WP_010914936.1	rfbB	dTDP-glucose 4,6-dehydratase	D_48	in C_36; in D_36; in D_48	down	down in all light conditions (C_36 and D_48)	-1.08202	0.0171218	32.9255
MAFF303099	WP_010911880.1	WP_010911880.1	MULTISPECIES: DUF883 family protein	D_48	in C_36; in D_36; in D_48	down	unique change	-1.1415	0.0492277	33.0339
MAFF303099	WP_010911690.1	argJ	MULTISPECIES: bifunctional glutamate N-acetyltransferase/amino-acid acetyltransferase ArgJ	D_48	in C_36; in D_36; in D_48	down	unique change	-1.19006	0.0493808	33.226
MAFF303099	WP_010910057.1	WP_010910057.1	ABC transporter substrate-binding protein	D_48	in C_36; in D_36; in D_48	down	unique change	-1.3129	0.0493808	33.0909
MAFF303099	WP_010909264.1	rplJ	MULTISPECIES: 50S ribosomal protein L10	D_48	in C_36; in D_36; in D_48	down	down in all light conditions (C_36 and D_48)	-1.36224	0.036475	34.8431
MAFF303099	WP_010911418.1	WP_010911418.1	Gfo/Idh/MocA family oxidoreductase	D_48	not in C_36; in D_36; in D_48	down	unique change	-1.37832	0.0445972	30.8378
MAFF303099	WP_010909615.1	WP_010909615.1	MULTISPECIES: peptidylprolyl isomerase	D_48	in C_36; in D_36; in D_48	down	unique change	-1.42355	0.0161932	34.4468
MAFF303099	WP_010915560.1	parC	MULTISPECIES: DNA topoisomerase IV subunit A	D_48	not in C_36; in D_36; in D_48	down	unique change	-1.4471	0.0392006	31.9015
MAFF303099	WP_010909469.1	WP_010909469.1	MULTISPECIES: ABC transporter substrate-binding protein	D_48	in C_36; in D_36; in D_48	down	unique change	-1.48055	0.037256	35.1925
MAFF303099	WP_010910899.1	WP_010910899.1	MULTISPECIES: SIMPL domain-containing protein	D_48	in C_36; in D_36; in D_48	down	unique change	-1.51708	0.0208034	34.9679
MAFF303099	WP_044548537.1	WP_044548537.1	Tim44/TimA family putative adaptor protein	D_48	in C_36; in D_36; in D_48	down	unique change	-1.54804	0.0252891	32.2976
MAFF303099	WP_044548762.1	WP_044548762.1	GTP-binding protein	D_48	in C_36; in D_36; in D_48	down	unique change	-1.56867	0.0489774	32.3702
MAFF303099	WP_010914447.1	guaA	MULTISPECIES: glutamine-hydrolyzing GMP synthase	D_48	in C_36; in D_36; in D_48	down	unique change	-1.5721	0.0295875	32.1613
MAFF303099	WP_044548915.1	galE	UDP-glucose 4-epimerase GalE	D_48	in C_36; in D_36; in D_48	down	unique change	-1.59474	0.0185599	32.0473
MAFF303099	WP_010912120.1	rpmA	MULTISPECIES: 50S ribosomal protein L27	D_48	in C_36; in D_36; in D_48	down	down in all light conditions (C_36 and D_48)	-1.61703	0.03922	34.0814
MAFF303099	WP_010912022.1	ftsH	MULTISPECIES: ATP-dependent zinc metalloprotease FtsH	D_48	in C_36; in D_36; in D_48	down	unique change	-1.62397	0.0185599	32.3783
MAFF303099	WP_244420851.1	WP_244420851.1	MULTISPECIES: single-stranded DNA-binding protein	D_48	in C_36; in D_36; in D_48	down	down in all light conditions (C_36 and D_48)	-1.63096	0.0156384	34.363
MAFF303099	WP_006200926.1	infA	MULTISPECIES: translation initiation factor IF-1	D_48	in C_36; in D_36; in D_48	down	unique change	-1.64189	0.0191962	32.8971
MAFF303099	WP_010909263.1	rplA	MULTISPECIES: 50S ribosomal protein L1	D_48	in C_36; in D_36; in D_48	down	down in all light conditions (C_36 and D_48)	-1.64721	0.0156384	34.2282
MAFF303099	WP_032933411.1	WP_032933411.1	MULTISPECIES: PRC-barrel domain-containing protein	D_48	in C_36; in D_36; in D_48	down	unique change	-1.67489	0.0185599	34.3135
MAFF303099	WP_006205449.1	rpmD	MULTISPECIES: 50S ribosomal protein L30	D_48	in C_36; in D_36; in D_48	down	unique change	-1.69212	0.0364344	34.4648
MAFF303099	WP_010913330.1	fabI	MULTISPECIES: enoyl-ACP reductase FabI	D_48	in C_36; in D_36; in D_48	down	unique change	-1.70289	0.0393755	31.0309
MAFF303099	WP_010911161.1	WP_010911161.1	MULTISPECIES: formate--tetrahydrofolate ligase	D_48	in C_36; in D_36; in D_48	down	unique change	-1.75542	0.0422384	31.6155
MAFF303099	WP_010911641.1	WP_010911641.1	ABC transporter substrate-binding protein	D_48	in C_36; in D_36; in D_48	down	down in all light conditions (C_36 and D_48)	-1.83609	0.0160051	33.9464
MAFF303099	WP_010910447.1	WP_010910447.1	D-alanine--D-alanine ligase	D_48	in C_36; in D_36; in D_48	down	down in all light conditions (C_36 and D_48)	-1.9814	0.0338744	28.7247
MAFF303099	WP_010912831.1	WP_010912831.1	MULTISPECIES: acyl carrier protein	D_48	in C_36; in D_36; in D_48	down	unique change	-1.99922	0.0371656	31.5324
MAFF303099	WP_027047304.1	WP_027047304.1	MULTISPECIES: DUF1059 domain-containing protein	D_48	in C_36; in D_36; in D_48	down	unique change	-2.18773	0.0248358	31.7285
MAFF303099	WP_010912301.1	WP_010912301.1	MULTISPECIES: succinate dehydrogenase iron-sulfur subunit	D_48	in C_36; in D_36; in D_48	down	unique change	-2.1917	0.0301364	32.2531
MAFF303099	WP_010909066.1	sufC	MULTISPECIES: Fe-S cluster assembly ATPase SufC	D_48	in C_36; in D_36; in D_48	down	down in all light conditions (C_36 and D_48)	-2.33432	0.0429984	31.9544
MAFF303099	WP_006203723.1	WP_006203723.1	MULTISPECIES: acyl carrier protein	D_48	in C_36; in D_36; in D_48	down	down in all light conditions (C_36 and D_48)	-2.36981	0.047336	30.868
MAFF303099	WP_010912678.1	pyrF	MULTISPECIES: orotidine-5\\'-phosphate decarboxylase	D_48	not in C_36; in D_36; in D_48	down	unique change	-2.41018	0.0330273	31.3506
MAFF303099	WP_010915800.1	groL	chaperonin GroEL	D_48	in C_36; in D_36; in D_48	down	down in all light conditions (C_36 and D_48)	-2.42855	0.0185599	33.2029
MAFF303099	WP_010914902.1	WP_010914902.1	MULTISPECIES: peroxiredoxin	D_48	in C_36; in D_36; in D_48	down	unique change	-2.44446	0.026394	33.9869
MAFF303099	WP_010915640.1	WP_010915640.1	enoyl-CoA hydratase	D_48	in C_36; in D_36; in D_48	down	unique change	-2.46183	0.0140275	31.416
MAFF303099	WP_010909333.1	WP_010909333.1	pyruvate dehydrogenase complex dihydrolipoamide acetyltransferase	D_48	in C_36; in D_36; in D_48	down	unique change	-2.47375	0.0160051	33.4153
MAFF303099	WP_010915433.1	groES	MULTISPECIES: co-chaperone GroES	D_48	in C_36; in D_36; in D_48	down	unique change	-2.49096	0.047336	36.3243
MAFF303099	WP_010909076.1	alaS	alanine--tRNA ligase	D_48	in C_36; in D_36; in D_48	down	down in both diurnal conditions (D_36 and D_48)	-2.5052	0.0156384	33.0311
MAFF303099	WP_044551553.1	WP_044551553.1	glycogen/starch/alpha-glucan phosphorylase	D_48	in C_36; in D_36; in D_48	down	down in all light conditions (C_36 and D_48)	-2.54578	0.016943	32.2706
MAFF303099	WP_010915849.1	WP_010915849.1	hypothetical protein	D_48	in C_36; in D_36; in D_48	down	unique change	-2.59213	0.0371656	28.4725
MAFF303099	WP_010913324.1	truB	tRNA pseudouridine(55) synthase TruB	D_48	not in C_36; in D_36; in D_48	down	down in both diurnal conditions (D_36 and D_48)	-2.60381	0.0123505	30.2141
MAFF303099	WP_044548633.1	WP_044548633.1	MULTISPECIES: SMP-30/gluconolactonase/LRE family protein	D_48	in C_36; in D_36; in D_48	down	down in all light conditions (C_36 and D_48)	-2.72465	0.0201057	31.2993
MAFF303099	WP_080511833.1	WP_080511833.1	hypothetical protein	D_48	in C_36; in D_36; in D_48	down	unique change	-2.78813	0.0424859	31.0148
MAFF303099	WP_010915432.1	groL	MULTISPECIES: chaperonin GroEL	D_48	in C_36; in D_36; in D_48	down	down in all light conditions (C_36 and D_48)	-2.84593	0.0164566	36.6461
MAFF303099	WP_244420557.1	WP_244420557.1	PRC-barrel domain-containing protein	D_48	in C_36; in D_36; in D_48	down	unique change	-2.90267	0.0295875	33.8085
MAFF303099	WP_010909280.1	rpsQ	MULTISPECIES: 30S ribosomal protein S17	D_48	in C_36; in D_36; in D_48	down	down in all light conditions (C_36 and D_48)	-3.25194	0.0161932	32.8689
MAFF303099	WP_010915014.1	WP_010915014.1	MULTISPECIES: MucR family transcriptional regulator	D_48	in C_36; in D_36; in D_48	down	down in all light conditions (C_36 and D_48)	-3.29311	0.0457718	30.9505
MAFF303099	WP_010911364.1	WP_010911364.1	low specificity L-threonine aldolase	D_48	not in C_36; in D_36; in D_48	down	unique change	-3.38352	0.018894	30.1628
MAFF303099	WP_010912392.1	rpsP	MULTISPECIES: 30S ribosomal protein S16	D_48	in C_36; in D_36; in D_48	down	unique change	-3.50759	0.0296954	32.9421
MAFF303099	WP_010915638.1	rplM	MULTISPECIES: 50S ribosomal protein L13	D_48	in C_36; in D_36; in D_48	down	down in all light conditions (C_36 and D_48)	-3.63508	0.0371656	31.3029
MAFF303099	WP_044548631.1	WP_044548631.1	2-dehydro-3-deoxygalactonokinase	D_48	in C_36; in D_36; in D_48	down	unique change	-3.74299	0.0156384	27.4514
MAFF303099	WP_010914584.1	hisD	histidinol dehydrogenase	D_48	not in C_36; in D_36; in D_48	down	unique change	-3.76242	0.030996	31.5354
MAFF303099	WP_010915217.1	ndk	MULTISPECIES: nucleoside-diphosphate kinase	D_48	in C_36; in D_36; in D_48	down	down in all light conditions (C_36 and D_48)	-3.82321	0.0215458	34.1764
MAFF303099	WP_032930355.1	WP_032930355.1	MULTISPECIES: BA14K family protein	D_48	not in C_36; in D_36; in D_48	down	down in both diurnal conditions (D_36 and D_48)	-3.90062	0.0252891	28.9422
MAFF303099	WP_010911239.1	WP_010911239.1	aldehyde dehydrogenase family protein	D_48	not in C_36; in D_36; in D_48	down	unique change	-3.93029	0.0343219	31.5226
MAFF303099	WP_010911095.1	WP_010911095.1	MULTISPECIES: accessory factor UbiK family protein	D_48	in C_36; in D_36; in D_48	down	unique change	-4.01602	0.0439731	30.8361
MAFF303099	WP_010915210.1	WP_010915210.1	MULTISPECIES: porin family protein	D_48	in C_36; in D_36; in D_48	down	unique change	-4.23055	0.0160051	31.9017
MAFF303099	WP_044550693.1	yghU	glutathione-dependent disulfide-bond oxidoreductase	D_48	not in C_36; in D_36; in D_48	down	unique change	-4.26973	0.0201057	30.7423
MAFF303099	WP_010909204.1	WP_010909204.1	MULTISPECIES: NADH:ubiquinone oxidoreductase subunit NDUFA12	D_48	in C_36; in D_36; in D_48	down	unique change	-4.2943	0.0214558	30.7465
MAFF303099	WP_010914935.1	rfbC	MULTISPECIES: dTDP-4-dehydrorhamnose 3,5-epimerase	D_48	not in C_36; in D_36; in D_48	down	unique change	-4.57741	0.00654743	30.0376
MAFF303099	WP_010913082.1	WP_010913082.1	glycoside hydrolase family 16 protein	D_48	not in C_36; in D_36; in D_48	down	unique change	-4.62885	0.0156384	29.9555
MAFF303099	WP_010914955.1	cysD	MULTISPECIES: sulfate adenylyltransferase subunit CysD	D_48	not in C_36; in D_36; in D_48	down	unique change	-4.65964	0.0408381	31.7296
MAFF303099	WP_032929569.1	mltG	MULTISPECIES: endolytic transglycosylase MltG	D_48	not in C_36; in D_36; in D_48	down	unique change	-5.07314	0.0494286	32.7428
MAFF303099	WP_010913014.1	WP_010913014.1	Re/Si-specific NAD(P)(+) transhydrogenase subunit alpha	D_48	in C_36; in D_36; in D_48	down	down in all light conditions (C_36 and D_48)	-5.51366	0.0160051	29.856
MAFF303099	WP_010912461.1	WP_010912461.1	saccharopine dehydrogenase family protein	D_48	not in C_36; in D_36; in D_48	down	unique change	-5.62343	0.0414861	30.3498
MAFF303099	WP_010909559.1	WP_010909559.1	MULTISPECIES: cell envelope integrity EipB family protein	D_48	in C_36; in D_36; in D_48	down	unique change	-5.68676	0.0429984	32.5429
MAFF303099	WP_010912937.1	ahcY	MULTISPECIES: adenosylhomocysteinase	D_48	in C_36; in D_36; in D_48	down	down in both diurnal conditions (D_36 and D_48)	-6.36032	0.0171218	34.3545
