# Supplementary material for: Mono-mix strategy enables comparative proteomics of a cross-kingdom microbial symbiosis
Source: PLoS One. 2026 Jan 16;21(1):e0340253. doi: 10.1371/journal.pone.0340253 (PMC12810790; doi:10.1371/journal.pone.0340253)
Supplement: S5 Table — (XLSX) [file pone.0340253.s011.xlsx]

## Sheet: Legend
S5 Table. Algal and bacterial protein abundances under various interaction regimes at the end of the night determined using the mono-mix strategy with and without sample fractionation; related to Figs 4 and 5.
This dataset contains protein abundance data for the 6 samples that were analyzed unfractionated or fractionated into 12 fractions by LC-MS/MS proteomics in the mono-mix experiment (Sample Set 2 with fractionation). Data are shown for all proteins that had at least two unique peptides detected in at least two of three biological replicates in any condition. Abundances are provided as MASIC values…
S5A_Set2FracMASIC
Column Heading	Description
Genome	Which genome the protein mapped to: C. reinhardtii (Cre v06) or M. japonicum (MAFF303099).
GeneID	Gene identifier.
GeneSymbol	Gene symbol.
Defline	Gene description.
D_Mix_36_A_01	Protein abundance (MASIC) in the C. reinhardtii + M. japonicum mono-mix control culture incubated in diurnal light and sampled at the end of the night, 36 h after inoculation (biological replicate A).
D_Mix_36_B_02	Protein abundance (MASIC) in the C. reinhardtii + M. japonicum mono-mix control culture incubated in diurnal light and sampled at the end of the night, 36 h after inoculation (biological replicate B).
D_Mix_36_C_03	Protein abundance (MASIC) in the C. reinhardtii + M. japonicum mono-mix control culture incubated in diurnal light and sampled at the end of the night, 36 h after inoculation (biological replicate C).
D_CrMl_36_A_04	Protein abundance (MASIC) in the C. reinhardtii + M. japonicum coculture incubated in diurnal light and sampled at the end of the night, 36 h after inoculation (biological replicate A).
D_CrMl_36_B_05	Protein abundance (MASIC) in the C. reinhardtii + M. japonicum coculture incubated in diurnal light and sampled at the end of the night, 36 h after inoculation (biological replicate B).
D_CrMl_36_C_06	Protein abundance (MASIC) in the C. reinhardtii + M. japonicum coculture incubated in diurnal light and sampled at the end of the night, 36 h after inoculation (biological replicate C).
D_Mix_36_A_01_Combined	Protein abundance (MASIC) in the C. reinhardtii + M. japonicum mono-mix control culture incubated in diurnal light and sampled at the end of the night, 36 h after inoculation (biological replicate A) run as 12 fractions with the data then combined.
D_Mix_36_B_02_Combined	Protein abundance (MASIC) in the C. reinhardtii + M. japonicum mono-mix control culture incubated in diurnal light and sampled at the end of the night, 36 h after inoculation (biological replicate B) run as 12 fractions with the data then combined.
D_Mix_36_C_03_Combined	Protein abundance (MASIC) in the C. reinhardtii + M. japonicum mono-mix control culture incubated in diurnal light and sampled at the end of the night, 36 h after inoculation (biological replicate C) run as 12 fractions with the data then combined.
D_CrMl_36_A_04_Combined	Protein abundance (MASIC) in the C. reinhardtii + M. japonicum coculture incubated in diurnal light and sampled at the end of the night, 36 h after inoculation (biological replicate A) run as 12 fractions with the data then combined.
D_CrMl_36_B_05_Combined	Protein abundance (MASIC) in the C. reinhardtii + M. japonicum coculture incubated in diurnal light and sampled at the end of the night, 36 h after inoculation (biological replicate B) run as 12 fractions with the data then combined.
D_CrMl_36_C_06_Combined	Protein abundance (MASIC) in the C. reinhardtii + M. japonicum coculture incubated in diurnal light and sampled at the end of the night, 36 h after inoculation (biological replicate C) run as 12 fractions with the data then combined.
S5B_Set2FracQuantileNormalizedMASIC
Column Heading	Description
Genome	Which genome the protein mapped to: C. reinhardtii (Cre v06) or M. japonicum (MAFF303099).
GeneID	Gene identifier.
GeneSymbol	Gene symbol.
Defline	Gene description.
D_Mix_36_A_01	Protein abundance (quantile-normalized MASIC) in the C. reinhardtii + M. japonicum mono-mix control culture incubated in diurnal light and sampled at the end of the night, 36 h after inoculation (biological replicate A).
D_Mix_36_B_02	Protein abundance (quantile-normalized MASIC) in the C. reinhardtii + M. japonicum mono-mix control culture incubated in diurnal light and sampled at the end of the night, 36 h after inoculation (biological replicate B).
D_Mix_36_C_03	Protein abundance (quantile-normalized MASIC) in the C. reinhardtii + M. japonicum mono-mix control culture incubated in diurnal light and sampled at the end of the night, 36 h after inoculation (biological replicate C).
D_CrMl_36_A_04	Protein abundance (quantile-normalized MASIC) in the C. reinhardtii + M. japonicum coculture incubated in diurnal light and sampled at the end of the night, 36 h after inoculation (biological replicate A).
D_CrMl_36_B_05	Protein abundance (quantile-normalized MASIC) in the C. reinhardtii + M. japonicum coculture incubated in diurnal light and sampled at the end of the night, 36 h after inoculation (biological replicate B).
D_CrMl_36_C_06	Protein abundance (quantile-normalized MASIC) in the C. reinhardtii + M. japonicum coculture incubated in diurnal light and sampled at the end of the night, 36 h after inoculation (biological replicate C).
D_Mix_36_A_01_Combined	Protein abundance (quantile-normalized MASIC) in the C. reinhardtii + M. japonicum mono-mix control culture incubated in diurnal light and sampled at the end of the night, 36 h after inoculation (biological replicate A) run as 12 fractions with the data then combined.
D_Mix_36_B_02_Combined	Protein abundance (quantile-normalized MASIC) in the C. reinhardtii + M. japonicum mono-mix control culture incubated in diurnal light and sampled at the end of the night, 36 h after inoculation (biological replicate B) run as 12 fractions with the data then combined.
D_Mix_36_C_03_Combined	Protein abundance (quantile-normalized MASIC) in the C. reinhardtii + M. japonicum mono-mix control culture incubated in diurnal light and sampled at the end of the night, 36 h after inoculation (biological replicate C) run as 12 fractions with the data then combined.
D_CrMl_36_A_04_Combined	Protein abundance (quantile-normalized MASIC) in the C. reinhardtii + M. japonicum coculture incubated in diurnal light and sampled at the end of the night, 36 h after inoculation (biological replicate A) run as 12 fractions with the data then combined.
D_CrMl_36_B_05_Combined	Protein abundance (quantile-normalized MASIC) in the C. reinhardtii + M. japonicum coculture incubated in diurnal light and sampled at the end of the night, 36 h after inoculation (biological replicate B) run as 12 fractions with the data then combined.
D_CrMl_36_C_06_Combined	Protein abundance (quantile-normalized MASIC) in the C. reinhardtii + M. japonicum coculture incubated in diurnal light and sampled at the end of the night, 36 h after inoculation (biological replicate C) run as 12 fractions with the data then combined.

## Sheet: S5A_Set2FracMASIC
Genome	GeneID	GeneSymbol	Defline	D_Mix_36_A_01	D_Mix_36_B_02	D_Mix_36_C_03	D_CrMl_36_A_04	D_CrMl_36_B_05	D_CrMl_36_C_06	D_Mix_36_A_01_Combined	D_Mix_36_B_02_Combined	D_Mix_36_C_03_Combined	D_CrMl_36_A_04_Combined	D_CrMl_36_B_05_Combined	D_CrMl_36_C_06_Combined
Cre v06	Cre01.g000050	RWP14	RWP-RK transcription factor	NA	25.4056	32.6053	27.0117	26.6831	27.1487	29.8195	30.432	30.2556	29.529	29.5566	29.156
Cre v06	Cre01.g000100	Cre01.g000100		NA	NA	NA	NA	NA	NA	30.2774	29.2785	28.7218	29.3743	27.3809	25.8869
Cre v06	Cre01.g000200	Cre01.g000200	Esterase, SGNH hydrolase-type	NA	NA	NA	NA	NA	NA	27.9528	28.3877	NA	28.6766	29.9534	NA
Cre v06	Cre01.g000250	Cre01.g000250	Predicted SNARE-associated Golgi protein	NA	NA	NA	NA	NA	NA	28.6946	29.7924	28.8429	29.6166	29.4396	29.4753
Cre v06	Cre01.g000300	CGI58	Esterase/lipase/thioesterase	29.0322	30.3465	29.2659	29.3321	30.4894	27.2542	32.8463	32.6585	33.1057	32.6075	33.3881	32.5859
Cre v06	Cre01.g000350	Cre01.g000350	possible oxidoreductase	35.4897	35.6603	35.8787	35.4061	34.687	34.8372	38.7303	39.3242	38.6552	38.8743	38.9005	39.0401
Cre v06	Cre01.g000400	Cre01.g000400	Arabinose chain extension enzyme like protein 3	29.2959	29.49	29.7515	27.1503	29.7429	29.8103	30.7238	31.1683	32.2521	31.0816	32.4921	32.7987
Cre v06	Cre01.g000450	Cre01.g000450	Arabinose chain extension enzyme like protein 2	NA	NA	NA	NA	NA	NA	28.6862	30.4174	NA	29.4324	29.5856	28.5231
Cre v06	Cre01.g000500	Cre01.g000500	Arabinose chain extension enzyme like protein 5	NA	NA	NA	NA	NA	NA	NA	NA	NA	NA	24.1877	25.3631
Cre v06	Cre01.g000600	Cre01.g000600	Predicted WD-4 repeat family protein / notchless protein, putative	25.4072	27.068	26.2578	NA	25.9356	28.5144	32.7476	32.3205	32.0031	31.751	32.7065	32.3715
Cre v06	Cre01.g000650	AMX2	Copper amine oxidase	30.9213	30.4192	29.7065	NA	30.0316	30.2314	34.0118	34.356	32.8579	33.6696	33.7839	33.5034
Cre v06	Cre01.g000700	Cre01.g000700	zinc finger protein	NA	NA	NA	NA	NA	NA	28.2171	29.1154	28.3698	28.8055	28.3214	29.3109
Cre v06	Cre01.g000750	Cre01.g000750	zinc finger protein	NA	NA	NA	NA	NA	NA	26.7739	28.3436	NA	NA	NA	NA
Cre v06	Cre01.g000800	CGL136	Conserved in the Green Lineage	27.3739	27.9187	28.292	NA	NA	NA	31.7384	31.7528	32.1936	31.5985	30.65	30.038
Cre v06	Cre01.g000850	CPLD38	cytochrome b6f biogenesis protein	30.7949	32.0358	32.0751	31.1961	31.484	32.0271	34.316	34.3366	34.1451	34.4389	34.6123	34.8769
Cre v06	Cre01.g000900	CPLD20	Conserved in the Plant Lineage and Diatoms	35.4018	36.2758	35.1788	35.3222	34.4972	35.7964	38.7516	39.1993	39.0808	39.0884	39.0388	38.4034
Cre v06	Cre01.g001100	Cre01.g001100		35.9167	37.729	36.0731	35.1187	35.4488	35.2167	38.7936	38.6866	38.9766	38.7912	38.7287	38.663
Cre v06	Cre01.g001150	Cre01.g001150		NA	NA	NA	NA	NA	NA	NA	30.0826	28.4311	28.4684	28.9447	29.9484
Cre v06	Cre01.g001200	Cre01.g001200	Mitogen-Activated Protein Kinase Kinase Kinase	NA	NA	NA	NA	NA	NA	27.7088	27.9036	25.699	23.965	27.4571	26.4868
Cre v06	Cre01.g001350	Cre01.g001350	ABC transporter	NA	NA	NA	NA	NA	NA	26.602	NA	26.0041	NA	26.9426	27.5361
Cre v06	Cre01.g001400	Cre01.g001400	Zinc-metallopeptidase-like protein	NA	NA	NA	NA	NA	NA	28.0396	26.9394	26.8481	29.605	28.6222	34.0564
Cre v06	Cre01.g001450	Cre01.g001450	Predicted protein	NA	NA	NA	NA	NA	NA	31.4339	31.1777	30.0735	28.8692	29.7709	28.5402
Cre v06	Cre01.g001501	RAA11	psaA mRNA trans-splicing factor of subcomplex I	NA	NA	NA	NA	NA	NA	30.1503	30.6465	29.8774	30.6184	30.0413	30.1033
Cre v06	Cre01.g001550	CIF3	Chloroplast translation initiation factor 3	31.7311	31.4932	32.5266	32.691	31.9082	32.5176	35.149	35.125	34.937	35.2361	35.068	34.3967
Cre v06	Cre01.g001600	Cre01.g001600	Predicted protein containing BTB/POZ fold domain (involved in protein binding)	29.0994	28.2711	28.2993	27.9603	29.3502	28.3903	32.4899	33.1664	32.4597	32.3029	32.3211	32.1369
Cre v06	Cre01.g001650	Cre01.g001650	Predicted ankryin-repeat containing protein	29.0933	29.1624	NA	NA	NA	NA	32.8379	32.6721	32.4783	33.2715	32.6382	32.1544
Cre v06	Cre01.g001657	PF22	Dynein Assembly factor PF22	29.7261	30.2656	30.3196	29.4665	28.959	30.6703	33.1777	32.6597	32.8064	33.0732	32.933	32.9054
Cre v06	Cre01.g001678	Cre01.g001678		27.5589	25.5601	30.0789	NA	NA	NA	32.9116	33.4036	33.3241	33.6266	32.3707	33.1768
Cre v06	Cre01.g001750	TIG1	chloroplast trigger factor	34.1722	34.4756	34.5009	34.9366	34.8204	35.1026	37.2877	37.2922	37.289	36.9077	37.6213	37.4834
Cre v06	Cre01.g001800	FAP403	Flagellar Associated Protein 403	NA	NA	NA	NA	NA	NA	31.6949	31.8871	31.8488	31.9896	32.0238	32.1199
Cre v06	Cre01.g001950	Cre01.g001950	Predicted protein with 3-phosphoshikimate1-carboxyvinyltransferase core domain	NA	NA	NA	NA	NA	NA	28.8595	28.9775	28.4281	29.0985	29.0052	27.9888
Cre v06	Cre01.g002050	Cre01.g002050	Acid phosphatase	30.1051	30.8138	29.9789	29.6909	31.7141	28.6283	32.721	33.321	33.5122	33.5003	33.4628	33.2061
Cre v06	Cre01.g002100	Cre01.g002100		NA	NA	NA	NA	NA	NA	30.197	31.7298	29.7498	30.2079	31.5669	29.8647
Cre v06	Cre01.g002200	RPB6	Subunit of DNA-directed RNA polymerase	NA	NA	NA	NA	NA	NA	NA	NA	NA	29.986	29.581	NA
Cre v06	Cre01.g002201	Cre01.g002201		26.5919	23.1886	27.9263	NA	NA	NA	29.762	31.2756	30.5804	29.4477	29.1887	30.5152
Cre v06	Cre01.g002250	Cre01.g002250	Histone acetyltransferase	30.5883	30.9741	30.6846	31.0801	31.261	28.9564	33.118	33.1347	32.7474	32.5882	33.2756	32.6796
Cre v06	Cre01.g002300	CYN19B	Cyclophilin 19-2	38.3117	38.4391	38.5737	38.6917	38.3049	39.041	40.6997	41.062	41.1372	41.0233	41.0649	41.4868
Cre v06	Cre01.g002350	NAE1	RUB1/NEDD8 E1 activating enzyme	32.1352	32.0094	30.3912	31.5265	30.9404	31.7673	34.8403	34.5742	34.4996	34.725	34.5126	34.6564
Cre v06	Cre01.g002400	Cre01.g002400	Putative triacylglycerol lipase	36.2785	36.484	36.5088	34.7751	33.8197	34.1973	36.2142	36.3642	36.3706	35.9936	35.9641	36.0172
Cre v06	Cre01.g002500	COP21	Chlamyopsin 2/1	37.2122	37.0568	37.1098	35.9612	37.1969	35.9483	40.0783	40.5562	40.0084	40.2059	40.4461	40.5192
Cre v06	Cre01.g002550	FAP335	Kinase-like Flagellar Associated Protein 335	27.8974	28.4832	27.8951	28.3859	28.0258	NA	32.0011	32.4431	31.6555	32.152	32.2697	32.3305
Cre v06	Cre01.g002700	Cre01.g002700		NA	NA	NA	NA	NA	NA	30.0026	29.9087	33.361	29.8986	30.5423	28.1959
Cre v06	Cre01.g002787	Cre01.g002787	Scavenger receptor cysteine-rich protein	NA	NA	NA	NA	NA	NA	30.2229	21.2711	27.9331	25.934	30.277	29.167
Cre v06	Cre01.g002950	Cre01.g002950		30.8384	30.3254	29.7225	31.7038	30.3946	31.1581	33.7714	34.0803	33.2667	32.8804	33.3701	33.757
Cre v06	Cre01.g003050	SEC8	Component of the Exocyst Complex	NA	NA	NA	NA	NA	NA	29.1974	30.6619	30.5365	34.2166	28.6247	29.3726
Cre v06	Cre01.g003150	Cre01.g003150	protein of unknown function	NA	NA	NA	NA	NA	NA	29.8584	29.8431	29.2887	28.1456	29.288	28.6271
Cre v06	Cre01.g003200	Cre01.g003200		30.2048	NA	30.3931	27.5553	29.4307	NA	30.9215	31.0067	29.1991	31.2359	32.7024	31.4275
Cre v06	Cre01.g003376	Cre01.g003376		31.7791	32.3279	32.1821	30.772	32.0617	31.1782	35.6339	35.3327	34.8426	35.7882	35.5929	35.4961
Cre v06	Cre01.g003450	Cre01.g003450		NA	NA	NA	NA	NA	NA	29.4948	29.7852	29.8475	29.3089	26.8829	29.3709
Cre v06	Cre01.g003463	Cre01.g003463		NA	NA	NA	24.5156	26.4653	NA	32.492	32.7535	33.175	32.4232	35.2726	32.1795
Cre v06	Cre01.g003487	Cre01.g003487		NA	NA	NA	NA	NA	NA	32.1595	32.8123	34.371	34.8394	34.3428	32.6119
Cre v06	Cre01.g003500	Cre01.g003500		29.9285	28.5675	28.4996	28.0572	26.9346	NA	33.3053	32.3005	31.6488	31.5309	33.4379	33.2241
Cre v06	Cre01.g003516	Cre01.g003516		NA	NA	NA	NA	NA	NA	32.1933	29.7739	28.4151	28.5695	27.7117	27.3476
Cre v06	Cre01.g003524	Cre01.g003524		NA	NA	NA	NA	NA	NA	28.7085	29.0967	29.6679	29.9285	29.0255	29.1976
Cre v06	Cre01.g003550	Cre01.g003550		NA	NA	NA	NA	NA	NA	29.4072	29.9941	28.822	29.3706	31.2198	30.4601
Cre v06	Cre01.g003850	CYP747A1	Cytochrome P450, CYP197 superfamily	NA	NA	NA	NA	NA	NA	29.1712	34.1368	26.1317	NA	34.2976	27.4437
Cre v06	Cre01.g004000	Cre01.g004000		33.8301	34.1628	34.1312	33.8865	34.0281	34.4749	37.2838	37.2289	36.9072	37.3142	37.1059	37.1596
Cre v06	Cre01.g004124	Cre01.g004124		NA	NA	NA	NA	NA	NA	NA	NA	NA	28.7628	34.3915	25.1583
Cre v06	Cre01.g004157	Cre01.g004157		NA	25.6993	23.3227	NA	NA	NA	NA	NA	NA	NA	NA	NA
Cre v06	Cre01.g004200	Cre01.g004200		NA	NA	NA	NA	NA	NA	29.5184	31.7636	31.6339	32.9808	31.9567	31.0238
Cre v06	Cre01.g004250	TCTEX1	Flagellar inner arm dynein light chain	NA	NA	NA	NA	NA	NA	34.7152	35.0279	34.418	35.7135	35.0208	34.6556
Cre v06	Cre01.g004300	ASN1	Asparagine synthase	36.9171	36.7373	36.3488	36.3193	36.3649	36.6486	39.8082	40.1109	39.2999	39.3562	39.8296	39.5687
Cre v06	Cre01.g004350	HLM1	Histone-lysine N-methyltransferase	33.6142	33.6655	33.8297	33.0561	32.8963	33.4874	37.1432	37.148	37.0727	36.7971	36.8006	36.9265
Cre v06	Cre01.g004400	Cre01.g004400	Expressed protein of unknown function	30.9305	31.6709	31.6341	30.9402	30.7124	29.5791	34.7104	35.2789	34.0437	34.1115	33.981	33.9849
Cre v06	Cre01.g004450	CPLD42	conserved expressed membrane protein	33.3149	34.3965	33.4783	33.6293	32.9408	33.1931	36.2712	37.2531	36.6451	36.37	37.2269	37.0586
Cre v06	Cre01.g004500	LEU1L	Isopropylmalate dehydratase, large subunit	36.4896	36.7048	36.1708	36.4003	36.3705	36.5957	39.4001	39.9939	39.4593	39.5801	39.5327	39.7541
Cre v06	Cre01.g004550	FAP190	Flagellar Associated Protein 190	25.8827	26.7627	30.9747	29.5449	28.1306	29.4882	32.1747	32.5552	33.4525	32.6722	32.9284	32.1998
Cre v06	Cre01.g004600	RWP12	RWP-RK transcription factor	27.8062	25.3058	NA	NA	NA	NA	29.7888	29.4222	30.0571	30.5446	31.1889	29.3403
Cre v06	Cre01.g004651	Cre01.g004651		NA	NA	NA	NA	NA	NA	32.8504	32.8609	33.2756	33.2052	33.5818	33.0765
Cre v06	Cre01.g004750	Cre01.g004750		28.1492	28.6224	32.4459	23.9224	28.6355	NA	31.412	32.0075	31.214	32.2845	32.8022	30.9067
Cre v06	Cre01.g004800	Cre01.g004800		NA	NA	NA	NA	NA	NA	28.0425	24.8862	28.8499	29.9181	27.9287	28.3999
Cre v06	Cre01.g004850	Cre01.g004850	Transcription elongation factor	NA	NA	NA	NA	NA	NA	28.9734	26.8642	NA	26.7939	27.5478	28.2112
Cre v06	Cre01.g004900	Cre01.g004900	Similar to Putatative Protease/Amidase	34.3505	34.6399	34.9068	33.6835	33.3009	34.1056	37.257	37.4264	37.5142	36.9689	36.6388	36.7113
Cre v06	Cre01.g004950	Cre01.g004950	Conserved Protein with Putative intracellular protease/amidase domain	34.6164	34.9864	34.7229	33.6404	34.4321	33.9238	37.9132	37.8348	37.9665	38.2633	37.9855	37.9189
Cre v06	Cre01.g005001	CPLD9	Conserved in the Plant Lineage and Diatoms	NA	NA	NA	NA	NA	NA	28.9405	30.7848	30.2062	NA	30.1597	29.9054
Cre v06	Cre01.g005050	Cre01.g005050		34.578	35.0306	35.1815	33.852	35.3242	34.5685	37.6523	37.9878	37.0117	37.7016	37.245	37.2462
Cre v06	Cre01.g005100	Cre01.g005100		NA	NA	NA	NA	NA	NA	26.8471	26.5422	NA	NA	NA	NA
Cre v06	Cre01.g005150	SGA1	Serine glyoxylate aminotransferase	35.5104	35.2193	35.1598	35.1151	35.3522	35.3213	38.3472	38.2091	38.7415	38.3475	38.1817	38.2516
Cre v06	Cre01.g005200	Cre01.g005200	Putative triacylglycerol lipase	28.0581	26.3698	26.2916	32.2358	33.5772	31.6395	33.1255	32.9525	31.8968	35.5912	35.206	35.0475
Cre v06	Cre01.g005450	RSP10	Radial spoke protein 10	31.1572	31.398	31.4675	32.0412	31.3148	32.3137	34.7147	34.1038	34.1342	32.6058	33.7818	34.4819
Cre v06	Cre01.g005500	Cre01.g005500		29.8356	28.9326	29.2367	29.5982	35.0283	29.2027	34.3867	35.57	36.7894	37.4031	35.1685	36.8011
Cre v06	Cre01.g005550	Cre01.g005550	ARF-like GTPase	NA	NA	NA	NA	NA	NA	29.7126	27.3515	28.9502	NA	28.8203	26.955
Cre v06	Cre01.g005600	FDX8	Ferredoxin	NA	NA	NA	NA	NA	NA	25.116	NA	30.2811	27.4178	27.9747	26.8679
Cre v06	Cre01.g005701	Cre01.g005701		25.948	23.9506	NA	NA	NA	NA	NA	NA	NA	25.4491	25.2492	24.614
Cre v06	Cre01.g005813	POB31	Proteome of basal body 31	32.5883	32.9661	33.2307	32.0344	32.2459	30.9653	35.0797	35.5383	35.0616	34.9115	35.612	35.0455
Cre v06	Cre01.g005850	FAP23	Cobalamin adenosyltransferase	34.2781	34.1298	34.4912	33.808	33.8292	33.7731	37.3767	37.4219	37.1877	36.7745	36.3491	36.0652
Cre v06	Cre01.g005900	Cre01.g005900		NA	NA	NA	NA	NA	NA	31.2767	32.4543	30.8913	33.8913	31.6548	31.4945
Cre v06	Cre01.g005950	Cre01.g005950		31.9719	32.5271	32.064	32.1242	32.2228	32.4229	36.1517	35.6639	36.1601	35.8463	35.8964	35.3097
Cre v06	Cre01.g006050	LF3	Long Flagella protein 3	NA	NA	NA	NA	NA	NA	31.5004	32.2325	30.6075	30.0457	31.3013	30.1348
Cre v06	Cre01.g006100	FDX7	Ferredoxin	28.9291	30.0947	29.164	NA	NA	NA	NA	NA	NA	30.0138	30.4441	28.5487
Cre v06	Cre01.g006150	Cre01.g006150	Putative chloroplast translation peptide-chain release factor 3	24.6844	NA	24.8082	NA	23.8212	24.745	31.6682	32.3185	31.4885	31.7583	32.1791	31.6967
Cre v06	Cre01.g006950	FBA1	Fructose-1,6-bisphosphate aldolase	34.4255	34.3275	33.8887	33.4308	33.8046	33.9218	36.9443	37.0968	36.8159	36.7943	36.9664	36.7033
Cre v06	Cre01.g007000	Cre01.g007000	ABC transporter, half	NA	NA	NA	NA	NA	NA	28.6279	28.0692	26.2826	28.7584	28.8479	26.4277
Cre v06	Cre01.g007051	RPL40	Cytosolic 80S ribosomal protein L40, ubiquitin fusion	NA	35.4124	35.4116	35.6683	NA	35.7607	39.6618	39.756	38.2692	39.2251	37.9638	39.4945
Cre v06	Cre01.g007150	Cre01.g007150		NA	NA	NA	NA	NA	NA	32.2442	32.1719	30.649	30.9754	30.6165	33.4952
Cre v06	Cre01.g007200	Cre01.g007200		NA	NA	NA	NA	NA	NA	31.7527	32.1443	32.118	31.0409	32.2434	32.6323
Cre v06	Cre01.g007300	Cre01.g007300		NA	25.0532	27.3424	NA	NA	NA	29.9128	30.8762	31.1646	28.6356	29.1127	27.6029
Cre v06	Cre01.g007500	Cre01.g007500	Sodium:solute symporter	NA	NA	NA	NA	NA	NA	NA	NA	NA	26.0294	NA	24.9798
Cre v06	Cre01.g007550	Cre01.g007550	GT90 family protein 1	NA	NA	NA	25.6166	27.3163	NA	29.1896	28.9853	NA	29.1844	28.5492	22.7608
Cre v06	Cre01.g007600	Cre01.g007600		33.8089	32.4971	33.9607	32.4636	33.3121	33.5452	36.9758	37.1633	36.5419	36.3587	36.8211	36.3015
Cre v06	Cre01.g007651	Cre01.g007651	RNA pseudouridine synthase	31.7151	31.492	30.2944	32.9066	27.8753	30.0014	35.4679	35.1252	34.9574	34.9338	34.6603	34.9883
Cre v06	Cre01.g007700	Cre01.g007700		35.5887	34.9383	35.3106	35.7817	35.1919	35.6877	37.4608	37.814	37.6586	37.4762	37.5303	37.5632
Cre v06	Cre01.g007737	FBT1	Folate/pteridine transporter 1	NA	NA	NA	NA	NA	NA	NA	28.4008	25.5274	25.781	26.3551	27.3466
Cre v06	Cre01.g007774	Cre01.g007774		33.289	32.6817	32.887	31.4288	31.2531	31.2821	36.0158	35.9741	35.8788	35.8853	36.2298	35.7226
Cre v06	Cre01.g007811	Cre01.g007811		25.7507	24.6	26.1161	23.7899	25.0635	26.9275	31.9281	32.7759	32.2451	31.8136	33.0272	32.8466
Cre v06	Cre01.g007850	NUO18	NADH:ubiquinone oxidoreductase subunit	32.9838	33.728	33.0728	32.5439	32.0593	32.5673	35.2712	36.1471	34.8631	35.0363	34.68	34.8246
Cre v06	Cre01.g007901	Cre01.g007901		NA	NA	NA	NA	NA	NA	29.8614	29.1453	28.4579	NA	31.8722	28.1299
Cre v06	Cre01.g007950	CYP55B1	Cytochrome P450, CYP55 superfamily, CYP55A family	NA	NA	NA	NA	NA	NA	29.8634	29.2161	27.1469	29.6047	31.752	32.2145
Cre v06	Cre01.g008000	Cre01.g008000		29.9776	30.4347	28.4571	27.3181	30.175	29.7483	34.4171	35.5186	34.0203	32.8865	32.1946	34.0826
Cre v06	Cre01.g008051	Cre01.g008051		23.7989	28.0195	27.3811	28.315	NA	29.1137	31.6622	33.0275	32.2368	32.5594	32.4681	31.4836
Cre v06	Cre01.g008100	Cre01.g008100		NA	NA	NA	NA	NA	NA	29.4152	NA	24.818	NA	27.0839	27.0822
Cre v06	Cre01.g008150	RPK1	RNA-polymerase-subunit kinase	NA	NA	NA	NA	NA	NA	29.5463	29.732	29.7089	30.1647	29.9051	29.1133
Cre v06	Cre01.g008450	Cre01.g008450		NA	NA	NA	NA	NA	NA	29.7497	29.1102	29.5661	30.4826	30.0768	29.5882
Cre v06	Cre01.g008500	Cre01.g008500		27.7556	28.4037	32.1683	NA	NA	NA	33.3872	33.2979	33.305	33.0574	33.6891	32.9186
Cre v06	Cre01.g008550	Cre01.g008550		28.5387	28.44	28.0091	25.5614	28.6406	30.1422	32.8538	33.4341	34.0225	34.1856	34.613	34.2009
Cre v06	Cre01.g008600	Cre01.g008600		NA	NA	NA	NA	NA	NA	29.3387	28.9621	28.4463	28.3142	28.3002	28.1031
Cre v06	Cre01.g008850	Cre01.g008850	Histone-lysine N-methyltransferase	30.5264	29.6711	29.0184	NA	22.418	27.6554	33.9371	34.1258	33.7003	34.1915	33.6497	33.9196
Cre v06	Cre01.g008891	Cre01.g008891		NA	NA	NA	NA	NA	NA	29.5999	30.8443	30.9823	30.9079	30.8092	31.0264
Cre v06	Cre01.g009200	POB29	Proteome of basal body 29	NA	NA	NA	NA	NA	NA	29.057	29.1062	28.5934	28.8344	29.8837	28.7846
Cre v06	Cre01.g009250	TOP2	DNA topoisomerase II	NA	NA	NA	NA	NA	NA	29.9635	31.1917	28.6089	30.294	32.2803	30.7332
Cre v06	Cre01.g009300	Cre01.g009300		31.5006	31.6876	31.6031	31.3434	31.2605	30.7581	34.7407	34.7222	34.8118	34.9704	35.6475	35.422
Cre v06	Cre01.g009350	AIH2	Agmatine iminohydrolase	25.1373	24.6766	21.5481	NA	NA	NA	28.0257	29.9512	27.655	29.6338	28.4946	27.2675
Cre v06	Cre01.g009450	Cre01.g009450	DnaJ-like protein	NA	NA	NA	NA	NA	NA	29.1201	25.801	NA	NA	NA	NA
Cre v06	Cre01.g009550	Cre01.g009550	N-acetyltransferase	NA	NA	NA	NA	NA	NA	30.2832	33.3741	31.5474	31.266	32.1276	34.105
Cre v06	Cre01.g009575	Cre01.g009575		NA	NA	NA	NA	NA	NA	24.7383	26.8627	NA	NA	NA	NA
Cre v06	Cre01.g009700	Cre01.g009700	Phosphoprotein phosphatase 2C-related	NA	NA	NA	NA	NA	NA	34.0998	34.0586	33.1996	33.4447	33.0535	33.0902
Cre v06	Cre01.g009731	Cre01.g009731		NA	NA	NA	NA	NA	NA	NA	NA	NA	22.521	28.0152	NA
Cre v06	Cre01.g009850	Cre01.g009850		NA	NA	NA	NA	NA	NA	31.7555	31.4345	32.1806	32.2372	31.3713	31.2147
Cre v06	Cre01.g009900	Cre01.g009900	Chloroplast DnaJ-like protein 3	31.1119	31.2324	30.0849	27.8988	30.7121	29.7302	30.8449	30.7984	30.7174	30.7531	32.6441	30.0079
Cre v06	Cre01.g009950	NEP1	NEP1-like protein	30.9931	31.1291	31.5938	31.4794	31.6641	31.0544	33.6684	34.5308	34.3377	34.0483	34.2647	34.6602
Cre v06	Cre01.g010000	Cre01.g010000	Mitogen-Activated Protein Kinase	31.1222	31.0956	31.7198	33.2676	32.5028	33.6001	34.8489	34.8748	34.7407	34.5371	34.5796	34.7485
Cre v06	Cre01.g010050	Cre01.g010050		NA	NA	NA	NA	NA	NA	28.9201	29.5071	28.4974	28.7828	30.015	28.9267
Cre v06	Cre01.g010100	Cre01.g010100	N-acetyltransferase	29.1889	30.5203	30.858	NA	NA	NA	32.3107	32.4023	32.0634	31.852	32.9304	30.8991
Cre v06	Cre01.g010150	Cre01.g010150		NA	NA	NA	NA	NA	NA	29.4987	31.0347	28.0908	30.9425	29.3193	27.1988
Cre v06	Cre01.g010250	Cre01.g010250	Phosphoprotein phosphatase 2C-related	28.232	31.9112	30.4917	27.606	NA	27.6984	35.2134	35.1438	37.0048	35.2876	34.3011	35.455
Cre v06	Cre01.g010350	LIPB1	Lipoate protein ligase B	NA	NA	NA	NA	NA	NA	28.8308	31.0087	30.8216	30.9622	29.6967	29.0034
Cre v06	Cre01.g010400	FAP380	Flagellar Associated Membrane Protein 380	32.1126	33.8132	32.1767	32.8795	32.495	33.1264	36.0858	36.2626	36.0337	35.0814	35.7506	36.0887
Cre v06	Cre01.g010450	Cre01.g010450		29.5438	30.232	29.8507	29.2554	29.986	28.8309	31.2	31.1968	32.7139	33.0524	30.9342	33.2406
Cre v06	Cre01.g010550	Cre01.g010550	Haloalkane dehalogenase-like hydrolase	NA	NA	NA	NA	NA	NA	33.2044	32.7548	33.1081	33.4368	32.913	33.0276
Cre v06	Cre01.g010650	Cre01.g010650		NA	NA	NA	29.7289	29.8657	29.4876	32.7897	32.9433	32.4619	32.8325	32.9616	32.7702
Cre v06	Cre01.g010700	SYP2	Endosomal Qa-SNARE protein, Syntaxin7/Syx7/Pep12/Syp2-family (Qa.III.b)	31.9875	32.9964	32.1497	31.3268	33.8627	31.3088	35.0091	36.7458	34.8825	34.7983	35.0806	34.5672
Cre v06	Cre01.g010750	Cre01.g010750	RegA/Rls-like protein	30.1082	30.5165	30.6602	30.2464	31.6964	NA	32.1922	32.4738	32.513	32.2651	32.3787	32.0199
Cre v06	Cre01.g010800	Cre01.g010800		NA	NA	NA	NA	NA	NA	27.9148	24.9347	27.8759	28.0629	27.7616	27.3786
Cre v06	Cre01.g010848	Cre01.g010848		32.4967	31.6464	32.5971	31.5719	33.2152	31.7567	35.1443	35.8697	35.2186	34.0606	34.8722	34.9818
Cre v06	Cre01.g010864	Cre01.g010864	Homolog to bacterial PrfB peptide chain release factor	NA	NA	NA	NA	NA	NA	NA	26.3774	25.6905	26.5594	25.8714	NA
Cre v06	Cre01.g010880	Cre01.g010880		NA	NA	NA	NA	NA	NA	33.0152	31.4256	30.7977	30.2689	30.5647	30.0467
Cre v06	Cre01.g010900	GAPA1	Glyceraldehyde-3-Phosphate Dehydrogenase A	41.3951	41.6881	41.6381	41.9421	41.9549	42.0578	44.6197	45.1457	44.7323	45.0491	44.6783	44.8458
Cre v06	Cre01.g011000	RPL6	Cytosolic 80S ribosomal protein L6	38.8348	39.092	38.5382	36.7895	38.2843	36.9207	41.9826	41.8927	41.7647	41.8812	41.7942	41.3267
Cre v06	Cre01.g011100	Cre01.g011100	Terpenoid cylase	31.3181	31.0693	31.5338	30.8584	28.7722	31.6205	34.4319	35.6004	34.1944	34.3264	34.5537	34.7506
Cre v06	Cre01.g011200	Cre01.g011200		NA	NA	NA	NA	NA	NA	30.6498	32.5506	30.7965	30.4313	30.287	30.3397
Cre v06	Cre01.g011250	Cre01.g011250		NA	NA	NA	NA	NA	NA	30.837	31.0279	30.7667	30.868	31.6045	31.9068
Cre v06	Cre01.g011300	SCLP50	Serine carboxypeptidase	32.7795	33.3665	33.603	33.2372	33.6203	32.8368	35.2834	34.9836	36.0187	35.6569	35.1725	34.8479
Cre v06	Cre01.g011350	Cre01.g011350		NA	NA	NA	NA	NA	NA	31.1542	29.6881	27.4669	30.2842	30.2435	NA
Cre v06	Cre01.g011400	Cre01.g011400		30.3889	32.0988	32.0976	30.4694	30.3616	30.5634	34.4462	35.4312	33.5787	34.7461	33.9851	33.4353
Cre v06	Cre01.g011450	Cre01.g011450		NA	NA	NA	NA	NA	NA	31.994	32.6477	32.5926	32.8312	32.7698	32.2419
Cre v06	Cre01.g011500	RPN11	26S proteasome regulatory subunit	33.7658	33.7814	33.7447	33.5233	33.2625	33.6456	36.0276	36.0042	36.0076	35.7677	35.4297	36.1062
Cre v06	Cre01.g011550	Cre01.g011550		NA	NA	NA	NA	NA	NA	NA	NA	NA	NA	27.5307	23.8935
Cre v06	Cre01.g011600	Cre01.g011600		NA	NA	NA	NA	NA	NA	NA	NA	NA	NA	26.8604	28.8103
Cre v06	Cre01.g011750	Cre01.g011750		NA	NA	NA	NA	NA	NA	30.9234	31.2671	31.8544	34.7341	31.6293	32.4779
Cre v06	Cre01.g012150	MSRA4	Peptide methionine-S-sulfoxide reductase, msrA-type	35.2605	35.7133	35.7531	36.1685	35.9742	36.1758	38.357	38.7985	39.8784	38.1168	38.7401	39.6588
Cre v06	Cre01.g012200	Cre01.g012200		NA	NA	NA	NA	NA	NA	27.2011	28.8188	29.2393	28.0412	27.64	28.931
Cre v06	Cre01.g012300	Cre01.g012300		32.0718	31.5784	31.8703	31.5478	30.5796	31.191	34.266	33.0851	33.5513	35.2859	33.4628	34.2958
Cre v06	Cre01.g012350	Cre01.g012350		33.3463	33.6543	33.4446	33.3942	33.3561	33.8352	36.8228	37.3712	37.0946	36.9727	37.2198	36.6849
Cre v06	Cre01.g012400	Cre01.g012400		NA	NA	NA	NA	NA	NA	NA	28.561	27.2205	28.5328	28.4386	NA
Cre v06	Cre01.g012450	Cre01.g012450		33.6922	34.119	33.5891	33.3555	33.6949	33.4802	36.8113	36.9813	36.6117	37.0894	36.8083	36.794
Cre v06	Cre01.g012500	Cre01.g012500	Similar to Prenylated Rab Acceptor Protein	31.5758	32.097	31.6712	29.6895	29.2969	29.3423	34.5127	35.3341	34.6083	34.9722	34.3327	34.9196
Cre v06	Cre01.g012600	PGM2	Phosphoglucomutase 2	31.0946	31.5674	31.6762	32.1202	31.7084	32.3085	34.8944	35.3401	34.7081	34.6302	34.6317	35.842
Cre v06	Cre01.g012650	Cre01.g012650	Voltage-gated potassium channel	NA	NA	NA	NA	NA	NA	NA	NA	NA	29.8919	25.7892	25.0364
Cre v06	Cre01.g012700	Cre01.g012700	Voltage-gated potassium channel	NA	NA	NA	NA	NA	NA	NA	NA	NA	27.2486	25.3941	27.1149
Cre v06	Cre01.g012800	FAP230	Flagellar Associated Protein 230	29.7238	29.4934	30.0755	30.6563	25.7179	28.5088	32.9314	33.2082	33.1777	33.0856	32.9093	33.2781
Cre v06	Cre01.g012900	Cre01.g012900		NA	30.8937	24.7025	NA	NA	NA	31.4228	31.438	31.6159	31.5232	32.145	31.5493
Cre v06	Cre01.g013050	Cre01.g013050		27.4546	NA	27.7678	27.1287	29.3622	29.7785	32.7778	33.3433	32.805	32.8036	32.5918	32.7658
Cre v06	Cre01.g013250	Cre01.g013250		25.5861	29.5545	28.2882	27.8703	28.6263	28.9602	30.697	34.5099	30.6423	30.2138	30.311	33.4953
Cre v06	Cre01.g013300	DEG10	Deg protease	31.9004	32.4448	32.0144	31.9025	31.9654	32.0861	34.8671	36.3819	35.5209	35.3011	34.9358	35.9707
Cre v06	Cre01.g013350	Cre01.g013350		32.6632	33.2224	33.4853	33.8744	32.7099	33.9199	35.4125	35.4994	35.2006	34.6074	35.0637	34.3047
Cre v06	Cre01.g013400	PIGS1	GPI transamidase component PIG-S	NA	NA	NA	NA	NA	NA	32.561	33.0916	32.5462	33.1981	33.0193	32.2541
Cre v06	Cre01.g013450	Cre01.g013450		28.3056	NA	29.4789	31.4612	NA	30.9337	32.66	33.5329	31.6739	35.7854	33.576	32.4308
Cre v06	Cre01.g013500	Cre01.g013500		31.2251	31.2674	31.5347	29.8408	31.4991	31.9365	34.9584	35.0388	33.9685	35.0984	34.7989	34.3845
Cre v06	Cre01.g013550	Cre01.g013550		28.0772	29.5039	28.6835	NA	30.3126	29.4804	32.6314	32.5968	32.8447	32.9513	33.8858	32.5094
Cre v06	Cre01.g013600	Cre01.g013600		32.7693	34.617	33.7949	32.753	33.5464	32.6772	36.282	36.1505	36.282	35.9915	36.3945	36.419
Cre v06	Cre01.g013650	Cre01.g013650		NA	NA	NA	NA	NA	NA	31.738	32.0042	31.6876	31.4821	30.8715	30.7505
Cre v06	Cre01.g013700	VDAC1	Voltage-dependent anion-selective channel protein	37.3893	38.2198	37.9526	37.9259	37.8206	37.7438	40.7355	40.7077	40.2689	40.6904	40.4014	40.4697
Cre v06	Cre01.g013750	Cre01.g013750		NA	NA	NA	NA	NA	NA	28.9383	30.1042	28.9399	29.6651	28.2869	29.6326
Cre v06	Cre01.g013769	Cre01.g013769		NA	NA	NA	NA	NA	NA	30.1201	30.0633	27.1785	NA	NA	NA
Cre v06	Cre01.g013800	Cre01.g013800	Zinc finger containing protein	26.4893	28.5189	27.351	28.1752	27.1256	27.6739	31.8148	32.2518	31.4732	31.7893	31.9995	31.9298
Cre v06	Cre01.g013801	TCY1	Tocopherol cyclase 1	28.2412	29.2931	28.9479	26.914	28.8333	26.554	33.0469	31.9319	32.0844	32.0652	32.9937	32.1468
Cre v06	Cre01.g013850	Cre01.g013850		NA	NA	NA	NA	NA	NA	27.087	23.7075	27.1407	27.1198	NA	26.1129
Cre v06	Cre01.g014000	Cre01.g014000		31.9111	32.3598	33.1318	31.9827	31.8571	32.0322	34.5588	36.2053	34.8206	33.6933	34.8385	34.8873
Cre v06	Cre01.g014050	Cre01.g014050		32.6899	33.2394	32.6863	32.772	32.6658	33.1247	35.5103	35.5287	35.9725	35.6494	35.9242	35.4435
Cre v06	Cre01.g014150	Cre01.g014150	MATE efflux family protein	NA	NA	NA	NA	NA	NA	27.5106	27.7456	NA	NA	NA	NA
Cre v06	Cre01.g014300	Cre01.g014300		22.7428	28.8594	28.018	26.7005	25.2184	26.9415	31.8808	33.3526	32.4382	32.5964	33.8181	34.1948
Cre v06	Cre01.g014350	PRX5	Peroxiredoxin, type II	34.8644	35.1097	35.1337	35.307	35.7231	34.8038	38.3461	38.9046	37.9757	38.6971	38.23	37.8146
Cre v06	Cre01.g014450	Cre01.g014450		NA	NA	NA	NA	NA	NA	30.6978	30.8028	NA	29.5937	33.9989	34.2285
Cre v06	Cre01.g014500	Cre01.g014500	Protein tyrosine kinase	NA	NA	NA	35.85	NA	24.3637	27.4446	28.3787	29.9039	NA	NA	NA
Cre v06	Cre01.g014650	PFH5	Prolyl 4-hydroxylase 5	30.3244	31.5864	30.4592	31.4066	31.0079	30.6079	34.1091	34.4855	34.4494	34.4895	37.0007	34.411
Cre v06	Cre01.g014700	Cre01.g014700		NA	NA	NA	NA	NA	NA	31.3963	32.0794	31.1361	31.3031	31.5745	29.6137
Cre v06	Cre01.g014800	CPL21	putative MutS type 2 DNA repair protein	25.316	26.5213	NA	NA	NA	NA	30.8941	31.4802	31.1761	31.2594	31.6438	31.7349
Cre v06	Cre01.g014850	Cre01.g014850		NA	NA	NA	NA	NA	NA	NA	NA	NA	26.4161	28.7972	29.3274
Cre v06	Cre01.g014900	Cre01.g014900		NA	NA	NA	NA	NA	NA	31.1744	31.2507	31.1102	30.5468	32.2021	30.4986
Cre v06	Cre01.g014950	Cre01.g014950		31.5312	25.165	30.4463	NA	NA	NA	34.5988	35.2208	34.9698	34.9638	33.9059	34.1167
Cre v06	Cre01.g015000	NAGK1	N-acetyl-l-glutamate kinase	34.6945	34.5034	34.3115	34.9367	35.0556	35.3605	37.2462	37.3488	37.0485	37.0067	36.9361	36.9415
Cre v06	Cre01.g015050	Cre01.g015050		27.7161	26.5471	NA	27.1798	28.5134	NA	32.5396	32.2484	32.0775	32.8663	32.067	32.9275
Cre v06	Cre01.g015103	Cre01.g015103	Solute-binding protein-like adenylate cyclase	NA	NA	NA	NA	NA	NA	29.3778	29.8944	29.8043	30.0007	31.7249	29.7717
Cre v06	Cre01.g015150	Cre01.g015150		NA	NA	NA	NA	NA	NA	29.766	28.1623	NA	NA	28.0739	27.7894
Cre v06	Cre01.g015250	POLD1	DNA polymerase delta, catalytic subunit	NA	NA	NA	NA	NA	NA	27.3067	32.7464	27.3016	29.5568	29.8107	28.2949
Cre v06	Cre01.g015350	POR1	Light-dependent protochlorophyllide reductase	37.4142	37.1904	37.1975	37.6899	37.2137	37.5019	40.3325	40.5547	40.321	40.3031	40.3905	40.2989
Cre v06	Cre01.g015400	Cre01.g015400		NA	NA	NA	NA	NA	NA	27.3543	NA	24.1318	25.8531	21.0568	NA
Cre v06	Cre01.g015500	CGL91	Conserved in the Green Lineage	NA	NA	NA	NA	NA	NA	28.2135	27.3324	28.6271	28.0537	29.7933	29.0427
Cre v06	Cre01.g015550	Cre01.g015550	2-dehydro-3-deoxyglucarate aldolase	NA	NA	NA	NA	NA	NA	31.9927	31.7351	31.6883	30.3991	30.6455	30.3742
Cre v06	Cre01.g015600	Cre01.g015600		35.635	35.7473	35.5422	34.9336	34.9048	35.1857	38.2579	38.5487	38.455	38.5546	38.4388	38.6138
Cre v06	Cre01.g015650	Cre01.g015650		NA	NA	NA	NA	NA	NA	30.436	31.3145	30.8319	31.0382	30.5851	30.6517
Cre v06	Cre01.g015700	Cre01.g015700	S-adenosyl-L-methionine-dependent methyltransferase	NA	27.7216	29.0785	NA	26.4276	27.1633	32.39	32.3775	31.363	32.0742	31.4999	31.4248
Cre v06	Cre01.g015750	Cre01.g015750		32.2455	31.807	31.1051	32.3832	31.0378	31.6569	34.0807	34.2351	33.8469	33.2262	34.7794	33.8032
Cre v06	Cre01.g015850	FAP68	Flagellar Associated Protein 68	NA	NA	NA	NA	NA	NA	29.7775	30.6536	29.5126	29.4948	29.7119	28.1748
Cre v06	Cre01.g015950	CPL11	translation factor	30.6872	32.896	31.1104	31.6138	31.4762	32.2335	33.7944	33.9119	34.0924	33.9823	34.415	33.9306
Cre v06	Cre01.g016001	Cre01.g016001		NA	NA	NA	NA	NA	NA	28.3236	25.0032	NA	30.1203	27.3579	26.0026
Cre v06	Cre01.g016050	PRP8	Splicing factor, component of the U5 snRNP and of the spliceosome	35.2356	35.7399	35.6187	35.4691	35.966	35.5255	38.6172	38.7612	38.4649	38.5788	38.8151	38.5869
Cre v06	Cre01.g016150	Cre01.g016150		31.329	31.2644	27.7508	29.4597	30.1704	28.6995	35.1086	33.7239	34.774	33.3417	34.6393	34.2709
Cre v06	Cre01.g016300	Cre01.g016300	Calmodulin-like protein	34.1448	34.9848	34.4962	33.7815	34.7436	34.2604	37.1865	37.9887	37.4422	37.8549	37.7285	38.3092
Cre v06	Cre01.g016450	Cre01.g016450	SET domain protein	NA	NA	NA	NA	NA	NA	27.7667	28.4562	28.8297	NA	NA	NA
Cre v06	Cre01.g016500	Cre01.g016500		NA	NA	NA	NA	NA	NA	30.5358	30.9031	29.7293	30.8077	31.4687	30.1837
Cre v06	Cre01.g016514	DLD2	Dihydrolipoamide dehydrogenase 2	37.1075	38.0031	37.2995	37.6251	36.3158	36.0556	39.8479	39.935	39.8701	39.6612	39.9397	40.0605
Cre v06	Cre01.g016528	Cre01.g016528		32.663	33.6009	33.471	33.2164	33.513	33.3036	35.9851	36.1059	36.3849	36.725	36.3424	36.5165
Cre v06	Cre01.g016556	Cre01.g016556		NA	29.8771	34.613	NA	29.1955	31.1375	33.2469	33.3368	33.759	33.5077	33.8911	33.2995
Cre v06	Cre01.g016570	Cre01.g016570		31.4677	30.4723	27.9052	25.6817	31.2948	29.5443	32.786	33.7397	33.4434	34.3119	33.4005	32.8955
Cre v06	Cre01.g016800	Cre01.g016800		NA	NA	NA	NA	NA	NA	NA	NA	NA	26.6378	28.5132	29.221
Cre v06	Cre01.g016850	Cre01.g016850		31.645	28.5497	26.6087	27.6488	27.3245	25.8239	31.5037	33.1579	31.6565	31.017	30.6482	33.4583
Cre v06	Cre01.g016900	Cre01.g016900		32.8896	33.5078	33.0483	33.5903	33.4797	33.026	34.6727	35.4859	35.2529	35.5641	35.4584	35.4247
Cre v06	Cre01.g016950	Cre01.g016950		29.1799	30.4713	30.2073	31.1197	31.6116	29.7922	34.5115	33.1771	34.728	32.7051	33.6254	33.4612
Cre v06	Cre01.g017050	Cre01.g017050	Mitochondrial substrate carrier protein	32.6484	32.8695	32.7105	31.9357	32.8984	32.0988	35.5605	37.1516	35.6171	35.9481	35.5274	35.194
Cre v06	Cre01.g017100	Cre01.g017100		30.6528	30.1593	32.1166	31.8883	31.5381	29.608	34.0917	33.9854	33.605	33.4974	34.0859	32.9123
Cre v06	Cre01.g017150	Cre01.g017150		NA	NA	NA	NA	NA	NA	31.6186	28.1654	25.3233	NA	31.6953	29.5571
Cre v06	Cre01.g017200	FKB99	Peptidyl-prolyl cis-trans isomerase, FKBP-type	31.343	31.7183	30.2877	29.3674	29.8396	29.9316	34.1794	34.2688	34.2213	34.5261	34.3333	34.4539
Cre v06	Cre01.g017300	PRPS21	Chloroplast ribosomal protein S21	32.2803	31.3749	30.3042	31.444	31.5774	32.5322	33.2355	34.4419	33.1946	33.4761	34.215	32.8515
Cre v06	Cre01.g017350	Cre01.g017350	Putative protein N-methyltransferase	31.6971	25.7917	NA	NA	NA	NA	32.5319	33.0904	32.5879	32.2789	31.6942	33.0026
Cre v06	Cre01.g017400	Cre01.g017400		NA	NA	NA	NA	NA	NA	30.9343	30.6795	31.8932	31.7758	31.9733	31.0286
Cre v06	Cre01.g017450	POLA2	DNA polymerase alpha, catalytic subunit	NA	NA	NA	NA	NA	NA	26.9235	27.8627	26.1102	28.2665	28.443	27.3313
Cre v06	Cre01.g017500	Cre01.g017500		31.7404	30.8971	31.9022	36.3597	31.2622	32.297	35.5813	36.0506	36.9271	34.6053	36.0671	37.4371
Cre v06	Cre01.g017600	Cre01.g017600	Putative quinoprotein	NA	NA	NA	NA	NA	NA	28.8313	NA	28.8637	29.7734	32.0035	29.7039
Cre v06	Cre01.g017650	RIB30	Ribbon binding 30 kDa microtuble inner protein	24.1434	27.842	NA	26.3597	NA	26.3818	32.253	32.3333	33.1621	32.0349	32.5087	32.5714
Cre v06	Cre01.g018000	RPA12	DNA-directed RNA polymerase I subunit A12.2	29.6282	28.7075	28.6374	NA	NA	NA	31.7131	33.3538	30.8144	28.4297	32.0797	32.2305
Cre v06	Cre01.g018050	Cre01.g018050	NEF1-like protein	27.7102	NA	27.0216	NA	NA	NA	31.7332	32.5726	31.4745	31.0399	31.7726	30.9675
Cre v06	Cre01.g018150	Cre01.g018150		NA	NA	NA	NA	NA	NA	26.0794	NA	27.7183	24.5647	NA	27.478
Cre v06	Cre01.g018200	Cre01.g018200	Putative Acyl-CoA N-acyltransferase	30.024	30.8713	30.676	28.5233	26.4645	25.7802	34.9785	34.7382	34.1123	34.1965	34.5671	34.1837
Cre v06	Cre01.g018350	Cre01.g018350		28.8871	28.4111	28.1601	28.9904	29.0402	29.0777	32.9013	32.8324	32.4418	32.5729	32.7411	32.7687
Cre v06	Cre01.g018400	ITPK2	Inositol 1,3,4-trisphosphate 5/6-kinase	NA	NA	NA	NA	NA	NA	28.431	32.2388	29.5118	30.5779	31.0137	29.3757
Cre v06	Cre01.g018450	Cre01.g018450		NA	NA	NA	NA	NA	NA	27.2061	29.6703	29.5241	29.242	NA	29.9054
Cre v06	Cre01.g018550	Cre01.g018550	Adenylate/guanylate cyclase	NA	NA	NA	NA	NA	NA	30.2845	30.7384	30.0106	30.4895	30.5786	30.265
Cre v06	Cre01.g018600	Cre01.g018600		31.7032	32.3686	32.0262	32.2816	32.368	29.6109	35.2398	35.4596	35.2204	35.4798	35.4007	35.2385
Cre v06	Cre01.g018650	Cre01.g018650		30.7941	31.3645	30.7264	31.4394	31.9794	30.5683	35.1988	34.967	35.0226	35.74	35.2812	35.5881
Cre v06	Cre01.g018750	Cre01.g018750		26.1287	25.2567	25.5966	24.7307	25.2992	26.4258	30.5935	34.2813	30.8613	30.4129	31.213	33.282
Cre v06	Cre01.g018800	ATP6	Mitochondrial F1F0 ATP synthase subunit 6	31.8066	31.4858	31.1264	31.339	31.9463	30.9103	34.6225	36.7313	35.9364	35.6293	35.7926	36.0787
Cre v06	Cre01.g018850	Cre01.g018850	Exonuclease-Endonuclease-Phosphatase superfamily protein	28.6889	28.9938	27.4294	28.6104	27.8857	28.6853	32.8556	32.2406	33.0228	33.7193	32.9107	32.3125
Cre v06	Cre01.g018900	Cre01.g018900		27.589	26.9171	27.0939	27.9789	26.7094	28.0573	31.5999	29.823	30.5976	31.22	30.4491	30.7341
Cre v06	Cre01.g018950	DHS1	Deoxyhypusine synthase	33.9122	30.7049	30.6634	31.342	31.0131	NA	32.8861	33.1997	33.0715	32.9097	33.409	32.5135
Cre v06	Cre01.g019000	Cre01.g019000		NA	NA	NA	NA	NA	NA	29.9742	29.7398	26.4265	28.247	29.117	28.3013
Cre v06	Cre01.g019100	HPR2	Hydroxypyruvate reductase 2	NA	NA	NA	19.3051	NA	32.5773	33.7304	30.7645	30.8794	31.4027	30.5181	34.5532
Cre v06	Cre01.g019150	GCP4	Gamma tubulin interacting protein	NA	NA	NA	NA	NA	NA	33.7537	33.3748	33.4342	34.3482	32.6086	32.3554
Cre v06	Cre01.g019200	NOP52	RRP1-like protein	31.4075	31.6848	31.7769	33.6868	33.6208	31.2035	35.0371	34.6569	34.7046	34.9454	34.8603	35.2324
Cre v06	Cre01.g019250	SNE1	GDP-D-mannose 3',5'-epimerase	36.2146	36.3383	36.0494	36.3867	35.9347	36.7021	37.8775	37.7691	38.7445	38.4361	38.9052	38.0077
Cre v06	Cre01.g019300	Cre01.g019300	Nucleotidyl cyclase	NA	NA	NA	NA	NA	NA	NA	NA	NA	29.3662	25.8823	28.8318
Cre v06	Cre01.g019500	Cre01.g019500		31.3611	30.0264	31.8023	32.2108	31.7037	31.7194	33.2404	33.8398	32.6266	32.7038	33.5553	34.0997
Cre v06	Cre01.g019550	Cre01.g019550	ankryin repeat containing protein	NA	NA	NA	NA	NA	NA	NA	NA	NA	NA	21.968	24.9907
Cre v06	Cre01.g019600	Cre01.g019600		32.8081	31.68	31.7504	31.5357	31.3054	31.2631	34.3144	34.4863	34.6795	34.6658	34.9605	34.8623
Cre v06	Cre01.g019650	Cre01.g019650		30.8802	27.0452	28.9812	28.8413	27.0825	30.2435	32.2243	33.6271	32.4888	31.7904	31.9599	33.3173
Cre v06	Cre01.g019700	PAP7	Class-II RNA nucleotidyl transferase 7	NA	NA	NA	NA	NA	NA	30.9815	30.7114	30.4191	30.3522	30.8925	30.8028
Cre v06	Cre01.g019750	Cre01.g019750		NA	NA	NA	NA	27.9987	25.6387	32.4786	33.2919	32.7229	32.665	32.5186	32.124
Cre v06	Cre01.g019850	FTSH3	FtsH-like ATPase/metalloprotease	33.5202	33.9273	34.2059	33.4794	33.6708	33.3945	36.3498	36.336	36.445	36.688	36.4274	36.3572
Cre v06	Cre01.g019900	FAP384	Flagellar Associated Protein 384	NA	NA	NA	NA	NA	NA	32.6809	31.2981	30.4064	29.8971	30.5146	31.2324
Cre v06	Cre01.g019950	Cre01.g019950	DnaJ-like protein	NA	NA	NA	NA	NA	NA	31.556	27.1605	26.8968	28.1673	27.0925	27.5425
Cre v06	Cre01.g020050	Cre01.g020050		28.3203	27.3083	28.3135	28.4305	28.6875	27.6186	32.1768	32.5642	32.9162	31.7611	32.7074	32.1437
Cre v06	Cre01.g020182	Cre01.g020182		NA	NA	NA	NA	NA	NA	31.323	28.5678	29.66	30.0777	29.1088	30.4824
Cre v06	Cre01.g020264	ATG6	Autophagy-related protein	NA	NA	NA	NA	NA	NA	30.906	31.1564	31.9246	30.3958	31.189	31.0329
Cre v06	Cre01.g020305	SDH4	Succinate dehydrogenase subunit D	32.7962	31.8798	31.4854	31.4482	30.7898	30.0242	35.7033	36.1943	35.2818	35.8881	35.3958	35.5485
Cre v06	Cre01.g020350	SDH3	Succinate dehydrogenase subunit b560	36.076	35.7727	36.2446	35.2575	35.0101	36.3106	38.0969	38.4813	38.1593	38.6224	37.9973	38.4098
Cre v06	Cre01.g020400	Cre01.g020400		31.3673	31.3373	31.172	30.5523	25.6353	30.6645	34.7285	34.4275	34.0969	34.2877	34.2837	33.9659
Cre v06	Cre01.g020650	Cre01.g020650		NA	NA	NA	NA	NA	NA	30.1887	29.9572	28.5077	27.7065	28.0825	29.4543
Cre v06	Cre01.g020918	PREP1	Presequence protease 1	35.7538	35.9876	36.1344	36.4253	35.7255	36.2213	39.2797	39.6045	39.4811	39.332	39.4445	39.4167
Cre v06	Cre01.g020950	Cre01.g020950		33.2468	33.6447	33.6529	33.376	33.7244	33.4721	35.9304	36.3525	36.5219	36.3504	36.6974	36.6589
Cre v06	Cre01.g021050	TIM22A	translocase of inner mitochondrial membrane 22 homolog	NA	NA	NA	NA	NA	NA	26.8259	27.5195	28.0774	28.5135	30.8479	25.6473
Cre v06	Cre01.g021100	Cre01.g021100		NA	NA	NA	NA	NA	NA	29.3368	35.4539	30.0204	28.7935	29.8609	34.7539
Cre v06	Cre01.g021150	TMU1	tRNA (uracil-5-)-methyltransferase	30.4034	30.852	31.7083	31.0698	27.0793	31.2322	34.0834	34.6181	33.9587	34.3429	34.5293	35.1858
Cre v06	Cre01.g021251	ARG7	Argininosuccinate lyase	36.474	36.8043	36.5248	36.6737	36.7944	36.9125	39.9501	40.0262	39.9658	39.8377	39.6452	39.665
Cre v06	Cre01.g021350	Cre01.g021350		28.8877	29.4016	28.7887	29.8024	29.4966	30.0538	30.372	30.3389	31.315	31.3226	31.8338	30.2873
Cre v06	Cre01.g021400	Cre01.g021400	Pre-mRNA splicing factor	NA	NA	NA	NA	NA	NA	31.1399	31.9586	32.3244	32.3892	32.0564	31.5778
Cre v06	Cre01.g021450	TPR4	Tetratricopeptide-repeat protein 4	NA	31.7559	29.9925	27.549	29.6756	30.8068	33.4155	34.1419	33.742	34.1112	34.3375	34.41
Cre v06	Cre01.g021500	Cre01.g021500		30.5817	30.595	30.5005	31.9081	35.7316	30.7878	31.906	32.7304	32.3868	32.6138	32.8116	32.3014
Cre v06	Cre01.g021550	Cre01.g021550		NA	NA	NA	NA	NA	NA	31.2763	31.9645	29.7667	29.541	28.8838	30.0756
Cre v06	Cre01.g021600	Cre01.g021600	DEAD-box RNA helicase	34.487	34.8973	34.4342	35.0885	34.7884	35.4026	37.7752	37.9201	37.7849	37.7923	37.9669	37.6358
Cre v06	Cre01.g021650	Cre01.g021650		31.3087	31.9612	30.034	31.5834	31.3199	31.1034	34.8869	34.5143	34.8186	34.738	34.7454	34.6537
Cre v06	Cre01.g021700	Cre01.g021700	Adenylate/guanylate cyclase	NA	NA	NA	NA	NA	NA	32.2924	32.3439	32.6114	32.5833	32.543	32.0371
Cre v06	Cre01.g021750	Cre01.g021750		30.0477	30.7757	33.5529	27.7068	31.208	28.0094	32.5849	33.2498	32.6468	32.7108	33.2518	32.8673
Cre v06	Cre01.g021850	Cre01.g021850	DEAD/DEAH box helicase	NA	NA	NA	27.6929	NA	22.6036	31.3331	31.7868	31.3973	31.2165	31.5476	31.5458
Cre v06	Cre01.g021900	Cre01.g021900	RNA pseudouridine synthase	NA	NA	NA	NA	NA	NA	28.8649	28.9211	28.3829	28.5892	28.3484	NA
Cre v06	Cre01.g021950	Cre01.g021950		28.1691	28.6941	26.9314	NA	NA	NA	32.4035	34.5746	31.3871	31.9825	36.0793	34.8541
Cre v06	Cre01.g022100	Cre01.g022100		NA	26.6269	26.872	NA	22.4518	26.637	30.7444	29.7515	30.6146	30.8776	29.1093	29.5476
Cre v06	Cre01.g022150	Cre01.g022150	Voltage-gated K+ channel	NA	NA	NA	NA	NA	NA	NA	NA	NA	30.4407	28.748	NA
Cre v06	Cre01.g022250	MRPL3	Mitochondrial ribosomal protein L3	28.9191	29.9029	28.9986	29.1248	28.6963	27.6447	31.9911	32.3196	31.9411	32.5532	32.5259	33.0226
Cre v06	Cre01.g022350	Cre01.g022350	DEAH box ATP-dependent RNA helicase	31.9739	32.3539	32.186	32.1546	30.6492	32.3252	35.6116	35.7501	35.1601	35.6974	35.6498	35.1398
Cre v06	Cre01.g022500	MME5	NADP-dependent malic enzyme 5	32.4559	32.8923	31.7565	32.8658	32.2102	32.9901	36.8456	36.1262	35.7086	37.3838	35.6688	35.8565
Cre v06	Cre01.g022550	Cre01.g022550		NA	NA	NA	NA	NA	NA	30.9659	29.3727	29.5783	31.5529	32.0839	30.4336
Cre v06	Cre01.g022600	CGL13	Conserved in the Green Lineage	29.7105	30.8504	30.51	29.2357	29.7306	29.9936	34.1199	33.8776	34.1798	33.9785	34.0686	34.1324
Cre v06	Cre01.g022650	Cre01.g022650		33.0752	32.8689	33.0634	32.929	32.8806	32.8746	35.4739	35.762	35.4329	35.4527	35.3665	35.3654
Cre v06	Cre01.g022750	FAP159	Flagellar Associated Protein 159	26.7266	25.99	27.4122	NA	NA	NA	33.4196	33.6472	32.3936	33.0996	32.7253	33.2011
Cre v06	Cre01.g022800	Cre01.g022800		NA	NA	NA	NA	NA	NA	NA	26.4803	24.4592	27.1699	27.0696	26.9516
Cre v06	Cre01.g022850	Cre01.g022850		NA	NA	NA	NA	NA	NA	NA	NA	NA	27.8791	27.7977	30.34
Cre v06	Cre01.g023000	PHT4A	Sodium-dependent phosphate transporter, major facilitator superfamily	NA	NA	NA	NA	NA	NA	NA	NA	NA	25.7262	NA	31.4881
Cre v06	Cre01.g023050	UBX2	Ubiquitin-associated protein	30.5704	30.1417	30.4362	25.3234	29.579	30.556	32.5365	33.6736	33.0672	32.9276	33.5882	33.6311
Cre v06	Cre01.g023100	Cre01.g023100		NA	NA	NA	NA	NA	NA	30.2796	29.587	30.1019	30.6621	30.4238	30.571
Cre v06	Cre01.g023150	MCM5	Minichromosome maintenance protein	24.3983	23.4149	NA	27.9367	30.6028	26.3552	32.5046	31.8198	31.3755	32.7353	32.4855	32.43
Cre v06	Cre01.g023250	Cre01.g023250		NA	NA	NA	NA	NA	NA	30.1699	30.075	NA	28.4274	NA	30.383
Cre v06	Cre01.g023300	Cre01.g023300		32.1226	32.3519	31.059	31.2586	31.7138	31.3736	34.6545	35.3697	35.1824	35.2786	35.1446	33.9941
Cre v06	Cre01.g023350	Cre01.g023350	Oligoendopeptidase	35.5661	35.517	35.9246	35.9372	35.6222	35.8976	38.1602	38.7706	38.4333	38.6408	38.3971	38.5427
Cre v06	Cre01.g023400	Cre01.g023400		NA	NA	NA	NA	NA	NA	NA	NA	NA	NA	24.6348	22.1042
Cre v06	Cre01.g023450	Cre01.g023450		NA	NA	NA	NA	NA	NA	NA	NA	NA	27.4624	27.3415	NA
Cre v06	Cre01.g023500	Cre01.g023500		NA	NA	NA	NA	NA	NA	29.7405	25.498	32.5612	NA	NA	NA
Cre v06	Cre01.g023550	FAP234	Flagellar Associated Protein 234	31.196	28.6364	31.6575	29.322	25.9018	28.5261	33.8368	35.1059	33.917	34.7608	35.3674	35.3155
Cre v06	Cre01.g023750	Cre01.g023750		29.9953	28.3555	29.6287	25.2659	25.3147	26.6646	32.3127	32.4334	32.0041	31.0815	31.7197	31.5656
Cre v06	Cre01.g023773	Cre01.g023773		NA	NA	NA	NA	NA	NA	33.7402	36.9755	34.0008	30.5703	30.6239	34.3946
Cre v06	Cre01.g023787	Cre01.g023787	Soluble ABC-F domain containing protein, propably cytosolic	33.9451	34.1896	33.6979	33.6109	33.6957	34.4522	36.4496	36.7232	36.6042	36.682	37.4199	36.4164
Cre v06	Cre01.g023800	Cre01.g023800		NA	NA	NA	28.4956	NA	27.9479	31.0868	29.6017	29.4167	32.0561	29.8567	25.083
Cre v06	Cre01.g023850	Cre01.g023850		NA	NA	NA	NA	NA	NA	30.7333	30.5069	27.9217	29.7469	30.0121	NA
Cre v06	Cre01.g023950	Cre01.g023950		NA	NA	NA	NA	NA	NA	29.1827	27.1171	NA	NA	NA	NA
Cre v06	Cre01.g024050	Cre01.g024050		26.8819	26.7045	26.3332	NA	NA	NA	31.196	31.0187	31.2891	29.5834	31.2705	30.7743
Cre v06	Cre01.g024100	Cre01.g024100		30.4239	30.431	28.1087	27.3612	27.1311	28.0732	35.2547	33.9924	35.3434	35.0507	35.5807	34.7784
Cre v06	Cre01.g024150	Cre01.g024150		33.3603	33.4156	33.0983	34.2707	33.7472	34.5191	35.559	36.0249	36.2738	36.4142	36.2932	36.5616
Cre v06	Cre01.g024200	Cre01.g024200		30.1257	30.892	29.4354	29.4107	28.6754	28.1549	34.045	33.9922	33.8247	33.525	33.0975	33.6509
Cre v06	Cre01.g024250	Cre01.g024250	DEAH box ATP-dependent RNA helicase	NA	NA	NA	NA	NA	NA	29.5468	31.6387	28.8444	29.9218	28.1319	28.0024
Cre v06	Cre01.g024251	Cre01.g024251		27.4168	27.8311	26.7504	27.9613	27.9506	28.1741	32.716	32.6406	31.4077	32.457	32.5356	31.7654
Cre v06	Cre01.g024300	Cre01.g024300		NA	NA	NA	NA	NA	NA	30.7462	31.7948	32.6243	30.3487	30.0735	29.569
Cre v06	Cre01.g024350	Cre01.g024350		32.9846	33.7558	33.8861	33.4432	33.4818	33.1603	36.7166	36.3709	36.3398	36.7207	36.8039	37.0673
Cre v06	Cre01.g024400	TRS85	Component of TRAPP complex, TRS85-like	30.4068	30.2338	29.9614	34.2859	28.981	29.4218	34.0544	34.1595	33.1355	33.6491	33.7077	33.7222
Cre v06	Cre01.g024500	Cre01.g024500		NA	NA	NA	NA	NA	NA	32.5418	32.1508	32.1477	32.217	32.7752	31.8036
Cre v06	Cre01.g024550	Cre01.g024550	Serine/threonine protein kinase	NA	NA	NA	NA	NA	NA	27.7403	29.5201	28.2796	30.9743	30.0633	30.247
Cre v06	Cre01.g024650	Cre01.g024650	carbohydrate-binding protein	29.3295	30.0312	27.7396	28.0791	28.2129	27.145	33.6794	32.9634	33.463	32.5738	33.4236	32.4809
Cre v06	Cre01.g024800	Cre01.g024800		NA	NA	NA	NA	NA	NA	NA	NA	NA	23.7079	23.8938	NA
Cre v06	Cre01.g024850	Cre01.g024850	Putative rhodanese domain phosphatase	NA	NA	NA	NA	NA	NA	31.6464	30.4355	31.0468	30.602	31.066	30.9738
Cre v06	Cre01.g024900	Cre01.g024900		NA	NA	NA	NA	NA	NA	29.9996	29.8638	29.8375	28.7988	28.728	28.2154
Cre v06	Cre01.g024950	Cre01.g024950		31.1431	29.9959	31.7957	31.3346	30.3088	31.3122	33.8983	34.3372	34.1806	34.0929	34.4239	34.039
Cre v06	Cre01.g025000	SSA12	cilia-sensing, structure and/or assembly	NA	NA	NA	NA	NA	NA	NA	NA	NA	29.0618	NA	23.1407
Cre v06	Cre01.g025050	Cre01.g025050		NA	26.0779	29.0057	NA	NA	NA	30.0234	30.1996	30.057	28.7984	29.7902	27.8408
Cre v06	Cre01.g025100	Cre01.g025100	Putative phosphoglycolate phosphatase	NA	NA	NA	NA	NA	NA	26.6931	26.2033	29.2002	26.2076	NA	28.9259
Cre v06	Cre01.g025250	RFK2	Riboflavin kinase	33.4285	33.3319	33.9343	34.1063	33.6756	33.4522	36.9037	36.2131	36.2589	37.2895	36.2112	37.1596
Cre v06	Cre01.g025300	RAD51B	DNA recombination protein	NA	NA	NA	NA	NA	NA	29.6692	27.4954	26.6606	NA	NA	NA
Cre v06	Cre01.g025350	FAP235	Flagellar Associated Protein 235	32.3096	32.4245	32.3104	31.7719	30.5021	31.7689	35.2156	35.5766	35.1048	36.2648	35.353	35.515
Cre v06	Cre01.g025400	HYDIN1	Hydrocephalus 3-Like Protein Hydin	33.0074	33.6867	32.836	32.803	32.4314	32.2103	35.8645	36.5513	36.3501	36.1138	36.0498	35.8115
Cre v06	Cre01.g025450	DRC9	Nexin-dynein regulatory complex 9	31.7369	32.024	32.1908	31.7859	31.6666	31.8217	35.0095	34.9187	35.0821	34.9165	34.2533	34.2995
Cre v06	Cre01.g025500	Cre01.g025500		32.8969	33.3594	31.7765	32.3873	32.7539	31.2885	34.9339	34.9531	34.0382	34.2974	34.8977	34.4954
Cre v06	Cre01.g025551	Cre01.g025551		NA	NA	NA	NA	NA	NA	30.9284	31.2465	29.7508	29.1235	31.3182	32.1957
Cre v06	Cre01.g025600	Cre01.g025600		NA	NA	NA	NA	NA	NA	32.6259	32.6702	28.6406	29.205	30.4452	32.4962
Cre v06	Cre01.g025700	Cre01.g025700		NA	NA	NA	NA	NA	NA	NA	NA	NA	29.3385	26.4289	31.7033
Cre v06	Cre01.g025750	Cre01.g025750		NA	NA	NA	28.2055	28.2543	29.0283	25.69	NA	25.2946	28.8186	29.6999	28.5844
Cre v06	Cre01.g025767	Cre01.g025767		NA	NA	NA	NA	NA	NA	26.5525	27.601	29.2284	28.3754	28.8076	28.1422
Cre v06	Cre01.g025808	OPR122	OctotricoPeptide Repeat protein 122	NA	NA	NA	NA	NA	NA	29.1574	31.6312	28.5079	27.5436	27.6186	26.9054
Cre v06	Cre01.g025850	Cre01.g025850	myo-inositol oxygenase	NA	NA	NA	NA	NA	NA	30.1045	29.19	29.3975	29.1823	NA	27.8877
Cre v06	Cre01.g025900	Cre01.g025900		NA	NA	NA	27.4593	NA	28.3743	31.7755	31.9112	32.0455	31.5873	32.0471	31.5832
Cre v06	Cre01.g025983	Cre01.g025983	protein of unknown function with DUF1399 domain	NA	NA	NA	NA	NA	NA	27.1789	26.0893	28.1243	26.3793	32.2565	25.9934
Cre v06	Cre01.g026050	Cre01.g026050	protein of unknown function	25.3444	21.1231	20.2959	19.4459	21.3261	26.6839	30.1646	29.1672	29.9739	30.3856	30.6484	30.3169
Cre v06	Cre01.g026150	Cre01.g026150		NA	26.905	30.7511	NA	NA	NA	31.2721	31.233	31.3441	31.441	31.5963	29.7903
Cre v06	Cre01.g026200	PPR9	PentatricoPeptide Repeat protein 9	29.265	30.1171	30.0324	29.7814	30.7598	30.3801	32.8431	35.3107	35.1702	35.2271	35.2897	35.5193
Cre v06	Cre01.g026250	AGA1	Alpha-galactosidase	32.4404	29.8653	31.7413	31.8322	29.5311	32.2997	31.5463	32.1262	32.0322	32.7283	32.4291	32.4627
Cre v06	Cre01.g026300	Cre01.g026300		NA	NA	NA	29.1582	28.4173	NA	31.8721	31.9134	35.8536	32.5764	32.3696	36.7428
Cre v06	Cre01.g026350	Cre01.g026350		NA	NA	NA	NA	NA	NA	28.3367	27.6719	27.1205	27.3538	26.67	28.125
Cre v06	Cre01.g026400	EXS1	ERD1 homolog	NA	NA	NA	NA	NA	NA	NA	35.2623	26.7821	26.5581	26.7661	NA
Cre v06	Cre01.g026450	SRS1	Serine/arginine-rich pre-mRNA splicing factor	35.6915	35.3443	35.3978	35.5646	35.9578	35.8054	38.9157	38.826	38.603	38.6114	38.7445	38.6071
Cre v06	Cre01.g026550	CCT7	T-complex protein 1, eta subunit	34.9271	34.8808	35.1205	34.3535	33.9318	34.0701	37.6288	37.9012	37.2479	37.2085	37.3291	37.5397
Cre v06	Cre01.g026600	UBC11	E2 Ubiquitin conjugating enzyme	33.2512	32.884	33.6154	34.1385	33.3251	33.6676	37.9587	37.7727	36.5673	36.5992	36.1029	36.8005
Cre v06	Cre01.g026650	Cre01.g026650		NA	30.2787	34.003	NA	24.035	31.8342	34.2962	31.721	32.3206	32.1254	32.9974	32.0666
Cre v06	Cre01.g026750	Cre01.g026750		NA	NA	NA	NA	NA	NA	27.0114	21.4317	NA	NA	NA	NA
Cre v06	Cre01.g026900	SSA14	Kynurenine 3-monooxygenase	32.346	32.3833	32.4437	32.5567	33.2825	32.5876	35.9933	35.7362	35.6679	35.6225	35.921	35.7473
Cre v06	Cre01.g027000	RPL11	Cytosolic 80S ribosomal protein L11	37.1699	36.8722	36.4866	36.6732	37.5962	37.4803	39.4146	39.4299	39.4709	39.678	39.6118	39.5119
Cre v06	Cre01.g027050	Cre01.g027050		29.7161	30.5399	29.9864	30.344	30.2987	29.9892	32.4603	30.3597	32.4705	32.6547	32.8178	NA
Cre v06	Cre01.g027100	IMP2	Mitochondrial inner membrane signal peptidase	28.0083	29.902	30.5871	NA	30.8708	31.5676	30.6877	30.1168	31.0173	30.4245	30.0112	29.8221
Cre v06	Cre01.g027150	CPLD46	Conserved in the plant lineage and diatoms	32.1228	31.7572	32.0747	31.1471	31.4654	31.9772	34.8237	35.7926	35.5098	35.1583	35.5737	35.0034
Cre v06	Cre01.g027200	UBC12	E2 Ubiquitin conjugating enzyme	29.6759	32.0019	31.0391	28.9856	31.2306	29.4433	33.7842	34.1447	33.9822	33.2039	34.305	33.8951
Cre v06	Cre01.g027250	Cre01.g027250		33.376	25.7219	25.4493	31.8051	27.0336	27.8945	28.4009	28.6773	29.5551	29.2901	29.7252	29.1929
Cre v06	Cre01.g027350	Cre01.g027350	tRNA (guanosine-2'-O)-methyltransferase	NA	NA	NA	NA	NA	NA	33.1586	33.2077	33.0173	32.7328	32.2598	32.5837
Cre v06	Cre01.g027400	Cre01.g027400		NA	NA	NA	NA	NA	NA	NA	NA	NA	NA	25.9679	27.5375
Cre v06	Cre01.g027450	Cre01.g027450	Thioredoxin-like protein	NA	NA	NA	NA	NA	NA	32.0697	32.0398	31.8097	31.6887	31.6366	32.0434
Cre v06	Cre01.g027500	Cre01.g027500		NA	NA	NA	NA	NA	NA	31.1353	31.7087	30.1511	31.9147	30.4992	30.1704
Cre v06	Cre01.g027550	Cre01.g027550		33.7336	34.1401	33.8173	34.559	34.016	34.0965	37.1587	36.8584	36.936	37.032	37.2357	37.2797
Cre v06	Cre01.g027600	Cre01.g027600		26.6317	NA	25.6205	NA	NA	NA	32.208	31.064	33.8162	32.6955	31.5577	31.0658
Cre v06	Cre01.g027650	Cre01.g027650		NA	NA	NA	NA	NA	NA	24.8714	24.4309	28.4629	NA	NA	NA
Cre v06	Cre01.g027700	Cre01.g027700		NA	NA	NA	NA	NA	NA	30.5261	28.8147	30.0978	30.3893	30.4324	28.5526
Cre v06	Cre01.g027764	Cre01.g027764		NA	NA	NA	NA	NA	NA	NA	NA	NA	26.3355	23.1943	24.4026
Cre v06	Cre01.g027800	ATPVH1	Vacuolar ATP synthase subunit H	34.3465	35.002	34.4769	35.4325	34.7968	35.688	37.4034	37.3151	37.181	37.5506	37.5439	37.4817
Cre v06	Cre01.g027850	NUOAF2	Complex I intermediate-associated CIA30 protein, mitochondrial	NA	NA	NA	NA	NA	NA	32.0532	32.5024	31.1311	31.9299	31.7518	31.3197
Cre v06	Cre01.g027900	Cre01.g027900	similar to HAV22	NA	NA	NA	NA	NA	NA	31.7997	31.8395	30.1286	30.8747	30.1533	31.142
Cre v06	Cre01.g027950	IFT74	Intraflagellar transport protein 74/72	34.4233	34.5028	34.3003	34.2866	33.8055	33.9238	37.0452	37.4122	37.3189	37.4573	37.1673	36.8664
Cre v06	Cre01.g028000	POB12	Proteome of basal body 12	NA	NA	NA	NA	27.5929	25.0991	34.2373	33.1007	33.0238	32.6295	33.5633	32.459
Cre v06	Cre01.g028101	Cre01.g028101		34.0889	32.916	31.9786	31.783	31.4258	31.9982	35.5035	35.4659	35.4551	35.5774	35.8218	35.1288
Cre v06	Cre01.g028150	CPLD69	Complex 1 LYR-domain protein	28.9706	NA	28.7271	NA	NA	NA	27.8449	30.1706	29.9289	27.7311	30.0814	29.0099
Cre v06	Cre01.g028200	Cre01.g028200	DEAD-box RNA helicase	32.5182	33.1956	32.2261	32.7772	32.3328	32.8337	36.4576	36.6663	36.0655	36.104	36.4863	36.1944
Cre v06	Cre01.g028250	GEA1	Putative lysophospholipase, glycerol-ester acylhydrolase	32.9842	32.9384	33.0341	32.8388	32.5684	33.1852	35.7214	35.9462	35.5788	35.7446	35.6025	36.3865
Cre v06	Cre01.g028300	Cre01.g028300		29.1364	27.6199	29.0506	25.8818	NA	26.1192	31.8919	31.2253	31.8422	32.0749	31.231	32.2109
Cre v06	Cre01.g028350	DEG8	Deg protease	31.1492	31.4915	30.978	31.3337	31.2502	31.5875	34.3144	34.6302	34.7414	34.5438	34.6143	34.4235
Cre v06	Cre01.g028400	DDC1	Aromatic-aminoacid decarboxylase	NA	NA	NA	NA	NA	NA	30.1976	32.2278	29.018	33.4816	29.5721	29.8785
Cre v06	Cre01.g028423	Cre01.g028423		NA	NA	NA	NA	NA	NA	30.0228	31.3725	31.3476	31.8728	31.9925	31.2816
Cre v06	Cre01.g028450	Cre01.g028450		29.1124	28.3783	27.0772	29.0794	28.3313	29.4824	32.2336	32.3002	32.1328	32.4845	31.992	32.2586
Cre v06	Cre01.g028500	Cre01.g028500		33.6802	32.543	32.9416	32.6205	31.5365	31.7692	35.0367	35.3278	34.6297	35.0198	34.9058	34.5322
Cre v06	Cre01.g028550	Cre01.g028550	OTU-like cysteine protease	31.454	31.0462	31.2282	31.32	31.9471	30.8487	34.3306	34.5921	33.9757	34.3844	33.3869	33.3162
Cre v06	Cre01.g028600	Cre01.g028600	Short-chain dehydrogenase/reductase	31.3962	32.0579	31.3484	30.1065	30.8038	27.9091	33.9704	34.0219	34.2619	33.9351	34.2157	34.4741
Cre v06	Cre01.g028650	Cre01.g028650		30.5664	31.0445	30.1282	NA	32.1177	27.2095	34.269	33.0588	33.345	32.8839	34.2012	33.941
Cre v06	Cre01.g028850	Cre01.g028850		NA	NA	NA	NA	NA	NA	24.2019	28.7465	25.5105	28.3651	26.0774	28.2839
Cre v06	Cre01.g028900	Cre01.g028900		NA	NA	NA	NA	NA	NA	32.1837	32.1823	31.7838	31.7359	32.4544	32.0975
Cre v06	Cre01.g028950	Cre01.g028950		NA	NA	NA	NA	NA	NA	33.7838	33.1797	32.4475	33.2223	33.374	33.0069
Cre v06	Cre01.g029000	COQD2	Ubiquinone/menaquinone biosynthesis methyltransferase	NA	NA	NA	NA	NA	NA	29.7304	29.8466	29.5419	29.8055	28.7899	29.8069
Cre v06	Cre01.g029050	Cre01.g029050		31.4662	32.6774	31.9086	31.0754	35.9442	32.1473	34.9132	34.6417	34.1452	34.1008	35.1677	34.2239
Cre v06	Cre01.g029100	Cre01.g029100		NA	NA	NA	NA	NA	NA	NA	NA	NA	23.8772	NA	22.7496
Cre v06	Cre01.g029150	ODA7A	Outer row dynein assembly protein 7	29.5952	30.6376	30.0607	24.4593	29.1342	28.5681	33.0005	33.1592	32.8482	32.8718	32.5878	33.0496
Cre v06	Cre01.g029200	ESP1	Separase, cell cycle protease	NA	NA	NA	NA	NA	NA	27.2359	28.7379	30.0458	25.7896	27.185	26.1192
Cre v06	Cre01.g029250	AAH1	Aromatic amino acid hydroxylase-related protein	NA	NA	NA	NA	NA	NA	31.3512	30.4223	31.4229	32.5466	31.9904	31.3417
Cre v06	Cre01.g029300	TPIC1	Triose phosphate isomerase, chloroplast precursor	36.2307	36.5158	36.2556	36.1085	36.499	36.8613	38.675	39.5925	38.7942	39.3608	39.1098	39.6359
Cre v06	Cre01.g029350	FAP297	Flagellar central pair-associated protein 297	NA	NA	NA	NA	NA	NA	32.6204	32.2118	32.2697	32.0888	32.2956	32.2044
Cre v06	Cre01.g029400	Cre01.g029400		NA	NA	NA	NA	NA	NA	NA	NA	NA	NA	21.0432	24.3322
Cre v06	Cre01.g029450	Cre01.g029450		33.5456	32.3387	32.1503	33.9482	34.1148	32.7549	36.1331	36.1946	36.4699	36.9171	36.2731	36.3447
Cre v06	Cre01.g029500	Cre01.g029500	Calcium/calmodulin-dependent protein kinase kinase	NA	NA	NA	NA	NA	NA	NA	25.6202	25.4055	NA	NA	NA
Cre v06	Cre01.g029550	Cre01.g029550		31.3961	31.2774	28.3325	25.1673	27.8042	28.0834	32.3188	33.9329	32.8376	33.0874	33.4834	32.9127
Cre v06	Cre01.g029650	VPS35	Subunit of Retromer complex	32.6848	33.9463	33.1341	32.9585	33.4296	33.1764	36.0275	36.3863	36.06	36.4011	35.9625	36.0077
Cre v06	Cre01.g029750	DAAK1	ODA5-Associated Adenylate Kinase	33.2375	33.3759	33.4439	33.7038	34.7468	34.0506	36.1434	36.88	36.7683	36.1016	36.5845	36.7601
Cre v06	Cre01.g029800	Cre01.g029800	Coiled-Coil Protein	27.1018	27.2083	28.2501	27.1886	26.6061	28.7858	36.5588	36.6629	36.4438	36.3927	35.3983	36.1578
Cre v06	Cre01.g029850	Cre01.g029850	Serine/threonine protein kinase	NA	NA	NA	NA	NA	NA	31.8393	34.1534	32.4889	32.7059	32.7773	32.1859
Cre v06	Cre01.g029900	Cre01.g029900		NA	NA	NA	NA	NA	NA	28.3507	29.2802	29.9976	29.0093	28.5652	28.6804
Cre v06	Cre01.g030150	Cre01.g030150		31.3135	31.3272	30.8223	31.2106	31.0094	31.5022	34.0816	34.3043	33.9599	34.0008	34.2017	34.3973
Cre v06	Cre01.g030200	FAP6	Flagellar Associated Protein 6	33.4274	34.571	34.1799	33.2526	33.3606	32.9443	36.6663	37.1077	36.5892	36.8256	36.5038	36.5014
Cre v06	Cre01.g030250	Cre01.g030250		30.8011	32.1507	28.6781	30.3061	27.2136	30.5114	32.1883	32.9976	32.6977	33.2738	33.6386	33.3212
Cre v06	Cre01.g030300	Cre01.g030300		NA	NA	NA	NA	NA	NA	29.8024	30.4682	29.4508	29.8004	30.0675	29.7653
Cre v06	Cre01.g030350	RBCX2A	RuBisCO chaperone	NA	NA	NA	NA	NA	NA	27.9046	28.6824	28.7919	28.7303	28.6088	27.9344
Cre v06	Cre01.g030400	Cre01.g030400		NA	NA	NA	NA	NA	NA	NA	27.6147	27.0067	26.3973	28.6028	27.0865
Cre v06	Cre01.g030450	Cre01.g030450		31.7676	29.7669	30.0983	31.5329	29.1112	30.9154	34.0369	33.3958	33.5246	33.2472	33.6644	36.8812
Cre v06	Cre01.g030500	Cre01.g030500	Adenylate/guanylate cyclase	30.9044	NA	25.8889	NA	NA	NA	29.9921	28.9823	28.1477	27.7838	28.1126	30.3995
Cre v06	Cre01.g030550	Cre01.g030550	possible ubiquitin-proteasome pathway protein	31.717	32.2553	32.2598	32.0231	32.5109	31.2617	34.6569	35.2522	34.983	34.659	34.7139	35.1664
Cre v06	Cre01.g030600	Cre01.g030600	Mitogen-Activated Protein Kinase Kinase Kinase	NA	NA	NA	NA	NA	NA	NA	27.2708	27.4324	27.1533	NA	28.0916
Cre v06	Cre01.g030650	DCRY2	DASH-type Cryptochrome 2	NA	NA	NA	NA	NA	NA	30.6081	30.8004	30.3834	29.4665	30.0562	30.5937
Cre v06	Cre01.g030750	Cre01.g030750		NA	NA	NA	NA	NA	NA	29.1157	26.6946	26.6907	28.1914	27.1946	28.4389
Cre v06	Cre01.g030800	CSN2	COP9 signalosome subunit	32.0043	32.7888	33.3057	32.9463	32.0447	32.2429	35.3964	36.2201	35.5404	35.8715	35.9697	35.6329
Cre v06	Cre01.g030850	POA4	20S proteasome alpha subunit D	34.6153	34.8462	34.9243	34.4935	34.4197	34.4168	37.6579	37.736	37.6108	37.5037	37.2126	37.7197
Cre v06	Cre01.g030900	Cre01.g030900		NA	NA	NA	NA	NA	NA	28.056	27.8911	22.3987	24.5617	28.5274	27.2925
Cre v06	Cre01.g030950	Cre01.g030950		32.5095	32.8721	33.0617	31.8977	33.1384	33.2168	34.5404	34.8557	34.4707	34.409	34.5377	34.7224
Cre v06	Cre01.g031004	Cre01.g031004		NA	24.5786	24.0661	NA	NA	NA	32.8129	32.6855	32.0241	31.002	32.2399	31.9122
Cre v06	Cre01.g031050	Cre01.g031050		33.3676	33.3	33.207	32.0094	31.5992	32.0545	36.0046	35.5315	35.7399	35.1708	35.7215	35.7467
Cre v06	Cre01.g031100	TEF30	Thylakoid enriched fraction, 30-kDa protein	35.7101	36.2315	36.1982	35.9083	36.0758	36.1022	39.4798	39.1457	39.1677	39.4345	39.5799	39.2928
Cre v06	Cre01.g031200	SRP14	Subunit of the Signal Recognition Particle	27.7171	27.7708	28.7492	27.1774	26.4932	26.3353	32.8267	31.3925	31.1258	31.5088	30.6191	30.2531
Cre v06	Cre01.g031250	Cre01.g031250		32.0048	32.2883	27.4002	28.5781	24.8024	NA	30.4843	31.1236	30.0342	29.5335	30.3406	29.47
Cre v06	Cre01.g031300	Cre01.g031300	Calcium/calmodulin-dependent protein kinase	28.024	30.8719	32.8649	29.0415	29.5473	30.7793	33.5868	33.2478	33.583	33.5994	33.4374	32.2926
Cre v06	Cre01.g031500	Cre01.g031500		NA	NA	NA	NA	NA	NA	NA	NA	NA	27.978	27.3686	24.7858
Cre v06	Cre01.g031550	Cre01.g031550	Probable transposon-derived protein of Chlamydomonas-Specific family B	NA	NA	NA	NA	NA	NA	29.3358	29.0142	NA	28.8224	29.687	29.4078
Cre v06	Cre01.g031650	CGLD12	Conserved in the Green Lineage and Diatoms	NA	NA	NA	NA	NA	NA	NA	NA	NA	NA	27.0539	26.1827
Cre v06	Cre01.g031750	Cre01.g031750		33.7049	33.5397	33.7075	33.8437	32.9918	33.3325	34.3722	34.4838	34.8197	34.2676	34.3936	34.8569
Cre v06	Cre01.g031850	Cre01.g031850	1-aminocyclopropane-1-carboxylate deaminase	NA	NA	NA	NA	NA	NA	29.8306	28.5636	28.5006	28.292	26.781	30.4587
Cre v06	Cre01.g031900	Cre01.g031900		29.9698	28.471	28.5487	31.063	28.5559	28.5594	31.2463	32.6147	32.5636	31.9619	31.9096	31.6343
Cre v06	Cre01.g032000	Cre01.g032000		28.5424	30.3392	30.7138	31.0155	30.9556	32.4493	33.6282	34.9146	33.8072	33.8812	33.2781	33.6102
Cre v06	Cre01.g032050	Cre01.g032050	UDP-galactose/glucose transporter	NA	NA	NA	NA	25.3173	25.6376	NA	NA	NA	NA	NA	NA
Cre v06	Cre01.g032100	Cre01.g032100		NA	NA	NA	NA	NA	NA	26.7423	28.0763	26.3013	30.0842	NA	27.3998
Cre v06	Cre01.g032150	FAP187	Flagellar Associated Protein 187	29.5729	29.6261	30.5219	29.3529	28.0008	29.7272	33.3966	36.1093	33.7786	33.2596	32.818	32.908
Cre v06	Cre01.g032200	Cre01.g032200		NA	NA	NA	NA	NA	NA	NA	NA	NA	28.6848	25.005	NA
Cre v06	Cre01.g032250	Cre01.g032250		29.4922	30.4224	29.8225	30.0662	29.8064	29.4559	33.5443	33.7984	33.6862	33.1413	32.9268	33.4638
Cre v06	Cre01.g032300	GBP1	G-strand telomere DNA binding protein	37.6995	37.9999	38.2295	37.9599	37.9168	38.0027	40.516	41.296	40.9904	41.1163	40.9348	40.7241
Cre v06	Cre01.g032350	PIG8	p53-induced protein/etoposide-induced protein 2.4	NA	NA	NA	NA	NA	NA	30.2339	30.3277	30.7758	30.2479	29.6212	29.9223
Cre v06	Cre01.g032400	Cre01.g032400		27.7695	22.3715	27.8368	27.0335	28.0394	27.1985	31.8762	31.8944	32.1005	32.0362	32.2645	32.4174
Cre v06	Cre01.g032450	Cre01.g032450		32.4437	33.6223	30.3175	31.7693	31.9642	29.6093	34.7562	33.8365	33.2447	33.6914	32.7755	33.0895
Cre v06	Cre01.g032500	TPR2	Tetratricopeptide-repeat protein 2	30.485	28.1023	31.3641	28.1101	29.6827	28.7391	32.6231	32.522	34.0533	33.8964	32.8044	32.8096
Cre v06	Cre01.g032550	CGL127	Conserved in the Green Lineage	NA	NA	NA	NA	NA	NA	27.952	34.007	NA	NA	NA	NA
Cre v06	Cre01.g032600	HPAT1	Hydroxyproline O-arabinosyl transferase 1	34.0401	33.8033	32.121	33.4728	34.077	33.7593	36.2207	35.8804	35.722	35.862	37.1823	36.3629
Cre v06	Cre01.g032650	TAL1	Transaldolase	38.5053	38.6423	38.6475	38.53	38.3392	38.167	41.3659	41.4121	40.9527	41.0486	41.0894	40.9744
Cre v06	Cre01.g032700	GLK1	Glucokinase	32.7079	33.2071	33.2373	32.971	32.4235	33.3955	35.2442	36.0158	35.819	35.6227	36.3745	35.7447
Cre v06	Cre01.g032750	Cre01.g032750		30.0718	29.5576	30.7204	29.6855	31.4691	30.9369	34.1655	33.7619	33.4784	34.0618	33.2054	33.316
Cre v06	Cre01.g032800	MRS6	Mg2+ transporter protein	NA	NA	NA	NA	NA	NA	NA	27.9921	27.2392	28.8051	29.2272	29.1803
Cre v06	Cre01.g032900	Cre01.g032900		NA	NA	NA	NA	NA	NA	29.789	28.3722	29.669	28.0849	28.809	29.6802
Cre v06	Cre01.g032950	Cre01.g032950		NA	NA	NA	NA	NA	NA	29.2702	29.7117	29.8444	30.0108	29.5111	28.7472
Cre v06	Cre01.g033000	FAP334	Flagellar Associated Protein 334	27.1399	26.7169	26.934	28.7187	27.9885	NA	33.1946	32.4527	32.954	32.1761	31.9791	32.939
Cre v06	Cre01.g033091	Cre01.g033091		29.53	29.6318	29.0778	NA	NA	NA	32.6847	33.5319	33.7661	32.7379	32.3442	33.1949
Cre v06	Cre01.g033150	Cre01.g033150		27.0978	27.4507	28.6481	NA	30.6033	30.6296	32.2947	31.7797	33.0196	31.3175	31.9373	31.5464
Cre v06	Cre01.g033250	Cre01.g033250		NA	NA	NA	NA	NA	NA	30.9155	27.1919	28.4472	28.6413	29.7861	29.7315
Cre v06	Cre01.g033300	Cre01.g033300		NA	NA	NA	NA	NA	NA	31.8087	31.7441	32.0612	32.167	33.4871	32.5678
Cre v06	Cre01.g033350	ALDH22	Aldehyde dehydrogenase	31.5594	32.3779	32.2397	31.7644	28.8391	32.6934	35.3969	35.3135	34.8603	34.278	34.4634	34.3997
Cre v06	Cre01.g033400	TIM9	Mitochondrial inner membrane translocase subunit	31.8385	31.4662	31.6956	32.2112	32.3413	32.3753	33.8963	38.8629	38.485	33.928	34.3812	37.2739
Cre v06	Cre01.g033500	Cre01.g033500		NA	NA	NA	NA	NA	NA	23.029	NA	25.8434	NA	NA	NA
Cre v06	Cre01.g033516	Cre01.g033516		NA	NA	NA	NA	NA	NA	28.3135	28.6936	NA	30.531	28.2068	30.5285
Cre v06	Cre01.g033550	PDI2	Protein disulfide isomerase 2	36.2317	36.8317	36.4244	36.2656	36.1024	35.4404	39.6927	40.0797	39.7057	39.9622	39.2345	39.4779
Cre v06	Cre01.g033700	Cre01.g033700		NA	NA	NA	NA	NA	NA	33.3059	33.0966	32.0342	32.1639	32.0702	33.4092
Cre v06	Cre01.g033832	RH39	Possible DEAD-box helicase involved in creation of hidden rRNA breaks in chloroplast ribosomes	33.3136	32.2343	32.7129	33.0647	32.7139	32.7805	35.4669	35.6043	35.6545	35.5061	36.4514	35.7747
Cre v06	Cre01.g033900	Cre01.g033900		NA	NA	NA	NA	NA	NA	NA	NA	NA	27.087	NA	30.7118
Cre v06	Cre01.g033950	Cre01.g033950	3'-5' exonuclease with GRF zinc finger domain	29.8603	NA	25.1209	NA	NA	NA	28.2753	27.1354	28.6592	26.6834	26.9847	26.6424
Cre v06	Cre01.g034000	IPB1	Importin beta	34.6725	34.7744	34.8586	34.9986	34.8696	34.9658	37.6338	37.5074	37.8401	37.6608	38.0163	37.5251
Cre v06	Cre01.g034050	Cre01.g034050		31.2312	31.0309	31.5812	30.9886	31.1366	31.8018	34.9466	34.8575	34.7824	34.3317	34.8386	34.7845
Cre v06	Cre01.g034100	Cre01.g034100		28.3393	28.6827	26.9309	29.7635	28.5631	28.7267	33.1556	33.0744	33.0603	32.8013	32.9558	32.6743
Cre v06	Cre01.g034150	Cre01.g034150		NA	NA	NA	NA	NA	NA	31.0424	33.2348	31.1928	34.4119	32.7999	34.0698
Cre v06	Cre01.g034200	Cre01.g034200		NA	NA	NA	NA	NA	NA	31.3287	31.877	30.6739	32.4908	32.4114	31.3353
Cre v06	Cre01.g034300	Cre01.g034300		26.9236	27.5359	NA	27.8666	NA	21.8821	32.0155	31.7696	31.9262	32.671	31.8256	31.8937
Cre v06	Cre01.g034380	Cre01.g034380		32.0295	32.6001	31.9539	31.3716	31.6569	32.3439	34.4345	34.6578	34.154	34.2633	34.3369	34.5819
Cre v06	Cre01.g034400	PGL1	6-phosphogluconolactonase	36.2411	36.78	36.3807	36.3982	35.733	36.3507	39.6288	39.6434	39.3573	39.577	39.2895	39.311
Cre v06	Cre01.g034451	Cre01.g034451		33.0428	31.9303	32.9757	30.0002	28.7723	31.4878	35.6233	36.2894	35.3779	35.8768	35.2653	35.3149
Cre v06	Cre01.g034500	Cre01.g034500		NA	NA	NA	NA	NA	NA	32.3661	31.793	31.246	32.5659	31.7745	31.2083
Cre v06	Cre01.g034550	FAP109	EF-Hand Containing Flagellar Associated Protein 109	27.0504	29.9487	30.5881	30.9348	30.8008	30.5534	32.5367	33.2642	32.9861	33.5238	33.9875	33.4756
Cre v06	Cre01.g034600	Cre01.g034600		24.9209	NA	26.3864	NA	NA	NA	31.9079	31.8519	32.6591	32.0307	32.4736	32.0174
Cre v06	Cre01.g034650	Cre01.g034650		NA	NA	NA	NA	NA	NA	29.9286	29.3741	30.188	31.2592	30.695	30.0809
Cre v06	Cre01.g034750	Cre01.g034750		NA	NA	NA	NA	NA	NA	28.5125	28.5731	29.5529	26.9177	26.2949	25.6361
Cre v06	Cre01.g034800	Cre01.g034800		28.5154	30.3166	28.8614	25.546	NA	23.9804	31.8636	32.346	31.1015	31.9679	31.7024	32.1475
Cre v06	Cre01.g034950	Cre01.g034950	Soluble ABC-F domain containing protein	33.2808	34.1577	33.0957	33.0583	33.2181	33.2385	36.1382	36.094	35.5906	35.7045	36.214	36.9279
Cre v06	Cre01.g035000	Cre01.g035000		29.1821	31.2363	32.7389	32.5268	32.9756	32.9951	34.5512	32.5233	33.545	33.4804	32.6679	33.7303
Cre v06	Cre01.g035100	Cre01.g035100		NA	NA	NA	NA	NA	NA	25.6147	25.4859	25.0164	26.4184	25.3317	25.3214
Cre v06	Cre01.g035250	Cre01.g035250		NA	NA	NA	NA	NA	NA	28.9693	29.1712	30.0718	26.2378	31.858	27.8677
Cre v06	Cre01.g035350	Cre01.g035350		32.8884	33.158	32.5904	32.3845	33.0352	32.7602	35.5966	36.2971	36.1697	35.6594	36.4312	36.3696
Cre v06	Cre01.g035500	VPS34	Vacuolar protein sorting 34	NA	NA	NA	NA	NA	NA	30.9805	31.7031	30.4552	30.6534	31.2955	31.2074
Cre v06	Cre01.g035650	Cre01.g035650		NA	NA	NA	NA	NA	NA	NA	NA	NA	27.5021	26.0948	27.9135
Cre v06	Cre01.g035700	Cre01.g035700		NA	NA	NA	NA	NA	NA	30.0915	30.2904	30.607	28.9075	29.5127	NA
Cre v06	Cre01.g035750	MSC3	Mechanosensitive ion channel	NA	NA	NA	NA	NA	NA	30.8387	30.5614	30.8781	30.591	30.8631	30.5727
Cre v06	Cre01.g035800	IRK2	Inwardly-rectifying potassium channel	NA	NA	NA	NA	NA	NA	30.487	31.3575	31.5869	31.246	31.1066	31.154
Cre v06	Cre01.g035850	SEC24B	COP-II coat subunit	32.7386	33.1382	32.8305	33.2282	33.1381	33.9282	35.4416	35.6725	35.8451	35.362	35.6407	35.7661
Cre v06	Cre01.g035950	Cre01.g035950		NA	NA	NA	25.6878	NA	26.981	31.3039	30.8628	30.7712	31.5162	31.925	30.5872
Cre v06	Cre01.g036000	Cre01.g036000		NA	NA	NA	NA	NA	NA	29.0651	28.9998	NA	NA	NA	NA
Cre v06	Cre01.g036050	MLH1	DNA mismatch repair protein	NA	NA	NA	NA	NA	NA	30.5099	30.6889	30.6609	29.3034	30.286	31.0409
Cre v06	Cre01.g036150	Cre01.g036150		NA	NA	NA	NA	NA	NA	29.1128	30.5891	29.8201	30.37	30.2191	29.6406
Cre v06	Cre01.g036200	Cre01.g036200		NA	NA	NA	NA	NA	NA	32.9105	33.0755	32.6713	34.191	33.3542	33.5091
Cre v06	Cre01.g036250	Cre01.g036250		NA	NA	NA	NA	NA	NA	27.5631	26.7404	NA	29.3137	NA	33.2852
Cre v06	Cre01.g036300	Cre01.g036300		NA	NA	NA	NA	NA	NA	33.0442	32.7096	33.9882	34.3689	31.9168	33.8486
Cre v06	Cre01.g036400	Cre01.g036400	Short-chain dehydrogenase/reductase	31.3788	31.391	30.5074	28.4199	30.7756	30.2936	32.7504	33.5843	31.9947	33.5914	30.7495	32.9712
Cre v06	Cre01.g036451	Cre01.g036451	S-adenosyl-L-methionine-dependent methyltransferase	NA	NA	NA	NA	NA	NA	31.4388	27.9468	28.3545	28.389	28.1719	29.3059
Cre v06	Cre01.g036550	ERV14	Cornichon-like protein	NA	NA	NA	NA	NA	NA	31.3252	28.967	30.6442	30.9786	30.7328	NA
Cre v06	Cre01.g036600	Cre01.g036600	Exoribonuclease II	30.407	31.5868	NA	NA	24.5352	30.2519	32.4904	32.4478	32.6284	32.6499	33.8797	33.4599
Cre v06	Cre01.g036700	Cre01.g036700		NA	NA	NA	NA	NA	NA	31.4511	31.4335	33.3309	30.8296	32.074	30.9072
Cre v06	Cre01.g036750	DMA1	Putative DNA methylase	NA	NA	NA	NA	NA	NA	27.4442	31.9669	30.1496	31.1813	30.0195	30.2846
Cre v06	Cre01.g036800	KIN9A	Kinesin motor protein	NA	NA	NA	NA	NA	NA	31.2427	31.0676	30.8161	31.7518	29.7466	30.7392
Cre v06	Cre01.g036850	PDY1	Proline dehydrogenase	32.9065	33.0605	32.816	32.6011	34.0019	32.9991	35.8279	36.4624	35.9614	36.2224	36.1266	35.6801
Cre v06	Cre01.g036900	Cre01.g036900		NA	NA	NA	NA	NA	NA	NA	28.2674	28.3685	29.4938	26.5932	30.8743
Cre v06	Cre01.g036950	CBA1	Cobalamin 5'-phosphate synthase	28.0149	29.7868	30.6263	29.5283	28.114	28.0437	33.3249	33.5231	33.961	33.5586	33.6955	31.9493
Cre v06	Cre01.g037000	SCPL49	Serine carboxypeptidase	NA	NA	NA	NA	NA	NA	29.6711	29.1344	26.2598	29.1361	29.8678	29.3196
Cre v06	Cre01.g037100	Cre01.g037100		23.9883	28.3278	NA	NA	NA	NA	31.9683	32.5444	33.228	32.9038	32.3899	34.1266
Cre v06	Cre01.g037150	Cre01.g037150	ion channel/ voltage-gated chloride channel	NA	NA	NA	NA	NA	NA	31.6045	32.5333	31.9779	31.9656	31.6138	32.347
Cre v06	Cre01.g037200	Cre01.g037200		28.9749	31.2891	30.9034	27.829	31.0864	27.7461	29.2899	30.1844	29.3171	31.9467	30.0624	29.175
Cre v06	Cre01.g037350	CGLD2	Thioesterase family protein	27.8585	27.4068	29.269	28.4673	29.6467	30.2856	33.4597	33.3539	32.144	33.4116	33.5715	31.8116
Cre v06	Cre01.g037400	CYN19A	Cyclophilin 19-1	30.1148	30.8907	30.8131	28.4506	25.4205	27.1304	33.6694	33.3593	32.9892	33.4525	33.4961	33.7301
Cre v06	Cre01.g037550	Cre01.g037550		NA	NA	NA	NA	NA	NA	27.6298	31.7691	31.1249	34.5113	30.9352	30.8927
Cre v06	Cre01.g037650	Cre01.g037650		NA	NA	NA	NA	NA	NA	29.3869	29.4987	30.1067	29.8284	25.9931	29.8572
Cre v06	Cre01.g037800	Cre01.g037800	Thioredoxin-like protein	30.8317	31.0424	30.5076	30.9899	30.8111	30.8409	33.9433	34.9622	33.9985	33.7067	33.8839	33.8198
Cre v06	Cre01.g037850	BCC2	Acetyl-CoA biotin carboxyl carrier	35.1482	35.9582	35.3179	36.1589	36.6696	35.7754	39.4148	40.4055	39.8363	39.4878	39.2504	37.651
Cre v06	Cre01.g037900	Cre01.g037900		NA	NA	NA	NA	NA	NA	31.2244	31.6619	29.4933	30.1773	32.3617	31.0847
Cre v06	Cre01.g037950	Cre01.g037950		NA	NA	NA	NA	NA	NA	NA	NA	NA	NA	25.7879	28.1007
Cre v06	Cre01.g038000	Cre01.g038000		30.0655	25.9541	NA	25.1651	26.0288	26.3489	32.2143	32.0489	31.9501	31.7858	32.2937	32.1523
Cre v06	Cre01.g038050	HKR3	Histidine kinase rhodopsin 3	NA	NA	NA	NA	NA	NA	28.3179	29.1469	27.0528	27.4315	29.2103	27.2333
Cre v06	Cre01.g038151	Cre01.g038151		28.6522	26.2859	28.7169	NA	29.1962	28.7822	32.4537	33.0381	34.1103	32.957	34.7234	33.4992
Cre v06	Cre01.g038200	Cre01.g038200		29.7283	NA	29.4342	NA	NA	NA	32.3401	32.9549	32.4911	32.7809	32.4096	32.6548
Cre v06	Cre01.g038250	SDC1	Serine decarboxylase	35.3129	34.0548	34.447	33.1333	33.0358	33.0643	36.267	35.977	35.7963	36.0434	36.1107	35.8722
Cre v06	Cre01.g038300	Cre01.g038300		NA	NA	NA	NA	NA	NA	31.1151	31.5229	30.655	31.0375	30.0823	30.5754
Cre v06	Cre01.g038400	CRT2	Calreticulin 2, calcium-binding protein	38.3001	38.4809	38.1583	38.5144	38.3134	38.5534	40.7836	41.4014	41.5714	41.3435	41.2423	41.3311
Cre v06	Cre01.g038500	CYP746A1	Cytochrome P450, CYP197 superfamily, CYP197B family	NA	NA	NA	NA	NA	NA	32.7969	31.4379	30.6343	32.4001	30.7753	30.942
Cre v06	Cre01.g038550	SQD2	Sulfoquinovosyldiacylglycerol synthase	NA	NA	NA	27.322	27.6543	28.4143	31.5861	32.2501	33.375	31.88	32.0799	32.1823
Cre v06	Cre01.g038600	FAD7	Omega-3-fatty acid desaturase	NA	NA	NA	NA	NA	NA	28.0499	28.1995	28.3179	27.9648	29.8135	27.6043
Cre v06	Cre01.g038650	SRS2	Serine/arginine-rich pre-mRNA splicing factor	31.9568	32.2714	32.4166	32.1954	32.6445	31.5342	34.7276	36.454	33.8352	34.8403	34.6844	34.8757
Cre v06	Cre01.g038700	Cre01.g038700	Voltage-gated chloride channel	NA	NA	NA	NA	NA	NA	28.7876	29.6707	28.8532	29.6128	29.2183	27.9712
Cre v06	Cre01.g038750	MOT7	motile cilia related	NA	NA	NA	NA	NA	NA	33.5263	32.5015	31.4005	32.7625	33.0557	31.841
Cre v06	Cre01.g038800	Cre01.g038800	Major intrinsic protein superfamily	NA	NA	NA	NA	NA	NA	NA	28.3417	26.5719	26.5805	27.4708	NA
Cre v06	Cre01.g038850	Cre01.g038850		34.1302	34.8458	33.668	34.5001	33.469	33.8087	36.8206	37.1727	37.0607	36.833	36.9258	36.5683
Cre v06	Cre01.g038900	Cre01.g038900		28.5856	28.2182	NA	NA	NA	NA	33.3983	33.3907	32.8552	32.7033	33.1685	32.6383
Cre v06	Cre01.g038950	SELF1	SelF/SelM homolog	30.2563	30.635	30.3663	30.0329	29.7278	29.4268	32.6077	32.5591	32.7932	33.4195	33.0058	33.297
Cre v06	Cre01.g039150	CPLD5	Conserved in the plant lineage and diatoms 5	30.7156	30.9134	30.1727	28.6419	29.7738	28.7241	33.1496	33.4603	33.2932	34.9354	34.765	34.7893
Cre v06	Cre01.g039200	IFT22	Intraflagellar transport protein 22	32.9161	32.7254	33.2189	32.4813	33.065	31.7039	35.2154	35.7048	35.3694	35.3939	35.3349	35.0762
Cre v06	Cre01.g039250	RPS2	Cytosolic 80S ribosomal protein S2	39.0127	38.7533	38.4673	38.475	38.6858	38.5162	41.5473	41.777	41.4669	41.3655	41.6391	41.4287
Cre v06	Cre01.g039300	RB47	Polyadenylate-binding protein RB47	38.1913	38.4565	38.0434	38.3679	38.3986	38.5391	40.7957	41.4188	41.1944	41.0793	41.2866	41.178
Cre v06	Cre01.g039350	NCR2	Cytochrome P450 reductase, possibly CYP505 family	31.5001	31.4946	32.3129	32.7973	31.3891	31.1937	34.8272	35.4728	34.9197	34.8861	35.5928	34.8914
Cre v06	Cre01.g039400	Cre01.g039400		NA	NA	NA	NA	NA	NA	29.9361	30.4306	29.1862	29.7832	29.3426	29.3033
Cre v06	Cre01.g039450	Cre01.g039450		NA	NA	NA	NA	NA	NA	28.8982	27.7656	23.3027	NA	NA	NA
Cre v06	Cre01.g039500	FAP89	Flagellar Associated Protein 89	NA	NA	NA	NA	NA	NA	28.8583	31.0593	27.2437	27.6375	22.0827	26.239
Cre v06	Cre01.g039600	Cre01.g039600		NA	NA	NA	NA	NA	NA	30.9311	30.9953	31.7577	28.9569	30.0511	31.1936
Cre v06	Cre01.g039702	Cre01.g039702		NA	NA	NA	NA	NA	NA	NA	NA	NA	27.8637	26.3225	27.2535
Cre v06	Cre01.g039750	PDF1B	Peptide deformylase	32.8637	33.3349	32.4127	33.273	32.7221	34.0556	35.9488	35.7415	35.1155	35.251	35.6109	36.1112
Cre v06	Cre01.g039850	CGL48	conserved protein related to lysine decarboxylase domain	NA	25.652	28.6016	27.1383	25.2992	25.2951	33.3245	34.5865	33.7634	34.2241	33.9473	33.1379
Cre v06	Cre01.g039900	Cre01.g039900	RNase Z-like protein	31.9758	33.7473	32.4668	30.3836	33.1222	33.6359	35.5991	35.6955	36.1833	35.6151	35.6313	35.5678
Cre v06	Cre01.g039950	Cre01.g039950	Major facilitator superfamily transporter	NA	NA	NA	NA	NA	NA	NA	31.1337	29.1882	29.2926	28.5152	29.5552
Cre v06	Cre01.g040000	RPL26	Cytosolic 80S ribosomal protein L26	37.0618	37.4467	36.9169	36.3898	37.4339	36.2112	40.2754	40.3693	39.7358	40.1161	40.067	40.2549
Cre v06	Cre01.g040050	TPK1	Thiamine pyrophosphokinase	NA	NA	NA	NA	NA	NA	30.4976	30.5412	24.7702	30.1772	29.4211	NA
Cre v06	Cre01.g040100	Cre01.g040100		28.7285	28.5885	29.1004	29.1472	28.9847	29.7989	32.5748	32.2257	32.825	32.6903	32.6863	32.3311
Cre v06	Cre01.g040200	Cre01.g040200	WNK protein kinase	34.915	32.9035	34.9997	32.8592	32.9998	33.0258	35.5837	35.5713	34.5204	34.6829	35.1764	36.1827
Cre v06	Cre01.g040250	Cre01.g040250	DnaJ-like protein	27.9981	27.9868	27.5855	NA	NA	NA	31.6163	31.883	32.0788	31.482	32.144	31.423
Cre v06	Cre01.g040300	Cre01.g040300	Catechol O-methyltransferase	29.0936	29.9549	33.4422	30.9285	26.7345	25.7534	32.9792	32.6613	32.9724	33.1398	33.7574	33.372
Cre v06	Cre01.g040350	Cre01.g040350	putative MutS type 2 DNA repair protein	NA	NA	NA	NA	NA	NA	30.4566	32.49	30.794	32.1358	30.7616	33.0291
Cre v06	Cre01.g040379	Cre01.g040379		NA	NA	NA	NA	NA	NA	24.8502	26.3331	27.3907	28.3118	28.1624	27.5885
Cre v06	Cre01.g040400	Cre01.g040400		30.4869	31.3476	32.519	32.0151	32.3626	32.8886	33.9876	34.4588	34.3528	33.9023	34.8218	34.0019
Cre v06	Cre01.g040450	HDT1	Histidine-aspartic acid phosphotransferase	29.6243	31.4511	29.9309	30.3486	30.2293	30.5637	34.0001	34.0285	33.609	33.7222	33.908	33.5552
Cre v06	Cre01.g040500	Cre01.g040500		NA	NA	NA	NA	NA	NA	30.6525	30.576	NA	30.6062	29.455	27.7088
Cre v06	Cre01.g040600	FAP327	Flagellar Associated Protein 327	26.9449	28.1264	25.865	28.4112	NA	27.6586	31.0608	32.4421	32.7853	32.2289	32.5786	32.3468
Cre v06	Cre01.g040850	Cre01.g040850		NA	NA	NA	NA	NA	NA	29.9435	30.2032	NA	25.3672	28.5814	26.9062
Cre v06	Cre01.g040900	Cre01.g040900		NA	NA	NA	NA	NA	NA	28.2178	29.2197	28.7345	29.3503	28.9289	31.5899
Cre v06	Cre01.g041000	Cre01.g041000		29.2517	NA	29.9638	30.4662	30.0079	30.6297	30.4253	30.8171	31.765	31.8527	32.0189	31.6505
Cre v06	Cre01.g041050	AOC6	Cationic amino acid transporter	NA	NA	NA	NA	NA	NA	30.9854	30.3866	29.4921	26.7212	29.4599	29.5589
Cre v06	Cre01.g041100	Cre01.g041100	Histone-lysine N-methyltransferase	29.9098	32.0865	29.8282	29.5264	30.5986	29.7942	32.8692	32.8368	32.8739	32.8222	32.2576	32.2098
Cre v06	Cre01.g041150	Cre01.g041150		NA	NA	NA	NA	NA	NA	NA	26.6878	24.8897	26.0229	23.8412	NA
Cre v06	Cre01.g041200	Cre01.g041200		NA	NA	NA	NA	NA	NA	28.0581	26.0468	26.2676	26.8309	27.808	27.1782
Cre v06	Cre01.g041256	Cre01.g041256		NA	NA	NA	NA	NA	NA	28.1379	28.876	28.5175	28.8477	29.3369	29.1826
Cre v06	Cre01.g041400	Cre01.g041400		NA	NA	NA	NA	NA	NA	30.6418	30.8803	30.5461	30.8689	30.7654	31.2458
Cre v06	Cre01.g041450	Cre01.g041450	Phosphoprotein phosphatase 2C-related	29.2167	28.1905	29.3121	28.2236	28.3646	28.7083	32.755	33.1729	32.6815	32.9345	33.7484	33.1045
Cre v06	Cre01.g041500	Cre01.g041500		27.257	27.4794	27.507	27.7578	27.6305	28.3157	31.1686	35.6874	31.2589	31.4133	30.6533	30.8388
Cre v06	Cre01.g041550	Cre01.g041550		NA	NA	NA	NA	NA	NA	28.0317	29.3241	27.5894	26.7905	27.7058	29.061
Cre v06	Cre01.g041950	Cre01.g041950		NA	NA	NA	NA	30.8081	26.6284	31.1373	31.6554	30.7841	31.4613	31.5687	30.9329
Cre v06	Cre01.g042000	Cre01.g042000		NA	NA	NA	NA	NA	NA	28.3857	29.1741	NA	26.7481	25.317	NA
Cre v06	Cre01.g042050	MSRB3	Methionine sulphoxide reductase	32.753	31.0739	31.0103	NA	33.0917	30.2834	33.1479	33.6441	31.3665	33.7916	33.1939	32.9959
Cre v06	Cre01.g042150	Cre01.g042150		NA	NA	NA	NA	NA	NA	28.0326	26.2633	27.524	28.4153	NA	26.5208
Cre v06	Cre01.g042200	PBAS1	Photosystem II Associated Subunit 1	31.1927	30.8692	31.6666	28.5482	27.9822	29.1087	33.5487	33.7323	33.3441	33.3025	34.0945	33.5963
Cre v06	Cre01.g042250	Cre01.g042250		NA	NA	NA	NA	NA	NA	26.9514	26.1942	23.5341	23.792	NA	23.357
Cre v06	Cre01.g042300	Cre01.g042300	Scavenger receptor cysteine rich (SRCR) protein	NA	NA	NA	NA	NA	NA	NA	NA	NA	27.0617	28.8506	26.6324
Cre v06	Cre01.g042450	Cre01.g042450		NA	NA	NA	NA	NA	NA	NA	25.6668	28.6309	NA	30.4758	32.0493
Cre v06	Cre01.g042550	Cre01.g042550		35.6804	35.8635	34.3793	34.3302	34.161	34.3484	37.3328	37.3926	37.5317	37.6386	37.5219	37.6516
Cre v06	Cre01.g042750	ACH1	Aconitate hydratase	40.7294	40.9191	40.9373	40.8594	40.8284	41.3677	44.1075	44.3137	43.7413	43.7972	43.7617	43.9178
Cre v06	Cre01.g042800	DVR1	3,8-Divinyl protochlorophyllide a 8-vinyl reductase, chloroplast precursor	35.3403	35.7106	35.0343	35.8268	35.7591	36.055	38.0967	38.624	38.0305	38.3907	38.4819	38.9608
Cre v06	Cre01.g042850	Cre01.g042850		30.6994	30.3357	30.6976	31.4109	30.4422	30.8625	33.4669	32.7536	33.9294	33.6939	34.0194	33.7493
Cre v06	Cre01.g042900	RRM1	Putative rRNA (adenine-N6-)-methyltransferase	29.7317	29.7323	29.8044	32.4768	30.4085	29.6865	32.5728	32.5949	32.4944	32.874	32.7636	32.7295
Cre v06	Cre01.g043000	Cre01.g043000		29.9056	29.8166	29.9137	30.4468	29.3688	30.3982	34.2912	34.0449	33.9369	34.7416	34.608	34.1681
Cre v06	Cre01.g043100	Cre01.g043100		28.4404	28.1923	28.9807	28.7371	29.8225	29.4451	32.9102	32.1116	30.371	32.1965	32.7341	33.5531
Cre v06	Cre01.g043250	Cre01.g043250		NA	NA	NA	NA	NA	NA	28.2374	27.6964	28.183	NA	25.8067	23.3926
Cre v06	Cre01.g043300	Cre01.g043300		NA	NA	NA	NA	NA	NA	31.2084	30.8838	30.3534	30.3043	29.3663	29.2728
Cre v06	Cre01.g043350	CAO1	Chlorophyllide a oxygenase, chloroplast precursor	NA	NA	NA	NA	NA	NA	30.6586	30.3795	32.0261	29.8714	29.4189	29.3171
Cre v06	Cre01.g043400	Cre01.g043400		28.477	26.4329	27.5779	31.5798	26.4433	32.7615	31.2239	31.5848	32.3658	31.2954	32.2059	33.5608
Cre v06	Cre01.g043450	Cre01.g043450		33.1905	33.4227	33.2896	33.9587	33.8413	33.5232	36.5381	36.6673	35.828	35.952	36.9029	36.7711
Cre v06	Cre01.g043500	Cre01.g043500		NA	NA	NA	NA	NA	NA	29.8408	29.6827	29.9102	29.1681	28.4262	30.2284
Cre v06	Cre01.g043550	Cre01.g043550		NA	NA	NA	NA	NA	NA	24.1571	26.5256	26.2638	25.7772	23.1139	29.011
Cre v06	Cre01.g043600	Cre01.g043600		NA	NA	NA	NA	NA	NA	32.1055	30.8237	30.9321	30.3447	30.8137	30.5274
Cre v06	Cre01.g043650	ODA8	Outer Arm Dynein Assembly protein 8	NA	NA	NA	NA	NA	NA	31.404	31.4897	31.4592	31.3858	31.4879	31.431
Cre v06	Cre01.g043700	Cre01.g043700		28.1566	28.6063	27.1052	NA	24.0466	26.3151	32.0661	31.1644	32.1071	31.3325	31.9699	31.9251
Cre v06	Cre01.g043750	BBS7	Bardet-Biedl syndrome-7 associated protein	NA	31.8597	30.0148	27.3458	32.8337	NA	33.3435	33.6493	35.1755	34.7625	33.9017	35.4637
Cre v06	Cre01.g043800	Cre01.g043800		NA	NA	NA	NA	NA	NA	31.5946	28.2459	30.4914	31.3894	29.5964	29.3558
Cre v06	Cre01.g044000	Cre01.g044000		NA	NA	NA	NA	NA	NA	31.502	31.1292	31.1914	25.6625	32.059	31.216
Cre v06	Cre01.g044100	AMB3	Beta-amylase 3	NA	NA	NA	NA	NA	NA	28.1546	29.1122	28.9906	29.3594	29.3132	NA
Cre v06	Cre01.g044150	Cre01.g044150		NA	NA	NA	NA	NA	NA	32.0134	32.7653	32.235	31.8578	31.7257	30.9215
Cre v06	Cre01.g044200	Cre01.g044200		NA	NA	NA	NA	NA	NA	31.4471	31.9049	31.6869	31.4529	30.7216	31.1795
Cre v06	Cre01.g044300	Cre01.g044300		NA	NA	NA	NA	NA	NA	28.7196	NA	23.3933	NA	NA	NA
Cre v06	Cre01.g044400	Cre01.g044400		31.2732	31.8632	31.0494	31.7844	31.514	30.8915	34.4683	34.4105	33.4193	33.3971	34.1073	32.6798
Cre v06	Cre01.g044450	Cre01.g044450		NA	NA	NA	NA	NA	NA	30.4676	29.5332	29.6294	31.1183	31.5021	30.9927
Cre v06	Cre01.g044600	Cre01.g044600		34.2959	34.3782	34.5395	34.3926	33.6691	33.7489	36.6033	36.9056	36.8612	37.3761	37.2975	37.0199
Cre v06	Cre01.g044650	Cre01.g044650		34.9674	35.2011	35.3359	35.5641	32.3803	33.9868	37.364	38.2959	37.8534	37.9617	37.9058	35.6565
Cre v06	Cre01.g044700	Cre01.g044700	Glutathione S-transferase	31.7954	31.9802	32.2819	31.4962	31.868	31.2276	34.7808	35.3427	34.3995	35.0604	34.6429	35.034
Cre v06	Cre01.g044750	Cre01.g044750		29.7744	30.0156	29.155	30.174	29.0856	29.7058	31.8853	32.7573	32.5055	32.6532	32.9295	32.3999
Cre v06	Cre01.g044800	PFL1	Pyruvate-formate lyase	38.4001	39.5043	38.2914	38.3488	38.5216	38.4145	41.3957	41.5747	41.0699	41.0431	41.388	41.3473
Cre v06	Cre01.g044850	Cre01.g044850		NA	NA	NA	26.2331	NA	29.9273	33.1286	33.5476	33.5405	33.5577	33.0608	33.1433
Cre v06	Cre01.g044900	Cre01.g044900		NA	NA	NA	NA	NA	NA	27.5453	NA	29.533	29.0022	28.1178	28.9107
Cre v06	Cre01.g045100	Cre01.g045100		31.5743	31.7039	27.9401	30.1362	29.3994	NA	32.9352	33.0321	32.7353	32.7871	33.4312	32.8674
Cre v06	Cre01.g045150	FAP304	Flagellar Associated Protein 304	23.9346	28.6459	27.5275	26.019	23.6657	NA	32.1175	33.8217	32.7858	32.8072	32.1806	32.1189
Cre v06	Cre01.g045350	DRC5	Nexin-dynein regulatory complex 5	30.9429	29.7257	28.1478	29.9611	29.3621	29.176	31.6962	32.2601	32.1055	32.3378	31.9516	32.084
Cre v06	Cre01.g045450	Cre01.g045450		NA	NA	NA	NA	NA	NA	30.8478	30.4252	30.5203	30.7137	30.0411	29.917
Cre v06	Cre01.g045500	Cre01.g045500		NA	NA	NA	NA	NA	NA	30.462	30.6456	30.5458	30.493	31.3371	30.875
Cre v06	Cre01.g045550	TPT3	Triose-phosphate transporter	34.9277	35.493	35.2005	35.579	35.5877	34.4828	39.4125	39.4798	39.1734	38.591	39.4052	39.3738
Cre v06	Cre01.g045600	Cre01.g045600	Speract/scavenger receptor, transmembrane glycoprotein	32.0242	31.8025	32.1666	31.9588	31.7384	32.4004	35.2331	35.1156	35.076	34.9865	34.9693	34.7005
Cre v06	Cre01.g045601	Cre01.g045601		NA	NA	NA	NA	NA	NA	NA	NA	NA	23.4025	25.17	NA
Cre v06	Cre01.g045640	Cre01.g045640		32.2757	32.3157	32.2156	32.4865	32.1618	32.359	35.1137	35.347	35.3743	35.0759	35.6403	35.7133
Cre v06	Cre01.g045700	CAT2	Catalase/peroxidase	26.7489	26.6594	27.1597	NA	NA	NA	32.7567	32.2168	32.1397	33.0926	34.7463	32.9754
Cre v06	Cre01.g045800	Cre01.g045800		NA	NA	NA	NA	NA	NA	26.9327	25.6018	32.0914	27.6952	NA	26.6359
Cre v06	Cre01.g045902	HCF101	[4Fe-4S]-cluster scaffold protein	31.8213	34.5186	31.9464	31.1656	31.029	31.6873	36.0168	36.0982	36.4824	36.1578	36.1978	35.8295
Cre v06	Cre01.g045903	DGAT1	Diacylglycerol O-acyltransferase, Type 1	27.5582	28.154	27.2361	NA	NA	NA	31.3395	31.4835	30.4544	22.3001	30.0762	30.7483
Cre v06	Cre01.g046052	Cre01.g046052		NA	NA	NA	NA	NA	NA	28.4349	29.3942	29.3399	29.3062	28.5398	29.8099
Cre v06	Cre01.g046150	ICP55	Intermediate Cleaving Peptidase 55	29.0143	30.9542	28.1288	29.1774	28.4094	30.4807	33.3435	32.7393	30.908	31.7866	32.7874	33.1391
Cre v06	Cre01.g046237	Cre01.g046237		27.7314	NA	28.8649	NA	NA	NA	34.4597	32.2048	32.0318	31.3512	31.5574	31.3714
Cre v06	Cre01.g046324	Cre01.g046324		NA	NA	NA	NA	NA	NA	29.0098	30.106	29.7345	32.8116	29.0004	28.4805
Cre v06	Cre01.g046600	Cre01.g046600		NA	NA	NA	NA	NA	NA	24.5177	20.9393	NA	NA	NA	NA
Cre v06	Cre01.g046650	Cre01.g046650		NA	NA	NA	NA	NA	NA	30.9461	NA	24.3935	NA	NA	NA
Cre v06	Cre01.g046652	Cre01.g046652	Putative tyrosyl tRNA synthase	33.5415	33.591	33.894	33.9477	33.9525	34.3521	36.8117	36.7475	36.8801	37.1267	36.9067	36.9879
Cre v06	Cre01.g046800	MSP1	Membrane selenoprotein	28.702	NA	29.1155	26.5482	29.2346	27.3118	30.3601	31.2566	30.4679	30.9372	32.1531	31.5808
Cre v06	Cre01.g046850	UBC13	E2 Ubiquitin conjugating enzyme	31.5436	31.8629	31.8592	32.4985	31.9912	32.328	34.5988	34.4306	34.4506	34.661	34.3803	35.3175
Cre v06	Cre01.g047001	Cre01.g047001		NA	NA	NA	NA	NA	NA	32.5844	31.997	32.4634	27.5381	26.8728	31.6426
Cre v06	Cre01.g047229	Cre01.g047229		30.9338	29.5689	32.2609	32.3184	32.6282	32.4885	34.521	34.8854	33.8228	33.9171	34.1791	33.8589
Cre v06	Cre01.g047265	PHC52	Pherophorin-chlamydomonas homolog 52	NA	NA	NA	NA	NA	NA	NA	NA	NA	29.064	27.2726	NA
Cre v06	Cre01.g047300	Cre01.g047300		NA	NA	NA	NA	NA	NA	26.2128	26.0338	26.3862	NA	29.1021	27.5273
Cre v06	Cre01.g047350	Cre01.g047350		NA	NA	NA	NA	NA	NA	NA	NA	NA	29.1713	25.1598	NA
Cre v06	Cre01.g047400	Cre01.g047400		NA	NA	NA	NA	NA	NA	30.5746	21.8723	21.5767	NA	NA	NA
Cre v06	Cre01.g047450	CPLD17	conserved expressed organelle-targeted protein	NA	NA	NA	NA	NA	NA	28.7771	29.299	29.0869	28.1725	29.6174	28.7284
Cre v06	Cre01.g047500	Cre01.g047500		NA	NA	NA	NA	NA	NA	31.0137	30.8936	30.1957	30.5381	30.2368	30.5292
Cre v06	Cre01.g047550	RAB6	Small Rab-related GTPase	33.5237	33.3558	33.7931	33.5985	33.2495	32.9217	36.0769	36.3715	35.9181	36.3114	36.0721	36.1864
Cre v06	Cre01.g047600	Cre01.g047600	Short-chain dehydrogenase/reductase	31.1475	31.3413	30.3659	31.401	31.3607	31.3477	32.9734	33.4725	33.6743	33.7442	31.8083	33.8901
Cre v06	Cre01.g047650	Cre01.g047650		NA	NA	NA	NA	NA	NA	NA	27.8987	28.0935	27.441	28.4617	25.2764
Cre v06	Cre01.g047700	CYN40	Cyclophilin 40	32.8572	32.4608	33.0041	32.6184	33.0424	33.3064	36.5472	36.4018	36.7033	36.5804	36.4453	36.478
Cre v06	Cre01.g047750	RPL18A	Cytosolic 80S ribosomal protein L18a	37.6449	38.0543	37.7506	37.1645	36.9818	37.1679	41.1928	41.5797	40.9381	41.1097	41.0715	41.1045
Cre v06	Cre01.g047800	GRX6	Glutaredoxin 6, CGFS type, chloroplastic	37.0968	37.5331	34.8343	34.6117	35.6905	35.4799	40.184	40.8449	40.1003	40.34	40.2606	40.3381
Cre v06	Cre01.g047850	Cre01.g047850		29.0981	30.0028	27.4295	30.2561	27.4363	29.9818	31.849	33.071	32.3781	33.7968	32.1223	31.9475
Cre v06	Cre01.g047900	Cre01.g047900		NA	NA	NA	NA	NA	NA	32.0735	31.6372	32.0564	31.3186	31.1723	31.637
Cre v06	Cre01.g047950	IFT27	Intraflagellar transport protein 27	29.2168	29.9489	29.2508	27.8595	27.8269	28.1435	30.9491	32.0032	33.4155	30.7215	32.0216	31.9286
Cre v06	Cre01.g048000	TPM1	Tropomyosin 1	27.2797	29.435	31.4673	28.9128	26.3169	28.4795	33.3377	33.6739	33.7202	33.9076	33.2955	34.1677
Cre v06	Cre01.g048050	COAB1	Phosphopantothenate-cysteine ligase, CoA biosynthesis	28.3581	30.4603	28.9201	31.8815	29.313	32.2546	31.8959	31.8207	31.9281	34.8478	34.8345	30.4301
Cre v06	Cre01.g048100	Cre01.g048100		29.9785	29.9647	28.7798	29.1929	29.4465	29.1104	33.3088	34.7519	33.9738	33.6609	33.8428	33.293
Cre v06	Cre01.g048102	Cre01.g048102		NA	NA	NA	NA	NA	NA	29.5431	30.3317	29.2851	30.3475	31.0228	30.4107
Cre v06	Cre01.g048150	HLA8	Transcriptional co-activator/nuclease induced by high light	31.061	31.1626	29.246	31.5368	29.485	29.4498	34.5718	35.1014	33.1619	34.3648	35.0533	34.8579
Cre v06	Cre01.g048250	Cre01.g048250		NA	NA	NA	NA	NA	NA	32.2059	32.136	29.7309	31.1645	31.7818	29.9364
Cre v06	Cre01.g048350	CGL53	conserved protein with glycosyl hydrolase family 5 domain	NA	NA	NA	NA	NA	NA	29.7689	27.0238	26.1557	NA	NA	NA
Cre v06	Cre01.g048400	DZP1	DAZ interacting zinc finger protein 1	29.4668	31.1708	31.7306	29.2104	32.7097	27.7729	33.3117	34.1452	33.3356	33.5132	34.8	33.911
Cre v06	Cre01.g048450	Cre01.g048450		NA	NA	NA	NA	NA	NA	29.8006	29.772	29.5682	29.8146	29.5098	28.8533
Cre v06	Cre01.g048550	Cre01.g048550		NA	NA	NA	NA	NA	NA	29.9319	30.5264	30.6112	30.471	29.1385	29.1979
Cre v06	Cre01.g048600	Cre01.g048600		NA	NA	NA	NA	NA	NA	29.9761	30.7599	30.7223	30.3432	31.0962	29.6554
Cre v06	Cre01.g048650	Cre01.g048650		NA	NA	NA	NA	NA	NA	NA	NA	NA	27.7523	27.3912	NA
Cre v06	Cre01.g048750	PPR7	PentatricoPeptide Repeat protein 7	31.8667	32.0368	31.5259	31.6109	32.0954	32.1781	34.5129	35.4276	35.5387	35.234	35.4989	35.3309
Cre v06	Cre01.g048800	Cre01.g048800	N-acetyltransferase	NA	NA	NA	NA	NA	NA	27.3779	36.9352	37.5492	37.1278	29.0501	28.521
Cre v06	Cre01.g048850	Cre01.g048850		30.5929	31.2004	31.6524	30.5834	30.1884	30.5247	34.6173	34.2598	34.8733	34.8433	34.7931	34.6448
Cre v06	Cre01.g048900	Cre01.g048900	Global Transcription factor	NA	NA	NA	27.3532	24.9828	27.9681	34.1664	33.3245	32.5776	33.9162	32.301	32.4914
Cre v06	Cre01.g048950	PYR5	Uridine 5'- monophosphate synthase	34.8208	34.3443	34.678	35.3939	35.2165	34.8741	37.9232	38.1483	38.2287	38.3448	37.9935	38.0477
Cre v06	Cre01.g049000	RAF2	RuBisCO assembly chaperone, chloroplastic	33.7458	33.6189	33.5044	33.5929	33.827	34.4695	37.4523	37.8427	37.285	37.6547	36.8804	37.3024
Cre v06	Cre01.g049050	Cre01.g049050		31.6441	30.8555	31.913	32.5098	31.789	31.9031	34.4896	34.4782	34.7279	34.282	33.991	34.615
Cre v06	Cre01.g049100	Cre01.g049100		25.4368	24.8743	24.5111	NA	NA	NA	29.0078	28.7121	28.3013	28.3059	29.2294	26.1561
Cre v06	Cre01.g049132	Cre01.g049132		NA	28.1718	27.6788	NA	NA	NA	33.4837	32.8992	31.7022	34.1409	33.4082	33.4165
Cre v06	Cre01.g049300	Cre01.g049300		NA	NA	NA	NA	NA	NA	NA	28.619	27.318	NA	28.1597	27.4572
Cre v06	Cre01.g049350	Cre01.g049350		28.0651	30.681	30.7445	30.5012	30.5394	30.8339	32.0784	31.7092	31.0238	31.3062	30.9101	29.5406
Cre v06	Cre01.g049400	Cre01.g049400		28.2435	28.6752	27.7195	28.6681	27.647	29.6483	32.2197	33.0159	33.462	32.6778	32.1281	32.6178
Cre v06	Cre01.g049450	Cre01.g049450		27.3041	28.7041	27.3356	28.7706	28.2123	NA	33.6248	33.9834	32.894	33.5043	31.3757	33.2267
Cre v06	Cre01.g049500	COX2B	Mitochondrial cytochrome c oxidase subunit II, protein IIb of split subunit	35.8258	36.1082	35.9196	36.2777	36.1194	35.9624	39.5132	39.7778	39.2534	39.1524	38.8958	39.1653
Cre v06	Cre01.g049550	Cre01.g049550		32.2468	32.5769	32.2993	32.9296	32.5219	32.5773	35.772	35.3453	35.8997	35.1497	35.3401	35.0017
Cre v06	Cre01.g049600	Cre01.g049600	Assembly factor for chloroplast ATPase	30.7524	31.9238	34.5368	32.0986	31.8499	31.7907	34.9984	35.5782	34.8551	35.2367	35.6248	34.6439
Cre v06	Cre01.g049650	Cre01.g049650		26.0763	27.4179	27.676	NA	27.4048	27.0343	30.4468	33.1808	30.3688	30.5204	30.9111	30.7174
Cre v06	Cre01.g049750	Cre01.g049750		NA	NA	NA	NA	NA	NA	30.9131	31.3947	30.7779	31.7834	29.9062	31.1659
Cre v06	Cre01.g049900	Cre01.g049900		32.6286	32.4831	32.996	32.8224	32.5971	32.9416	35.6732	35.9899	35.1766	35.6685	36.1637	35.7044
Cre v06	Cre01.g049950	VLE1	Sporangin (Vegetative Lytic Enzyme 1)	32.6874	32.6793	32.6393	33.0433	32.5881	33.0494	35.8159	36.1359	35.6339	35.7611	35.8982	36.1329
Cre v06	Cre01.g050000	Cre01.g050000		NA	NA	NA	NA	NA	NA	32.8837	32.024	31.3348	31.3046	31.1343	31.4542
Cre v06	Cre01.g050050	GUM1	Putative guanidinoacetate N-methyltransferase	31.3464	29.849	30.1641	30.3962	30.4246	30.56	33.3336	33.0493	33.1261	33.4549	32.4379	32.7762
Cre v06	Cre01.g050100	DPD1	Diaminopimelate decarboxylase	33.6689	34.2602	33.7279	34.0775	34.4828	34.7301	36.111	36.3261	36.8352	36.2722	37.0544	35.5499
Cre v06	Cre01.g050150	NFO1	NADH:flavin oxidoreductase/NADH oxidase	32.2065	32.4258	31.5688	31.3348	32.3979	31.6591	35.4005	35.5237	35.2587	35.1883	35.7809	35.442
Cre v06	Cre01.g050350	Cre01.g050350	Rhomboid-like protease	NA	NA	NA	NA	NA	NA	30.2765	29.6655	30.5818	30.5956	29.8057	30.3295
Cre v06	Cre01.g050400	TIM22C	translocase of inner mitochondrial membrane 22 homolog	28.4532	28.6941	28.9841	28.976	30.2246	29.4191	31.6309	29.7757	31.7447	31.457	31.2476	31.2326
Cre v06	Cre01.g050451	TTL6	predicted tubulin tyrosine ligase	NA	NA	NA	NA	NA	NA	26.4611	NA	23.693	25.9535	25.9735	NA
Cre v06	Cre01.g050550	Cre01.g050550		34.4339	34.5759	34.4785	33.251	34.485	31.5684	36.8952	37.1968	36.7984	37.4101	37.2151	37.9271
Cre v06	Cre01.g050600	Cre01.g050600		29.9489	30.142	28.5787	NA	28.638	26.268	33.2302	33.4652	33.2595	33.563	33.1516	33.4141
Cre v06	Cre01.g050608	Cre01.g050608		NA	NA	NA	NA	NA	NA	23.9379	25.3135	NA	NA	NA	NA
Cre v06	Cre01.g050650	Cre01.g050650		NA	24.0893	29.2887	NA	NA	NA	29.4881	30.0004	30.1695	29.1338	31.31	29.9891
Cre v06	Cre01.g050700	Cre01.g050700		NA	NA	NA	NA	NA	NA	NA	NA	NA	26.5078	27.266	NA
Cre v06	Cre01.g050800	Cre01.g050800		NA	NA	NA	NA	NA	NA	29.8577	29.9121	31.0409	30.3743	30.8917	29.9907
Cre v06	Cre01.g050850	PKL1	Protein Phosphatase 1 beta	34.1655	35.5691	34.3369	35.0917	34.5383	35.1095	38.0758	37.7913	37.9103	37.8418	37.5162	37.3724
Cre v06	Cre01.g050900	Cre01.g050900	Glycosyl transferase	NA	NA	NA	NA	NA	NA	29.4034	27.9318	28.259	27.2786	28.8423	27.1597
Cre v06	Cre01.g050950	CHLP1	Geranylgeranyl reductase CHLP	36.4433	36.5249	36.6685	36.8036	36.798	37.1793	39.9131	40.0537	39.899	39.7322	40.075	40.0524
Cre v06	Cre01.g051000	Cre01.g051000	Protein-/Histone-arginine N-methyltransferase	32.4029	33.297	32.4576	32.7378	31.9304	32.1874	34.7489	34.2511	34.5671	35.1826	34.8703	35.2048
Cre v06	Cre01.g051050	FAP225	Flagellar Associated Protein 225	NA	NA	NA	NA	NA	NA	29.3277	26.5976	30.3074	32.8217	27.2443	29.3746
Cre v06	Cre01.g051100	Cre01.g051100		32.9299	32.9951	32.7347	32.0016	32.1927	32.668	36.1953	36.6004	35.7847	36.2712	36.1882	36.0575
Cre v06	Cre01.g051250	DLE1	Flagellar outer dynein arm 18 kDa light chain LC4	29.3055	29.6419	30.7863	30.042	29.8524	29.4673	33.7558	33.9782	33.6957	33.468	32.6371	32.7095
Cre v06	Cre01.g051300	Cre01.g051300		NA	NA	NA	NA	NA	NA	30.484	30.3827	30.0611	28.6336	29.186	28.0047
Cre v06	Cre01.g051350	Cre01.g051350		NA	NA	NA	NA	NA	NA	31.3249	31.3401	31.0983	30.9237	31.1534	31.3788
Cre v06	Cre01.g051400	ERD2A	KDEL Receptor A	NA	NA	NA	NA	NA	NA	26.6761	28.0422	29.4909	NA	NA	NA
Cre v06	Cre01.g051450	Cre01.g051450		33.1251	33.3	33.2788	33.4394	33.3242	32.31	34.6378	35.5028	34.5992	34.8778	35.3512	35.6246
Cre v06	Cre01.g051500	Cre01.g051500		35.0917	35.6573	35.2811	33.9045	34.337	33.4931	39.9268	40.0046	39.1777	39.0761	39.0331	39.8331
Cre v06	Cre01.g051550	Cre01.g051550	DEAD/DEAH box helicase	NA	NA	NA	NA	NA	NA	31.0447	30.012	29.9958	29.5742	30.4054	30.4485
Cre v06	Cre01.g051700	Cre01.g051700		NA	NA	NA	NA	NA	NA	31.8577	31.6478	31.4767	30.8624	31.324	30.8408
Cre v06	Cre01.g051750	Cre01.g051750		26.6457	27.7547	27.3932	NA	29.9133	24.4166	33.1914	31.971	33.4394	32.382	34.8768	31.3438
Cre v06	Cre01.g051800	AST2	Aspartate aminotransferase	NA	29.8819	27.4012	28.4064	28.4251	28.8469	32.4312	32.8948	32.8206	32.4021	32.2245	32.6306
Cre v06	Cre01.g051850	Cre01.g051850		NA	NA	NA	NA	NA	NA	NA	NA	NA	25.5646	28.28	NA
Cre v06	Cre01.g051900	RIP1	Rieske iron-sulfur protein of mitochondrial ubiquinol-cytochrome c reductase	35.7374	35.4763	36.3772	35.512	35.8116	36.6732	39.0196	39.048	38.976	38.7654	39.4999	39.3106
Cre v06	Cre01.g051950	ASP2	Pepsin-type aspartyl protease	31.1492	31.1086	31.2327	31.6755	31.5978	31.7013	34.3077	33.0705	33.9735	33.9984	34.0754	33.2605
Cre v06	Cre01.g052000	ZNG1	Zn chaperone	30.7776	31.0253	31.634	31.133	31.9209	31.6101	35.2437	35.648	35.0272	34.7205	34.3035	34.7733
Cre v06	Cre01.g052050	UCC1	Ubiquinol-cytochrome c reductase complex chaperone	23.6846	29.0925	27.5832	28.4747	27.9515	28.4637	32.2106	32.6589	32.0013	32.054	33.0719	31.5904
Cre v06	Cre01.g052100	PRPL18	Chloroplast ribosomal protein L18	34.8091	33.5475	33.9261	34.5091	34.3029	34.1647	37.0927	35.6145	36.948	37.3124	36.288	36.2332
Cre v06	Cre01.g052150	FAP87	Flagellar Associated Protein 87	NA	NA	NA	NA	NA	NA	29.2903	27.9451	27.045	28.367	28.2651	31.5228
Cre v06	Cre01.g052200	Cre01.g052200		29.531	30.2455	29.1959	29.5049	29.3792	30.564	32.4041	32.6263	32.0205	32.9989	33.3285	32.5724
Cre v06	Cre01.g052250	TRXX1	Thioredoxin x, chloroplastic	34.3527	34.5363	34.0806	34.3444	34.4481	34.7764	37.457	38.0371	37.7128	37.5558	37.2546	37.4676
Cre v06	Cre01.g052300	E2F1	Transcription factor, E2F and DP-related	28.4923	27.808	28.526	34.7156	28.0079	28.6413	32.506	32.059	31.5735	31.2996	31.7888	31.7893
Cre v06	Cre01.g052350	MRPL20	Mitochondrial ribosomal protein L20	27.5662	26.3894	25.575	25.1073	NA	26.3223	31.8967	31.982	31.4284	31.6814	31.6789	31.4632
Cre v06	Cre01.g052400	CCB3	CPLD43 protein, required for cyt b6 assembly	NA	NA	NA	NA	NA	NA	29.0102	30.1411	30.34	30.9854	30.52	31.2423
Cre v06	Cre01.g052450	Cre01.g052450		NA	NA	NA	NA	NA	NA	31.8503	32.9144	31.3521	30.5484	31.8553	31.3519
Cre v06	Cre01.g052500	Cre01.g052500		NA	NA	NA	NA	NA	NA	26.5209	25.9858	NA	NA	NA	NA
Cre v06	Cre01.g052550	Cre01.g052550		NA	NA	NA	NA	NA	NA	28.5181	31.5343	28.1013	27.5711	27.1955	24.9184
Cre v06	Cre01.g052650	VIP2	inositol hexakisphosphate kinase	NA	NA	NA	NA	NA	NA	24.1358	26.5219	26.8693	NA	NA	NA
Cre v06	Cre01.g052750	Cre01.g052750	Transient receptor potential ion channel	NA	NA	NA	NA	NA	NA	28.0006	32.4552	33.0544	30.1716	29.3329	28.5493
Cre v06	Cre01.g053000	GPD2	Glycerol-3-phosphate dehydrogenase/dihydroxyacetone-3-phosphate reductase	26.8454	29.9858	30.5425	24.3479	26.2694	26.0089	31.8928	33.6819	33.5806	30.1437	31.1842	30.821
Cre v06	Cre01.g053200	Cre01.g053200		NA	NA	NA	NA	NA	NA	33.1605	33.5668	33.4917	34.1295	33.1973	25.7117
Cre v06	Cre01.g053288	Cre01.g053288		31.4527	30.8892	29.3929	30.0389	29.4434	29.8775	33.5247	34.2485	33.54	33.6251	32.7064	34.3336
Cre v06	Cre01.g053300	AIH1	Agmatine iminohydrolase	NA	NA	NA	NA	NA	NA	29.569	30.4737	30.5497	30.1202	29.8166	30.5213
Cre v06	Cre01.g053450	Cre01.g053450	Nucleotidyl cyclase	NA	NA	NA	NA	NA	NA	23.588	27.0273	NA	NA	NA	NA
Cre v06	Cre01.g053500	Cre01.g053500		NA	26.9142	25.7157	NA	NA	NA	26.4581	25.7468	28.2085	26.5964	28.1949	26.5905
Cre v06	Cre01.g053550	Cre01.g053550		NA	NA	NA	NA	NA	NA	28.3047	24.8814	NA	26.734	26.8217	27.7478
Cre v06	Cre01.g053600	MRPL27	Mitochondrial ribosomal protein L27	29.4964	28.4463	25.7756	25.5783	25.4568	25.7064	31.894	32.4749	31.8692	31.6758	32.1068	32.7298
Cre v06	Cre01.g053700	Cre01.g053700		NA	NA	NA	NA	NA	NA	NA	NA	NA	26.6702	31.5828	NA
Cre v06	Cre01.g053750	LPL3	Putative lipoate A/B protein ligase	28.8956	29.5208	28.5541	27.5672	28.0838	25.1354	32.2935	31.7956	31.8098	33.1558	33.6269	33.6322
Cre v06	Cre01.g053900	Cre01.g053900		30.158	29.4858	28.9374	27.4863	28.2612	29.2017	32.2789	32.7771	32.3659	32.2603	32.789	32.434
Cre v06	Cre01.g053950	Cre01.g053950		NA	NA	NA	NA	NA	NA	30.1615	29.8041	28.9917	30.3972	29.8569	30.1982
Cre v06	Cre01.g054000	Cre01.g054000		29.0777	30.664	28.2227	28.6375	26.6911	27.8614	32.508	33.0831	33.5038	32.9136	33.6213	32.705
Cre v06	Cre01.g054100	Cre01.g054100		NA	31.7208	25.6362	NA	NA	NA	33.9037	34.6898	33.4073	33.7497	33.4255	33.247
Cre v06	Cre01.g054150	NTRC1	NADPH-dependent thioredoxin reductase C, chloroplastic	32.4987	33.6715	33.0611	33.0253	33.0187	33.0261	35.326	35.5824	35.3846	36.5151	35.7379	35.821
Cre v06	Cre01.g054300	Cre01.g054300		NA	NA	NA	NA	NA	NA	26.9021	23.2031	NA	NA	NA	NA
Cre v06	Cre01.g054400	Cre01.g054400		NA	NA	NA	NA	NA	NA	30.3381	31.0379	30.056	30.4338	30.3923	30.5213
Cre v06	Cre01.g054500	Cre01.g054500		37.9328	38.2471	37.9247	37.7487	37.6147	37.2322	41.2524	41.5076	41.072	40.9315	41.0102	40.9246
Cre v06	Cre01.g054600	Cre01.g054600		NA	NA	NA	NA	NA	NA	30.5121	31.6727	31.2583	31.262	30.8213	31.0375
Cre v06	Cre01.g054700	Cre01.g054700		33.0804	29.3634	33.1091	NA	NA	NA	33.6357	33.299	33.1549	33.0285	32.9302	32.6033
Cre v06	Cre01.g054750	Cre01.g054750		NA	NA	NA	NA	NA	NA	26.0203	26.209	NA	NA	NA	NA
Cre v06	Cre01.g054800	Cre01.g054800		32.6523	33.4077	33.5789	32.2729	32.569	32.2368	35.6638	36.0613	35.5912	35.4839	35.4122	35.4265
Cre v06	Cre01.g054850	Cre01.g054850		36.3629	36.6432	36.4313	36.4174	36.7959	37.9584	39.3642	39.7194	39.3702	39.4731	39.7125	39.8809
Cre v06	Cre01.g054900	Cre01.g054900		28.1947	28.3384	27.9525	27.4711	NA	27.9586	30.0343	31.0792	30.6341	29.4982	29.8349	29.5135
Cre v06	Cre01.g054950	Cre01.g054950		NA	NA	NA	26.6337	26.438	28.144	31.9658	31.9673	31.3885	31.0382	31.3264	31.7916
Cre v06	Cre01.g055000	Cre01.g055000		31.7714	31.8957	31.3879	30.1798	31.7657	30.8396	34.1627	33.786	34.3753	33.6469	33.3902	33.9785
Cre v06	Cre01.g055050	Cre01.g055050		NA	NA	NA	NA	NA	NA	30.6621	31.2741	30.5682	30.8427	30.5916	30.7378
Cre v06	Cre01.g055151	Cre01.g055151		NA	NA	NA	NA	NA	NA	28.0446	27.3713	28.132	27.6738	26.1328	27.8188
Cre v06	Cre01.g055200	CPL7	conserved expressed protein related to GIF3	NA	NA	NA	NA	NA	NA	28.5586	28.8204	NA	30.4103	NA	31.671
Cre v06	Cre01.g055250	Cre01.g055250		30.4754	31.9049	31.0298	NA	NA	NA	27.8955	26.8606	30.6391	31.7896	30.4932	30.3789
Cre v06	Cre01.g055350	Cre01.g055350		NA	NA	NA	NA	NA	NA	NA	27.4907	26.5762	NA	NA	NA
Cre v06	Cre01.g055400	Cre01.g055400		31.8642	30.6629	31.343	29.34	30.8884	29.9536	34.8267	33.9919	33.9433	34.2539	34.9269	34.7741
Cre v06	Cre01.g055408	ACS2	Acetyl-CoA synthase	34.2842	34.5594	34.0639	34.3025	35.1002	35.6186	36.8258	36.7585	36.5702	36.3969	37.0033	36.5196
Cre v06	Cre01.g055412	Cre01.g055412		NA	NA	NA	NA	NA	NA	35.6182	36.0521	35.4117	35.2343	35.1289	35.4161
Cre v06	Cre01.g055416	Cre01.g055416		NA	NA	NA	NA	NA	NA	28.7364	30.4762	30.5658	30.1458	29.714	30.1995
Cre v06	Cre01.g055420	PP2A1	Phosphatase PP2A, B subunit	33.7925	33.7772	34.6538	34.244	34.5004	34.2944	36.5903	37.4363	36.8753	37.0389	36.3583	36.9091
Cre v06	Cre01.g055428	Cre01.g055428		NA	NA	NA	NA	NA	NA	28.7694	28.4998	27.9195	25.2647	31.6358	31.5596
Cre v06	Cre01.g055432	Cre01.g055432		NA	NA	NA	NA	NA	NA	24.5741	26.3836	26.9906	27.9955	29.4205	29.3408
Cre v06	Cre01.g055453	ALS2	Acetolactate synthase, small subunit	35.7302	35.7722	35.6025	35.3942	36.0684	35.4601	38.7257	38.5983	38.5712	38.6023	38.6593	38.7274
Cre v06	Cre01.g055465	Cre01.g055465		NA	NA	NA	NA	NA	NA	NA	28.5046	29.0224	NA	NA	NA
Cre v06	Cre01.g055469	Cre01.g055469		NA	NA	NA	NA	NA	NA	28.2141	29.082	30.4659	24.9168	28.8557	30.9457
Cre v06	Cre01.g055500	Cre01.g055500		NA	NA	NA	NA	NA	NA	21.983	31.019	NA	NA	NA	NA
Cre v06	Cre01.g055550	COX11	Mitochondrial cytochrome c oxidase assembly protein	28.5823	NA	27.2151	29.3319	29.1557	29.3685	32.6207	32.6453	31.5524	31.236	31.65	31.4703
Cre v06	Cre01.g055600	Cre01.g055600	Putative kinesin-like motor protein	NA	NA	NA	NA	NA	NA	NA	NA	NA	19.5081	26.8375	NA
Cre v06	Cre01.g055966	Cre01.g055966		NA	NA	NA	NA	NA	NA	28.6097	33.2178	27.7123	27.4556	29.0091	26.9478
Cre v06	Cre01.g056331	Cre01.g056331		31.8097	31.8481	31.5643	29.666	29.3018	29.5647	34.5208	34.8285	34.754	35.7392	34.6219	35.6157
Cre v06	Cre01.g056696	Cre01.g056696		NA	NA	NA	NA	NA	NA	28.8448	30.3	29.3755	28.8087	29.5179	29.5417
Cre v06	Cre01.g057061	Cre01.g057061		29.8896	30.176	30.2157	29.0667	29.0967	30.5495	33.9027	34.3569	33.8219	33.6181	33.3004	32.7253
Cre v06	Cre01.g058521	ALG11	Alpha-1,2-mannosyl transferase 11	29.0762	29.1173	29.0038	28.7053	28.9128	29.641	33.3563	33.1742	33.136	33.4097	32.7622	32.7214
Cre v06	Cre01.g058886	Cre01.g058886		34.1667	33.1989	32.2487	32.7725	33.1365	33.7879	36.7782	36.6364	36.1264	36.4879	36.1575	35.9412
Cre v06	Cre01.g059252	Cre01.g059252		NA	NA	NA	NA	NA	NA	29.9527	29.9587	29.9581	30.4134	30.6431	30.5436
Cre v06	Cre01.g061077	CGL93	predicted protein	34.0503	35.4995	34.6428	36.0022	34.5167	34.7061	38.7273	38.9387	38.4907	39.0146	39.1977	38.8814
Cre v06	Cre01.g061442	Cre01.g061442		27.9895	NA	30.589	29.0409	NA	29.9086	32.5409	32.734	30.5796	32.8412	30.7632	31.2667
Cre v06	Cre01.g061807	Cre01.g061807		26.4403	29.0058	28.1758	29.1157	28.37	28.5423	31.6135	31.1961	31.5596	31.7578	32.9815	32.385
Cre v06	Cre01.g062172	HBV1	Histone H2B variant	33.3562	33.5308	33.2629	33.2609	33.2944	34.2582	37.2807	37.1871	37.7569	38.0173	37.4663	37.6968
Cre v06	Cre01.g062902	Cre01.g062902		NA	NA	NA	NA	NA	NA	30.5569	32.1502	28.8753	31.4239	32.2036	28.4315
Cre v06	Cre01.g063267	Cre01.g063267	Bystin-like protein	31.2477	31.8677	31.2676	30.6841	30.6432	30.616	33.8159	33.8752	33.774	33.6451	34.1443	33.8693
Cre v06	Cre01.g063632	Cre01.g063632		NA	NA	NA	NA	NA	NA	30.5505	30.4734	30.3818	30.8086	30.5815	30.0723
Cre v06	Cre01.g063997	Cre01.g063997		33.965	34.2878	33.11	32.1409	32.7925	32.7027	36.3942	36.7063	36.6366	36.9694	36.2742	37.2508
Cre v06	Cre01.g065822	IFT122	Intraflagellar Transport Protein	33.1333	34.1692	33.4498	32.7674	32.6204	33.2125	36.0727	36.164	35.7564	35.877	35.9288	36.016
Cre v06	Cre01.g066552	TRXF1	Thioredoxin f1, chloroplastic	32.2476	32.6768	32.8859	31.2639	30.9833	31.8555	33.2425	34.9677	33.1245	33.5179	33.3625	33.7575
Cre v06	Cre01.g066917	LHCBM1	Light-harvesting Chlorophyll a/b binding protein of LHCII	39.5986	40.6514	39.354	39.4583	39.776	39.9713	43.05	43.4973	42.1736	42.5818	43.31	42.4838
Cre v06	Cre01.g068012	PPR5	PentatricoPeptide Repeat protein 5	NA	NA	NA	NA	NA	NA	30.805	30.2332	29.8277	30.2104	29.3114	30.4617
Cre v06	Cre01.g068377	Cre01.g068377		29.3731	30.4519	30.1649	28.59	29.6434	28.8612	32.4635	32.7419	32.6717	33.0286	33.5805	33.0456
Cre v06	Cre01.g068742	Cre01.g068742		32.3301	31.1252	30.752	35.1707	34.9479	34.3968	34.8695	34.6595	34.6841	34.1436	34.8999	34.7454
Cre v06	Cre01.g069472	TSC2	Putative organellar cysteinyl tRNA synthetase	32.4274	34.147	33.7953	33.8776	33.6867	33.7145	36.2912	35.8447	35.7367	36.3416	37.5943	36.3945
Cre v06	Cre01.g069837	Cre01.g069837		NA	NA	NA	NA	NA	NA	27.9843	28.7382	29.2328	29.8835	27.4617	26.7558
Cre v06	Cre01.g070202	Cre01.g070202		31.736	32.308	25.4997	25.2975	29.6173	29.526	34.5287	33.1029	33.7122	33.4589	32.8168	33.5212
Cre v06	Cre01.g070567	Cre01.g070567		32.0696	32.2843	32.5297	30.4448	30.5645	30.9908	34.4496	34.1033	34.8039	34.9593	35.1234	34.8444
Cre v06	Cre01.g070932	Cre01.g070932		26.8165	NA	25.3726	NA	NA	NA	32.5152	30.7014	28.0004	30.386	32.5886	30.2112
Cre v06	Cre01.g071662	ACS1	Acetyl-CoA synthetase/ligase	35.1187	37.4244	32.1474	34.5257	32.0301	29.67	38.9883	38.7079	39.4795	39.3322	35.4148	39.568
Cre v06	Cre01.g800000	Cre01.g800000		34.6958	32.6849	34.3229	32.7492	34.9698	32.3375	36.6666	35.6436	35.725	35.7477	35.9037	35.0767
Cre v06	Cre01.g800005	Cre01.g800005		NA	NA	NA	NA	NA	NA	NA	NA	NA	23.7372	26.9259	NA
Cre v06	Cre01.g800006	Cre01.g800006		NA	NA	NA	NA	NA	NA	30.2013	30.3818	30.4185	30.839	30.8557	27.9244
Cre v06	Cre01.g800018	Cre01.g800018		NA	NA	NA	NA	NA	NA	26.1564	20.8833	NA	NA	NA	NA
Cre v06	Cre01.g800035	Cre01.g800035		26.0999	25.2485	NA	27.3627	NA	28.1306	30.0095	31.1533	31.0621	31.5273	29.7094	30.3518
Cre v06	Cre01.g800046	Cre01.g800046		23.7826	25.4137	26.2299	NA	NA	NA	31.5968	32.6782	31.9654	32.5886	32.1291	31.5828
Cre v06	Cre01.g800047	Cre01.g800047		29.1268	29.3642	29.3082	29.6482	28.4973	28.9608	31.8372	32.0988	31.9383	31.7729	32.0605	32.1004
Cre v06	Cre01.g800049	Cre01.g800049		29.0607	29.8595	29.3614	29.2089	27.846	29.8433	32.6309	31.392	31.5979	32.814	32.6042	32.8429
Cre v06	Cre01.g800050	Cre01.g800050		NA	NA	NA	NA	NA	NA	31.9205	31.1862	32.4985	31.5225	33.2013	32.0174
Cre v06	Cre01.g800054	Cre01.g800054		NA	NA	NA	NA	NA	NA	27.9586	27.0599	27.7874	NA	27.2452	26.8863
Cre v06	Cre01.g800057	Cre01.g800057		NA	NA	NA	NA	NA	NA	26.7946	28.1114	27.1277	27.2292	27.9503	26.2028
Cre v06	Cre01.g800070	Cre01.g800070		NA	NA	NA	NA	NA	NA	29.7477	29.2175	29.4533	27.1169	28.6793	29.2448
Cre v06	Cre01.g800081	Cre01.g800081		NA	NA	NA	NA	NA	NA	27.2397	25.9796	24.2731	28.387	NA	28.0337
Cre v06	Cre01.g800083	Cre01.g800083		29.044	29.6344	30.2962	30.3168	30.0946	29.4279	29.851	32.0794	30.8099	31.6676	30.3233	31.7823
Cre v06	Cre01.g800084	Cre01.g800084		NA	NA	NA	NA	NA	NA	NA	NA	NA	28.9862	26.6688	NA
Cre v06	Cre01.g800087	Cre01.g800087		NA	NA	NA	NA	NA	NA	28.854	29.545	28.5808	31.325	30.1878	29.4684
Cre v06	Cre01.g800091	Cre01.g800091		31.8226	33.7334	31.0228	30.5767	31.6583	31.3077	34.7691	34.6137	34.603	34.5639	34.2607	34.3341
Cre v06	Cre01.g800096	Cre01.g800096		28.0269	29.993	28.1566	28.2163	29.4648	28.7688	33.4122	33.3091	32.9475	32.0765	34.2236	31.7147
Cre v06	Cre01.g800102	Cre01.g800102		32.305	33.0842	33.0119	33.6866	33.2396	31.9593	35.6442	35.979	35.5354	35.5626	36.1442	35.6522
Cre v06	Cre01.g800103	Cre01.g800103		NA	NA	NA	NA	NA	NA	27.3696	28.4588	28.829	28.8281	NA	28.9033
Cre v06	Cre01.g800127	Cre01.g800127		NA	NA	NA	NA	NA	NA	NA	26.9834	28.7641	NA	NA	NA
Cre v06	Cre01.g800135	Cre01.g800135		29.2248	28.6138	NA	28.3244	26.9461	28.5164	33.3131	33.4456	32.6385	33.2465	33.1641	33.2844
Cre v06	Cre01.g800139	Cre01.g800139		27.2864	29.0508	26.1215	30.5294	27.0543	NA	31.6067	31.9957	31.8857	31.3242	32.1048	36.2448
Cre v06	Cre01.g800140	Cre01.g800140		27.941	31.3743	23.6544	NA	NA	NA	31.4092	31.9819	31.2175	31.6502	31.2768	31.2625
Cre v06	Cre02.g073150	Cre02.g073150		NA	NA	NA	NA	NA	NA	29.379	28.5428	NA	25.6496	31.5434	NA
Cre v06	Cre02.g073200	THD1	putative threonine dehydratase and component psaA trans-splicing sub complex II	34.0042	34.8936	33.9594	33.9352	33.8325	34.5993	36.6971	37.0818	36.4688	36.5213	36.6214	36.7544
Cre v06	Cre02.g073250	Cre02.g073250		34.6086	31.531	29.0181	26.7055	28.1981	25.7619	33.0094	33.499	36.5448	34.0626	33.3003	36.3055
Cre v06	Cre02.g073400	Cre02.g073400		29.2323	28.4108	28.75	27.7412	28.6508	28.7761	32.556	33.1102	32.6388	32.9412	32.452	31.8584
Cre v06	Cre02.g073500	FAP241	Flagellar Associated Protein 241	NA	NA	NA	NA	NA	NA	29.4837	30.3488	30.818	29.4008	29.8455	30.3698
Cre v06	Cre02.g073550	Cre02.g073550	Nucleosome assembly protein	36.1711	36.3253	36.5184	36.0616	35.7355	36.5139	39.8148	39.9205	39.529	39.4516	39.5209	39.5396
Cre v06	Cre02.g073650	PRP19	Spliceosome Component, nuclear pre-mRNA splicing factor	33.4155	34.3673	33.4472	33.1833	33.9035	33.6036	36.8338	37.2286	37.1187	37.3527	36.9734	37.2924
Cre v06	Cre02.g073700	UROD3	Uroporphyrinogen-III decarboxylase	31.1222	30.5564	29.8209	30.3447	31.0842	30.9938	36.0147	36.0053	35.474	35.428	35.6809	36.2465
Cre v06	Cre02.g073750	KLP1	Kinesin motor protein	32.4593	33.1137	32.7819	33.9314	32.2287	32.7052	36.7504	36.4279	36.3713	35.5836	36.1537	35.9015
Cre v06	Cre02.g073850	LPA19	homolog of Low Photosystem II Accumulation 19	27.9253	28.2666	29.6103	28.6882	26.9339	NA	32.1098	32.8826	32.8607	31.1625	32.8588	33.5303
Cre v06	Cre02.g073900	Cre02.g073900		31.9515	30.3115	32.3096	32.7399	33.0696	31.183	33.9625	34.3549	34.3096	34.1127	34.5813	34.08
Cre v06	Cre02.g074000	POC18	Proteome of centriole protein 18	NA	NA	NA	NA	NA	NA	33.8474	37.2892	33.9853	33.8532	33.6727	33.277
Cre v06	Cre02.g074100	Cre02.g074100		30.6126	30.8055	30.7138	31.0816	30.9146	31.6985	32.8594	32.3817	32.7986	33.0956	33.2358	33.4586
Cre v06	Cre02.g074150	HKR1	Histidine kinase rhodopsin 1	31.5895	31.7912	30.8458	31.699	31.1	31.6231	35.0087	35.1885	35.2481	35.46	35.7391	34.7771
Cre v06	Cre02.g074300	Cre02.g074300		NA	NA	NA	NA	NA	NA	34.2122	34.194	33.0251	32.9124	33.5613	34.3657
Cre v06	Cre02.g074350	Cre02.g074350		NA	NA	NA	NA	NA	NA	24.4992	27.1766	26.114	24.7797	NA	28.2038
Cre v06	Cre02.g074370	CDPK8	Calcium/calmodulin-dependent protein kinase	NA	NA	NA	NA	NA	NA	25.8167	27.3983	NA	28.7936	28.8091	25.8935
Cre v06	Cre02.g074511	Cre02.g074511		31.6031	31.0229	31.1557	31.3824	31.6468	31.9244	35.5831	36.1357	34.605	35.929	36.1548	35.5702
Cre v06	Cre02.g074550	Cre02.g074550		NA	NA	NA	NA	NA	NA	24.4022	27.3191	21.6142	NA	NA	NA
Cre v06	Cre02.g074600	DESI2	DeSI-type SUMO protease	22.5919	32.4067	23.1677	NA	NA	NA	30.603	35.7561	35.023	30.6879	34.9597	29.1361
Cre v06	Cre02.g074650	Cre02.g074650		33.4931	33.1686	33.8555	34.0859	32.2372	32.9149	35.617	35.385	35.3939	35.5333	36.4062	36.46
Cre v06	Cre02.g074700	Cre02.g074700		NA	NA	NA	NA	NA	NA	29.4256	29.1254	28.1575	29.5981	27.73	29.2945
Cre v06	Cre02.g074758	Cre02.g074758	Adenylate/guanylate cyclase	NA	NA	NA	NA	NA	NA	NA	NA	NA	25.9188	25.5807	NA
Cre v06	Cre02.g074800	Cre02.g074800	Adenylate/guanylate cyclase	NA	NA	NA	NA	NA	NA	NA	21.8957	24.859	NA	NA	NA
Cre v06	Cre02.g074900	Cre02.g074900		29.572	30.7186	30.8726	30.5202	30.1913	25.8024	33.9078	34.1752	33.6485	34.1178	34.1762	34.2159
Cre v06	Cre02.g074950	Cre02.g074950		30.6295	31.9319	29.8001	31.8272	31.483	28.2994	34.3141	34.6227	33.5998	34.7543	33.8436	34.2198
Cre v06	Cre02.g075100	TPR3	Tetratricopeptide-repeat protein 3	28.9209	29.0521	28.0498	28.5728	NA	28.1656	33.047	32.9769	32.5866	32.2958	32.2452	36.9975
Cre v06	Cre02.g075150	RPB2	DNA-directed RNA polymerase II, 135 kDa polypeptide	32.5755	32.3804	32.5775	32.7194	32.5911	32.4804	36.2906	36.0103	35.9446	35.9581	36.0162	35.8272
Cre v06	Cre02.g075200	Cre02.g075200		NA	NA	NA	NA	NA	NA	28.3325	28.0651	28.0526	27.3189	NA	25.7629
Cre v06	Cre02.g075350	CNK1	NimA-related protein kinase	NA	NA	NA	NA	NA	NA	NA	NA	NA	28.8915	26.1832	25.512
Cre v06	Cre02.g075400	Cre02.g075400		28.2249	27.6134	NA	24.2858	NA	26.6442	30.3777	31.1463	28.9945	29.5231	31.1815	31.6053
Cre v06	Cre02.g075550	Cre02.g075550		NA	NA	NA	NA	NA	NA	30.7142	25.2007	29.333	NA	NA	NA
Cre v06	Cre02.g075600	Cre02.g075600		NA	NA	NA	NA	NA	NA	31.042	31.4163	29.6969	32.1761	31.792	30.6347
Cre v06	Cre02.g075650	Cre02.g075650		33.0183	32.74	33.0373	28.4115	31.8826	30.8789	34.9639	34.8688	34.5455	35.3584	34.8408	35.4028
Cre v06	Cre02.g075700	RPL19	Cytosolic 80S ribosomal protein L19	37.1521	36.4968	36.7505	35.2166	35.0501	35.2066	39.533	40.2105	39.8488	39.7945	40.284	40.1199
Cre v06	Cre02.g075750	Cre02.g075750		NA	NA	NA	NA	NA	NA	25.5299	25.3365	24.8398	25.2426	25.3337	25.923
Cre v06	Cre02.g075850	SNRK2A	snRK1 family in Chlamydomonas, subgroup 2	30.4888	29.8637	28.8655	29.873	29.5756	30.5636	33.6953	33.2801	32.827	32.921	32.4363	32.2373
Cre v06	Cre02.g075900	SNRK2C	snRK1 family in Chlamydomonas, subgroup 2	33.1034	33.2252	32.6842	32.7731	33.4898	33.6913	35.4353	35.076	35.9004	35.4193	35.9875	35.8439
Cre v06	Cre02.g076000	SNRK2K	snRK1 family in Chlamydomonas, subgroup 2; Latrunculin-B sensitive 3	28.2781	35.0097	NA	22.8365	28.5563	NA	30.9138	31.6054	30.2787	29.8831	31.4554	31.1079
Cre v06	Cre02.g076050	Cre02.g076050		NA	NA	NA	NA	NA	NA	29.952	31.1689	30.8164	24.9921	31.0234	29.6734
Cre v06	Cre02.g076100	Cre02.g076100		33.424	33.2106	31.8844	31.4893	32.2913	32.2927	35.8524	35.9614	35.957	36.4294	35.9305	36.1721
Cre v06	Cre02.g076150	Cre02.g076150		NA	NA	NA	NA	NA	NA	31.6411	31.5355	31.4761	31.4345	31.5939	31.6504
Cre v06	Cre02.g076200	Cre02.g076200		30.3106	30.1371	30.5928	31.2176	29.239	30.4438	33.8253	34.4941	34.2733	33.8603	33.9532	34.3616
Cre v06	Cre02.g076250	EFG1	Chloroplast elongation factor G	38.5675	38.6625	38.4471	38.8155	38.8971	39.1974	41.4571	41.6576	41.5758	41.6475	41.755	41.7336
Cre v06	Cre02.g076300	UROD2	Uroporphyrinogen-III decarboxylase	34.6522	34.5762	34.7118	34.9665	35.0137	34.7086	37.4156	37.5154	37.1549	37.341	37.5809	37.5011
Cre v06	Cre02.g076350	ATPVB1	Vacuolar ATP synthase subunit B	36.8128	36.8831	36.9393	36.9039	36.917	36.6589	40.0003	40.4139	39.8799	40.3031	39.9888	40.1582
Cre v06	Cre02.g076400	VPS25	Subunit of ESCRT-II complex	29.1203	28.7513	27.669	29.1634	28.9494	28.899	31.1825	31.8784	30.9335	31.9597	31.3743	31.5043
Cre v06	Cre02.g076433	Cre02.g076433		NA	NA	NA	NA	NA	NA	NA	24.4363	21.8311	29.5914	NA	28.4763
Cre v06	Cre02.g076500	Cre02.g076500		NA	NA	NA	NA	NA	NA	30.3795	30.8497	30.3017	30.5938	30.1213	30.8349
Cre v06	Cre02.g076550	Cre02.g076550		28.6412	26.5154	24.3612	NA	NA	NA	29.597	29.808	30.4356	29.6701	30.4369	28.7075
Cre v06	Cre02.g076600	Cre02.g076600	Putative chloroplast localized Peptidyl-tRNA hydrolase	NA	NA	NA	NA	NA	NA	29.3106	29.0879	29.3699	29.5133	31.2689	29.4365
Cre v06	Cre02.g076700	Cre02.g076700		NA	NA	NA	NA	NA	NA	30.423	29.6799	30.124	30.6372	30.7622	30.4709
Cre v06	Cre02.g076750	NUOFAF1	NADH:ubiquinone oxidoreductase 1 alpha subcomplex assembly factor 1	NA	NA	NA	NA	NA	NA	32.3427	32.0679	31.9604	31.4476	31.9146	30.6286
Cre v06	Cre02.g076900	FAP19	Flagellar Associated Protein 19	34.4294	34.9468	34.7714	34.4106	35.2574	34.7667	38.2369	38.5658	38.4263	38.9569	38.2161	38.3843
Cre v06	Cre02.g076950	Cre02.g076950	Subtilisin-like protease	NA	NA	NA	NA	NA	NA	27.3744	27.2579	27.4856	30.2273	30.7247	30.896
Cre v06	Cre02.g077100	GSH1	Gamma-glutamylcysteine synthetase	33.2398	33.7355	33.4155	33.7454	33.8318	34.31	37.4924	37.0941	37.0984	37.0835	37.1536	36.9793
Cre v06	Cre02.g077200	Cre02.g077200		27.0942	28.9799	28.142	26.5131	27.9607	28.8489	33.0284	33.4624	32.9483	33.1464	32.8847	32.8989
Cre v06	Cre02.g077300	NOP1	Nucleolar protein, Component of C/D snoRNPs	37.4701	37.4271	37.6856	37.475	37.8077	37.2098	40.496	40.8995	40.6114	40.9709	40.8576	40.6889
Cre v06	Cre02.g077350	HDH1	Histidinol dehydrogenase	33.7302	33.7158	33.3271	33.3244	33.2274	33.5792	36.2358	36.4353	36.2011	36.4299	36.6552	36.2415
Cre v06	Cre02.g077401	Cre02.g077401		32.6748	33.1021	32.4956	31.5073	32.4048	32.0168	34.9	35.6497	34.4205	35.5475	34.6639	35.0471
Cre v06	Cre02.g077500	TRS23	Component of TRAPP complex	NA	NA	NA	NA	NA	NA	29.5007	29.5404	29.4577	30.164	29.0583	29.6873
Cre v06	Cre02.g077550	Cre02.g077550	Putative pherophorin-chlamydomonas homolog	31.4283	31.5716	31.9124	32.4545	33.2898	33.3094	35.3844	34.3011	34.121	35.626	35.7413	35.37
Cre v06	Cre02.g077600	FAP51	Flagellar Associated Protein 51	NA	NA	NA	NA	28.147	30.0274	32.969	33.039	33.112	32.919	32.8177	32.8745
Cre v06	Cre02.g077650	Cre02.g077650		31.2298	31.0085	30.9578	31.4774	31.5271	31.8293	34.2002	34.7697	34.2066	34.2478	34.3514	33.7246
Cre v06	Cre02.g077700	Cre02.g077700		29.9119	30.376	29.9286	31.6961	32.3696	32.9077	33.6791	33.6551	34.5637	35.0624	33.5918	33.6302
Cre v06	Cre02.g077750	FAP211	Flagellar Associated Protein 211	31.6592	31.6908	30.136	30.2794	32.0542	28.6444	34.1226	34.5644	34.4594	34.9401	35.2021	34.7256
Cre v06	Cre02.g077800	FAP310	Flagellar Associated Protein 310	NA	NA	NA	27.3908	28.2402	NA	30.5475	30.1272	30.4219	32.5619	33.0556	32.5215
Cre v06	Cre02.g077850	FAP212	Flagellar Associated Protein 212	29.9128	29.2407	29.2808	32.3032	33.1468	32.3633	33.742	32.8733	33.4641	35.8671	35.8208	35.2225
Cre v06	Cre02.g077925	Cre02.g077925		NA	NA	NA	NA	NA	NA	28.6963	28.1906	24.1017	28.0118	27.9269	27.7624
Cre v06	Cre02.g078000	Cre02.g078000		NA	27.2709	25.1801	NA	NA	NA	32.2053	29.9678	31.7069	30.5489	31.5299	31.2703
Cre v06	Cre02.g078100	EIF5B1	Eukaryotic initiation factor, eIF-5B	34.0634	34.0363	34.0491	33.906	34.0793	34.4797	37.1434	36.9142	37.0164	37.0535	37.0458	36.8981
Cre v06	Cre02.g078150	Cre02.g078150		NA	NA	NA	NA	NA	NA	32.2741	32.0319	31.4787	31.5567	31.2409	30.7285
Cre v06	Cre02.g078200	Cre02.g078200		29.7338	29.8198	30.9422	28.0018	28.577	29.8717	33.8229	34.0921	33.6803	33.622	33.2824	33.6126
Cre v06	Cre02.g078300	GPX1	Glutathione peroxidase 1, selenoprotein	35.7141	35.722	35.9659	35.42	35.2615	35.8057	39.094	39.4294	39.1531	39.2184	39.0104	39.1712
Cre v06	Cre02.g078507	Cre02.g078507		32.5876	32.9418	32.5083	32.4788	32.4521	32.5044	35.3445	35.5395	35.1444	35.4315	35.5213	35.4183
Cre v06	Cre02.g078550	FAP210	Flagellar Associated Protein 210	31.7976	31.402	30.3113	27.385	30.5229	33.5143	34.2412	34.309	34.8804	34.4336	34.6848	34.1827
Cre v06	Cre02.g078600	RSP8	Radial spoke protein 8	30.6847	28.1297	29.1907	28.2894	28.35	28.6786	33.6233	33.3424	33.6585	34.1064	33.6724	34.1869
Cre v06	Cre02.g078650	Cre02.g078650	Putative dipeptidyl peptidase	30.7513	32.16	29.2733	28.8707	28.8969	26.6395	33.7185	34.3006	34.1017	33.2783	33.314	34.1461
Cre v06	Cre02.g078700	Cre02.g078700		NA	NA	NA	NA	NA	NA	32.1366	32.2968	31.8694	31.7357	32.5723	31.9622
Cre v06	Cre02.g078750	Cre02.g078750	RNA pseudouridine synthase	NA	NA	NA	NA	NA	NA	32.0755	32.6535	30.5434	31.4967	31.4783	31.6797
Cre v06	Cre02.g078831	Cre02.g078831		26.2514	26.4949	NA	25.8722	25.7016	NA	30.7041	30.0181	31.6174	30.5131	30.4961	31.3731
Cre v06	Cre02.g078858	PSN1	Presenilin protease	29.4929	NA	26.3143	27.0646	27.2603	NA	31.4872	32.1234	30.1867	32.3005	31.7533	31.4431
Cre v06	Cre02.g078885	Cre02.g078885		28.1377	28.0717	27.637	27.9044	28.6536	28.3822	31.5885	32.8752	32.0935	33.1002	32.883	32.4817
Cre v06	Cre02.g078912	Cre02.g078912		NA	NA	NA	NA	NA	NA	29.3394	29.9717	29.7533	29.434	29.6866	29.1334
Cre v06	Cre02.g078939	DCRY1	DASH-type Cryptochrome 1	NA	NA	NA	NA	NA	NA	28.7254	30.9749	29.1383	29.6111	29.9628	29.1665
Cre v06	Cre02.g078966	FTSH9	FtsH-like ATPase/metalloprotease	26.6372	27.0992	NA	NA	NA	NA	32.9951	32.8489	32.9201	32.0435	33.2426	32.9363
Cre v06	Cre02.g079000	POB21	Proteome of basal body 21	31.8004	29.8178	31.0811	29.2092	29.1239	30.4814	32.674	31.8865	33.2834	32.7144	32.6069	32.7081
Cre v06	Cre02.g079150	Cre02.g079150		NA	NA	NA	NA	NA	NA	31.5825	31.7994	30.3411	31.2342	31.7459	31.1171
Cre v06	Cre02.g079200	Cre02.g079200		29.7423	30.143	29.7901	28.1838	29.9214	30.4671	33.0263	33.3897	32.9276	32.5356	32.0536	32.2129
Cre v06	Cre02.g079300	VPS4	AAA-ATPase of VPS4/SKD1 family	33.7711	33.2384	33.5785	33.5784	33.8594	33.2564	36.2225	36.4539	36.265	36.0287	35.9808	36.6997
Cre v06	Cre02.g079400	Cre02.g079400		34.1811	33.7481	33.6451	33.9987	33.6166	33.9254	36.4392	35.5127	36.0768	36.1573	36.6853	35.7778
Cre v06	Cre02.g079500	Cre02.g079500		26.9161	25.1766	32.074	NA	NA	NA	32.6028	32.2923	32.3196	33.5251	31.7157	31.8355
Cre v06	Cre02.g079550	Cre02.g079550	Dynamin-related GTPase, involved in circadian rhythms	33.9812	34.3302	33.7559	33.9166	34.0344	34.5457	36.9864	37.1568	37.0575	37.4053	36.883	36.7188
Cre v06	Cre02.g079600	TSF2	Phenylalanyl-tRNA synthetase	33.4175	33.8741	33.6787	34.6309	33.838	34.5268	36.9972	36.7849	36.5502	37.0773	37.0844	37.3474
Cre v06	Cre02.g079700	PYR2	Aspartate carbamoyltransferase	35.5797	35.8899	35.7917	35.3473	35.743	34.4597	38.4666	38.6718	38.6304	38.7631	38.8967	38.6557
Cre v06	Cre02.g079750	HIK1	Histidine kinase response regulator of two-component system	24.1455	24.6921	NA	NA	NA	NA	32.0442	32.316	31.8747	35.4075	35.1377	31.2831
Cre v06	Cre02.g079800	ASA6	Mitochondrial F1F0 ATP synthase associated protein 6	35.1807	35.3938	34.3428	35.2575	35.5134	35.441	38.5331	38.9691	38.5891	38.0375	38.9647	38.511
Cre v06	Cre02.g080100	Cre02.g080100	MBL fold metallo-hydrolase	NA	NA	NA	NA	NA	NA	23.6959	23.0866	27.1798	24.3316	27.5059	26.7748
Cre v06	Cre02.g080150	Cre02.g080150		32.4193	32.9339	32.769	33.383	32.8758	32.3239	35.0212	35.584	35.1535	35.3842	35.5251	35.1197
Cre v06	Cre02.g080200	TRK1	Transketolase, chloroplastic	39.9702	40.24	40.1037	40.5161	40.4417	40.6851	43.2971	43.1941	42.9133	43.131	43.2709	43.0744
Cre v06	Cre02.g080250	CGL97	Conserved in the green lineage 97	NA	29.1072	31.3437	30.468	28.8207	29.9244	33.8748	34.3991	33.4766	33.8257	NA	34.0509
Cre v06	Cre02.g080300	Cre02.g080300		NA	NA	NA	NA	NA	NA	31.2302	30.9201	30.4241	30.7842	30.2331	30.1403
Cre v06	Cre02.g080350	Cre02.g080350		34.3485	34.7642	34.6787	34.7792	34.3992	34.2799	37.3754	37.7303	37.7129	37.3514	37.7787	38.1
Cre v06	Cre02.g080400	Cre02.g080400		NA	NA	NA	NA	NA	NA	31.1985	NA	29.3212	29.0893	30.2668	27.8739
Cre v06	Cre02.g080450	Cre02.g080450		NA	NA	NA	NA	NA	NA	NA	NA	NA	NA	26.7572	28.4745
Cre v06	Cre02.g080500	Cre02.g080500		30.8155	30.3142	29.2529	30.9299	30.0654	28.2595	34.0546	34.1498	33.5449	33.0761	33.3564	34.0056
Cre v06	Cre02.g080550	Cre02.g080550	3',5'-cyclic-nucleotide phosphodiesterase	NA	NA	NA	NA	NA	NA	28.0834	29.0714	27.1909	28.4619	27.3426	27.7897
Cre v06	Cre02.g080600	BIP2	Endoplasmic reticulum associated Hsp70 protein	NA	NA	NA	NA	NA	NA	28.3732	27.0775	28.5324	27.9314	29.2747	28.6931
Cre v06	Cre02.g080650	HSP90B	Heat shock protein 90B	36.2839	36.1448	36.6947	36.3983	36.6588	36.2969	38.9878	39.0311	38.6379	38.8981	39.1602	39.1063
Cre v06	Cre02.g080700	BIP1	Endoplasmic reticulum associated Hsp70 protein	32.8562	33.9446	32.9733	33.3568	33.8382	34.3312	35.4079	36.0469	35.6396	35.6359	37.0967	36.0946
Cre v06	Cre02.g080750	Cre02.g080750		NA	NA	NA	NA	NA	NA	30.1302	33.4467	29.5779	30.5595	30.4919	29.551
Cre v06	Cre02.g080800	Cre02.g080800		NA	NA	NA	27.7636	22.8238	NA	34.7003	32.4712	32.3906	32.6509	28.4515	31.2985
Cre v06	Cre02.g080850	CYN47	Cyclophilin 47	NA	NA	NA	NA	NA	NA	28.3743	26.9301	26.836	27.354	28.8128	24.2247
Cre v06	Cre02.g080900	PRX4	Peroxiredoxin, type II	33.8573	33.351	33.3622	33.5523	33.5229	33.867	36.8485	37.0902	36.8056	36.4141	36.6706	36.3258
Cre v06	Cre02.g081000	Cre02.g081000	Putative RNA exonuclease	NA	NA	NA	NA	NA	NA	29.1477	28.5555	28.8915	27.575	28.1899	27.0705
Cre v06	Cre02.g081050	FAP24	Flagellar Associated Protein 24	37.9276	38.1554	37.8991	37.4551	37.7929	37.6416	41.7119	41.4864	41.0525	40.7838	40.6441	40.5075
Cre v06	Cre02.g081100	Cre02.g081100		NA	NA	NA	NA	NA	NA	32.2593	30.0467	30.3207	30.0092	29.6388	32.2648
Cre v06	Cre02.g081176	Cre02.g081176		27.9396	29.6105	27.8287	30.254	28.7806	30.4947	31.1503	31.8188	31.878	32.0402	31.5055	31.7498
Cre v06	Cre02.g081200	Cre02.g081200		NA	NA	NA	NA	NA	NA	29.9621	30.7601	29.7476	29.7663	30.0879	30.5206
Cre v06	Cre02.g081250	Cre02.g081250		36.0022	36.0175	35.684	35.4416	35.6397	35.8021	38.7554	39.0985	38.8449	39.4371	39.1618	39.095
Cre v06	Cre02.g081300	Cre02.g081300		NA	NA	NA	NA	NA	NA	26.783	27.7499	NA	NA	28.4293	26.3742
Cre v06	Cre02.g081350	Cre02.g081350	Nicotinamidase	NA	26.9878	29.414	27.7182	27.6065	NA	32.3296	31.2376	30.9343	31.0958	30.0392	30.5706
Cre v06	Cre02.g081400	Cre02.g081400	Branched chain amino acid aminotransferase	NA	NA	NA	NA	NA	NA	32.0741	31.9609	32.0744	32.0127	32.461	32.4746
Cre v06	Cre02.g081450	MRPL25	Mitochondrial ribosomal protein L25	29.0183	35.7494	29.3271	28.2528	35.9565	28.4901	33.0828	33.5647	32.9052	33.349	32.9756	38.5459
Cre v06	Cre02.g081500	Cre02.g081500	UDP-galactose transporter	NA	NA	NA	NA	NA	NA	31.3197	31.1045	31.6116	31.2505	30.7642	31.4175
Cre v06	Cre02.g081550	Cre02.g081550	Putative 3-hydroxyacyl-ACP dehydratase (mitochondrial FAS)	31.7328	31.7253	31.7439	31.762	32.6283	32.3409	34.0715	34.2573	34.4125	34.5159	33.9136	34.6391
Cre v06	Cre02.g081600	PFH8	Prolyl 4-hydroxylase 8	32.2262	32.6262	31.9701	32.3092	31.9012	32.9655	34.3023	34.478	34.1404	34.8473	34.6074	33.6815
Cre v06	Cre02.g081650	Cre02.g081650		30.8309	30.0986	30.1968	31.5023	31.3248	32.2855	33.9653	35.9093	34.2651	34.0727	33.7846	33.3216
Cre v06	Cre02.g081750	Cre02.g081750		28.5077	27.8992	26.3629	26.3241	27.8071	25.1266	31.6182	32.1593	31.3163	30.1329	31.5682	31.5504
Cre v06	Cre02.g081800	Cre02.g081800		NA	NA	NA	NA	NA	NA	28.9833	31.333	30.4409	30.7366	31.2583	30.098
Cre v06	Cre02.g081850	Cre02.g081850		NA	NA	NA	NA	NA	NA	29.8721	29.7104	30.1008	31.3399	30.0044	29.2156
Cre v06	Cre02.g081900	Cre02.g081900		NA	NA	NA	NA	NA	NA	25.1038	24.0205	24.7858	30.2759	30.6297	28.0957
Cre v06	Cre02.g082000	AGE1	DNA repair glycosylase	NA	NA	NA	NA	NA	NA	29.9611	29.2565	26.1174	27.3779	29.6	32.4536
Cre v06	Cre02.g082050	Cre02.g082050		NA	NA	NA	NA	NA	NA	29.0707	29.3259	29.3428	29.4606	28.5492	29.2024
Cre v06	Cre02.g082100	Cre02.g082100		NA	NA	NA	25.687	NA	24.8704	33.4884	33.8425	27.0225	32.9988	32.6193	33.6104
Cre v06	Cre02.g082250	Cre02.g082250	Homoserine kinase	34.6392	35.0459	33.5224	33.3692	34.3518	34.3427	37.9187	38.1872	37.8411	38.0281	38.2568	37.5444
Cre v06	Cre02.g082300	SUR6	Surfeit 6-like protein	31.152	33.8144	30.1209	31.9317	31.1368	30.7256	34.4339	34.2983	33.8138	34.512	34.7168	34.6874
Cre v06	Cre02.g082350	CUTA1	Copper-binding protein CutA	30.3709	30.8704	29.76	30.3377	31.1792	30.8449	34.3584	34.7279	33.1361	34.5258	33.4159	33.4152
Cre v06	Cre02.g082400	Cre02.g082400		NA	NA	NA	NA	NA	NA	25.2563	26.5172	24.1963	NA	NA	NA
Cre v06	Cre02.g082450	Cre02.g082450		30.8999	29.2851	30.8758	31.3675	30.5877	30.9439	34.881	34.8022	33.7835	34.8707	34.8841	34.4338
Cre v06	Cre02.g082500	PSAN1	Photosystem I reaction center subunit N	38.3426	39.4519	39.2952	37.4551	36.8491	37.829	42.5823	41.9708	42.2232	42.8278	41.4378	42.3754
Cre v06	Cre02.g082550	ZEP1	Zeaxanthin epoxidase 1	25.4036	25.2493	27.2135	26.5898	24.6331	27.1016	31.2278	31.1309	31.3188	30.8547	31.3252	31.5456
Cre v06	Cre02.g082600	Cre02.g082600		31.3863	31.7783	34.3297	31.3162	31.204	30.6241	33.72	32.7597	32.7969	34.1001	33.3536	33.0327
Cre v06	Cre02.g082825	TSS1	Seryl tRNA(Sec) synthetase	33.0279	32.3242	32.6841	32.8856	32.3345	33.3841	36.178	35.7874	35.2439	35.687	35.1407	35.2267
Cre v06	Cre02.g082950	Cre02.g082950		NA	NA	NA	NA	NA	NA	29.2871	28.9949	29.5676	29.2751	29.3151	28.794
Cre v06	Cre02.g083050	Cre02.g083050		32.0033	31.5769	31.7885	30.5497	32.1324	29.7645	34.0642	34.0955	34.1975	34.3547	34.3504	34.2438
Cre v06	Cre02.g083065	Cre02.g083065		NA	NA	NA	NA	NA	NA	30.8792	31.3925	30.5551	30.6846	30.9076	30.9013
Cre v06	Cre02.g083259	Cre02.g083259		NA	NA	NA	NA	NA	NA	NA	31.1272	26.2938	NA	NA	NA
Cre v06	Cre02.g083300	Cre02.g083300		30.6668	31.0901	30.4154	29.41	29.4774	28.8283	35.0925	33.9191	33.51	33.1381	32.7509	33.2196
Cre v06	Cre02.g083350	Cre02.g083350		NA	NA	NA	NA	NA	NA	NA	NA	NA	25.2849	25.9291	NA
Cre v06	Cre02.g083354	Cre02.g083354		NA	NA	NA	NA	NA	NA	29.8033	29.6821	26.9804	29.2763	27.7544	29.1988
Cre v06	Cre02.g083400	Cre02.g083400		NA	NA	NA	NA	NA	NA	28.786	28.4442	28.0031	31.9181	23.3768	28.1827
Cre v06	Cre02.g083450	Cre02.g083450		NA	NA	NA	NA	NA	NA	29.2336	30.4253	31.5718	30.8838	28.5512	30.6626
Cre v06	Cre02.g083500	Cre02.g083500	FAD-dependent oxidoreductase	NA	NA	NA	NA	NA	NA	30.7382	NA	24.7984	NA	NA	NA
Cre v06	Cre02.g083550	Cre02.g083550		31.3965	26.623	28.2961	27.7484	28.8061	29.3274	32.8633	32.5256	34.9188	32.6545	34.3422	34.5624
Cre v06	Cre02.g083600	Cre02.g083600		32.4739	32.5635	32.4449	33.3304	32.4825	33.8163	35.7565	36.1706	35.8554	36.3371	35.9916	36.2467
Cre v06	Cre02.g083650	Cre02.g083650		NA	NA	NA	NA	NA	NA	NA	27.4842	27.3813	29.4871	27.1571	29.4128
Cre v06	Cre02.g083700	LSP1	Signal transducer for phototaxis	NA	NA	NA	NA	NA	NA	30.275	NA	28.5975	NA	NA	NA
Cre v06	Cre02.g083800	RHM2	dTDP-glucose 4,6-dehydratase	35.7801	35.9941	35.9902	35.743	35.7907	35.8604	38.127	39.1823	38.8093	38.6555	38.8115	38.2385
Cre v06	Cre02.g083850	Cre02.g083850		28.1888	27.6898	28.0012	26.5398	28.369	NA	32.8292	33.0817	32.9901	33.6849	33.4123	33.0951
Cre v06	Cre02.g083900	Cre02.g083900	3'-5' exonuclease	NA	NA	NA	NA	NA	NA	35.5098	33.2893	34.855	34.5722	32.7569	32.9008
Cre v06	Cre02.g083935	Cre02.g083935		NA	NA	NA	NA	NA	NA	24.1462	NA	30.6459	NA	NA	NA
Cre v06	Cre02.g083950	PSRP3	Plastid-specific ribosomal protein 3	37.146	37.1253	37.2557	37.469	37.4746	37.2052	39.5142	39.9436	40.184	40.4256	40.5456	40.114
Cre v06	Cre02.g084000	Cre02.g084000		35.6651	35.7429	35.8053	35.7136	35.9868	36.3519	37.4814	37.2241	38.3809	38.1849	38.7287	38.8525
Cre v06	Cre02.g084050	SEC62	SEC62-subunit of ER-translocon	30.4607	30.5892	30.518	31.1731	30.9614	30.9856	34.681	34.757	33.538	32.8057	33.751	33.9283
Cre v06	Cre02.g084100	Cre02.g084100		NA	NA	NA	NA	NA	NA	28.589	28.7769	26.9053	28.1546	28.8636	26.5675
Cre v06	Cre02.g084150	Cre02.g084150		NA	NA	NA	NA	NA	NA	29.0648	30.9734	30.6622	29.9483	30.404	32.084
Cre v06	Cre02.g084200	Cre02.g084200		NA	NA	NA	NA	NA	NA	28.9053	29.382	30.0972	30.0436	29.8439	29.6437
Cre v06	Cre02.g084300	COQ5	Phylloquinone biosynthesis methyltransferase	29.7143	30.2651	28.487	29.9255	29.685	NA	33.3208	33.525	33.8885	32.8257	32.1377	32.6955
Cre v06	Cre02.g084350	PAM71	Mn transport across thylakoid membrane	31.5392	31.8016	31.546	31.9894	32.1325	NA	36.4834	36.6398	36.6197	36.4377	37.1715	35.8498
Cre v06	Cre02.g084450	PFH10	Prolyl 4-hydroxylase 10	29.7129	NA	28.8579	29.3331	28.4368	29.2199	25.3138	26.5538	27.0639	28.5404	31.3837	32.1873
Cre v06	Cre02.g084500	CGL134	possible histone acetyltransferase	NA	NA	NA	NA	NA	NA	30.1874	28.3803	29.1561	30.2505	29.4913	29.1339
Cre v06	Cre02.g084550	Cre02.g084550	N-acetyltransferase	NA	NA	NA	27.6483	29.1677	28.1071	31.5627	32.3002	32.0475	32.5441	31.954	32.2588
Cre v06	Cre02.g084600	Cre02.g084600		29.3095	30.0568	30.2306	28.5792	30.899	28.5503	33.4488	33.8092	33.3681	33.6836	33.5617	33.5255
Cre v06	Cre02.g084650	Cre02.g084650		31.6993	32.0034	31.4821	31.5832	31.8016	31.2355	35.2825	35.5766	35.3993	35.5395	35.4475	35.5373
Cre v06	Cre02.g084750	Cre02.g084750		32.8861	33.5164	33.3196	34.0433	33.6739	32.4589	35.4843	35.4385	35.579	35.7202	35.5607	35.8271
Cre v06	Cre02.g084800	SPO11A	meoisis-related DNA topoisomerase	22.9881	NA	32.1303	NA	NA	NA	31.3518	32.8148	29.979	29.5958	30.1138	34.478
Cre v06	Cre02.g084900	RPAP3	RNA polymerase II-associated protein 3	28.8336	30.3554	28.3241	30.0533	31.2526	29.5987	33.7871	33.6094	35.3875	33.74	33.0209	33.2096
Cre v06	Cre02.g084950	GUK1	Guanylate kinase	NA	NA	NA	NA	NA	NA	29.2971	30.6631	29.7947	30.0779	30.3738	29.1072
Cre v06	Cre02.g085000	Cre02.g085000		NA	NA	NA	NA	NA	NA	29.0915	29.9983	30.1753	30.3677	29.8978	29.4786
Cre v06	Cre02.g085150	Cre02.g085150		NA	NA	NA	NA	NA	NA	29.9903	28.9291	30.7807	28.9691	28.1956	28.3158
Cre v06	Cre02.g085257	CHR2	Channelrhodopsin 2	NA	NA	NA	NA	NA	NA	NA	17.7768	30.5545	NA	NA	NA
Cre v06	Cre02.g085450	CPX1	Coproporphyrinogen III oxidase	33.382	33.3067	33.1191	33.8561	33.3548	33.1981	36.1064	36.0487	35.671	35.9692	35.7633	36.4261
Cre v06	Cre02.g085600	Cre02.g085600		NA	NA	NA	NA	NA	NA	29.808	27.2682	NA	29.1469	29.5442	29.6334
Cre v06	Cre02.g085650	Cre02.g085650		30.5929	31.0377	30.2599	29.6949	30.0952	29.623	33.3046	33.5741	33.5134	33.8731	33.8	33.3255
Cre v06	Cre02.g085701	Cre02.g085701		NA	NA	NA	NA	NA	NA	25.7477	27.381	NA	NA	NA	NA
Cre v06	Cre02.g085850	ARS6	Arylsulfatase	NA	NA	NA	NA	NA	NA	NA	26.6726	29.4889	28.3143	27.4179	27.8071
Cre v06	Cre02.g085900	IPP1	Inositol-phosphate phosphatase	34.1353	36.0291	34.144	33.9918	34.4789	34.5107	38.4219	38.5005	38.0711	37.9836	37.6916	37.6451
Cre v06	Cre02.g085950	Cre02.g085950		33.7418	33.9828	33.6418	33.9529	33.9281	33.6315	37.5192	37.4243	36.9298	36.8834	37.1966	36.8717
Cre v06	Cre02.g086000	ARS8	Arylsulfatase	NA	NA	NA	NA	NA	NA	NA	NA	NA	24.4974	25.58	24.3749
Cre v06	Cre02.g086050	Cre02.g086050	RNA pseudouridine synthase	27.4424	30.4689	27.9506	28.2733	28.0301	28.3525	32.7932	32.7291	32.4659	31.6624	32.0855	31.7675
Cre v06	Cre02.g086076	Cre02.g086076		NA	NA	NA	NA	NA	NA	32.3224	30.0242	30.2333	30.126	30.3669	32.1083
Cre v06	Cre02.g086100	CGL40	Conserved in the Green Lineage	30.4736	32.7161	32.3412	31.3529	31.558	31.8896	34.9211	35.8669	35.0215	35.6389	35.0647	34.4057
Cre v06	Cre02.g086150	Cre02.g086150		NA	NA	NA	NA	NA	NA	27.4619	28.9864	27.6664	27.6456	NA	30.2103
Cre v06	Cre02.g086200	Cre02.g086200		NA	NA	NA	NA	NA	NA	NA	27.6086	26.9742	NA	NA	NA
Cre v06	Cre02.g086300	Cre02.g086300		28.7051	30.6501	29.3371	29.9676	27.1505	29.8557	34.1525	33.5725	33.1919	33.132	33.2204	32.92
Cre v06	Cre02.g086400	Cre02.g086400		NA	NA	NA	NA	NA	NA	27.1404	NA	26.5729	NA	30.3422	27.1606
Cre v06	Cre02.g086500	Cre02.g086500	Phosphoglycerate mutase	NA	NA	NA	NA	NA	NA	30.0805	29.8235	28.7801	29.9421	29.97	28.6681
Cre v06	Cre02.g086550	CGL122	predicted Fe-S-cluster redox enzyme	NA	NA	NA	26.6492	26.3107	27.3255	29.7291	29.8462	31.3846	31.0496	30.9574	29.4079
Cre v06	Cre02.g086600	Cre02.g086600		33.6308	34.0765	34.0641	33.9569	33.7532	34.3599	36.6754	36.2329	35.9755	36.6454	36.2026	36.2531
Cre v06	Cre02.g086650	SMC2	Structural Maintenance of Chromosomes protein	29.5475	30.9095	30.4605	NA	28.2761	25.6128	33.2666	33.0083	32.4628	32.3696	33.0113	33.0051
Cre v06	Cre02.g086700	COG7	Component of oligomeric golgi complex	31.8726	32.7848	31.5962	32.1075	32.3743	33.0881	34.4588	34.9463	34.5406	34.7611	35.0685	34.802
Cre v06	Cre02.g086750	Cre02.g086750		29.3652	29.8964	29.3083	29.6033	30.3176	30.5456	32.2892	32.4797	32.2158	32.2914	32.1498	31.2364
Cre v06	Cre02.g086800	Cre02.g086800		NA	NA	NA	NA	NA	NA	28.2796	28.5127	26.4149	28.4602	27.585	28.4464
Cre v06	Cre02.g086850	Cre02.g086850		31.0717	31.0848	31.0213	30.2127	29.2067	30.1288	34.3757	33.7787	32.6297	33.3954	34.7277	33.7728
Cre v06	Cre02.g086887	NUP189	Nucleoporin 98-96	32.7806	33.3015	33.2621	33.5459	32.0449	34.4073	35.8055	35.8192	36.0148	36.1428	36.1003	36.0994
Cre v06	Cre02.g087000	Cre02.g087000		NA	NA	NA	NA	NA	NA	30.7144	31.0018	30.5936	30.3324	30.1667	30.7059
Cre v06	Cre02.g087100	Cre02.g087100		33.9372	33.8557	32.6228	32.8404	32.512	33.2455	36.0683	35.6185	36.0357	36.879	36.1937	35.8075
Cre v06	Cre02.g087150	Cre02.g087150		33.8626	34.1809	34.4454	33.524	34.2578	33.5598	37.6515	37.7978	37.3369	37.506	37.6458	37.5954
Cre v06	Cre02.g087200	Cre02.g087200		28.0249	NA	23.3736	NA	NA	NA	31.2195	31.5689	29.879	31.2083	30.8541	30.3052
Cre v06	Cre02.g087250	Cre02.g087250		NA	NA	NA	NA	NA	NA	27.9826	NA	31.2531	NA	31.5289	29.0435
Cre v06	Cre02.g087300	HPR3	Hydroxypyruvate reductase 3	NA	NA	NA	NA	NA	NA	32.2203	32.3984	29.3414	31.2106	32.6048	31.2122
Cre v06	Cre02.g087350	Cre02.g087350		NA	NA	NA	NA	NA	NA	28.6379	28.4596	28.4668	28.3606	27.6034	28.2174
Cre v06	Cre02.g087450	Cre02.g087450		26.8326	27.3416	26.5282	24.4572	24.363	NA	31.9489	31.7047	30.5727	31.5305	30.8583	30.4435
Cre v06	Cre02.g087551	Cre02.g087551		28.4332	29.6649	27.3407	NA	NA	NA	35.2253	35.4324	33.7377	33.6845	33.2474	33.1587
Cre v06	Cre02.g087600	Cre02.g087600	SNF2-related DNA/RNA helicase	33.6316	33.9377	33.8205	34.7803	33.5989	33.1105	36.9385	37.0398	36.8126	36.3321	36.9173	36.7869
Cre v06	Cre02.g087700	APX1	Ascorbate peroxidase 1	34.8834	35.3789	35.0787	35.0381	35.3184	35.1683	38.2097	38.6775	38.1221	38.2133	38.1183	37.9187
Cre v06	Cre02.g087950	TSM1	Methionyl-tRNA synthetase	35.1615	35.3049	34.9714	34.9246	35.0454	35.0452	37.4614	37.9319	37.7292	38.0281	37.8277	38.0841
Cre v06	Cre02.g088000	POC17	Proteome of centriole protein 17	35.8744	35.0183	34.7375	34.7099	34.4643	34.9618	38.3523	38.8212	38.8445	38.2157	38.9005	39.0842
Cre v06	Cre02.g088050	RPP30	Ribonuclease MRP subunit P30	NA	NA	NA	NA	NA	NA	32.138	31.5692	30.0513	29.8993	31.1933	30.2915
Cre v06	Cre02.g088100	Cre02.g088100		28.9116	29.3338	29.787	NA	25.8828	29.3877	34.1079	33.9474	35.1744	30.9989	33.0243	35.0513
Cre v06	Cre02.g088200	RB60	Protein disulfide isomerase 1	38.8524	39.1205	39.2603	38.8565	39.2364	38.3899	42.2572	42.3664	41.8928	42.1368	42.1939	42.0048
Cre v06	Cre02.g088300	Cre02.g088300	putative carbohydrate kinase	NA	NA	NA	NA	NA	NA	28.852	29.5083	28.7637	29.1527	29.2638	29.5137
Cre v06	Cre02.g088350	Cre02.g088350	SNARE associated Golgi protein	NA	NA	NA	NA	NA	NA	30.4544	NA	29.6448	21.0735	NA	31.6846
Cre v06	Cre02.g088400	DEG1A	Deg protease	31.6805	32.0163	31.6198	32.3929	31.6177	32.7092	34.9647	34.8395	34.4654	34.1605	34.9612	34.5976
Cre v06	Cre02.g088450	CPLD29	Conserved in the Plant Lineage and Diatoms	NA	NA	NA	NA	NA	NA	NA	NA	NA	27.2973	27.6891	29.3495
Cre v06	Cre02.g088500	Cre02.g088500		29.5383	29.5683	29.3562	29.1273	30.1962	29.1496	32.3348	32.6882	32.4598	32.3884	32.6392	32.3494
Cre v06	Cre02.g088600	ACLB1	ATP citrate lyase, subunit B	34.7572	35.0821	34.7763	34.9144	34.9231	35.043	38.017	38.8985	38.3712	37.9178	37.8542	37.6695
Cre v06	Cre02.g088700	Cre02.g088700		31.7251	31.217	30.0275	27.9305	29.2759	29.0361	32.8028	33.5622	33.0418	33.5364	32.7352	34.1691
Cre v06	Cre02.g088750	Cre02.g088750	ATM/ATR-related phosphatidylinositol 3-kinase	37.1542	33.8936	31.3593	30.6046	30.9832	31.2628	36.1116	36.3954	35.492	35.408	36.0013	35.6901
Cre v06	Cre02.g088800	Cre02.g088800		29.2641	29.4355	27.8721	29.607	29.5952	29.2606	31.6447	31.6379	32.0471	31.7719	31.5263	29.9011
Cre v06	Cre02.g088850	RFS2	Riboflavin synthase	33.7241	33.5404	33.5704	33.7299	33.1866	33.2947	37.1273	37.3074	35.4264	36.6843	36.7761	36.8587
Cre v06	Cre02.g088900	PRPL1	Chloroplast ribosomal protein L1	37.3067	37.4341	37.0733	36.9024	37.0459	36.8738	40.4866	40.4632	40.0852	40.1243	40.3632	40.9283
Cre v06	Cre02.g088950	Cre02.g088950		NA	NA	NA	NA	NA	NA	30.9378	31.3296	30.9644	30.7016	30.777	31.0392
Cre v06	Cre02.g089000	Cre02.g089000		27.1456	28.6019	26.3061	27.6619	28.0415	NA	30.347	31.1514	29.8164	30.9409	30.377	29.3266
Cre v06	Cre02.g089050	Cre02.g089050		NA	NA	NA	NA	NA	NA	30.5568	32.197	36.3709	36.0984	32.0142	32.0944
Cre v06	Cre02.g089100	COPD1	Delta subunit of COP-I complex	34.3198	35.3892	34.3341	35.5269	35.2314	33.8826	38.4963	38.1993	38.4657	38.1477	38.0412	37.8852
Cre v06	Cre02.g089150	Cre02.g089150		NA	NA	NA	NA	NA	NA	31.0212	29.8045	30.9793	33.4738	34.5207	30.6867
Cre v06	Cre02.g089200	Cre02.g089200	Histone-lysine N-methyltransferase	26.8501	27.0812	NA	NA	NA	NA	33.1924	32.7679	33.2093	32.9984	33.1167	32.6544
Cre v06	Cre02.g089311	Cre02.g089311		29.0933	28.6009	29.4759	NA	27.2835	27.441	32.9964	31.2198	30.1282	30.1302	32.9552	31.3078
Cre v06	Cre02.g089350	Cre02.g089350		NA	NA	NA	NA	NA	NA	28.9724	29.5374	28.5313	28.0393	30.0716	29.989
Cre v06	Cre02.g089450	Cre02.g089450	Hydroxyproline-rich glycoprotein	NA	NA	NA	NA	NA	NA	28.9228	29.1227	29.3736	29.5029	30.9443	29.8938
Cre v06	Cre02.g089500	Cre02.g089500		NA	NA	NA	28.9925	29.3557	28.9978	27.062	27.3009	29.0045	32.0411	31.9935	33.2567
Cre v06	Cre02.g089608	Cre02.g089608		NA	NA	NA	NA	NA	NA	27.1259	28.2455	27.9822	NA	NA	NA
Cre v06	Cre02.g089750	Cre02.g089750		NA	NA	NA	NA	NA	NA	27.32	27.9776	27.3852	26.9412	33.5688	NA
Cre v06	Cre02.g089800	Cre02.g089800		NA	NA	NA	NA	NA	NA	29.7331	30.0898	30.1257	29.7813	33.5114	29.9106
Cre v06	Cre02.g089850	Cre02.g089850		29.069	29.1172	29.9056	29.3015	28.9167	29.4139	34.1523	35.1001	34.6197	34.3627	33.6124	34.3285
Cre v06	Cre02.g089900	Cre02.g089900	secretory carrier membrane protein	NA	NA	NA	22.7103	NA	28.764	33.5048	34.5554	32.1235	33.5844	32.6645	33.3767
Cre v06	Cre02.g089950	IFT20	Intraflagellar transport protein 20	31.2742	32.8088	32.7607	32.2871	32.6599	32.1595	34.8988	35.1069	34.9658	33.8323	34.2219	33.9459
Cre v06	Cre02.g090000	Cre02.g090000		NA	NA	NA	NA	NA	NA	27.6538	28.4615	26.5385	28.4622	27.819	25.6338
Cre v06	Cre02.g090050	FAP170	Flagellar Associated Protein 170	NA	NA	NA	NA	NA	NA	30.4209	30.4492	29.1418	29.1001	29.0247	29.8973
Cre v06	Cre02.g090100	Cre02.g090100		NA	NA	NA	NA	NA	NA	30.8961	30.3872	31.0029	31.3978	31.1068	32.6423
Cre v06	Cre02.g090150	PAN3	Pantothenate synthetase	32.8566	33.0563	32.256	33.39	32.5718	32.7324	35.2147	34.9041	34.5114	34.7096	34.5303	34.7904
Cre v06	Cre02.g090350	Cre02.g090350		25.1157	25.9352	25.5898	26.4822	26.7512	25.0577	31.7795	33.4781	31.5726	31.6518	31.5771	32.9423
Cre v06	Cre02.g090400	Cre02.g090400		NA	28.8848	25.1749	NA	NA	NA	30.9144	31.7993	32.1681	32.7224	34.6502	34.9024
Cre v06	Cre02.g090451	Cre02.g090451		NA	NA	NA	NA	NA	NA	30.8803	30.4702	31.479	31.2632	31.3982	30.137
Cre v06	Cre02.g090500	Cre02.g090500	DEAD box ATP-dependent RNA helicase	NA	NA	NA	NA	NA	NA	31.5078	31.7589	31.3592	31.1356	31.3346	31.3352
Cre v06	Cre02.g090550	ARS9	Arylsulfatase	NA	NA	NA	NA	NA	NA	26.981	28.0596	27.2603	27.922	28.7805	27.8662
Cre v06	Cre02.g090600	NUP43	Nucleoporin 43	31.7251	31.5922	32.0787	31.7816	31.5654	31.5513	34.347	34.7356	34.1452	34.0131	35.1521	33.7426
Cre v06	Cre02.g090650	SEC20	Qb-SNARE protein, Sec20-family	33.3465	32.917	32.4105	32.5017	33.1757	33.4526	36.5734	36.0298	35.6602	36.1841	36.0264	35.9351
Cre v06	Cre02.g090750	Cre02.g090750		21.9258	NA	22.2834	NA	NA	NA	29.1777	32.7365	30.0689	28.7413	30.1176	28.8199
Cre v06	Cre02.g090850	CLPB3	ClpB chaperone, Hsp100 family	36.339	36.7722	36.5941	36.0831	36.048	36.387	39.5594	39.785	39.3338	39.6479	39.4445	39.4076
Cre v06	Cre02.g091000	Cre02.g091000		NA	NA	NA	NA	NA	NA	29.3429	25.4869	28.0454	22.7955	28.1075	28.2727
Cre v06	Cre02.g091050	ALAD1	Delta-aminolevulinic acid dehydratase	36.2654	36.5299	36.4679	36.2571	36.6447	37.2073	39.1395	39.3748	39.1538	38.9601	39.2769	39.1765
Cre v06	Cre02.g091100	RPL15	Cytosolic 80S ribosomal protein L15	37.7364	38.103	37.6585	37.75	37.6917	37.9126	40.5526	40.8147	40.2729	40.5886	40.4395	40.7152
Cre v06	Cre02.g091150	SEC24A	COP-II coat subunit	33.7416	33.6308	33.7825	33.6082	33.5991	34.1822	36.3523	36.2646	36.5289	36.3304	36.2357	35.7291
Cre v06	Cre02.g091200	Cre02.g091200		30.2989	27.8693	28.427	28.8557	24.8089	31.9114	33.8344	33.9919	33.3595	33.8871	32.4221	33.3488
Cre v06	Cre02.g091350	Cre02.g091350		NA	NA	NA	NA	NA	NA	26.0835	28.9835	29.0606	NA	NA	NA
Cre v06	Cre02.g091400	CLPB2	ClpB chaperone, Hsp100 family	NA	NA	NA	NA	NA	NA	31.8893	31.7495	31.8918	30.362	29.0498	30.6449
Cre v06	Cre02.g091450	MRPS4	Mitochondrial ribosomal protein S4	26.7786	26.4947	26.9023	28.4935	28.6705	27.491	33.0377	33.0262	33.1436	32.7152	33.3693	33.1148
Cre v06	Cre02.g091500	Cre02.g091500		NA	NA	NA	NA	NA	NA	28.3408	29.6409	29.7753	29.1679	31.1476	30.7802
Cre v06	Cre02.g091550	Cre02.g091550	Whirly domain protein	32.6391	32.7998	32.6042	32.2153	31.993	33.0135	36.6281	36.2384	35.8684	36.2084	35.1891	35.3688
Cre v06	Cre02.g091700	RIB72	Flagellar protofilament ribbon protein 72	32.9614	33.5815	33.7025	33.749	33.6542	34.1129	36.7069	37.1474	37.2212	36.9254	36.9107	37.0637
Cre v06	Cre02.g091750	Cre02.g091750		27.9653	29.2467	27.36	NA	NA	NA	31.5966	31.5476	32.0134	32.0057	32.5084	33.512
Cre v06	Cre02.g091850	Cre02.g091850		32.2211	32.1879	32.0683	31.9938	32.5666	32.0202	34.9301	35.3725	35.1478	34.8178	35.054	34.7157
Cre v06	Cre02.g091900	FAP301	Flagellar Associated Protein 301	26.9576	28.9016	NA	NA	NA	NA	32.4079	31.681	32.1894	30.7654	32.1263	30.7091
Cre v06	Cre02.g091950	Cre02.g091950	Adenylate/guanylate cyclase	NA	NA	NA	NA	NA	NA	28.2281	29.138	27.2473	28.1581	27.7593	28.9081
Cre v06	Cre02.g092050	Cre02.g092050	Mitochondrial substrate carrier protein	25.6658	29.3721	28.4345	26.5689	27.1262	NA	33.148	33.723	34.1712	33.9696	34.6341	33.0025
Cre v06	Cre02.g092100	Cre02.g092100	Predicted protein	NA	NA	NA	NA	NA	NA	32.4094	32.1848	31.2209	31.7529	32.0747	31.7015
Cre v06	Cre02.g092150	Cre02.g092150	Chlamydomonas SHOC2/SUR8-like LRR	35.8453	31.7023	31.4477	31.4464	31.117	NA	34.3581	34.4955	33.8461	34.1366	33.9894	33.755
Cre v06	Cre02.g092200	Cre02.g092200	Quinonprotein alcohol dehydrogenase-like protein	NA	NA	NA	NA	NA	NA	30.8316	29.9811	32.2667	32.7752	31.3931	31.0991
Cre v06	Cre02.g092250	FKB42	Peptidyl-prolyl cis-trans isomerase, FKBP-type	30.9423	30.4279	29.7426	28.0328	24.8	27.2888	33.3086	33.3243	30.9747	33.6804	31.4031	33.1413
Cre v06	Cre02.g092284	Cre02.g092284		NA	NA	NA	NA	NA	NA	28.7611	28.3861	28.9329	NA	29.7594	29.4333
Cre v06	Cre02.g092350	CYP51G1	Cytochrome P450, CYP51 superfamily	33.6467	34.1539	35.7518	34.3106	36.1267	34.132	37.2439	36.8944	37.1774	37.3515	37.153	36.5963
Cre v06	Cre02.g092400	Cre02.g092400		34.5124	35.0439	34.6179	33.4256	34.5553	34.5226	37.6104	38.1295	37.5175	37.8994	37.9388	38.2149
Cre v06	Cre02.g092451	Cre02.g092451		32.6515	32.8513	32.6715	32.5396	31.8584	32.7613	35.0676	35.1847	35.0377	35.2267	35.0507	34.885
Cre v06	Cre02.g092500	UPF1	UPF1-like RNA helicase, NMD protein	32.4498	29.9199	30.7252	31.0191	32.7734	30.9083	35.1923	34.9154	34.9455	34.5732	34.7556	36.1869
Cre v06	Cre02.g092550	TPR1	Tetratricopeptide-repeat protein 1	31.7664	31.4123	31.3397	31.5928	26.4387	31.5039	34.8821	34.8782	34.9214	35.3995	35.1167	35.1071
Cre v06	Cre02.g092600	CPX2	Coproporphyrinogen III oxidase	31.0077	30.8733	30.4921	31.2568	30.7	31.1585	36.2886	34.739	34.5001	36.585	34.4488	36.7848
Cre v06	Cre02.g092700	FAP45	Flagellar Associated Protein 45	30.209	31.5315	31.3944	30.7597	29.4854	31.0866	34.332	35.045	35.2148	35.2192	34.2518	34.4196
Cre v06	Cre02.g092750	SSA18	Putative ribosomal RNA methyltransferase	NA	NA	NA	NA	NA	NA	28.3413	27.4683	29.2675	29.202	27.8917	27.6479
Cre v06	Cre02.g092800	FAP136	Flagellar Associated Protein 136	NA	NA	NA	NA	NA	NA	29.2881	29.9427	28.9314	29.1978	28.692	29.1162
Cre v06	Cre02.g092850	DLU1	Outer Arm Dynein Light Chain 1	33.0588	32.0583	32.5862	31.6888	32.0375	31.2748	34.4261	35.1699	34.8825	34.377	35.2164	34.4616
Cre v06	Cre02.g092900	GUA1	GMP synthetase	35.8022	36.0975	35.8859	35.8539	35.6788	35.7823	39.1951	38.9357	38.6898	38.9963	38.6305	38.7562
Cre v06	Cre02.g092950	Cre02.g092950		29.9137	31.1554	29.8093	29.6571	30.224	31.7472	33.7224	33.329	33.2725	32.3206	32.8238	32.8632
Cre v06	Cre02.g093300	Cre02.g093300		30.3329	30.3169	30.1613	30.7106	30.7332	31.2536	34.1856	34.3901	34.1298	33.728	34.0307	34.0926
Cre v06	Cre02.g093350	Cre02.g093350		32.016	31.5472	31.6155	31.4291	31.9869	32.4928	34.8164	34.9898	34.6831	34.2886	35.0266	34.6243
Cre v06	Cre02.g093450	FBA2	Fructose-1,6-bisphosphate aldolase	33.7751	33.986	33.784	33.3757	33.2403	33.3288	36.4475	35.9384	36.2345	36.2103	36.1055	36.1269
Cre v06	Cre02.g093550	Cre02.g093550	Adenylate/guanylate cyclase	NA	NA	NA	NA	NA	NA	26.8787	29.5065	30.1874	28.3073	29.7193	31.3775
Cre v06	Cre02.g093600	Cre02.g093600	Thioesterase-like protein	NA	NA	NA	NA	NA	NA	28.6364	29.053	27.2186	28.2287	27.7682	27.7883
Cre v06	Cre02.g093650	Cre02.g093650		38.1262	38.6821	38.1673	38.6783	38.3617	38.5027	41.3579	41.5254	41.3012	41.4174	41.2693	41.3365
Cre v06	Cre02.g093700	Cre02.g093700		NA	NA	NA	NA	NA	NA	31.9806	32.726	31.9731	32.4582	32.375	32.6159
Cre v06	Cre02.g093750	NRX2	Nucleoredoxin 2	28.4422	29.9677	30.404	29.4315	30.4643	31.1578	32.2918	33.144	32.9904	32.799	32.1615	31.3772
Cre v06	Cre02.g093850	Cre02.g093850		NA	NA	NA	NA	NA	NA	30.2561	30.4632	29.5958	30.2406	30.9748	30.5598
Cre v06	Cre02.g093950	Cre02.g093950	Putative plastid UMP kinase	28.1731	29.2251	28.6229	NA	NA	NA	30.7285	31.3766	29.1936	31.8421	31.0924	32.7539
Cre v06	Cre02.g093975	Cre02.g093975		NA	NA	NA	NA	NA	NA	32.1431	31.7996	33.0391	33.1899	33.851	32.0236
Cre v06	Cre02.g094050	PIGO1	Ethanolamine transferase at GPI Mannose III	NA	NA	NA	NA	NA	NA	30.8343	29.8861	29.2639	29.4643	29.379	28.0585
Cre v06	Cre02.g094100	NRX1	Nucleoredoxin 1	33.2728	33.8664	33.7815	33.7311	33.4237	33.4339	36.8615	36.9058	36.8221	36.59	36.1928	36.6952
Cre v06	Cre02.g094250	Cre02.g094250		34.2856	34.6167	33.9196	34.6988	33.5258	33.9846	38.145	37.9592	38.1502	38.0453	38.0089	37.9245
Cre v06	Cre02.g094300	FUO1	Electron transfer flavoprotein-ubiquinone oxidoreductase	32.4201	31.6746	32.3796	32.6121	31.5374	31.859	35.0605	35.0684	34.2505	34.757	34.9839	34.8483
Cre v06	Cre02.g094350	Cre02.g094350	Importin Alpha 1b	NA	NA	NA	NA	NA	NA	33.5082	33.164	33.3243	32.6837	33.4932	33.2314
Cre v06	Cre02.g094400	Cre02.g094400		NA	NA	NA	NA	NA	NA	30.3992	29.1224	28.5904	29.7474	28.6628	32.3114
Cre v06	Cre02.g094450	PHC38	Pherophorin-chlamydomonas homolog 38	NA	NA	NA	31.3312	31.8812	30.734	31.0493	31.2859	32.7252	32.5782	34.44	34.1073
Cre v06	Cre02.g094500	Cre02.g094500		NA	NA	NA	NA	NA	NA	29.4339	27.4694	30.4949	30.3768	30.5949	30.754
Cre v06	Cre02.g094600	Cre02.g094600		NA	NA	NA	NA	NA	NA	NA	NA	NA	27.4909	32.9689	28.2883
Cre v06	Cre02.g094650	Cre02.g094650		NA	NA	NA	NA	NA	NA	31.0514	31.2914	32.3867	32.1537	31.8093	30.9466
Cre v06	Cre02.g094900	Cre02.g094900		25.7929	26.1018	27.6169	26.7716	26.0996	28.9758	33.51	31.1303	31.5864	30.7639	32.3279	31.951
Cre v06	Cre02.g095045	Cre02.g095045		26.3918	20.1514	27.0886	NA	NA	NA	32.564	31.9114	32.108	31.8469	32.5045	31.9323
Cre v06	Cre02.g095050	Cre02.g095050		32.719	28.7973	33.0049	33.4511	25.6178	33.6553	34.9592	33.5665	34.6962	35.2868	32.8349	33.889
Cre v06	Cre02.g095058	Cre02.g095058		NA	NA	NA	NA	NA	NA	NA	NA	NA	23.5945	NA	26.6996
Cre v06	Cre02.g095062	Cre02.g095062		NA	NA	NA	NA	NA	NA	NA	31.519	23.9361	NA	NA	NA
Cre v06	Cre02.g095069	Cre02.g095069		32.161	32.3044	31.6583	32.1582	31.1537	32.7301	35.8549	36.0581	35.7446	35.846	35.073	35.0775
Cre v06	Cre02.g095070	SRP19	Subunit of the Signal Recognition Particle	29.7414	29.7148	29.2452	29.5491	30.5623	29.8868	32.6861	32.6316	32.5492	33.1074	32.1333	32.1766
Cre v06	Cre02.g095071	Cre02.g095071		32.1076	31.9055	32.0565	31.3011	30.4973	31.4972	33.31	33.5508	33.788	34.2828	34.8531	34.5412
Cre v06	Cre02.g095072	FAP144	Flagellar Associated Protein 144	NA	NA	NA	NA	NA	NA	31.0908	31.4687	29.4007	30.0256	30.5108	31.4073
Cre v06	Cre02.g095074	VPS11	Subunit of VPS-C complex	27.8739	33.132	28.5851	NA	NA	NA	33.9144	33.6799	33.7822	33.4027	33.722	34.172
Cre v06	Cre02.g095077	Cre02.g095077		32.8819	32.0639	31.8839	32.3814	32.6326	32.5669	35.7998	35.9445	35.0665	35.8612	35.6059	36.1637
Cre v06	Cre02.g095079	Cre02.g095079		NA	NA	NA	NA	NA	NA	28.6924	29.028	27.8559	26.8583	27.4865	27.8043
Cre v06	Cre02.g095080	Cre02.g095080		28.7551	27.8881	27.0936	27.9408	NA	28.4144	32.7594	32.5621	32.1465	33.1924	33.3702	32.6971
Cre v06	Cre02.g095081	Cre02.g095081		28.1022	29.0928	28.7241	31.5323	28.7339	29.122	32.0278	32.5088	31.7546	31.8272	32.083	32.9001
Cre v06	Cre02.g095082	Cre02.g095082		33.0414	31.8788	36.0616	31.9562	33.4861	31.7983	35.2426	35.4583	35.685	35.4749	36.106	35.5443
Cre v06	Cre02.g095086	Cre02.g095086		27.8977	26.5276	NA	NA	NA	NA	31.3651	29.3704	30.9452	31.251	31.6342	30.8316
Cre v06	Cre02.g095089	Cre02.g095089		31.1586	32.2666	32.2478	31.3301	32.0582	31.3104	35.8305	35.8015	35.6391	35.006	35.6295	35.4542
Cre v06	Cre02.g095090	Cre02.g095090		NA	NA	NA	NA	NA	NA	26.4004	27.3349	27.8549	26.2892	26.2431	26.3211
Cre v06	Cre02.g095091	Cre02.g095091		NA	NA	NA	NA	NA	NA	30.5307	30.7528	29.0474	30.0144	30.0873	29.7222
Cre v06	Cre02.g095092	PSY1	Phytoene synthase	28.091	29.4474	27.3931	26.9519	28.9318	28.9107	31.7341	32.0724	31.7944	31.9675	33.5748	32.1369
Cre v06	Cre02.g095093	Cre02.g095093		27.6938	NA	26.2679	23.6033	23.8674	NA	30.5194	31.6939	30.0435	30.1365	31.0816	31.5193
Cre v06	Cre02.g095095	PHC12	Pherophorin-chlamydomonas homolog 12	NA	NA	NA	27.0729	26.2803	26.0111	28.7484	28.7713	30.5709	32.7398	32.8498	30.9183
Cre v06	Cre02.g095097	FKB17B	peptidyl-prolyl cis-trans isomerase, FKBP-type	NA	NA	NA	NA	NA	NA	29.9004	30.8461	29.1212	28.5548	29.7122	29.8261
Cre v06	Cre02.g095099	Cre02.g095099		NA	NA	NA	NA	NA	NA	32.0489	31.823	33.2036	30.8335	32.2192	31.8106
Cre v06	Cre02.g095100	CPLD26	conserved expressed protein related to pyridoxamine 5' phosphate oxidase	30.3182	29.747	30.8799	30.3841	32.9455	30.5342	32.6699	33.2775	34.085	33.4792	33.8293	33.9775
Cre v06	Cre02.g095101	Cre02.g095101		31.5764	31.9102	32.2048	30.8448	30.6962	31.4304	35.634	35.6041	35.5538	35.7571	35.7567	35.6675
Cre v06	Cre02.g095102	VPS5C	Subunit of Retromer complex	32.939	29.8377	32.7013	23.6101	28.9032	NA	33.7539	34.2758	33.9549	34.0128	33.8583	34.2444
Cre v06	Cre02.g095104	Cre02.g095104		NA	NA	NA	NA	NA	NA	31.4669	32.9879	30.1344	29.276	33.219	29.461
Cre v06	Cre02.g095105	Cre02.g095105		31.9419	31.3073	31.4241	30.7556	30.6744	32.2544	34.218	34.7208	34.773	34.2862	34.6292	34.8352
Cre v06	Cre02.g095107	Cre02.g095107	UDP-N-acetylglucosamine (UAA) transporter	NA	NA	NA	NA	NA	NA	30.8513	30.9425	30.4775	31.0455	29.9729	29.9541
Cre v06	Cre02.g095110	FAP255	Flagellar Associated Protein 255	33.006	32.7416	33.0423	31.464	32.7914	30.7726	35.4922	35.8884	35.802	34.6873	35.7116	35.8483
Cre v06	Cre02.g095111	VSR1	Vacuolar Sorting Receptor	30.1281	31.0388	31.4461	33.6561	34.6555	35.1942	35.2345	34.8289	34.3958	34.4384	34.3811	33.8813
Cre v06	Cre02.g095113	TFCE1	Tubulin-folding cofactor subunit	29.2237	29.7416	29.3794	28.5847	28.3552	28.9095	33.5043	33.3913	33.0043	33.3113	33.3132	32.9559
Cre v06	Cre02.g095114	Cre02.g095114		NA	NA	NA	NA	NA	NA	31.3034	32.9166	31.6057	32.3817	34.0774	31.6366
Cre v06	Cre02.g095115	Cre02.g095115		NA	NA	NA	NA	NA	NA	NA	NA	NA	27.052	31.9978	NA
Cre v06	Cre02.g095117	Cre02.g095117		26.7679	27.3787	27.1571	26.5733	NA	27.8381	37.8012	36.9408	30.5325	30.4734	37.0193	37.3258
Cre v06	Cre02.g095119	Cre02.g095119		NA	NA	NA	NA	NA	NA	27.139	26.4041	26.7186	27.4588	26.5676	28.0228
Cre v06	Cre02.g095121	Cre02.g095121	RNA pseudouridine synthase	28.7568	28.3936	28.9345	NA	26.8629	26.1953	32.264	31.9989	31.4459	32.1877	32.4202	32.4608
Cre v06	Cre02.g095122	FKB16H	Peptidyl-prolyl cis-trans isomerase, FKBP-type	32.7534	32.189	32.5624	32.102	32.4013	32.3693	35.618	35.5822	35.3576	35.8587	35.37	36.1249
Cre v06	Cre02.g095124	Cre02.g095124		NA	NA	NA	NA	NA	NA	27.5704	27.2723	26.562	27.3534	27.3599	27.0197
Cre v06	Cre02.g095125	Cre02.g095125		NA	NA	NA	NA	NA	NA	30.7639	28.7204	29.613	26.0752	30.855	28.9153
Cre v06	Cre02.g095126	DPE2	Disproportionating enzyme 2	33.3204	33.409	32.4705	34.7062	33.6548	34.2672	36.1013	36.0854	36.0548	35.9843	35.8293	35.2093
Cre v06	Cre02.g095127	Cre02.g095127		27.3207	28.6107	27.5182	27.6724	28.1209	27.8001	31.9375	31.9746	32.2183	31.6938	32.7539	31.5014
Cre v06	Cre02.g095128	Cre02.g095128		NA	NA	NA	NA	NA	NA	29.2937	28.7753	28.9782	29.5128	29.6905	27.8175
Cre v06	Cre02.g095129	Cre02.g095129		NA	NA	NA	NA	NA	NA	30.5315	31.1973	30.4155	29.9344	28.0549	29.9555
Cre v06	Cre02.g095133	Cre02.g095133		29.4521	30.5116	29.315	28.6548	28.7998	28.4167	33.271	33.6724	33.6686	33.4696	33.7547	33.6501
Cre v06	Cre02.g095134	Cre02.g095134		30.9496	31.1019	30.9184	31.0003	30.3041	30.9244	33.5513	32.6265	32.3234	31.9726	31.7025	32.0768
Cre v06	Cre02.g095137	PFR1	Pyruvate ferredoxin oxidoreductase	34.6404	34.6505	34.181	33.9714	33.795	35.0774	37.6281	37.3551	37.0126	36.9179	37.334	36.9914
Cre v06	Cre02.g095141	Cre02.g095141		NA	NA	NA	NA	NA	NA	32.963	33.2783	32.961	32.5319	32.6424	32.4039
Cre v06	Cre02.g095144	Cre02.g095144		NA	NA	NA	NA	NA	NA	27.0605	27.8623	35.7948	NA	36.1741	27.5259
Cre v06	Cre02.g095146	Cre02.g095146		33.4845	33.8321	33.7065	33.377	33.7007	33.719	36.157	35.9358	35.8512	36.2342	36.2179	35.8781
Cre v06	Cre02.g095147	ALG2	Alpha-1,3/alpha-1,6-mannosyltransferase	29.7543	29.3913	31.5838	NA	NA	NA	33.8954	33.7414	33.4727	33.0798	33.1862	33.1332
Cre v06	Cre02.g095148	Cre02.g095148		NA	NA	NA	NA	NA	NA	31.9643	30.7902	31.0723	31.5797	31.4571	31.6703
Cre v06	Cre02.g095149	FAP143	Flagellar Associated Protein 143	31.2031	30.5316	30.4237	30.4332	26.7005	30.1699	33.9107	34.0556	33.9761	33.9977	33.5539	33.7598
Cre v06	Cre02.g095150	Cre02.g095150		NA	NA	NA	27.5829	NA	24.4388	30.6439	29.8899	30.1943	31.9277	33.1077	32.2246
Cre v06	Cre02.g095200	Cre02.g095200		31.9844	27.1418	NA	NA	NA	NA	31.9145	32.573	32.3917	31.0474	32.0208	32.0872
Cre v06	Cre02.g095250	Cre02.g095250		NA	NA	NA	NA	NA	NA	NA	NA	NA	26.6657	NA	21.899
Cre v06	Cre02.g095350	CGL116	Conserved in the Green Lineage	27.3314	28.4037	29.0576	27.891	27.8308	28.1037	32.0589	32.0489	32.2957	32.3544	31.4584	31.5354
Cre v06	Cre02.g095400	BRIX1	Ribosome biogenesis protein	31.7	33.3247	31.2948	32.5027	32.5142	32.8325	35.1382	35.3536	35.3103	36.1657	35.3854	34.82
Cre v06	Cre02.g095450	FKB16F	Peptidyl-prolyl cis-trans isomerase, FKBP-type	NA	NA	NA	NA	NA	NA	31.4418	30.1694	31.0063	30.6944	30.3179	31.1411
Cre v06	Cre02.g095500	Cre02.g095500		27.9032	28.0379	31.0556	NA	NA	NA	31.7195	30.125	32.0129	32.0464	31.4442	32.174
Cre v06	Cre02.g095550	Cre02.g095550		NA	NA	NA	NA	NA	NA	NA	NA	NA	NA	24.2931	26.0167
Cre v06	Cre02.g095600	Cre02.g095600		28.4067	28.6359	25.5905	27.3476	27.8909	NA	32.0466	31.9672	31.6993	31.1922	31.9527	31.1857
Cre v06	Cre02.g095650	Cre02.g095650		30.5506	30.2612	30.2491	30.2577	30.7009	30.992	34.2726	34.2234	34.0882	34.1392	34.3561	34.2143
Cre v06	Cre02.g095800	Cre02.g095800		27.4278	27.8706	27.218	NA	27.6924	24.2002	30.6082	31.5896	31.1542	31.2838	30.4554	31.4627
Cre v06	Cre02.g095850	Cre02.g095850		30.4367	NA	28.517	28.8632	28.7011	29.5634	32.417	32.4847	32.0784	31.9191	32.9896	31.9459
Cre v06	Cre02.g095900	ROC114	Rhythm Of Chloroplast 114	NA	30.2424	29.9964	24.5832	NA	27.1606	32.3799	33.1819	32.6103	32.8429	32.7587	32.7741
Cre v06	Cre02.g096000	Cre02.g096000		NA	NA	NA	NA	NA	NA	29.1028	30.2497	30.0762	29.5191	30.209	29.9359
Cre v06	Cre02.g096100	Cre02.g096100		30.6034	31.1733	30.6074	30.0306	30.472	32.2007	35.4603	33.5925	33.6692	33.8023	36.9255	33.5204
Cre v06	Cre02.g096150	MSD1	Mn superoxide dismutase	35.8886	36.9441	36.6185	36.4373	36.1333	37.0979	39.0208	38.7037	38.4218	37.6804	38.5642	38.9713
Cre v06	Cre02.g096200	Cre02.g096200		28.1086	28.437	NA	NA	NA	NA	34.1117	33.5213	32.5334	33.4316	33.4393	34.0835
Cre v06	Cre02.g096250	Cre02.g096250	Flavin-containing monooxygenase	29.3277	29.0755	29.7519	28.2097	28.5932	29.4606	33.3486	33.4783	33.3855	33.4247	33.3697	33.5925
Cre v06	Cre02.g096300	CCM1	Regulator of CO2-responsive genes	28.5126	28.1275	NA	NA	NA	NA	31.3587	31.7955	30.7673	32.0423	31.2141	31.3022
Cre v06	Cre02.g096350	DAO1	D-amino-acid oxidase, FAD-containing	NA	NA	NA	NA	NA	NA	31.8553	32.5131	32.0361	31.9236	31.996	31.7612
Cre v06	Cre02.g096400	NDUFAF7	NADH:ubiquinone oxidoreductase 1 alpha subcomplex assembly factor 7	29.5013	30.2268	29.1823	32.6833	28.543	33.0328	33.5775	33.7148	35.5416	36.4492	33.657	35.2838
Cre v06	Cre02.g096551	Cre02.g096551		NA	NA	NA	NA	NA	NA	30.6413	29.1649	28.428	28.8222	29.1956	29.258
Cre v06	Cre02.g096601	Cre02.g096601		29.5519	29.7501	28.4538	21.3318	22.8705	24.7006	32.9037	32.6472	32.6754	32.2941	33.1976	32.6125
Cre v06	Cre02.g096700	Cre02.g096700		NA	NA	NA	NA	NA	NA	27.8573	28.6743	28.366	NA	27.2774	28.6924
Cre v06	Cre02.g096800	Cre02.g096800		NA	NA	NA	NA	NA	NA	26.0091	26.7754	27.7587	25.6598	26.9686	NA
Cre v06	Cre02.g096850	Cre02.g096850		25.0169	27.0408	26.9845	NA	NA	NA	29.8754	26.6969	NA	29.2235	28.1834	29.4353
Cre v06	Cre02.g096900	TIE1	tRNA-intron endonuclease	NA	NA	NA	NA	NA	NA	23.3019	27.6033	27.9373	23.3729	22.6922	27.9749
Cre v06	Cre02.g096950	Cre02.g096950		NA	NA	NA	NA	NA	NA	25.9136	29.1426	27.4097	28.6815	26.9155	NA
Cre v06	Cre02.g097000	DHP1	Dihydropyrimidinase	30.5774	29.537	29.1805	29.0378	29.3915	29.894	33.3973	33.7327	33.3762	33.3492	33.5856	33.8287
Cre v06	Cre02.g097050	Cre02.g097050		NA	NA	NA	NA	NA	NA	29.7006	25.9377	29.0839	30.1464	31.44	32.002
Cre v06	Cre02.g097100	Cre02.g097100		NA	NA	NA	NA	NA	NA	29.2509	28.164	26.6849	30.5213	29.9636	29.9641
Cre v06	Cre02.g097227	Cre02.g097227	Found in Chlamydomonas and Volvox but not strongly conserved elsewhere	NA	NA	NA	NA	NA	NA	31.5115	29.4443	29.0099	28.813	28.7347	28.665
Cre v06	Cre02.g097250	Cre02.g097250	transportin-3 family protein	30.981	31.2667	31.7737	28.811	29.6399	31.7686	34.7464	35.4559	35.4607	35.3718	35.0046	35.2721
Cre v06	Cre02.g097300	Cre02.g097300		30.7266	31.2492	31.1655	31.1421	31.2024	30.9831	34.1622	34.1716	36.8755	33.6397	33.7525	33.5507
Cre v06	Cre02.g097334	Cre02.g097334		NA	NA	NA	NA	NA	NA	28.3321	28.7986	28.7418	27.7465	27.2498	28.3686
Cre v06	Cre02.g097400	EIF5A	Eukaryotic initiation factor, eIF-5A	36.5893	37.1062	36.8038	34.5496	36.5576	35.067	38.1445	38.6338	36.6165	37.6143	38.2642	38.1543
Cre v06	Cre02.g097450	Cre02.g097450		NA	NA	NA	NA	NA	NA	NA	NA	NA	30.7559	29.0896	NA
Cre v06	Cre02.g097500	Cre02.g097500		NA	NA	NA	NA	NA	NA	29.6956	29.2977	29.6299	29.7836	32.0497	31.0659
Cre v06	Cre02.g097550	Cre02.g097550		31.6875	31.6522	32.2334	32.3108	32.9991	32.8974	34.722	36.0166	35.0231	36.0041	34.7291	35.0117
Cre v06	Cre02.g097600	Cre02.g097600	DNA methylase in the FkbM family	NA	NA	NA	NA	NA	NA	28.0451	28.4141	28.103	28.004	27.6134	27.9972
Cre v06	Cre02.g097650	RPN6	26S proteasome regulatory subunit	34.3597	34.7142	34.5758	34.3381	34.545	34.2983	37.6021	37.948	37.2398	37.3556	37.0132	37.5034
Cre v06	Cre02.g097800	HLA3	Bicarbonate ABC transporter	30.6277	30.5824	29.865	33.8239	33.2955	33.5444	34.1986	33.9826	34.1789	35.7213	36.2939	35.4626
Cre v06	Cre02.g097850	Cre02.g097850		NA	NA	NA	NA	NA	NA	26.8675	26.3513	27.9895	27.217	27.1209	27.0613
Cre v06	Cre02.g097900	AST3	Aspartate aminotransferase	36.5802	36.7608	36.5336	36.5881	36.6845	36.6703	39.9472	39.9101	39.6861	39.6605	39.6803	39.5518
Cre v06	Cre02.g097950	Cre02.g097950		29.7329	29.8645	30.3444	29.4495	28.8897	29.8613	33.2953	33.4534	33.266	33.5505	33.3038	34
Cre v06	Cre02.g098100	Cre02.g098100		NA	NA	NA	NA	NA	NA	30.873	30.4592	30.8919	29.714	30.6385	30.3175
Cre v06	Cre02.g098150	XYK1	Xylulose kinase	31.234	32.1752	29.8162	30.7212	28.8117	30.9352	34.5792	34.7725	34.5815	34.6449	34.5926	34.4684
Cre v06	Cre02.g098200	CGL103	Conserved in the Green Lineage	NA	NA	NA	NA	NA	NA	29.0118	28.8449	28.6012	27.298	NA	26.9527
Cre v06	Cre02.g098250	Cre02.g098250	Pyridoxamine 5'-phosphate oxidase-like protein	34.3754	34.0203	34.2383	34.2238	33.9129	34.4133	37.6025	37.0901	36.9644	37.1334	37.4956	36.9834
Cre v06	Cre02.g098300	Cre02.g098300		NA	NA	NA	NA	NA	NA	26.3767	29.0403	NA	27.0603	27.9513	28.182
Cre v06	Cre02.g098450	EIF2G	eIF2 gamma subunit	34.6014	35.2532	35.3305	35.5732	35.5747	35.1953	38.4974	37.857	38.2283	38.5765	38.1505	37.906
Cre v06	Cre02.g098500	Cre02.g098500		NA	NA	NA	NA	NA	NA	28.6071	NA	28.5209	29.527	NA	29.6401
Cre v06	Cre02.g098550	Cre02.g098550		NA	NA	NA	NA	NA	NA	30.463	26.4088	27.9887	26.6639	32.3011	26.5552
Cre v06	Cre02.g098650	Cre02.g098650		28.6024	30.4241	28.0115	NA	28.8139	25.3879	32.5749	32.6914	34.1844	32.6427	32.1542	33.1399
Cre v06	Cre02.g098700	Cre02.g098700		NA	NA	NA	NA	NA	NA	24.3663	NA	28.3588	NA	NA	NA
Cre v06	Cre02.g098750	Cre02.g098750		NA	NA	NA	NA	NA	NA	NA	26.1937	25.3758	24.8068	29.5014	NA
Cre v06	Cre02.g098800	Cre02.g098800		32.9586	33.3187	32.3996	32.1076	33.4643	33.4801	35.144	35.1674	35.2026	35.6451	35.2922	35.3298
Cre v06	Cre02.g098850	NTR2	NADPH dependent thioredoxin reductase 2	33.3509	32.5393	31.8298	33.0087	34.1811	32.7534	35.427	35.4702	35.745	35.4538	35.3894	35.2689
Cre v06	Cre02.g098900	Cre02.g098900		NA	NA	NA	NA	NA	NA	28.2823	29.1903	32.1688	32.6176	28.2912	26.042
Cre v06	Cre02.g099000	SYP71	Qc-SNARE protein, SYP7-family	NA	NA	NA	NA	NA	NA	30.8814	30.182	29.9621	31.3047	30.3025	31.1079
Cre v06	Cre02.g099100	Cre02.g099100	RCC-type HECT ubiquitin ligase	NA	NA	NA	NA	NA	NA	31.1713	29.938	NA	25.9125	22.8147	27.0076
Cre v06	Cre02.g099150	SNAPA1	Alpha-SNAP, SNARE complex protein	33.8861	33.9816	34.0573	32.556	33.6445	33.0841	37.1595	37.7049	37.0803	37.3198	36.8723	37.6703
Cre v06	Cre02.g099200	Cre02.g099200		28.2161	29.113	28.9787	28.4356	29.1782	NA	33.38	33.1932	32.8852	32.6514	32.5468	32.9515
Cre v06	Cre02.g099300	Cre02.g099300	Predicted protein with ankyrin repeats	NA	29.4571	28.623	NA	NA	NA	32.4318	33.2383	32.7699	31.9051	32.5771	32.3389
Cre v06	Cre02.g099400	Cre02.g099400	Exostosin-like glycosyltransferase 31	NA	NA	NA	NA	NA	NA	29.3248	NA	28.5576	28.3948	28.4745	28.5176
Cre v06	Cre02.g099500	CVL1	Fe2+/Mn2+ transporter, VIT1/CCC1 family	29.8399	29.7433	30.4017	28.2181	30.5776	29.1704	34.287	33.2042	33.1834	33.5664	33.7315	33.1628
Cre v06	Cre02.g099550	Cre02.g099550		NA	NA	NA	NA	NA	NA	29.2897	29.5462	29.8751	29.2685	30.8566	27.0977
Cre v06	Cre02.g099650	Cre02.g099650		27.0173	NA	28.3679	28.2272	28.6914	27.8976	31.1285	31.6267	31.371	33.4248	31.8769	31.936
Cre v06	Cre02.g099750	Cre02.g099750		NA	NA	NA	NA	NA	NA	25.7984	29.2948	27.7061	32.1661	27.3711	30.5792
Cre v06	Cre02.g099800	Cre02.g099800		30.4481	30.8829	31.9303	31.8338	32.0863	30.9694	34.316	34.0649	33.9095	34.0622	34.1039	34.5838
Cre v06	Cre02.g099850	PDC2	Pyruvate dehydrogenase, E1 component, alpha subunit	36.28	36.3397	36.3562	36.3295	36.1795	36.3783	39.43	39.6832	39.5561	39.1895	39.5578	39.7985
Cre v06	Cre02.g100000	RFA2	Replication protein A, 30 kDa subunit	NA	NA	NA	NA	NA	NA	29.3475	30.6558	28.3637	30.1319	30.8414	29.9136
Cre v06	Cre02.g100050	Cre02.g100050	Prolyl 4-hydroxylase 11	29.6692	27.4594	27.6144	31.8515	29.2609	32.3329	32.9883	33.5868	33.3123	33.1284	33.3936	33.1725
Cre v06	Cre02.g100150	Cre02.g100150		NA	NA	NA	NA	NA	NA	27.5753	28.0139	28.2571	27.876	29.3648	NA
Cre v06	Cre02.g100200	NUOP3	NADH:ubiquinone oxidoreductase 22 kDa subunit	34.0533	33.7846	33.1548	31.9255	31.1587	31.5333	36.3378	36.134	36.3578	36.6217	36.6267	36.6599
Cre v06	Cre02.g100250	Cre02.g100250		29.4545	29.8276	29.6477	29.8043	29.7166	29.9388	32.4841	32.5814	32.6758	32.0095	33.607	32.9269
Cre v06	Cre02.g100300	Cre02.g100300		NA	NA	NA	NA	NA	NA	29.386	28.6696	28.3047	28.8897	29.782	29.894
Cre v06	Cre02.g100350	Cre02.g100350		32.8521	33.4758	33.5993	NA	NA	NA	29.3949	29.067	30.3565	31.8091	32.3748	30.8363
Cre v06	Cre02.g100450	Cre02.g100450	Adenylate/guanylate cyclase	NA	NA	NA	NA	NA	NA	27.8439	27.2461	NA	NA	NA	NA
Cre v06	Cre02.g100600	Cre02.g100600		NA	NA	NA	NA	NA	NA	NA	NA	NA	23.923	NA	25.7148
Cre v06	Cre02.g100750	Cre02.g100750		NA	28.5925	28.9586	NA	NA	NA	32.8633	32.4298	31.3232	31.2493	32.003	32.1885
Cre v06	Cre02.g100800	Cre02.g100800		NA	NA	NA	NA	NA	NA	31.2698	30.5494	31.556	31.3476	30.8453	31.5101
Cre v06	Cre02.g100900	Cre02.g100900		NA	NA	NA	NA	NA	NA	29.2523	29.8311	30.9457	30.2663	29.9093	29.5168
Cre v06	Cre02.g101000	URK1	Uridine kinase	29.6621	30.0389	32.5132	29.5447	29.3816	28.9652	33.3979	33.3484	32.7676	33.6087	32.8383	32.8081
Cre v06	Cre02.g101050	Cre02.g101050		25.4329	25.3452	25.2083	26.843	27.3678	25.8754	31.7339	32.859	31.8927	32.5546	32.8834	32.1748
Cre v06	Cre02.g101100	Cre02.g101100		29.5636	30.3229	30.2565	NA	NA	NA	31.6586	32.4338	32.2462	32.8322	32.2793	32.6686
Cre v06	Cre02.g101150	Cre02.g101150		NA	NA	NA	NA	NA	NA	27.0865	27.934	27.6968	27.6527	27.6686	27.7662
Cre v06	Cre02.g101200	Cre02.g101200		27.3613	27.7882	26.9899	27.5146	NA	26.5388	30.4454	30.4468	30.2629	29.2787	30.2514	30.2975
Cre v06	Cre02.g101250	Cre02.g101250		26.3685	28.1068	27.0925	NA	NA	NA	32.3168	33.4828	32.2327	31.5731	32.4646	30.7471
Cre v06	Cre02.g101300	Cre02.g101300		NA	NA	NA	NA	NA	NA	30.7836	30.9772	30.3384	30.1492	30.4251	30.7084
Cre v06	Cre02.g101350	RPL10A	Cytosolic 80S ribosomal protein L10a	38.2029	38.3026	37.5601	35.6937	38.2655	36.6202	41.4626	41.0272	41.2428	41.1226	41.2209	41.2556
Cre v06	Cre02.g101400	CHC1	Clathrin Heavy Chain	37.233	37.3202	38.5985	37.159	37.213	37.3385	40.454	40.461	40.542	40.4161	40.2749	40.1516
Cre v06	Cre02.g101500	MRS1	Mg2+ transporter protein	NA	NA	NA	NA	NA	NA	30.5421	30.2763	28.9314	29.1995	29.2561	29.934
Cre v06	Cre02.g101550	Cre02.g101550	BTB/POZ domain protein	NA	NA	NA	NA	NA	NA	27.9573	30.6895	30.1492	28.5114	29.8626	30.1664
Cre v06	Cre02.g101635	Cre02.g101635		25.4188	24.8168	24.0165	NA	NA	NA	29.9589	30.8553	29.6086	28.959	29.4725	30.8983
Cre v06	Cre02.g101750	Cre02.g101750		30.1771	27.4175	27.6112	30.8058	27.0399	27.7057	31.932	32.7167	32.4941	30.1269	31.6733	30.4333
Cre v06	Cre02.g101800	ARFB1	Peptide chain release factor/ribosome rescue factor	NA	NA	NA	NA	NA	NA	32.0433	31.0727	30.6108	31.7603	31.3393	31.6956
Cre v06	Cre02.g101850	Cre02.g101850	N-acetyltransferase	31.8551	31.5344	31.4228	32.7641	31.9304	32.6643	35.4253	35.0361	35.2107	35.1314	35.3439	35.2123
Cre v06	Cre02.g101900	Cre02.g101900	3'-5' exonuclease	NA	NA	NA	NA	NA	NA	29.6218	27.361	NA	NA	NA	NA
Cre v06	Cre02.g101950	TMU2	tRNA (uracil-5)-methyltransferase	33.8918	34.0298	33.6974	33.1243	33.2408	34.0627	36.5071	36.5763	36.1643	35.5763	35.9172	36.527
Cre v06	Cre02.g102000	Cre02.g102000	ARF-like GTPase	29.5575	29.8808	29.7165	29.9839	29.5997	28.6772	33.903	34.5383	32.7138	32.7746	32.8636	33.0182
Cre v06	Cre02.g102100	Cre02.g102100	S-adenosyl-L-methionine-dependent methyltransferase	29.3597	34.0407	26.0639	27.494	27.1316	29.5797	33.8429	34.1599	33.6677	33.9298	34.0142	33.4116
Cre v06	Cre02.g102150	Cre02.g102150		30.888	26.2474	30.4597	31.6031	30.5331	31.3775	33.2931	33.8583	33.1455	32.8796	32.0744	33.3706
Cre v06	Cre02.g102250	RPS3	Cytosolic 80S ribosomal protein S3	38.6456	38.9573	38.5827	37.9166	38.5838	38.1938	41.7915	41.875	41.7239	41.703	41.8266	41.9466
Cre v06	Cre02.g102350	ATG3	Autophagy-related protein	30.7111	30.3369	30.6429	30.2685	29.4604	29.5917	35.0148	34.2634	34.4023	34.0442	33.923	34.0838
Cre v06	Cre02.g102400	RPC1	DNA-directed RNA polymerase subunit	28.8861	28.9909	28.6653	29.7706	29.1072	29.636	31.5746	31.9623	31.7212	32.0549	31.4352	31.2341
Cre v06	Cre02.g102450	Cre02.g102450		31.7324	32.3994	31.5055	32.4266	32.8588	32.4354	34.9506	34.6673	34.6037	33.9201	34.3435	33.8898
Cre v06	Cre02.g102500	RAD51C	DNA recombination protein	NA	NA	NA	NA	NA	NA	28.5109	28.8705	30.0881	28.1564	27.8146	27.8679
Cre v06	Cre02.g102600	Cre02.g102600		NA	NA	NA	NA	NA	NA	29.5274	29.6839	30.1123	29.4076	28.9674	28.0898
Cre v06	Cre02.g102700	Cre02.g102700		NA	NA	NA	NA	NA	NA	30.4843	30.4276	29.9475	30.6219	29.9233	30.9191
Cre v06	Cre02.g102750	Cre02.g102750		NA	NA	NA	NA	NA	NA	28.0788	28.2865	29.5801	30.5428	29.2406	32.3728
Cre v06	Cre02.g102800	RPB8	DNA-directed RNA polymerase II, 16.5 kDa polypeptide	31.9184	32.3788	32.3907	33.206	32.2723	32.9342	35.0314	34.8797	35.0469	35.2947	35.4756	35.1095
Cre v06	Cre02.g102850	Cre02.g102850		NA	NA	NA	NA	NA	NA	25.1956	27.1393	27.874	26.4477	29.6974	28.6617
Cre v06	Cre02.g102950	Cre02.g102950		30.1695	30.069	29.9363	29.9414	29.9086	29.8841	33.4885	33.3656	33.3275	33.5096	33.4107	32.9616
Cre v06	Cre02.g103000	Cre02.g103000	DNA methylase in the FkbM family	35.2792	35.1064	36.4065	36.1892	36.3711	37.0086	35.1866	35.8774	35.5175	35.6738	35.8994	35.9919
Cre v06	Cre02.g103050	Cre02.g103050		30.413	30.1293	30.4821	29.731	29.4748	27.5642	33.9591	33.8449	33.6576	33.914	34.2319	33.7858
Cre v06	Cre02.g103100	Cre02.g103100	Short-chain dehydrogenase/reductase	31.7507	32.4005	32.1796	30.7538	28.9032	29.2902	34.4999	35.2269	34.5561	35.1097	34.7413	35.0814
Cre v06	Cre02.g103150	Cre02.g103150		28.8745	29.3477	30.2375	28.3906	28.3697	28.8424	32.1791	30.4614	32.5023	29.4881	31.551	30.4349
Cre v06	Cre02.g103200	Cre02.g103200		NA	NA	NA	NA	NA	NA	NA	27.2201	28.1552	NA	28.5636	27.5915
Cre v06	Cre02.g103250	Cre02.g103250	ABC transporter, multidrug resistance associated protein	27.1215	25.7621	27.339	NA	NA	NA	31.1375	31.406	31.026	31.1574	31.6522	31.138
Cre v06	Cre02.g103350	Cre02.g103350		29.9541	29.4583	28.7692	29.6335	29.6949	NA	33.7598	33.6481	33.2592	33.007	33.2841	33.074
Cre v06	Cre02.g103400	OPR118	OctotricoPeptide Repeat protein 118	30.3579	30.9087	30.2317	31.0319	30.2385	30.8496	35.98	34.3918	34.3409	34.1143	34.2207	34.1397
Cre v06	Cre02.g103450	Cre02.g103450		NA	NA	NA	NA	NA	NA	36.1008	35.3779	32.6342	34.4465	32.4972	32.285
Cre v06	Cre02.g103500	Cre02.g103500		NA	NA	NA	NA	NA	NA	NA	NA	NA	26.5033	25.0665	NA
Cre v06	Cre02.g103550	EIF1A	Eukaryotic translation initiation factor 1A, eIF-1A	33.859	33.7527	33.1712	33.6088	33.271	32.8499	36.3118	36.0988	36.7414	36.5882	37.2014	36.4316
Cre v06	Cre02.g103600	Cre02.g103600		NA	NA	NA	NA	NA	NA	31.8216	34.3948	32.6788	31.479	31.3402	33.578
Cre v06	Cre02.g103650	Cre02.g103650		NA	NA	NA	NA	NA	NA	29.5979	29.4478	28.4878	28.8874	28.3632	28.1778
Cre v06	Cre02.g103700	Cre02.g103700		NA	NA	NA	NA	NA	NA	30.9241	31.0528	31.0658	29.8654	30.4011	31.1695
Cre v06	Cre02.g103800	Cre02.g103800		NA	NA	NA	NA	NA	NA	28.3355	29.2387	26.3742	28.7478	27.0112	28.9926
Cre v06	Cre02.g103850	HIS3	Imidazoleglycerol-phosphate dehydratase	28.8616	27.1902	27.2704	NA	NA	NA	31.1294	30.1067	31.4715	29.5147	30.9577	31.8946
Cre v06	Cre02.g103950	MIA1	MIA1 subunit of the modifier of inner arms (MIA) complex	28.4987	34.4109	34.0449	32.5504	28.1123	28.7118	34.6049	34.464	35.0247	32.5027	35.6608	35.2857
Cre v06	Cre02.g104000	Cre02.g104000		NA	NA	NA	NA	NA	NA	26.2806	26.7677	25.176	27.9771	23.4825	27.0558
Cre v06	Cre02.g104050	Cre02.g104050		NA	NA	NA	NA	NA	NA	28.1788	NA	29.2829	29.6574	28.4874	28.8275
Cre v06	Cre02.g104100	Cre02.g104100		NA	23.8871	24.8163	NA	NA	NA	31.5088	30.6957	28.7208	28.6601	30.2885	30.0866
Cre v06	Cre02.g104150	Cre02.g104150		29.9779	29.6196	31.7927	26.2342	30.7597	27.8438	33.6877	34.0529	33.9776	34.1121	33.9345	33.7557
Cre v06	Cre02.g104250	Cre02.g104250		NA	NA	NA	NA	NA	NA	NA	NA	NA	NA	25.1284	24.7693
Cre v06	Cre02.g104350	PDI5	Protein disulfide isomerase 5	31.6947	31.7538	32.2431	31.2755	31.7943	31.8246	34.3271	34.6785	34.1442	34.5889	34.5478	34.4012
Cre v06	Cre02.g104500	CDJ4	Chloroplast DnaJ-like protein 4	28.2936	27.8814	NA	25.5199	24.4494	NA	31.1913	31.4545	30.7318	26.5503	30.3052	32.1304
Cre v06	Cre02.g104550	Cre02.g104550	Paf1 complex subunit CDC73	30.449	30.9896	30.4094	29.2896	29.1101	29.3757	33.8224	33.8607	33.4437	33.6925	33.6603	33.8501
Cre v06	Cre02.g104600	Cre02.g104600		NA	NA	NA	NA	NA	NA	28.1572	28.732	26.7649	29.3576	27.7742	27.6795
Cre v06	Cre02.g104650	Cre02.g104650		33.4832	33.5444	33.1436	32.9647	34.7035	33.6424	36.5012	36.7219	36.5701	36.6499	36.2052	36.7028
Cre v06	Cre02.g104700	Cre02.g104700		NA	NA	NA	NA	NA	NA	34.2789	34.0317	33.211	34.8419	34.5343	32.4343
Cre v06	Cre02.g104800	HTV1	Histone H3 variant	NA	NA	NA	NA	NA	NA	31.6472	29.0684	29.0284	29.0533	31.5938	28.5467
Cre v06	Cre02.g104850	Cre02.g104850		31.2477	30.7385	31.2155	30.5195	31.2562	28.4738	33.0364	31.9938	32.8641	33.3348	33.0997	32.4516
Cre v06	Cre02.g104900	FAP204	Flagellar Associated Protein 204	36.2318	36.6909	36.2195	35.7029	35.8066	36.0956	39.3125	39.3743	38.8622	39.0857	39.4711	39.1894
Cre v06	Cre02.g104951	Cre02.g104951		33.1664	33.3124	32.7685	32.5241	32.5737	33.0538	36.1809	36.6487	36.1274	36.2973	36.5418	36.5243
Cre v06	Cre02.g105000	Cre02.g105000		NA	NA	NA	NA	NA	NA	26.132	24.6287	NA	NA	29.5198	27.3563
Cre v06	Cre02.g105050	Cre02.g105050		26.3035	27.2596	NA	NA	28.9889	29.5269	30.8448	30.9574	32.1315	30.4821	32.1765	31.7078
Cre v06	Cre02.g105150	Cre02.g105150		NA	NA	NA	NA	NA	NA	31.5257	31.7095	31.1825	31.5847	31.7465	31.1095
Cre v06	Cre02.g105200	Cre02.g105200		NA	NA	NA	NA	NA	NA	34.4063	34.2783	35.1028	35.2976	35.0537	35.2454
Cre v06	Cre02.g105287	Cre02.g105287		NA	NA	NA	NA	NA	NA	27.4417	27.7427	NA	22.5415	24.3151	23.5939
Cre v06	Cre02.g105300	FAP231	Flagellar Associated Protein 231	26.8556	27.4476	28.696	27.9452	27.556	NA	30.9762	30.1847	29.2833	30.0252	30.5751	29.2015
Cre v06	Cre02.g105350	Cre02.g105350		NA	NA	NA	NA	NA	NA	32.5019	32.144	33.2172	28.5059	28.7455	28.6392
Cre v06	Cre02.g105400	CDC14	Cell Division Cycle protein 14	NA	NA	NA	NA	NA	NA	27.214	27.9895	29.1675	NA	28.2616	27.6987
Cre v06	Cre02.g105450	CGL141	Conserved in the Green Lineage	27.0935	29.4414	30.5524	28.1522	27.9727	29.7304	32.8953	33.4046	33.4959	33.7248	32.0786	30.701
Cre v06	Cre02.g105500	AOD1	Acetylornithine deacetylase	33.883	33.9658	33.5611	33.7631	33.3924	33.8968	36.4806	37.4163	36.8515	37.1169	35.9752	36.4346
Cre v06	Cre02.g105550	Cre02.g105550		NA	NA	NA	NA	NA	NA	33.4345	27.8932	27.1439	27.4578	28.4756	27.559
Cre v06	Cre02.g105600	EYE3	Eyespot assembly protein, ABC1 kinase family	NA	NA	NA	NA	NA	NA	27.871	29.2436	28.0907	30.52	29.1007	26.9074
Cre v06	Cre02.g105650	LPA2	Low PSII Accumulation 2	31.7048	27.5254	31.6823	29.7215	29.9122	28.9378	32.402	34.3994	34.1112	34.6132	34.1044	33.1644
Cre v06	Cre02.g105700	Cre02.g105700		NA	NA	NA	NA	NA	NA	30.046	28.8248	30.923	29.5921	30.1884	30.0039
Cre v06	Cre02.g105800	Cre02.g105800		NA	NA	NA	NA	NA	NA	29.3156	27.7978	29.3465	29.0338	28.1902	29.1637
Cre v06	Cre02.g105950	FAP174	Flagellar Associated Protein 174	32.4515	32.5082	32.3006	32.7608	32.3896	31.8282	35.4111	35.8734	35.3577	35.7235	35.6106	35.196
Cre v06	Cre02.g106000	Cre02.g106000		NA	NA	NA	28.4871	NA	28.3554	30.3723	27.7851	27.3124	30.0741	27.9428	25.9571
Cre v06	Cre02.g106150	CYN18A	Cyclophilin 18-1	34.6607	34.6293	34.678	31.3203	34.4908	31.8548	34.906	33.7583	35.0155	35.1539	34.0694	33.7146
Cre v06	Cre02.g106200	Cre02.g106200	UMAMIT (Usually Multiple Acids Move In and Out Transporters) type transporter	28.3936	28.1426	28.0385	27.8655	NA	27.7396	28.9574	30.7196	32.827	29.4449	32.5849	32.9847
Cre v06	Cre02.g106250	Cre02.g106250	La-like RNA-binding protein	NA	NA	NA	NA	NA	NA	30.2626	29.0635	27.4825	30.7504	29.3038	28.5642
Cre v06	Cre02.g106300	Cre02.g106300		34.4036	33.9252	33.2834	31.3509	30.9814	31.503	34.5982	34.3525	34.8025	34.3518	34.0286	34.4635
Cre v06	Cre02.g106400	PDAT1	Phospholipid diacylglycerol acyltransferase	33.1199	31.9566	33.3743	31.2412	33.6437	32.3877	35.5593	35.7352	35.6127	35.8216	35.8359	35.6276
Cre v06	Cre02.g106500	DIPP1	Inositol-phosphate phosphatase	NA	NA	NA	NA	NA	NA	31.5446	30.9782	31.5271	28.0603	31.3624	32.8504
Cre v06	Cre02.g106550	Cre02.g106550		27.5999	25.1553	34.3797	32.82	34.3985	34.9946	33.3237	34.0835	33.0446	32.1775	33.2804	32.9019
Cre v06	Cre02.g106600	RPS19	Cytosolic 80S ribosomal protein S19	38.2188	38.7603	37.9758	37.896	38.6652	38.8231	41.1526	40.8717	40.6942	40.8264	41.3447	40.9411
Cre v06	Cre02.g106650	CDPK7	Calcium/calmodulin-dependent protein kinase	NA	NA	NA	NA	NA	NA	25.4584	30.9723	NA	NA	29.8717	22.1846
Cre v06	Cre02.g106700	OPR4	OctotricoPeptide Repeat protein 4	NA	NA	NA	NA	NA	NA	31.4427	31.1707	30.5041	31.3458	31.5476	32.2801
Cre v06	Cre02.g106750	MRPS9	Mitochondrial ribosomal protein S9	29.6825	29.8553	29.2448	30.3187	NA	24.4365	30.4443	30.3019	30.4677	31.954	30.2757	31.6528
Cre v06	Cre02.g106850	TPR6	Tetratricopeptide-repeat protein 6	32.9812	33.7459	33.6228	35.017	33.1751	32.8127	35.6234	36.3828	36.7395	36.4072	36.9073	36.7977
Cre v06	Cre02.g106900	Cre02.g106900		NA	NA	NA	NA	NA	NA	29.7979	30.2444	31.0441	29.8185	30.5256	31.8966
Cre v06	Cre02.g106950	Cre02.g106950		27.9222	27.0954	27.4016	27.9099	27.4767	27.979	29.2038	29.8783	31.2939	31.0873	33.5978	29.9413
Cre v06	Cre02.g107050	DHC5	Axonemal Dynein Heavy Chain 5	31.6731	30.6746	30.4891	31.5379	29.444	35.6803	35.1337	35.2641	35.5496	35.415	35.7406	36.112
Cre v06	Cre02.g107100	Cre02.g107100		26.4211	30.0484	27.018	NA	NA	NA	33.4638	33.8416	33.8019	33.4794	33.7075	33.9579
Cre v06	Cre02.g107150	Cre02.g107150		34.4064	35.3396	35.0914	35.3637	35.2024	32.2002	37.6262	37.4613	37.5026	37.5654	37.4859	37.8361
Cre v06	Cre02.g107200	Cre02.g107200		34.157	34.9195	34.0532	35.3425	34.603	35.4391	38.2839	38.5917	37.7887	38.6103	37.9133	37.3937
Cre v06	Cre02.g107300	DPS1	Dihydrodipicolinate synthase	35.6952	36.1689	35.8946	35.806	35.5854	35.9006	38.8375	38.4607	38.5152	38.5753	38.2333	38.741
Cre v06	Cre02.g107350	DHC4		27.7596	29.2181	28.5482	NA	NA	NA	34.6928	34.0562	34.5974	34.2111	34.0483	33.7196
Cre v06	Cre02.g107400	Cre02.g107400		31.0878	31.7518	31.2224	31.1918	31.0221	31.5942	34.3182	34.9262	34.2532	34.1977	34.0479	35.2559
Cre v06	Cre02.g107450	ATS2	ATP-sulfurylase	33.415	34.0858	33.5342	33.9805	33.7874	34.5321	36.9168	36.9972	36.6059	37.0939	36.5126	36.774
Cre v06	Cre02.g107500	Cre02.g107500		NA	NA	NA	NA	NA	NA	30.5091	30.2378	28.855	30.2717	29.6634	29.3006
Cre v06	Cre02.g107600	CGL118	UDP-D-glucuronate kinase	NA	NA	NA	NA	NA	NA	33.0265	33.5033	32.9898	33.3425	33.3009	31.807
Cre v06	Cre02.g107750	PCD1	Polyketide cyclase/dehydrase	31.0746	31.3564	NA	NA	NA	NA	32.7396	30.4441	32.5622	32.7504	32.5096	32.5114
Cre v06	Cre02.g107800	CNK9	NimA-related protein kinase	NA	NA	NA	NA	NA	NA	28.1341	27.251	28.4673	28.8209	28.4763	NA
Cre v06	Cre02.g107850	MOB1	Cytokinesis-related protein	30.7527	30.6129	30.8189	30.1613	30.232	30.0379	33.8912	34.1272	33.1261	33.5658	33.0151	33.7212
Cre v06	Cre02.g107900	Cre02.g107900		NA	NA	NA	NA	NA	NA	32.5053	32.7266	32.282	30.6144	29.7082	32.0931
Cre v06	Cre02.g107950	Cre02.g107950		32.4597	32.813	29.9652	31.1626	30.7407	31.7402	35.486	35.3764	32.0868	32.5758	35.1632	31.7002
Cre v06	Cre02.g108050	Cre02.g108050		31.2419	30.4632	31.1223	30.5512	30.3241	29.4931	33.7364	34.088	34.367	33.8486	33.7049	34.3881
Cre v06	Cre02.g108100	Cre02.g108100		30.5025	31.1223	31.5908	30.7181	30.5104	30.7364	34.4986	35.3231	34.3319	35.4965	34.9169	34.826
Cre v06	Cre02.g108200	CGL80	Conserved in the Green Lineage	29.144	25.5337	NA	NA	NA	NA	29.7099	30.5889	28.9217	28.0553	30.178	28.6834
Cre v06	Cre02.g108250	Cre02.g108250		32.0162	32.1184	31.5734	32.4671	32.2782	32.417	35.2127	35.695	35.3247	35.5041	34.5904	35.8026
Cre v06	Cre02.g108300	Cre02.g108300		NA	NA	NA	NA	NA	NA	32.1123	31.5742	32.8982	33.0757	31.6344	32.0706
Cre v06	Cre02.g108350	Cre02.g108350		NA	NA	NA	NA	NA	NA	28.3622	28.7079	29.001	29.8666	28.9523	31.4592
Cre v06	Cre02.g108400	DAD1	Putative defender against death (DAD) protein	NA	30.6037	29.8125	NA	NA	NA	31.4711	32.238	26.8005	NA	NA	NA
Cre v06	Cre02.g108450	FAP280	Flagellar Associated Protein 280, transcriptional coactivator-like	33.7789	34.539	34.3987	33.3319	32.9825	33.9337	37.1981	38.8677	38.3148	39.0538	37.6619	38.5602
Cre v06	Cre02.g108550	AOC3	Amino acid carrier	NA	NA	NA	NA	NA	NA	25.4532	NA	26.1917	28.8726	24.154	NA
Cre v06	Cre02.g108800	TPR10	Tetratricopeptide-repeat protein 10	28.2587	25.7087	28.7414	28.7065	27.987	29.6927	30.3661	30.65	29.7342	29.6005	30.0265	29.6982
Cre v06	Cre02.g108850	PRPL17	Chloroplast ribosomal protein L17	33.7334	34.0597	34.1816	34.3967	34.7971	35.2722	38.0879	37.7282	37.1133	37.6036	37.7552	38.1671
Cre v06	Cre02.g108900	Cre02.g108900	Calmodulin-like protein	30.9378	29.2088	28.3154	29.6795	29.9626	30.4217	35.9704	35.4967	34.9012	34.7028	35.0124	34.2068
Cre v06	Cre02.g108950	LF1	Long Flagella protein 1	NA	NA	NA	NA	NA	NA	28.8392	30.1834	28.9578	29.971	29.023	29.2286
Cre v06	Cre02.g109000	Cre02.g109000		27.7469	27.6607	26.9978	27.7951	27.8103	28.3094	31.124	30.9902	31.1295	31.1905	31.2616	31.1594
Cre v06	Cre02.g109050	OPR5	OctotricoPeptide Repeat protein 5	29.3298	32.9031	30.2145	30.5075	33.7258	33.7356	33.8485	33.8268	34.3982	33.4558	34.0203	33.3434
Cre v06	Cre02.g109200	OPR123	OctotricoPeptide Repeat protein 123	NA	NA	NA	NA	NA	NA	30.9804	29.6354	30.227	31.0658	30.0335	30.6125
Cre v06	Cre02.g109250	Cre02.g109250		NA	NA	NA	NA	NA	NA	27.4141	26.5029	25.0482	23.8812	28.839	27.5013
Cre v06	Cre02.g109333	Cre02.g109333		NA	NA	NA	NA	NA	NA	28.5196	30.9981	28.1042	28.4392	28.3808	30.881
Cre v06	Cre02.g109400	Cre02.g109400		NA	28.303	28.9628	29.4793	28.616	29.3041	35.5664	33.3082	32.689	33.0082	33.656	35.875
Cre v06	Cre02.g109550	HSD1	Homoserine dehydrogenase	31.6651	31.2382	32.4116	30.286	30.4675	31.2057	34.3009	34.2136	33.9019	34.9269	33.8362	34.5601
Cre v06	Cre02.g109600	Cre02.g109600	Inositol monophosphatase	29.455	29.4203	30.0001	29.1756	29.6041	28.9657	31.6564	32.6283	31.8062	32.3572	31.5851	32.1647
Cre v06	Cre02.g109683	Cre02.g109683		NA	NA	NA	NA	NA	NA	31.2003	31.4943	30.9716	31.3206	30.8028	31.0479
Cre v06	Cre02.g109750	Cre02.g109750		NA	NA	NA	NA	NA	NA	28.636	30.6924	33.8072	29.2745	30.8972	30.6192
Cre v06	Cre02.g109800	CPLD32	conserved FAD dependent oxidoreductase	NA	NA	NA	NA	NA	NA	29.7925	29.6419	29.2641	29.9965	28.2398	27.9886
Cre v06	Cre02.g109900	Cre02.g109900		29.5513	30.3043	30.6714	NA	29.3363	27.5353	33.0121	34.0267	33.0027	33.602	32.9967	30.9716
Cre v06	Cre02.g109950	OHP1	One-Helix Protein 1	NA	NA	NA	NA	NA	NA	35.2081	34.9539	34.288	35.5944	34.8959	35.1477
Cre v06	Cre02.g110050	Cre02.g110050		NA	NA	NA	NA	NA	NA	31.471	30.7618	31.6018	31.3783	31.1978	30.1971
Cre v06	Cre02.g110100	Cre02.g110100	MLO family protein	NA	NA	NA	NA	NA	NA	20.5483	27.8023	22.6186	23.8446	26.822	29.9445
Cre v06	Cre02.g110150	Cre02.g110150		NA	NA	NA	NA	NA	NA	27.9974	NA	27.2371	NA	27.1068	22.3966
Cre v06	Cre02.g110200	Cre02.g110200	Oligoendopeptidase	NA	NA	NA	NA	NA	NA	32.9336	29.9827	32.1003	29.6408	29.8603	30.7517
Cre v06	Cre02.g110250	PCD2	Polyketide cyclase/dehydrase	31.9908	28.4234	30.4239	30.8739	30.6795	30.4718	32.3109	33.1262	37.2164	33.1471	36.2123	35.7483
Cre v06	Cre02.g110350	Cre02.g110350		33.4191	33.3045	34.2771	32.8694	33.7276	34.2995	34.7734	34.4674	35.3762	35.5603	35.7198	34.3409
Cre v06	Cre02.g110400	Cre02.g110400		30.3474	33.1773	30.487	29.188	30.5296	30.313	33.1562	33.4659	32.697	33.4504	32.9197	33.4684
Cre v06	Cre02.g110450	Cre02.g110450	Proteasome-interacting thioredoxin	31.5668	32.8698	31.2002	31.532	30.8754	31.9627	34.4569	34.9502	34.7479	34.3294	34.268	33.9271
Cre v06	Cre02.g110500	Cre02.g110500		31.4164	30.7124	30.5343	31.3611	30.8078	29.4538	34.6761	34.5361	33.859	33.9233	34.1663	33.6645
Cre v06	Cre02.g110600	DEG5	Deg protease	29.6216	30.6441	29.6526	NA	NA	NA	32.7615	33.3951	32.9631	32.8884	32.2075	32.8124
Cre v06	Cre02.g110650	Cre02.g110650		NA	NA	NA	NA	NA	NA	27.1938	27.8309	NA	27.1863	26.402	NA
Cre v06	Cre02.g110700	Cre02.g110700		27.6056	31.0737	27.8753	27.8161	28.1167	27.2809	33.3284	33.9705	34.0133	35.3942	33.7752	32.9964
Cre v06	Cre02.g110750	LHCB7	Light-harvesting chlorophyll a-b binding protein, chloroplast precursor	29.0061	30.2137	34.655	32.662	25.5886	29.9006	33.0072	32.5455	32.7424	34.9468	32.1852	33.2048
Cre v06	Cre02.g110850	Cre02.g110850		NA	NA	NA	NA	NA	NA	28.2783	28.444	28.0338	28.1211	28.575	28.0774
Cre v06	Cre02.g110950	DIC5	WD-Repeat Intermediate Chain of Dynein 1b	34.4919	33.3014	33.2567	32.452	33.8439	32.583	35.7803	35.966	36.5584	36.3218	36.113	35.6226
Cre v06	Cre02.g111000	RRA1	Reduced residual arabinose 1	29.1701	30.7477	30.9362	28.4331	30.4755	27.4968	35.0316	32.1454	31.3433	31.8916	32.3646	31.642
Cre v06	Cre02.g111150	Cre02.g111150	Exostosin-like glycosyltransferase 26	NA	NA	NA	NA	NA	NA	29.6028	30.5737	31.0144	29.8799	30.4425	29.9269
Cre v06	Cre02.g111200	Cre02.g111200		29.8788	29.8708	30.8456	29.6591	29.0099	29.6774	32.8921	33.6522	33.7654	33.2309	32.7482	32.4033
Cre v06	Cre02.g111300	Cre02.g111300		31.8797	31.5378	31.8818	31.7616	31.2844	31.7133	35.5185	35.4736	35.1532	35.2982	35.4836	34.6801
Cre v06	Cre02.g111350	Cre02.g111350		NA	NA	NA	NA	NA	NA	28.9791	28.3071	29.9674	28.4404	28.6741	29.9767
Cre v06	Cre02.g111450	TEF4	Rhodanese-like protein	34.5741	34.5591	35.0842	34.9901	34.5407	35.1136	37.1647	37.474	36.5485	37.5592	37.418	37.0994
Cre v06	Cre02.g111500	Cre02.g111500		NA	NA	NA	NA	NA	NA	34.0998	28.3698	27.2492	NA	27.2063	25.3971
Cre v06	Cre02.g111550	Cre02.g111550		NA	NA	NA	NA	NA	NA	29.7714	28.1346	28.7754	29.0303	28.9901	28.7123
Cre v06	Cre02.g111650	CGL8	SPX containing protein	27.3724	NA	27.4862	25.0536	24.8037	28.4931	30.5843	30.6411	33.2246	30.2741	31.5243	30.5666
Cre v06	Cre02.g111700	Cre02.g111700	EF-hand Calcium binding protein	32.2689	32.5372	32.0495	31.5254	31.1839	32.01	36.3169	35.9659	35.2715	36.5366	36.0092	36.3456
Cre v06	Cre02.g111800	Cre02.g111800		33.0689	32.9568	33.297	33.3699	33.7202	33.4064	36.2229	36.2037	36.1289	36.1355	36.0606	36.2474
Cre v06	Cre02.g111900	Cre02.g111900		NA	NA	NA	NA	NA	NA	27.453	32.1769	33.1722	33.7563	34.0715	33.7515
Cre v06	Cre02.g111950	Cre02.g111950		NA	NA	NA	NA	NA	NA	28.7119	27.681	25.3485	26.809	28.2686	27.3474
Cre v06	Cre02.g112100	FAP101	Flagellar Associated Protein 101	NA	NA	NA	NA	NA	NA	31.7631	31.9452	31.6848	31.3245	31.4643	30.8135
Cre v06	Cre02.g112150	Cre02.g112150		31.3236	31.8757	31.4456	34.1166	31.3965	32.4853	34.0001	33.8552	34.9511	34.4486	34.3437	34.3765
Cre v06	Cre02.g112200	TRP22		24.7609	NA	22.368	NA	NA	NA	28.8358	28.9074	29.5461	29.3515	29.4728	30.0428
Cre v06	Cre02.g112266	Cre02.g112266		NA	NA	NA	NA	NA	NA	NA	NA	NA	26.6107	NA	28.3058
Cre v06	Cre02.g112300	MOT15	Calpain family cysteine protease	29.2649	29.948	29.7686	30.4714	29.833	29.9964	30.5266	31.2574	31.6017	31.668	31.8059	32.9174
Cre v06	Cre02.g112400	Cre02.g112400	Chitinase-like hydrolase	35.5562	35.5532	29.8731	29.3548	26.0258	29.6339	30.8444	33.1273	31.3471	31.9021	31.5145	31.3191
Cre v06	Cre02.g112550	Cre02.g112550		30.2695	28.8027	NA	28.6066	28.7895	NA	31.8961	31.6908	32.3422	31.9241	31.5282	31.9742
Cre v06	Cre02.g112600	Cre02.g112600		32.1788	32.7349	31.5781	31.927	32.7167	32.2756	35.9245	35.3098	35.1743	35.0597	35.6085	35.3563
Cre v06	Cre02.g112650	Cre02.g112650		30.9894	NA	30.043	29.9336	NA	28.3767	33.1681	32.5348	32.297	31.8428	32.0929	33.197
Cre v06	Cre02.g112750	Cre02.g112750		30.1519	32.1516	32.6743	30.3225	29.9301	31.1421	34.9011	34.907	34.163	34.2271	34.3454	33.9989
Cre v06	Cre02.g112800	Cre02.g112800		NA	NA	NA	NA	NA	NA	28.3842	27.8916	27.7287	27.4722	27.6127	NA
Cre v06	Cre02.g112850	COQ6	Flavin-dependent monoxygenase	NA	NA	NA	NA	NA	NA	31.2304	31.0372	30.7648	31.1439	31.1388	31.3041
Cre v06	Cre02.g112900	Cre02.g112900	Putative GDP-mannose transporter	30.8575	29.9244	29.7228	25.7198	25.3396	23.7572	31.2163	32.1849	32.1128	33.3349	32.6918	32.3912
Cre v06	Cre02.g112950	Cre02.g112950		NA	NA	NA	NA	NA	NA	28.4769	29.0831	28.0043	28.8238	29.5083	29.114
Cre v06	Cre02.g113050	Cre02.g113050		28.9992	29.2473	28.957	29.5147	29.3795	29.6795	32.6306	32.1986	32.7416	32.7936	32.4119	32.5234
Cre v06	Cre02.g113100	Cre02.g113100		34.0139	34.178	34.2027	29.493	30.1026	25.8677	31.6072	31.7764	32.4864	32.7373	33.1069	32.8388
Cre v06	Cre02.g113150	Cre02.g113150		NA	NA	NA	NA	NA	NA	27.0311	27.3699	27.1071	28.0835	30.6908	26.3594
Cre v06	Cre02.g113200	GLN1	Glutamine synthetase	37.7051	37.805	36.8894	36.6262	36.4759	37.3048	40.2264	39.8168	39.8224	40.8179	40.2396	39.7849
Cre v06	Cre02.g113250	Cre02.g113250		29.8867	32.3895	29.7015	29.709	28.6585	24.474	33.0134	33.0775	33.0251	32.5421	33.0347	31.8409
Cre v06	Cre02.g113300	OPR6	OctotricoPeptide Repeat protein 6	NA	NA	NA	NA	NA	NA	NA	NA	NA	NA	26.4444	24.2494
Cre v06	Cre02.g113350	Cre02.g113350	Protein tyrosine kinase	NA	NA	NA	NA	NA	NA	26.3226	29.718	30.7328	31.7414	29.8434	31.0472
Cre v06	Cre02.g113400	PACRG1	Parkin Co-Regulated Gene Protein	30.1231	32.4005	31.8034	32.2307	31.1749	31.4582	34.2538	35.3372	34.2708	34.664	34.8586	34.4349
Cre v06	Cre02.g113450	Cre02.g113450		NA	NA	NA	NA	NA	NA	31.2707	31.1976	31.0283	30.4711	30.6795	29.892
Cre v06	Cre02.g113550	Cre02.g113550		NA	30.0058	28.9994	NA	NA	NA	32.1434	32.9216	32.023	28.6209	30.9141	31.1574
Cre v06	Cre02.g113600	Cre02.g113600		27.8777	29.0992	30.0143	28.9968	30.6601	29.1082	33.3714	33.3196	34.0722	33.5106	33.4404	33.3831
Cre v06	Cre02.g113626	Cre02.g113626		NA	NA	NA	NA	NA	NA	27.646	25.2627	27.6936	28.6314	28.4809	26.5333
Cre v06	Cre02.g113652	Cre02.g113652		NA	NA	NA	NA	26.17	27.6808	30.2442	31.2227	30.5117	31.0475	29.3703	31.0061
Cre v06	Cre02.g113700	Cre02.g113700		32.0038	33.2003	30.7963	30.6593	30.6979	31.3346	33.9971	34.9063	36.1586	37.1285	37.5549	34.3844
Cre v06	Cre02.g113750	Cre02.g113750		NA	NA	NA	NA	NA	NA	30.5332	30.5979	30.0745	30.2817	31.8863	29.4216
Cre v06	Cre02.g113751	Cre02.g113751		NA	NA	NA	NA	NA	NA	29.1838	29.4704	29.6831	NA	29.5645	29.3696
Cre v06	Cre02.g113752	Cre02.g113752		NA	NA	NA	NA	NA	NA	30.7948	31.0268	30.2252	28.7348	30.9346	31.7449
Cre v06	Cre02.g113850	PBGD2	Porphobilinogen deaminase	NA	NA	NA	NA	NA	NA	31.3967	31.4755	35.0203	32.9706	32.2305	31.2961
Cre v06	Cre02.g113900	Cre02.g113900		NA	NA	NA	NA	NA	NA	31.0914	31.7692	31.4897	32.0265	33.7047	31.6363
Cre v06	Cre02.g113950	Cre02.g113950		NA	NA	NA	NA	NA	NA	32.7293	32.0158	30.7614	31.1337	30.1786	31.3854
Cre v06	Cre02.g114001	Cre02.g114001		NA	NA	NA	NA	NA	NA	NA	NA	NA	26.1575	32.1271	NA
Cre v06	Cre02.g114050	Cre02.g114050		NA	NA	NA	NA	NA	NA	30.7479	28.3635	28.1168	25.8493	29.6909	29.4826
Cre v06	Cre02.g114150	Cre02.g114150		NA	NA	NA	NA	NA	NA	29.1714	24.7535	NA	NA	NA	NA
Cre v06	Cre02.g114200	Cre02.g114200	Casein kinase-related Ser/Thr kinase	29.5275	28.9409	28.5927	28.8876	27.9185	29.3258	32.3282	31.6709	32.6388	33.7385	32.4563	32.6263
Cre v06	Cre02.g114250	MEN2	Naphthoate synthase	32.0681	32.1676	32.5368	32.2687	31.6831	32.7104	34.8669	34.6011	34.8434	35.1602	34.8027	34.2807
Cre v06	Cre02.g114400	LAS2	Lipoic acid synthetase	29.4258	30.5042	29.5636	30.5616	30.7705	30.2131	32.964	33.71	33.3782	33.4182	33.5598	33.8119
Cre v06	Cre02.g114450	Cre02.g114450		34.3839	34.168	34.9442	33.3718	34.3801	34.7348	37.6918	37.2742	37.5761	37.3458	37.9362	36.8562
Cre v06	Cre02.g114500	Cre02.g114500		NA	NA	NA	NA	NA	NA	27.1182	27.9478	27.7288	27.9874	27.8414	28.6598
Cre v06	Cre02.g114600	PRX2	2-cys Peroxiredoxin	39.8207	40.3274	39.4522	39.4311	39.4586	39.6149	43.0878	43.4456	43.148	43.2201	43.0588	43.3124
Cre v06	Cre02.g114650	Cre02.g114650		NA	NA	NA	NA	NA	NA	30.6569	30.6799	29.4742	29.871	29.6369	29.789
Cre v06	Cre02.g114700	RSP12	Radial spoke protein 12	NA	NA	NA	NA	NA	NA	31.11	31.9211	31.4268	30.4244	30.8676	30.8909
Cre v06	Cre02.g114750	CDPK4	Calcium/calmodulin-dependent protein kinase	26.997	NA	27.4293	NA	NA	NA	28.9518	28.481	28.7154	31.8703	29.5616	28.4997
Cre v06	Cre02.g114850	Cre02.g114850		32.2103	34.8294	32.1312	31.492	35.2573	30.3136	34.6826	35.2507	34.8211	35.3978	35.4568	35.0065
Cre v06	Cre02.g115000	Cre02.g115000		NA	NA	NA	NA	NA	NA	31.5077	32.8018	31.921	32.6983	33.1683	33.7997
Cre v06	Cre02.g115050	RSEP3	Intramembrane metalloprotease	NA	NA	NA	NA	NA	NA	NA	29.3975	27.2776	28.3189	28.6526	27.9599
Cre v06	Cre02.g115150	Cre02.g115150		NA	27.5243	27.9586	NA	NA	NA	31.2293	31.2433	30.3224	30.8983	30.7984	30.827
Cre v06	Cre02.g115200	RPL27A	Cytosolic 80S ribosomal protein L27a	38.3861	38.5827	38.0412	37.5038	38.3069	36.8266	41.9153	41.9893	41.4805	41.9714	41.7377	41.7826
Cre v06	Cre02.g115250	POC1	Proteome of centriole protein 1	31.9856	31.7399	32.2444	33.327	31.6302	32.0285	34.5148	34.9868	34.8747	34.5122	34.6376	34.2002
Cre v06	Cre02.g115300	Cre02.g115300	Amino acid transporter	26.1087	28.831	27.3435	NA	NA	NA	32.202	31.1256	31.0091	31.4596	31.0517	28.5717
Cre v06	Cre02.g115350	Cre02.g115350		28.1059	28.0222	27.9105	20.6808	28.6661	NA	31.9319	32.0558	31.713	31.0901	32.2532	29.4332
Cre v06	Cre02.g115400	Cre02.g115400		NA	NA	NA	NA	NA	NA	NA	NA	NA	NA	28.0234	22.0354
Cre v06	Cre02.g115508	Cre02.g115508		NA	NA	NA	27.3566	26.487	26.2557	26.2598	NA	26.8863	27.4466	24.7821	28.14
Cre v06	Cre02.g115650	FBA4	Fructose-1,6-bisphosphate aldolase	NA	NA	NA	NA	NA	NA	32.4869	30.606	31.2351	31.6698	31.6788	31.5415
Cre v06	Cre02.g115700	Cre02.g115700		NA	NA	NA	NA	NA	NA	30.9782	30.2639	NA	NA	NA	NA
Cre v06	Cre02.g115800	Cre02.g115800		30.3471	30.7019	NA	30.2797	29.9872	NA	33.2805	33.466	33.6585	33.4147	33.0213	32.9041
Cre v06	Cre02.g115850	Cre02.g115850		29.0229	28.5617	28.8425	29.3719	NA	28.5885	31.2699	30.4052	30.2213	30.5513	29.9448	31.6854
Cre v06	Cre02.g115950	Cre02.g115950		NA	NA	NA	NA	NA	NA	NA	29.8916	28.996	31.2206	31.0932	30.8262
Cre v06	Cre02.g116000	Cre02.g116000		31.7732	27.0691	26.1693	32.3897	31.9231	NA	33.3382	33.1431	32.4924	32.6771	33.4478	32.4439
Cre v06	Cre02.g116100	Cre02.g116100		NA	NA	NA	NA	NA	NA	30.8539	28.6631	29.965	29.2969	29.905	32.0084
Cre v06	Cre02.g116200	Cre02.g116200		29.6312	29.2166	29.2965	26.0284	29.1915	25.9456	32.1053	31.0592	31.8581	31.7771	31.7771	31.3835
Cre v06	Cre02.g116250	Cre02.g116250		32.6897	33.2769	32.3886	31.3963	30.9603	30.7867	34.9596	36.052	35.1011	35.1713	35.1182	35.2616
Cre v06	Cre02.g116300	Cre02.g116300		28.5194	30.8079	NA	31.0651	28.254	28.9339	32.9715	33.0471	33.7254	33.8074	33.9803	34.2315
Cre v06	Cre02.g116350	Cre02.g116350		NA	NA	NA	NA	NA	NA	NA	NA	NA	26.7401	26.3225	23.5503
Cre v06	Cre02.g116400	FAP120	Flagellar Associated Protein 120	29.0126	30.1246	28.0453	27.6594	29.1442	28.9539	31.8523	31.4009	31.6474	32.0195	31.8434	32.1455
Cre v06	Cre02.g116450	RPE2	Ribulose phosphate-3-epimerase	33.4327	34.3549	33.9535	34.1483	33.8078	33.733	35.5926	34.8542	36.4203	36.9634	37.3738	36.1113
Cre v06	Cre02.g116500	Cre02.g116500	Serine carboxypeptidase	32.1743	29.5343	30.0997	28.476	30.5871	31.564	33.5341	32.5462	31.9409	33.0258	33.2926	32.159
Cre v06	Cre02.g116600	Cre02.g116600	Exostosin-like glycosyltransferase 23	NA	NA	NA	NA	NA	NA	27.0764	25.9044	26.2754	26.0508	27.0298	26.3873
Cre v06	Cre02.g116650	Cre02.g116650		NA	NA	NA	NA	NA	NA	29.7989	28.4543	27.3926	28.0777	28.6099	28.0389
Cre v06	Cre02.g116750	ATP1A	Mitochondrial F1F0 ATP synthase, alpha subunit	39.0055	39.4	39.3841	39.388	39.4854	39.5304	42.4117	42.7107	42.3685	42.311	42.4286	42.5294
Cre v06	Cre02.g116850	Cre02.g116850	Histone-lysine N-methyltransferase	NA	NA	NA	NA	NA	NA	30.6453	30.8217	31.615	31.9359	29.4941	29.9133
Cre v06	Cre02.g116950	HDA1	RPD3/HDA1 type histone deacetylase	31.2809	31.4946	29.7119	31.3509	32.5831	31.2904	34.1708	33.2118	34.2353	33.7218	33.9091	33.9375
Cre v06	Cre02.g117000	Cre02.g117000	Adenylate/guanylate cyclase	NA	NA	NA	NA	NA	NA	28.5635	29.0331	27.9319	28.338	29.1069	NA
Cre v06	Cre02.g117050	Cre02.g117050	Protein tyrosine kinase	32.6385	32.6548	32.6486	32.6547	31.9249	32.8746	34.8131	36.3848	34.5665	34.6432	35.8035	34.8888
Cre v06	Cre02.g117100	Cre02.g117100		NA	NA	NA	NA	NA	NA	28.1186	24.0167	NA	NA	NA	NA
Cre v06	Cre02.g117200	Cre02.g117200	Putative beta-galactosidase	NA	NA	NA	NA	NA	NA	28.3702	29.1481	28.3343	32.9559	33.9925	32.5
Cre v06	Cre02.g117250	Cre02.g117250		31.5639	32.5348	31.3853	32.0592	31.9922	31.495	34.2192	34.3552	34.4444	34.1471	34.5324	34.122
Cre v06	Cre02.g117300	Cre02.g117300	Putative TIM44 homolog	26.677	28.1529	28.8505	NA	NA	NA	26.3212	31.5188	29.8368	32.6022	31.637	30.1235
Cre v06	Cre02.g117350	MOT11	Tubulin tyrosine ligase	NA	NA	NA	NA	NA	NA	29.0588	28.3767	28.5384	29.443	29.2044	26.7869
Cre v06	Cre02.g117500	HXK1	Hexokinase	32.567	32.5566	31.8127	32.3188	32.4136	32.4388	35.8402	35.6344	35.2711	36.0711	35.9908	35.3095
Cre v06	Cre02.g117550	Cre02.g117550	Predicted protein with ankyrin repeats	31.0605	28.6708	30.3806	30.5889	30.1227	30.4819	33.9212	32.3115	32.9894	33.0191	33.1105	32.599
Cre v06	Cre02.g117813	Cre02.g117813		25.1859	29.6629	29.8081	28.9817	30.6045	26.3271	32.3149	30.5173	31.7028	32.4569	31.5605	31.5732
Cre v06	Cre02.g117850	Cre02.g117850		30.5213	30.7864	32.6116	30.0945	31.3416	31.8666	34.7954	34.858	34.6031	34.5943	34.5638	34.5616
Cre v06	Cre02.g117900	Cre02.g117900	DEAD/DEAH box family ATP dependent helicase	30.4529	31.2011	30.6687	30.385	30.6172	31.0301	34.6158	34.8813	34.6398	34.3918	35.1627	34.9464
Cre v06	Cre02.g117950	Cre02.g117950		NA	28.2729	27.9123	25.8892	30.4813	NA	32.5044	32.9067	32.2303	32.4297	32.506	32.7031
Cre v06	Cre02.g118050	CYCU1	U-type cyclin	NA	NA	NA	NA	NA	NA	NA	NA	NA	27.0364	26.2647	25.9819
Cre v06	Cre02.g118151	Cre02.g118151		NA	NA	NA	NA	NA	NA	NA	NA	NA	25.5212	26.116	NA
Cre v06	Cre02.g118250	Cre02.g118250	SWIB domain-containing protein	31.816	32.5841	32.0043	31.0506	31.9464	31.4119	35.2778	35.1595	35.0763	34.7768	35.0759	35.1963
Cre v06	Cre02.g118300	Cre02.g118300	DEAD box ATP-dependent RNA helicase	31.4747	31.5961	30.0071	31.4914	31.4492	31.2332	34.4504	34.5072	34.0806	34.7615	34.4453	34.4797
Cre v06	Cre02.g118400	ZCP2	Zn chaperone	NA	NA	NA	NA	NA	NA	27.5209	28.6391	24.0535	24.0464	NA	26.8173
Cre v06	Cre02.g118450	Cre02.g118450	DnaJ-like protein	NA	NA	NA	NA	NA	NA	29.7653	29.1374	29.3827	30.1773	29.5807	31.3353
Cre v06	Cre02.g118500	COPB2	Beta' subunit of COP-I complex	35.6114	36.7102	36.1578	35.3579	35.8882	36.3159	38.3362	38.7264	39.0359	38.5628	38.5955	38.4934
Cre v06	Cre02.g118600	FTSZ1	Plastid division protein	NA	NA	NA	28.8348	27.0161	29.1791	33.1912	34.3039	31.7002	33.5166	33.7706	33.0078
Cre v06	Cre02.g118650	PHC47	Pherophorin-chlamydomonas homolog 47	NA	NA	NA	NA	NA	NA	NA	NA	NA	27.8297	28.5423	27.1102
Cre v06	Cre02.g118700	Cre02.g118700		NA	NA	NA	NA	NA	NA	18.4824	NA	24.4965	NA	NA	NA
Cre v06	Cre02.g118750	POB17	Proteome of basal body 17	33.2215	33.0427	33.0227	32.5222	33.4593	29.9729	35.7691	35.6336	35.4484	35.7866	36.027	35.9043
Cre v06	Cre02.g118850	Cre02.g118850		35.1824	35.6718	35.44	35.1381	35.1726	35.2575	38.4138	38.9645	38.5367	38.7021	38.567	38.555
Cre v06	Cre02.g118900	MYG1	MYG1/GAMM1-like protein	33.0488	33.761	33.7605	33.4433	32.9717	31.5468	36.6381	36.2516	36.2223	36.5849	36.7456	36.8669
Cre v06	Cre02.g118950	PRPS17	Chloroplast ribosomal protein S17	35.1449	34.619	34.6897	34.5549	34.4622	35.381	37.3373	37.4158	38.2511	37.7139	38.4483	38.3333
Cre v06	Cre02.g119000	PEX19	Putative peroxisome biogenesis protein	31.4402	32.0507	31.6444	29.4423	29.7801	27.8306	35.3117	34.5411	34.6789	34.5166	34.7846	34.8282
Cre v06	Cre02.g119100	Cre02.g119100	Carboxyesterase-related protein/arylformamidase	NA	NA	NA	NA	NA	NA	31.4452	32.4917	31.5171	31.5463	31.9996	31.6302
Cre v06	Cre02.g119150	Cre02.g119150		NA	NA	NA	NA	NA	NA	31.2513	35.3197	30.9189	31.8555	37.0848	30.3447
Cre v06	Cre02.g119300	Cre02.g119300		NA	NA	NA	NA	NA	NA	NA	NA	NA	NA	27.9326	30.5187
Cre v06	Cre02.g119350	Cre02.g119350	tRNA (guanine-N1)-methyltransferase	NA	NA	NA	NA	NA	NA	31.2113	31.8959	31.7661	31.3746	29.8005	31.3581
Cre v06	Cre02.g119400	Cre02.g119400		NA	NA	NA	NA	NA	NA	29.7898	30.2419	31.193	30.6759	31.0981	30.1184
Cre v06	Cre02.g119450	Cre02.g119450		NA	NA	NA	31.3324	31.328	31.323	33.1494	33.1269	33.1729	33.5492	33.7884	33.3898
Cre v06	Cre02.g119550	NIP1	NaCl-inducible protein	37.3457	37.5015	37.3023	36.7078	36.7655	36.8605	41.0928	41.3506	40.9854	40.7925	41.1666	41.3276
Cre v06	Cre02.g119651	Cre02.g119651		25.0376	25.1039	32.3088	NA	33.0398	32.9777	30.3136	36.537	30.0179	30.7279	35.3992	30.0844
Cre v06	Cre02.g119700	Cre02.g119700		NA	25.1995	25.8722	30.4359	28.3235	30.5754	30.2955	31.1821	31.2352	32.2542	32.4928	31.9838
Cre v06	Cre02.g119800	Cre02.g119800		NA	NA	NA	NA	NA	NA	26.2819	31.5346	NA	NA	NA	NA
Cre v06	Cre02.g119850	Cre02.g119850	3',5'-cyclic-nucleotide phosphodiesterase	NA	NA	NA	NA	NA	NA	27.3557	28.643	27.6561	29.954	27.9811	26.4869
Cre v06	Cre02.g119900	Cre02.g119900	Cysteine endopeptidase	32.3626	32.6574	33.0133	33.9081	32.1171	32.5067	35.8326	35.9898	35.4145	35.7343	36.6687	35.2226
Cre v06	Cre02.g119950	Cre02.g119950		30.1444	33.484	33.5009	32.6701	32.7701	34.0541	33.305	33.4805	33.469	33.671	33.5257	33.3994
Cre v06	Cre02.g120050	Cre02.g120050		NA	NA	NA	NA	NA	NA	30.6806	31.2687	29.9931	30.8186	30.4635	30.6959
Cre v06	Cre02.g120100	RBCS1	Ribulose-1,5-bisphosphate carboxylase/oxygenase small subunit 1, chloroplastic	31.5557	32.0072	31.4447	30.3036	29.6415	30.0519	32.7913	33.4213	30.4551	32.654	33.1215	31.8464
Cre v06	Cre02.g120150	RBCS2	Ribulose-1,5-bisphosphate carboxylase/oxygenase small subunit 2, chloroplastic	32.8087	32.6394	32.188	31.4339	31.4306	31.1104	33.5525	34.121	33.3578	33.3556	32.0463	33.4471
Cre v06	Cre02.g120250	STT7	Chloroplast protein kinase required for state transitions	33.048	32.839	32.8595	32.8236	32.7459	33.4367	35.9739	36.2129	35.854	36.1398	36.2932	35.7897
Cre v06	Cre02.g120301	SELH1	Selenoprotein H	31.7139	31.3875	32.1371	32.4083	32.613	32.897	34.1466	34.0358	34.5566	34.9576	34.145	34.1025
Cre v06	Cre02.g120350	Cre02.g120350		NA	NA	NA	NA	NA	NA	30.3045	28.6133	26.8769	28.0615	27.6794	30.6146
Cre v06	Cre02.g140900	Cre02.g140900		30.8061	32.1328	30.4243	28.3696	26.2745	28.9755	33.6855	34.7235	33.4905	34.2015	34.8995	32.9792
Cre v06	Cre02.g141000	DCL1	Dicer-like protein	NA	NA	NA	NA	NA	NA	27.665	28.6848	29.2783	28.146	29.0407	27.8408
Cre v06	Cre02.g141050	AGO1	Argonaute-like protein	NA	NA	NA	NA	NA	NA	24.9355	26.6068	26.2421	NA	23.3472	26.3021
Cre v06	Cre02.g141100	CPL23	Conserved in the Plant Lineage	32.3203	32.6567	32.6371	32.274	32.3777	32.7114	35.5447	36.0678	35.37	35.3546	37.8663	38.4037
Cre v06	Cre02.g141150	Cre02.g141150		NA	NA	NA	NA	NA	NA	29.9448	25.9366	26.048	NA	22.4632	31.1108
Cre v06	Cre02.g141200	NIC2	Quinolinate phosphoribosyl transferase	32.6619	31.6694	31.5098	31.011	30.8868	32.5547	35.3036	35.4186	34.9815	35.4096	34.9633	35.0409
Cre v06	Cre02.g141250	Cre02.g141250	Phosphoprotein phosphatase 2C-related	32.1218	34.2276	34.1839	32.9278	33.8894	31.2656	36.2097	36.0342	35.952	36.0824	36.0515	35.6337
Cre v06	Cre02.g141350	DRC10	Nexin-dynein regulatory complex 10	31.3302	31.8272	32.4075	32.5087	32.456	32.2151	35.2539	35.8494	35.9709	35.4981	35.934	34.9912
Cre v06	Cre02.g141400	PCK1	Phosphoenolpyruvate carboxykinase	38.3977	38.5947	38.3921	38.7711	38.0179	38.6194	40.992	41.2266	40.9352	40.7925	40.8323	40.7505
Cre v06	Cre02.g141406	Cre02.g141406		NA	NA	NA	NA	NA	NA	29.2395	32.2109	NA	NA	23.2539	25.147
Cre v06	Cre02.g141450	UBC14	E2 Ubiquitin conjugating enzyme	29.1661	NA	29.4733	29.8066	30.0458	30.9917	34.3154	33.365	33.4398	33.5465	32.8813	34.0515
Cre v06	Cre02.g141506	Cre02.g141506		30.2946	32.1344	29.7908	32.2409	29.1974	32.2067	35.0825	35.4676	36.7539	34.6008	36.9888	36.4244
Cre v06	Cre02.g141550	Cre02.g141550		31.1789	30.7374	29.7518	29.4557	29.3077	26.5503	33.2835	33.8491	33.4394	34.4322	33.6942	32.8468
Cre v06	Cre02.g141606	DHC9	Axonemal inner arm dynein heavy chain, dynein c (monomeric)	32.9692	33.7699	33.1536	32.2195	32.2467	31.6758	35.981	36.8381	36.7397	36.6369	37.0206	36.0171
Cre v06	Cre02.g141626	PRMT7	Protein arginine N-methyltransferase	30.7139	30.3918	30.1814	30.617	30.7084	30.9915	33.2475	34.3541	32.8678	33.0571	33.7679	33.6261
Cre v06	Cre02.g141646	Cre02.g141646		NA	NA	NA	NA	NA	NA	31.3558	30.5284	31.2376	30.8944	31.1178	30.9578
Cre v06	Cre02.g141695	Cre02.g141695		NA	NA	NA	NA	NA	NA	27.9401	29.3346	27.97	29.171	29.1658	28.4665
Cre v06	Cre02.g141700	FAP315	EF-Hand Containing Flagellar Associated Protein 315	NA	NA	NA	NA	NA	NA	30.3615	30.8613	30.6833	30.9994	29.7788	29.4831
Cre v06	Cre02.g141706	Cre02.g141706	Putative chloroplast 16S rRNA processing factor	32.2361	30.1524	31.6929	31.0705	30.9943	30.0864	35.3555	33.8276	34.2742	33.8573	34.5536	34.6169
Cre v06	Cre02.g141806	Cre02.g141806	Protein tyrosine kinase	NA	NA	NA	NA	NA	NA	NA	25.9695	29.5815	NA	NA	NA
Cre v06	Cre02.g141886	Cre02.g141886		NA	NA	NA	NA	NA	NA	NA	NA	NA	28.8543	NA	23.7849
Cre v06	Cre02.g141900	Cre02.g141900		30.6215	30.8073	30.6035	31.3261	30.9249	31.4527	32.0638	32.1287	32.1639	33.3909	33.1922	32.4845
Cre v06	Cre02.g141950	MOT19	Predicted protein	26.2129	26.4781	NA	NA	NA	NA	31.9615	31.0906	29.3278	29.8612	31.3207	31.5887
Cre v06	Cre02.g142000	SCE1	SUMO-conjugating enzyme	NA	NA	NA	NA	NA	NA	29.8127	33.6159	30.9058	25.3579	32.4333	30.757
Cre v06	Cre02.g142066	Cre02.g142066		NA	NA	NA	NA	NA	NA	32.6248	29.5406	31.5772	28.901	27.4916	28.6775
Cre v06	Cre02.g142086	Cre02.g142086		31.6993	30.9048	31.1397	30.0013	29.334	30.2702	32.0577	31.771	32.5397	33.2024	32.9223	32.825
Cre v06	Cre02.g142100	Cre02.g142100		NA	NA	NA	NA	NA	NA	27.8058	27.0902	27.1862	26.7842	NA	27.3078
Cre v06	Cre02.g142126	FAP115	Flagellar Associated Protein 115	31.1328	31.3867	31.9615	32.1191	32.1651	31.2468	34.5741	34.889	34.3367	34.3405	34.5923	34.3226
Cre v06	Cre02.g142146	HCF244	PSII biogenesis protein	34.4952	34.398	34.7219	34.1433	33.9988	34.075	37.138	37.5674	36.8508	36.9525	37.5446	37.4166
Cre v06	Cre02.g142166	Cre02.g142166		31.0125	27.3327	26.2531	23.344	22.7379	28.005	32.216	32.4662	32.1618	32.8593	32.2785	32.3767
Cre v06	Cre02.g142186	FTSZ2	Plastid division protein	NA	NA	NA	NA	NA	NA	31.6242	31.1569	30.2463	32.1503	32.4427	31.386
Cre v06	Cre02.g142200	Cre02.g142200	Glutathione S-transferase	31.9936	33.1128	32.2138	31.8115	31.8042	31.8089	35.5635	35.863	35.3389	34.8279	34.8526	35.9186
Cre v06	Cre02.g142206	Cre02.g142206		36.3831	36.7184	36.7423	36.8241	36.2278	36.2902	39.1618	39.6014	39.8791	39.7275	39.054	39.452
Cre v06	Cre02.g142226	Cre02.g142226		NA	NA	NA	NA	NA	NA	31.0491	31.627	30.4977	30.7989	29.6987	29.4794
Cre v06	Cre02.g142246	Cre02.g142246		31.4305	30.0869	31.0138	27.2633	27.0299	27.153	32.6603	34.2917	34.0991	34.3813	34.1946	35.2639
Cre v06	Cre02.g142266	CYP97A5	Cytochrome P450, CYP97 superfamily	26.528	28.3108	26.1282	28.1934	26.605	26.7165	31.7505	32.4681	31.4386	32.1648	31.5095	31.564
Cre v06	Cre02.g142350	UFC1	UFM1 E2 conjugating enzyme	NA	NA	NA	NA	NA	NA	27.9738	31.249	29.2932	NA	31.3874	30.5452
Cre v06	Cre02.g142351	Cre02.g142351		34.4732	34.0086	33.8257	34.0659	33.6623	33.847	36.3622	37.0662	36.8821	37.1395	36.6747	37.0179
Cre v06	Cre02.g142352	TSH1	Putative histidinyl-tRNA synthetase	34.0916	34.1939	34.3342	33.4393	34.8652	35.0681	36.8609	37.2105	36.7431	37.1267	36.6355	37.0781
Cre v06	Cre02.g142601	Cre02.g142601		NA	NA	NA	NA	NA	NA	NA	NA	NA	27.2462	26.6841	26.8755
Cre v06	Cre02.g142650	Cre02.g142650		NA	NA	NA	NA	NA	NA	NA	NA	NA	32.3941	29.6948	33.9185
Cre v06	Cre02.g142700	Cre02.g142700		NA	NA	NA	NA	NA	NA	31.2762	31.5164	30.4938	30.9554	31.0097	31.5758
Cre v06	Cre02.g142800	TRXZ1	Thioredoxin z, chloroplastic	33.3673	34.4507	34.5315	34.3993	34.9454	34.051	37.5731	38.2088	37.8436	37.545	38.0135	37.5725
Cre v06	Cre02.g142850	SMP11	U6 snRNA-associated Sm-like small nuclear riboprotein LSm8 (LSm1-like)	NA	NA	NA	NA	NA	NA	31.3879	31.3513	31.4052	30.8334	31.6166	31.2617
Cre v06	Cre02.g142900	Cre02.g142900		NA	NA	NA	NA	NA	NA	28.9233	29.0743	26.4534	28.9002	28.656	29.7219
Cre v06	Cre02.g143000	GPAT1	Glycerol-3-phosphate acyltransferase, chloroplast precursor	34.6731	34.8084	34.9202	34.0803	34.1909	35.3809	36.0427	35.8159	36.0388	36.2226	36.1142	35.8845
Cre v06	Cre02.g143050	RPLP2	Acidic ribosomal protein P2	39.727	40.1539	39.8952	40.1674	40.2004	40.3364	43.4831	43.7088	42.8584	43.5996	43.0378	43.7303
Cre v06	Cre02.g143151	Cre02.g143151	Spindle pole body component	24.1088	NA	23.5751	25.2096	24.8234	NA	30.7909	31.0216	30.5879	30.3964	31.0506	30.5788
Cre v06	Cre02.g143200	TSA1	Alanyl-tRNA-synthetase	37.1254	37.1108	36.9169	37.0134	36.8023	36.762	40.1176	40.1982	40.2447	40.0376	40.2043	40.2751
Cre v06	Cre02.g143250	IDH2	Isocitrate dehydrogenase, NAD-dependent	37.0385	37.2443	36.9358	37.1517	36.7745	38.4607	40.3119	40.1078	39.5755	40.1773	39.9746	39.8532
Cre v06	Cre02.g143307	CLPC1	ClpC chaperone, Hsp100 family	38.5796	38.8088	38.4875	38.2629	38.5754	38.6543	41.4489	41.7577	41.5511	41.708	41.9307	41.933
Cre v06	Cre02.g143350	Cre02.g143350	3',5'-cyclic-nucleotide phosphodiesterase	NA	NA	NA	NA	NA	NA	NA	NA	NA	NA	25.8631	27.2781
Cre v06	Cre02.g143400	Cre02.g143400	3',5'-cyclic-nucleotide phosphodiesterase	NA	NA	NA	NA	NA	NA	NA	26.8105	30.6127	26.1931	25.9603	25.0828
Cre v06	Cre02.g143500	Cre02.g143500	3',5'-cyclic-nucleotide phosphodiesterase	NA	NA	NA	NA	NA	NA	25.7675	28.8351	27.2164	NA	28.257	28.7518
Cre v06	Cre02.g143527	Cre02.g143527		NA	NA	NA	NA	NA	NA	26.8495	27.7905	NA	26.823	25.8769	26.5857
Cre v06	Cre02.g143547	Cre02.g143547		NA	NA	NA	NA	NA	NA	NA	27.5245	26.382	27.7496	30.585	25.2546
Cre v06	Cre02.g143550	ELIP3	Early light-induced LHC-like protein	29.9895	30.0966	NA	31.02	28.0054	NA	33.7259	31.4685	32.9175	33.4998	33.5517	33.3827
Cre v06	Cre02.g143567	Cre02.g143567		28.6576	29.59	28.5331	29.2431	29.1136	29.8659	34.2626	35.7132	31.7603	31.8399	34.6102	32.0052
Cre v06	Cre02.g143587	Cre02.g143587		24.423	25.4055	24.6034	NA	27.577	24.6605	31.2912	32.0974	30.7979	31.3528	30.0813	30.5478
Cre v06	Cre02.g143600	FEE1	Feruloyl esterase	NA	NA	NA	NA	NA	NA	32.7181	32.2197	32.3872	33.0456	32.1818	31.6929
Cre v06	Cre02.g143635	Cre02.g143635		30.8433	31.2345	31.1906	31.6834	31.9262	31.9872	34.1234	34.2235	32.3657	33.8411	33.867	33.3875
Cre v06	Cre02.g143650	Cre02.g143650		34.2508	34.2151	34.2644	34.4661	33.7908	34.6247	37.0059	37.3831	36.3448	37.1178	37.1075	36.7304
Cre v06	Cre02.g143667	PLAP9	Plastid lipid associated protein 9	29.9292	30.4134	30.9929	30.5549	29.7019	30.9968	34.9411	35.0197	34.908	34.9241	34.9463	34.8552
Cre v06	Cre02.g143800	Cre02.g143800	SNF2-related DNA/RNA helicase	NA	NA	NA	NA	NA	NA	28.5964	27.8971	27.2024	26.1588	NA	25.2319
Cre v06	Cre02.g143801	Cre02.g143801		NA	NA	NA	NA	NA	NA	27.3094	NA	26.6556	28.3447	NA	31.128
Cre v06	Cre02.g144000	Cre02.g144000	Indigoidine synthase	29.732	30.1443	31.6164	31.8133	30.8691	31.8091	34.5618	34.5637	34.1919	34.3042	33.9359	33.6421
Cre v06	Cre02.g144001	Cre02.g144001		29.9804	29.4275	29.4543	29.3461	29.7651	29.0852	33.4952	34.0198	33.5899	33.6936	33.7226	33.7766
Cre v06	Cre02.g144002	Cre02.g144002	RNA pseudouridine synthase	NA	NA	NA	NA	NA	NA	30.377	31.043	30.547	30.1614	29.9784	30.5421
Cre v06	Cre02.g144006	Cre02.g144006		NA	NA	NA	NA	NA	NA	29.3319	32.7428	29.971	29.2864	31.0009	29.7956
Cre v06	Cre02.g144050	Cre02.g144050	Exostosin-like glycosyltransferase 36	NA	NA	NA	NA	NA	NA	30.5526	29.7692	30.5894	29.7167	27.7099	29.6905
Cre v06	Cre02.g144100	Cre02.g144100	Exostosin-like glycosyltransferase 12	30.4459	30.3709	29.8693	30.3503	30.1943	31.0527	32.2665	31.6009	33.4036	32.6562	32.6224	32.3465
Cre v06	Cre02.g144250	CYP769A1	Cytochrome P450, CYP4 superfamily	NA	NA	NA	NA	NA	NA	30.3317	31.7213	33.5393	32.1105	30.7321	30.5467
Cre v06	Cre02.g144251	Cre02.g144251		27.4408	27.6252	27.1896	28.5622	27.9671	28.4592	32.3862	32.9675	32.0381	32.1839	32.2239	31.8055
Cre v06	Cre02.g144252	Cre02.g144252		NA	NA	NA	NA	NA	NA	30.1431	32.9549	32.5201	32.1041	32.8442	29.1771
Cre v06	Cre02.g144350	RJL1	Small Rab-related GTPase	NA	NA	NA	NA	NA	NA	29.1921	29.5114	33.6562	30.1581	29.3692	30.004
Cre v06	Cre02.g144400	MRPS12	Mitochondrial ribosomal protein S12	NA	NA	NA	NA	NA	NA	30.0623	31.157	30.9463	27.8802	31.5169	29.8787
Cre v06	Cre02.g144450	FAP1	Flagellar Associated Protein 1	NA	NA	NA	NA	NA	NA	28.0441	29.5227	29.4585	28.6606	29.5709	29.1248
Cre v06	Cre02.g144500	Cre02.g144500		31.9834	31.9203	31.9697	31.5377	32.2152	31.8342	35.9704	36.4263	35.9624	36.0636	36.4706	35.3726
Cre v06	Cre02.g144700	PTB5	Sodium/phosphate symporter	NA	NA	NA	NA	NA	NA	28.5834	30.1473	28.8481	NA	29.0353	29.7105
Cre v06	Cre02.g144800	LCI8	bifunctional N-acetylglutamate synthase/acetylglutamate kinase	28.3867	28.2622	29.246	NA	28.0689	27.2269	33.2995	33.1164	33.7212	33.3559	33.1541	33.5566
Cre v06	Cre02.g144850	CGLD26	Conserved in the Green Lineage and Diatoms	30.8337	30.2657	31.6767	30.1448	30.1103	30.6186	33.3465	33.6101	33.5235	34.0509	33.7009	34.1571
Cre v06	Cre02.g144900	Cre02.g144900	Metallophosphoesterase/metallo-dependent phosphatase	NA	NA	NA	NA	NA	NA	31.0998	32.7813	30.91	31.2933	31.6613	30.3055
Cre v06	Cre02.g144950	Cre02.g144950	Voltage-gated K+ channel	NA	NA	NA	NA	NA	NA	28.1168	30.1021	26.5947	27.1834	28.5188	28.4843
Cre v06	Cre02.g145000	RBF1	ribosome-binding factor A	30.0412	31.1052	31.7449	31.8955	30.7571	31.0784	33.5534	33.4209	33.2815	32.8683	33.6936	32.6901
Cre v06	Cre02.g145050	CMK1	4-diphosphocytidyl-2-C-methyl-D-erythritol kinase, chloroplast precursor	33.8813	34.0388	34.0085	32.78	33.4904	34.2676	36.0344	36.8139	36.586	36.7755	36.668	36.8803
Cre v06	Cre02.g145100	FAP39	Flagellar Associated Protein 39	NA	NA	NA	NA	NA	NA	NA	29.8225	30.3657	28.9914	28.7992	28.7862
Cre v06	Cre02.g145150	Cre02.g145150	Protein putatively involved in mitochondrial biogenesis	27.5281	NA	28.0936	NA	NA	NA	31.4241	30.7788	30.8964	32.294	31.6505	32.3365
Cre v06	Cre02.g145200	Cre02.g145200		NA	NA	NA	NA	NA	NA	29.8655	30.5284	29.9072	29.064	30.4174	29.9681
Cre v06	Cre02.g145231	Cre02.g145231		28.8094	26.436	29.3133	29.8672	29.6291	29.6815	33.5406	32.4156	32.761	33.1961	33.7141	32.689
Cre v06	Cre02.g145250	RPS27E2	Cytosolic 80S ribosomal protein S27, isoform B	29.7521	30.9788	29.8043	27.0241	NA	27.5864	36.0932	35.6386	34.0007	35.3753	34.8956	36.0878
Cre v06	Cre02.g145300	Cre02.g145300		27.3158	26.9489	26.8083	NA	NA	NA	31.6806	28.8958	29.3174	29.6988	31.7012	29.7702
Cre v06	Cre02.g145450	Cre02.g145450		30.4248	29.1493	30.6855	30.075	29.3686	26.8239	30.3035	32.7619	31.076	32.8937	32.4558	30.5826
Cre v06	Cre02.g145452	Cre02.g145452		NA	NA	NA	NA	NA	NA	29.4825	29.7249	30.6314	30.7064	29.7271	30.388
Cre v06	Cre02.g145500	Cre02.g145500	Protein tyrosine kinase	NA	NA	NA	NA	NA	NA	30.1806	29.3806	27.0196	NA	26.8741	25.6399
Cre v06	Cre02.g145600	Cre02.g145600		NA	NA	NA	NA	NA	NA	29.5655	29.0125	28.4406	27.7016	27.7031	26.4236
Cre v06	Cre02.g145800	MDH3	NAD-dependent malate dehydrogenase 3	35.8683	36.3475	36.0932	35.8193	36.0857	35.9566	38.7577	39.1633	38.6871	38.8724	38.7125	38.7808
Cre v06	Cre02.g145850	FAP112	Flagellar Associated Protein 112	NA	NA	NA	NA	NA	NA	29.9319	30.1734	29.7576	30.8339	29.2754	27.9866
Cre v06	Cre02.g146000	Cre02.g146000		29.5807	29.7765	29.6611	29.548	29.3349	29.3213	33.4395	33.6067	32.6595	32.5662	32.6746	33.0002
Cre v06	Cre02.g146050	ATO2	Acetyl-CoA acyltransferase	31.8121	31.8951	31.4934	32.0801	31.0162	32.2738	34.3605	34.9059	35.3157	35.0199	34.3701	34.7438
Cre v06	Cre02.g146150	Cre02.g146150		NA	26.9264	26.3519	NA	NA	NA	31.2587	32.1237	31.187	30.234	30.5837	31.3915
Cre v06	Cre02.g146200	Cre02.g146200		NA	29.7099	29.3974	NA	30.3013	28.9488	31.0499	31.6712	30.8661	31.2722	30.959	31.1884
Cre v06	Cre02.g146250	NIFS1	Cysteine desulfurase	33.736	34.0101	33.2119	32.9638	32.0715	32.3272	37.2024	37.356	36.897	36.9135	37.5595	37.3941
Cre v06	Cre02.g146300	Cre02.g146300		NA	NA	NA	NA	NA	NA	26.0595	24.8607	NA	26.5954	34.1806	24.9151
Cre v06	Cre02.g146450	Cre02.g146450	Adenylate/guanylate cyclase	NA	NA	NA	NA	NA	NA	32.3836	30.9313	28.8996	30.6255	30.3043	30.1118
Cre v06	Cre02.g146500	DYRK1	Dual-specificity tyrosine regulated protein kinase	NA	NA	NA	NA	NA	NA	31.1882	29.646	28.8252	26.9595	29.2509	NA
Cre v06	Cre02.g146550	Cre02.g146550		NA	NA	NA	34.0036	NA	28.8612	28.8081	29.4944	30.7522	29.2154	29.3786	30.5764
Cre v06	Cre02.g146600	AP4M4	Mu4-Adaptin	31.9193	32.3425	31.9834	31.4176	31.4006	31.105	35.2604	35.6922	34.9765	35.273	35.3358	35.3924
Cre v06	Cre02.g146650	SSA11	Tubulin tyrosine ligase	NA	NA	NA	NA	NA	NA	26.8307	30.0966	30.0145	33.3488	29.7232	28.3307
Cre v06	Cre02.g146700	Cre02.g146700		32.6147	29.8935	32.7214	30.9329	32.4723	30.577	31.0329	32.3543	30.9006	35.2618	31.8849	32.7922
Cre v06	Cre02.g146850	Cre02.g146850		27.397	24.7887	NA	NA	NA	NA	31.35	31.0755	31.2432	31.2713	31.3991	30.6638
Cre v06	Cre02.g146900	OPR14	OctotricoPeptide Repeat protein 14	NA	NA	NA	NA	NA	NA	27.4248	27.9479	28.3262	28.3185	27.2329	29.6699
Cre v06	Cre02.g146950	DBR1	RNA lariat debranching enzyme	30.5056	31.7752	31.2759	30.7036	30.68	31.3655	34.3007	34.6804	33.8789	34.4915	34.2642	33.9805
Cre v06	Cre02.g147000	Cre02.g147000		NA	NA	NA	NA	NA	NA	31.339	31.7493	31.5055	33.732	31.7712	31.2453
Cre v06	Cre02.g147050	Cre02.g147050	P25 Alpha Domain Containing Flagellar Associated Protein	33.6561	33.4364	31.8498	31.7268	28.4185	NA	33.6836	33.3706	33.5374	35.8953	32.5673	35.6723
Cre v06	Cre02.g147100	FAP265	Flagellar Associated Protein 265	32.8917	32.4883	32.6268	32.5218	30.0438	29.3492	34.9766	35.263	34.809	35.2907	34.4013	35.1154
Cre v06	Cre02.g147300	Cre02.g147300		NA	NA	NA	NA	NA	NA	NA	NA	NA	25.1471	19.7138	NA
Cre v06	Cre02.g147302	Cre02.g147302		31.2156	33.0287	33.0714	32.9122	33.3534	33.1947	36.211	36.4229	36.2965	36.3231	36.5187	35.9223
Cre v06	Cre02.g147500	Cre02.g147500		29.4166	29.3791	31.3268	25.9587	23.5766	28.6936	32.2357	32.1276	32.6674	32.9118	32.5399	32.7156
Cre v06	Cre02.g147550	Cre02.g147550		NA	NA	NA	NA	NA	NA	31.7475	30.0573	30.0852	29.3526	30.0805	29.734
Cre v06	Cre02.g147600	Cre02.g147600		NA	NA	NA	NA	NA	NA	32.5726	32.1532	31.5438	32.0774	30.9192	31.6794
Cre v06	Cre02.g147650	MPI1	Mannose-6-phosphate isomerase, type I	32.0669	32.06	30.8086	30.683	30.012	30.0806	34.27	35.1545	34.1753	34.5817	33.7728	34.2471
Cre v06	Cre02.g147700	Cre02.g147700		29.5319	29.347	30.0434	27.2445	29.5815	26.9186	34.6538	34.4927	34.421	33.9119	34.1165	34.1097
Cre v06	Cre02.g147750	FAP209	Flagellar Associated Protein 209	NA	NA	NA	NA	NA	NA	26.7696	28.6176	29.0355	29.8209	28.0938	30.3377
Cre v06	Cre02.g147800	SEC14	Putative phosphoglyceride transfer protein	28.9755	29.3255	29.0407	32.2009	28.3076	29.5818	33.3162	33.094	33.2167	33.3622	34.2406	33.5247
Cre v06	Cre02.g147850	HSLU2	Peptidase subunit of mitochondrial HslUV protease	33.882	32.4517	32.9136	33.9044	32.6078	33.7121	35.6325	36.5761	36.4484	36.6637	36.0988	36.0556
Cre v06	Cre02.g147900	PYK5	Pyruvate kinase 5	34.6495	34.0972	33.7203	34.269	33.9093	34.861	37.1789	37.4374	37.4134	37.1966	37.0433	37.0331
Cre v06	Cre02.g800158	Cre02.g800158		NA	NA	NA	NA	NA	NA	NA	27.405	23.2003	29.4787	24.8247	31.8419
Cre v06	Cre02.g800188	Cre02.g800188		NA	NA	NA	NA	NA	NA	29.5678	27.8955	30.3636	29.5905	30.2619	29.5133
Cre v06	Cre02.g800189	Cre02.g800189		NA	NA	NA	NA	NA	NA	28.9764	30.3253	32.0258	33.5722	31.818	29.7566
Cre v06	Cre02.g800194	Cre02.g800194		NA	NA	NA	NA	NA	NA	27.1692	26.9859	27.6417	28.2387	26.8434	26.8997
Cre v06	Cre02.g800195	Cre02.g800195		30.0814	28.0095	29.0853	30.0215	27.846	28.5444	32.4271	33.2919	32.5065	32.8482	33.5749	32.974
Cre v06	Cre02.g800211	Cre02.g800211		28.9015	27.067	25.148	NA	27.0916	25.1296	32.9485	31.9241	31.4562	31.0039	31.612	32.332
Cre v06	Cre02.g800216	Cre02.g800216		NA	NA	NA	NA	NA	NA	NA	22.4175	27.9549	28.6815	NA	28.6724
Cre v06	Cre02.g800220	Cre02.g800220		28.7801	29.1984	28.83	28.128	25.4028	28.7158	31.2151	32.2773	31.3727	31.7962	30.79	31.7075
Cre v06	Cre02.g800235	Cre02.g800235		NA	NA	NA	NA	NA	NA	27.7687	27.1415	27.86	27.0156	27.2682	26.2467
Cre v06	Cre02.g800236	Cre02.g800236		31.7062	32.0519	32.2041	31.3421	32.8577	31.7607	34.4759	34.8965	34.8967	34.8974	34.6511	34.3897
Cre v06	Cre02.g800239	Cre02.g800239		NA	NA	NA	NA	NA	NA	23.6742	21.7742	NA	NA	NA	NA
Cre v06	Cre02.g800244	Cre02.g800244		NA	NA	NA	NA	NA	NA	NA	NA	NA	25.6473	NA	28.0863
Cre v06	Cre02.g800261	Cre02.g800261		NA	NA	NA	NA	NA	NA	NA	28.9221	28.4569	27.3783	28.8755	28.7068
Cre v06	Cre02.g800262	Cre02.g800262		30.4376	NA	29.469	31.1612	27.9734	30.8003	33.1799	33.301	33.0237	33.1766	33.5268	33.1244
Cre v06	Cre02.g800263	Cre02.g800263		NA	NA	NA	NA	NA	NA	27.7824	28.8789	28.705	27.5554	26.4648	25.8825
Cre v06	Cre02.g800264	Cre02.g800264		NA	NA	NA	NA	NA	NA	28.3373	30.0849	28.279	NA	NA	NA
Cre v06	Cre02.g800271	Cre02.g800271		NA	NA	NA	NA	NA	NA	NA	NA	NA	28.4629	28.9146	29.4805
Cre v06	Cre02.g800272	Cre02.g800272		NA	NA	NA	NA	NA	NA	NA	NA	NA	29.2194	26.023	30.5205
Cre v06	Cre03.g143787	Cre03.g143787		29.4334	NA	25.5942	NA	NA	NA	30.8261	30.6967	30.5594	31.0017	31.3106	28.8689
Cre v06	Cre03.g143807	Cre03.g143807		26.8551	29.783	27.2741	28.4006	27.5387	24.2929	32.629	32.1418	31.8549	31.3507	31.8482	31.6185
Cre v06	Cre03.g143827	FBB7	Flagellar/basal body protein 7	NA	NA	NA	NA	NA	NA	30.9146	35.0874	30.6263	30.5308	30.7847	34.1105
Cre v06	Cre03.g143847	Cre03.g143847		NA	NA	NA	NA	NA	NA	31.8697	34.0714	34.4903	33.2392	32.006	31.7938
Cre v06	Cre03.g143867	Cre03.g143867		NA	NA	NA	NA	NA	NA	31.3583	31.5891	31.4777	31.0658	31.4103	31.0424
Cre v06	Cre03.g143887	TSR1	Arginyl-tRNA Synthetase	35.8663	36.3196	36.0589	36.0219	35.9249	36.3682	38.7363	38.5757	38.6237	38.6416	38.8965	38.9945
Cre v06	Cre03.g143907	Cre03.g143907		30.5547	30.9575	31.1192	31.0566	30.4368	29.0312	31.6514	32.2575	31.7404	30.9759	31.9881	32.895
Cre v06	Cre03.g143927	Cre03.g143927		29.3195	28.8402	30.499	28.5103	30.7676	25.7232	32.9894	33.2633	33.0482	34.0314	33.89	33.3458
Cre v06	Cre03.g143947	Cre03.g143947		30.5525	28.7708	31.1516	29.3212	28.8003	31.6084	33.4615	34.2342	33.7695	33.7639	33.8865	33.6995
Cre v06	Cre03.g143967	Cre03.g143967		32.7153	33.0945	32.7757	32.9783	32.9489	33.2092	35.8415	35.8107	37.1535	36.6249	36.4375	35.699
Cre v06	Cre03.g144011	Cre03.g144011		NA	NA	NA	NA	NA	NA	NA	NA	NA	28.5315	24.4155	NA
Cre v06	Cre03.g144064	Cre03.g144064		31.0383	30.8505	31.7154	31.5782	30.1044	31.5811	33.7032	33.0158	33.9029	33.6332	33.0494	33.6927
Cre v06	Cre03.g144104	Cre03.g144104		NA	NA	NA	NA	NA	NA	26.0001	26.0089	NA	29.5193	NA	27.4998
Cre v06	Cre03.g144124	Cre03.g144124		NA	NA	NA	NA	NA	NA	29.0059	29.4903	30.4009	30.0519	29.4359	28.6475
Cre v06	Cre03.g144164	RSEP2	Intramembrane metalloprotease	31.7638	30.1436	31.2998	31.5999	31.2147	31.3339	34.3171	34.1018	34.4724	34.4211	34.2872	33.7216
Cre v06	Cre03.g144204	Cre03.g144204		25.9904	27.5993	NA	NA	28.8362	28.2792	32.8216	33.2416	33.0891	32.7164	32.7765	33.0816
Cre v06	Cre03.g144244	Cre03.g144244		NA	NA	NA	NA	NA	NA	24.9263	NA	22.44	NA	NA	NA
Cre v06	Cre03.g144324	Cre03.g144324		NA	NA	NA	30.5277	29.4325	30.4529	34.1727	33.5379	33.8746	34.0745	34.648	34.0669
Cre v06	Cre03.g144364	Cre03.g144364		NA	NA	NA	NA	NA	NA	NA	24.6188	29.3817	NA	NA	NA
Cre v06	Cre03.g144384	Cre03.g144384		NA	NA	NA	NA	NA	NA	31.2898	32.6404	31.5765	31.4313	31.8558	31.3688
Cre v06	Cre03.g144404	Cre03.g144404		NA	25.4848	26.7246	NA	NA	NA	30.6305	31.0744	31.2948	31.2412	31.4418	32.0179
Cre v06	Cre03.g144444	Cre03.g144444		NA	NA	NA	NA	NA	NA	30.9326	31.1037	30.8853	30.8672	30.8574	30.9754
Cre v06	Cre03.g144484	CDPK10	Calcium/calmodulin-dependent protein kinase	NA	NA	NA	NA	NA	NA	30.3053	30.201	29.8287	30.4327	NA	29.4533
Cre v06	Cre03.g144504	Cre03.g144504		29.1982	32.6566	29.2498	27.2051	26.3873	23.564	32.6997	33.5652	32.3823	33.2649	34.2171	32.7309
Cre v06	Cre03.g144524	Cre03.g144524		NA	NA	NA	NA	NA	NA	29.0407	30.7002	NA	29.4452	29.1592	NA
Cre v06	Cre03.g144544	Cre03.g144544		NA	NA	NA	NA	NA	NA	30.4496	30.6237	30.581	30.3454	29.3663	30.129
Cre v06	Cre03.g144564	MMP13	Matrix metalloproteinase	NA	NA	NA	29.5434	27.4994	25.9285	29.3073	19.6335	29.7559	31.2468	33.5827	30.6732
Cre v06	Cre03.g144584	Cre03.g144584		NA	NA	NA	NA	26.1381	28.2603	31.8045	32.4773	33.6877	32.1261	32.0335	33.7203
Cre v06	Cre03.g144607	Cre03.g144607		NA	NA	NA	NA	NA	NA	30.8205	30.5476	28.6797	29.9752	31.14	27.8284
Cre v06	Cre03.g144627	CGS1	Cystathionine gamma-synthase	35.0974	34.7741	35.2469	35.4353	35.1215	35.3179	38.1251	38.1547	38.3675	37.5654	38.2608	38.5173
Cre v06	Cre03.g144647	Cre03.g144647		33.0509	32.639	31.826	30.9255	30.1093	NA	33.6699	34.8733	35.2805	34.337	34.4287	35.9128
Cre v06	Cre03.g144667	CLPT4	Additional subunit of chloroplast ClpP complex	31.7968	33.5088	32.4207	31.8414	32.9462	31.8599	34.6267	34.8401	34.9667	35.0407	35.169	33.9997
Cre v06	Cre03.g144687	Cre03.g144687		29.9263	27.6218	NA	NA	NA	NA	31.6087	32.7533	33.2359	32.8892	32.9429	32.8703
Cre v06	Cre03.g144707	Cre03.g144707		33.0392	34.8125	32.8861	31.9536	32.2942	34.5069	36.6897	36.6	35.7457	35.4858	36.207	36.0242
Cre v06	Cre03.g144727	Cre03.g144727	Rhomboid-like protease	NA	NA	NA	NA	NA	NA	29.7946	31.8712	29.9025	31.245	28.1929	30.8166
Cre v06	Cre03.g144747	Cre03.g144747		NA	NA	NA	NA	NA	NA	NA	NA	NA	23.8783	35.5137	NA
Cre v06	Cre03.g144767	Cre03.g144767		31.7678	33.2788	32.3798	32.2184	32.424	32.4408	34.2344	34.3902	33.528	35.2328	33.8498	33.6589
Cre v06	Cre03.g144807	MAS1	Malate synthase	39.4705	39.7526	39.3616	39.6419	39.036	39.3856	41.8002	42.1745	42.0889	42.1749	41.9593	42.2732
Cre v06	Cre03.g144827	MIA40	Mitochondrial intermembrane space protein 40	NA	NA	NA	NA	NA	NA	31.6189	31.137	32.0663	31.876	32.6241	31.5648
Cre v06	Cre03.g144847	PYK4	Pyruvate kinase 4	35.0429	34.703	34.4378	34.5098	33.9956	35.1275	38.7022	38.3796	38.0756	38.6412	38.2129	37.9218
Cre v06	Cre03.g144867	Cre03.g144867		28.7209	29.8165	NA	28.9933	26.0483	29.7139	32.9671	33.3811	33.3042	33.1411	33.1004	32.0739
Cre v06	Cre03.g144887	Cre03.g144887		NA	NA	NA	NA	NA	NA	27.9328	33.6421	28.9592	27.87	30.4113	28.0673
Cre v06	Cre03.g144907	Cre03.g144907		29.7587	30.4899	30.5325	29.6363	29.847	28.9078	33.7106	33.3124	33.2754	33.3438	33.7022	32.8203
Cre v06	Cre03.g144947	Cre03.g144947		32.7406	32.4358	33.1754	32.6589	31.9229	33.3592	35.9283	36.6257	36.0568	35.934	35.5711	35.8627
Cre v06	Cre03.g144967	Cre03.g144967		35.2809	35.2246	35.2611	35.9347	35.3604	35.2344	38.1685	38.2878	38.0422	38.6069	38.0409	38.4878
Cre v06	Cre03.g144987	Cre03.g144987		NA	NA	NA	NA	NA	NA	28.5448	28.418	29.5417	30.1863	29.4789	30.092
Cre v06	Cre03.g145027	Cre03.g145027		NA	NA	NA	NA	NA	NA	27.7258	29.2496	30.1278	29.2818	28.7032	27.8994
Cre v06	Cre03.g145087	MTP1	Metal Transport Protein 1	30.8113	29.8662	31.4249	29.7608	29.1497	30.1258	33.8286	33.589	32.3197	31.7066	32.813	32.6168
Cre v06	Cre03.g145107	Cre03.g145107		29.6884	31.2703	31.7762	31.9324	31.5725	31.368	34.6766	34.7503	34.8665	36.0833	34.9301	34.7674
Cre v06	Cre03.g145127	DHC13	Outer Arm Dynein Heavy Chain alpha	34.9384	35.3609	34.6643	34.3388	33.5295	34.4939	37.9164	38.818	37.9539	39.4026	38.7219	37.6702
Cre v06	Cre03.g145207	CPLD33	Conserved in the Plant Lineage and Diatoms	30.7382	32.1715	32.2915	31.1608	31.3752	30.0094	35.0631	32.6706	35.2507	34.4014	34.8404	34.8239
Cre v06	Cre03.g145227	Cre03.g145227		30.5694	30.5054	31.3886	30.5186	30.6324	29.5145	33.9854	34.451	34.442	33.7336	33.8358	33.8274
Cre v06	Cre03.g145247	TEF11	S-isoprenylcysteine O-methyltransferase	32.6248	32.2886	32.2924	32.0125	32.1722	32.4284	34.7207	35.5231	34.9912	35.4299	35.7311	36.3937
Cre v06	Cre03.g145267	Cre03.g145267		26.0079	26.7885	26.1844	26.6325	24.6224	27.3302	33.0696	33.591	33.1804	33.474	33.3014	33.3538
Cre v06	Cre03.g145367	Cre03.g145367		24.1991	28.0696	24.254	NA	NA	NA	32.7019	30.8128	32.6879	32.8748	33.0995	30.9594
Cre v06	Cre03.g145387	FAP239	Coiled-Coil Flagellar Associated Protein 239	NA	NA	NA	NA	NA	NA	31.494	31.2043	30.6398	31.4786	30.7578	29.7865
Cre v06	Cre03.g145407	Cre03.g145407		32.5167	25.5218	30.2843	32.966	34.4185	33.361	29.3218	31.8337	32.1782	29.4326	32.0016	31.2693
Cre v06	Cre03.g145427	Cre03.g145427		29.3433	29.7566	29.3952	29.524	29.5908	29.6208	32.109	32.2218	31.8386	31.5859	32.2078	32.1211
Cre v06	Cre03.g145447	TTLL3	Tubulin monoglycylase	NA	NA	NA	NA	NA	NA	29.1039	28.5761	28.9754	28.654	28.8028	28.1325
Cre v06	Cre03.g145507	Cre03.g145507		35.2822	35.3901	34.7807	35.1705	35.1015	34.9547	38.4168	38.6396	38.6334	38.5489	38.6544	38.3368
Cre v06	Cre03.g145547	CBR1	NADH-cytochrome b5 reductase	32.6683	34.0742	34.1567	34.4556	34.0373	34.7259	37.0657	37.5454	36.9283	37.073	37.0358	37.1994
Cre v06	Cre03.g145607	BET3	Component of TRAPP complex	30.2607	30.7439	30.5931	30.8559	31.2522	31.0488	32.9099	33.5378	33.2365	33.1703	33.2354	33.0558
Cre v06	Cre03.g145647	Cre03.g145647		33.2904	33.0672	32.1838	32.0925	32.6977	33.7855	36.2283	36.9273	36.6545	36.75	36.5683	36.9501
Cre v06	Cre03.g145667	Cre03.g145667		25.1247	NA	25.5958	NA	NA	NA	30.9287	30.6437	30.5977	31.845	30.2831	31.2036
Cre v06	Cre03.g145687	RAD2	DNA repair protein, XPGC/Rad2 homolog	29.8334	28.2088	28.4749	28.926	30.593	29.8245	34.5541	34.8048	34.6276	33.9687	33.6899	34.0975
Cre v06	Cre03.g145727	Cre03.g145727		34.7749	35.8327	35.1039	33.903	35.0936	34.1022	37.6662	37.4328	37.8407	36.9014	37.9457	37.6903
Cre v06	Cre03.g145747	SHKH1	Chorismate synthase	35.0557	35.5862	35.1593	35.3104	35.5756	35.9019	38.7058	38.6832	38.631	38.8866	38.7076	39.1594
Cre v06	Cre03.g145767	RRP6	putative exosome subunit	31.0383	31.3423	22.3375	NA	26.1808	28.1979	30.8954	33.3975	31.5626	30.4683	30.0947	30.835
Cre v06	Cre03.g145787	HSP22C	Heat shock protein 22C	NA	NA	NA	NA	NA	NA	28.483	30.4527	28.1973	30.0154	29.0534	28.3024
Cre v06	Cre03.g145827	Cre03.g145827	subtilisin-like Type II membrane endoprotease	NA	NA	NA	NA	NA	NA	30.1687	30.5534	29.0411	28.842	31.0899	31.1787
Cre v06	Cre03.g145867	MRPL113	mitochondrial ribosome protein ml113, Chlamydomonas-specific	31.8776	29.1416	30.5281	30.0186	29.5287	29.5672	33.9851	34.2909	33.8682	33.8494	33.6919	33.9923
Cre v06	Cre03.g145887	TATC1	TatC-like sec-independent protein translocon subunit	31.3209	30.9607	30.2594	30.7915	31.471	31.3546	34.3138	34.9009	34.1061	33.7923	34.5156	34.8429
Cre v06	Cre03.g145907	Cre03.g145907		NA	NA	NA	NA	NA	NA	31.5282	31.9477	30.6788	29.3412	31.9817	30.4828
Cre v06	Cre03.g145947	Cre03.g145947		NA	NA	NA	NA	NA	NA	32.0137	31.8434	31.7581	31.7784	31.602	31.2587
Cre v06	Cre03.g145967	Cre03.g145967		33.8499	33.9994	33.7172	33.0769	33.2286	33.5654	36.8414	37.0775	36.8638	36.7726	36.9828	36.9723
Cre v06	Cre03.g146007	Cre03.g146007		NA	NA	NA	NA	NA	NA	31.2857	29.998	NA	NA	NA	NA
Cre v06	Cre03.g146047	Cre03.g146047		NA	NA	NA	NA	NA	NA	30.1754	33.1993	32.6444	29.3192	27.4775	27.17
Cre v06	Cre03.g146067	Cre03.g146067		NA	NA	NA	NA	NA	NA	27.5568	27.9071	27.2547	27.6952	29.657	28.4886
Cre v06	Cre03.g146087	Cre03.g146087		NA	NA	NA	NA	NA	NA	29.2272	29.7645	32.3288	30.7209	31.7776	29.9585
Cre v06	Cre03.g146127	FAP96	Flagellar Associated Protein 96	29.6312	29.7838	29.6235	NA	29.4519	31.5905	33.3284	33.4686	33.176	33.0252	32.79	32.4783
Cre v06	Cre03.g146147	Cre03.g146147	Putative effector of Non Photochemical Quenching	NA	NA	NA	NA	NA	NA	NA	NA	NA	20.986	26.7304	23.0011
Cre v06	Cre03.g146167	HHL1	Homolog of Hypersensitive to High Light 1	34.6855	34.6271	35.0613	35.4883	35.1643	35.9336	37.0579	37.4428	38.148	37.8445	37.9059	38.049
Cre v06	Cre03.g146187	ARGC1	N-acetyl-gamma-glutamyl-phosphate reductase	36.7173	36.3383	36.4809	36.3036	35.8754	36.6279	39.4459	39.4519	39.2566	39.3473	39.0832	39.2083
Cre v06	Cre03.g146227	Cre03.g146227		29.2727	NA	29.1267	NA	NA	NA	32.4129	32.0135	32.5233	31.8913	31.8538	31.7173
Cre v06	Cre03.g146247	NUOS4	NADH:ubiquinone oxidoreductase 18 kDa subunit	35.7955	35.5747	35.494	35.5133	35.6266	35.9061	38.2672	38.4873	38.9781	38.8092	38.8365	38.9576
Cre v06	Cre03.g146267	Cre03.g146267		NA	27.8232	27.8016	NA	NA	NA	31.6393	31.2618	31.1165	29.9102	30.1919	31.3297
Cre v06	Cre03.g146287	Cre03.g146287		NA	NA	NA	NA	NA	NA	29.1736	31.5418	31.1291	31.5491	30.6747	28.4228
Cre v06	Cre03.g146447	Cre03.g146447		29.4218	30.8525	29.5842	28.7093	27.708	28.8783	32.9965	33.4294	32.7307	33.7923	33.3983	33.6628
Cre v06	Cre03.g146467	TRS31	Component of TRAPP complex	28.7212	29.0481	30.7056	29.7492	28.9519	29.5763	33.0077	33.2655	33.2189	32.6504	32.6744	33.1466
Cre v06	Cre03.g146487	XPO1	Exportin 1 related protein	32.9912	33.0033	33.1932	33.0877	33.1035	33.3246	35.9993	36.5468	35.2742	36.3201	36.0743	36.2725
Cre v06	Cre03.g146507	SPT2	Serine palmitoyltransferase	31.2519	32.148	31.1715	30.9402	31.1355	31.5911	34.0952	34.255	33.7327	33.897	34.2703	34.4505
Cre v06	Cre03.g146527	GSD1	gamma-glutamyl phosphate reductase	35.2313	35.6623	35.6656	34.492	35.2411	34.6771	37.7595	38.0655	37.9339	37.7336	37.6699	37.9491
Cre v06	Cre03.g146587	Cre03.g146587		28.9523	29.0643	30.9708	29.9377	29.6393	30.5764	32.7923	32.8644	29.8114	31.7909	30.8302	29.6293
Cre v06	Cre03.g146627	Cre03.g146627		NA	NA	NA	NA	NA	NA	32.5605	31.3569	31.2581	30.9389	31.7182	31.1045
Cre v06	Cre03.g146667	Cre03.g146667		NA	NA	NA	NA	NA	NA	26.5625	NA	32.5562	28.4512	32.092	NA
Cre v06	Cre03.g146687	Cre03.g146687		30.7542	30.4257	30.1442	29.9189	30.2902	28.6281	33.772	32.8521	33.7766	33.1954	34.1259	34.3433
Cre v06	Cre03.g146867	FAP17	Flagellar Associated Protein 17	NA	NA	NA	NA	NA	NA	31.3604	32.172	31.8455	32.5548	32.0434	31.145
Cre v06	Cre03.g148000	Cre03.g148000		31.1854	31.3606	31.6026	31.0182	31.5837	31.402	33.7607	34.2762	33.1181	33.7013	33.6654	33.8145
Cre v06	Cre03.g148100	Cre03.g148100		27.7493	30.4837	30.6956	30.7682	21.8039	31.1731	33.9416	33.4095	33.416	33.8245	33.7086	33.3036
Cre v06	Cre03.g148150	Cre03.g148150		26.4751	27.4802	27.4976	25.7861	26.3599	25.0202	30.4772	32.5554	34.6497	31.1311	33.8938	32.3908
Cre v06	Cre03.g148250	CGL58	Conserved in the Green Lineage	26.7105	27.1126	29.471	30.2143	NA	30.1876	32.3193	32.6235	32.3958	31.6451	32.77	32.1885
Cre v06	Cre03.g148300	Cre03.g148300		31.4174	31.9862	30.792	30.2498	29.8158	31.0271	34.0108	34.6481	34.2996	35.8752	34.5178	34.8907
Cre v06	Cre03.g148350	Cre03.g148350		28.4326	29.0808	NA	NA	NA	NA	31.8294	32.4768	32.215	32.4199	32.4477	32.3956
Cre v06	Cre03.g148450	Cre03.g148450	Acetyl-CoA thioesterase/hydrolase	NA	NA	NA	NA	NA	NA	29.7908	30.7243	30.0007	31.0049	30.0872	27.8178
Cre v06	Cre03.g148800	Cre03.g148800		NA	NA	NA	NA	NA	NA	29.6425	30.8444	30.2481	30.531	30.2275	30.1744
Cre v06	Cre03.g148850	Cre03.g148850		NA	NA	NA	NA	NA	NA	28.7311	27.4026	27.4033	27.9441	28.9575	28.5023
Cre v06	Cre03.g148900	Cre03.g148900	Flavin-containing monooxygenase	NA	NA	NA	NA	NA	NA	28.0602	26.7489	25.3004	25.4391	22.8051	26.339
Cre v06	Cre03.g148950	SRRP1	Ortholog of PSII biogenesis protein SRRP1	33.3671	33.3973	33.3482	32.0523	32.0385	32.3058	35.9571	36.2851	36.2349	36.4626	36.5241	36.6574
Cre v06	Cre03.g149100	CIS2	Citrate synthase, glyoxysomal/microbody form	38.7536	38.7566	38.4132	38.8251	38.5736	38.9884	41.9311	41.8605	41.8312	41.3967	41.8304	42.0223
Cre v06	Cre03.g149150	Cre03.g149150		29.9544	29.5607	29.4804	NA	NA	NA	32.81	34.4243	35.3382	33.5169	34.5395	34.1879
Cre v06	Cre03.g149250	Cre03.g149250	Isocitrate lyase	33.0145	33.026	33.7517	33.3976	33.2509	33.6949	37.0385	36.4852	36.166	36.5124	36.1131	36.4952
Cre v06	Cre03.g149300	Cre03.g149300		NA	NA	NA	NA	NA	NA	28.9607	29.9051	27.4928	29.7394	30.1597	30.8324
Cre v06	Cre03.g149400	RWP11	RWP-RK transcription factor	NA	NA	NA	NA	NA	NA	28.7797	29.614	29.8585	27.8189	28.301	29.499
Cre v06	Cre03.g149450	Cre03.g149450		NA	NA	NA	NA	NA	NA	30.7158	31.5626	30.9988	29.9095	30.9731	29.9039
Cre v06	Cre03.g149500	Cre03.g149500		29.1369	29.4363	27.4982	29.234	NA	26.5304	32.5372	32.7871	32.3051	31.8321	32.919	32.5706
Cre v06	Cre03.g149550	Cre03.g149550		NA	NA	NA	NA	NA	NA	NA	NA	NA	NA	22.9005	24.8185
Cre v06	Cre03.g149600	Cre03.g149600	Adenylate/guanylate cyclase	NA	NA	NA	NA	NA	NA	29.7036	28.9165	28.5869	30.2561	30.7915	28.4846
Cre v06	Cre03.g149650	Cre03.g149650	related to carotenoid 9,10-9',10' cleavage dioxygenase	31.2161	30.9658	NA	NA	NA	NA	32.8857	33.4427	32.5722	32.8054	32.9906	32.2571
Cre v06	Cre03.g149800	TOG1	Microtubule associated protein	32.2787	32.6052	31.0657	31.7131	31.7937	33.4555	35.9014	35.744	36.0786	37.3873	35.8635	36.4195
Cre v06	Cre03.g149851	Cre03.g149851		NA	25.5436	29.2921	NA	NA	NA	31.8569	31.7551	30.858	31.3727	31.2548	30.7244
Cre v06	Cre03.g149900	Cre03.g149900		NA	NA	NA	NA	NA	NA	30.7634	30.6339	30.0423	30.3964	29.7855	30.8036
Cre v06	Cre03.g149950	Cre03.g149950		32.7001	33.8539	33.5992	31.7057	32.4906	33.1815	33.8185	34.1841	33.836	33.7353	33.8745	33.8718
Cre v06	Cre03.g150050	Cre03.g150050		NA	NA	NA	NA	NA	NA	31.9356	31.0619	31.2461	30.304	28.4881	28.0875
Cre v06	Cre03.g150200	Cre03.g150200		NA	NA	NA	NA	NA	NA	32.0055	32.1704	31.6354	32.4745	32.3736	31.3664
Cre v06	Cre03.g150251	Cre03.g150251		NA	NA	NA	27.7588	27.8849	28.3619	28.0231	30.0972	30.7725	30.7272	30.7908	35.1608
Cre v06	Cre03.g150300	Cre03.g150300	Calmodulin-like protein	34.6281	34.4263	35.2814	35.2085	35.1044	34.5036	37.9072	38.1785	38.2135	38.2999	38.2421	38.0429
Cre v06	Cre03.g150350	CPLD70	Conserved in the Plant Lineage and Diatoms	NA	NA	NA	NA	NA	NA	27.2465	27.5183	31.0426	28.3389	30.6902	27.3783
Cre v06	Cre03.g150400	PIGU1	GPI transamidase subunit PIG-U	NA	NA	NA	NA	NA	NA	29.2954	30.8017	30.047	30.5668	29.4337	30.999
Cre v06	Cre03.g150450	Cre03.g150450		NA	NA	NA	NA	NA	NA	27.5327	27.2515	27.1902	27.76	28.1954	27.0924
Cre v06	Cre03.g150500	Cre03.g150500	NAD-dependent epimerase/dehydratase	24.4495	34.2552	33.9671	23.3354	31.362	31.6957	31.4942	32.0862	31.4796	31.3092	32.1755	31.8106
Cre v06	Cre03.g150550	Cre03.g150550		NA	NA	NA	NA	NA	NA	29.0107	28.1394	27.2148	28.2335	29.9148	NA
Cre v06	Cre03.g150600	Cre03.g150600		NA	NA	NA	NA	NA	NA	27.887	28.5843	24.7574	28.8915	26.7747	NA
Cre v06	Cre03.g150650	Cre03.g150650		NA	NA	NA	NA	NA	NA	30.4778	32.3786	31.9042	31.9841	31.4491	33.3302
Cre v06	Cre03.g150700	Cre03.g150700		29.5282	29.8028	29.7553	29.279	29.4269	30.0038	30.3018	31.3788	31.5333	31.109	32.3307	31.4702
Cre v06	Cre03.g150800	Cre03.g150800		NA	NA	NA	NA	NA	NA	30.447	29.529	30.148	35.7492	29.152	30.0255
Cre v06	Cre03.g150850	Cre03.g150850		28.5868	24.1381	24.9923	25.707	27.61	26.3905	30.2336	32.4783	32.4096	31.1545	31.1188	30.6368
Cre v06	Cre03.g150900	Cre03.g150900		28.6489	29.2789	28.1962	27.9159	27.7073	NA	29.3303	29.744	27.8724	30.0354	28.8781	30.3332
Cre v06	Cre03.g151000	SEX4	Laforin glucan phosphatase, chloroplastic	31.7691	31.7823	31.1523	30.3779	30.2774	31.5397	35.1846	35.4176	34.6953	35.7105	34.1964	35.0721
Cre v06	Cre03.g151050	Cre03.g151050		NA	NA	NA	NA	NA	NA	NA	23.7756	26.4069	NA	NA	NA
Cre v06	Cre03.g151100	SSA15	cilia-sensing, structure and/or assembly	30.1412	30.1732	30.0108	30.9629	30.0176	30.4519	33.449	33.4943	33.0501	33.4284	33.0641	33.5413
Cre v06	Cre03.g151150	Cre03.g151150		NA	NA	NA	NA	NA	NA	NA	NA	NA	31.2308	27.9906	24.5397
Cre v06	Cre03.g151200	CGLD16	Conserved in the Green Lineage and Diatoms	33.6094	33.8682	32.6807	30.8973	30.2084	27.8952	35.2493	35.3916	35.5861	36.6301	36.9546	36.1963
Cre v06	Cre03.g151250	LANC1	LanC lantibiotic synthetase component C-like protein	29.2773	29.8876	29.3046	30.718	29.3443	30.9115	30.7998	31.7014	33.3113	33.9021	34.1099	32.8396
Cre v06	Cre03.g151400	Cre03.g151400		NA	NA	NA	NA	NA	NA	30.8927	31.3205	32.1229	31.5519	31.3146	31.5291
Cre v06	Cre03.g151500	Cre03.g151500	threonine aldolase	27.904	27.9052	30.6195	26.1999	29.8448	29.819	32.853	33.8594	34.565	33.6959	34.4219	33.7458
Cre v06	Cre03.g151550	Cre03.g151550		NA	NA	NA	NA	NA	NA	25.2201	25.4583	NA	25.3809	25.0316	24.7297
Cre v06	Cre03.g151600	Cre03.g151600		25.5198	27.4307	23.6123	NA	NA	NA	30.3847	29.3856	29.4749	27.765	29.8366	29.0478
Cre v06	Cre03.g151650	Cre03.g151650	S-adenosyl-L-methionine-dependent methyltransferase	NA	NA	NA	NA	NA	NA	28.9604	NA	27.3739	33.4785	28.3833	27.9092
Cre v06	Cre03.g151700	CGL26	Conserved in the Green Lineage	31.7168	33.2502	32.1692	30.9154	31.2243	31.0388	35.5906	35.5482	35.1973	36.1757	35.0718	35.3547
Cre v06	Cre03.g151750	SMP6A	Small nuclear ribonucleoprotein, LSm6 (SmF-like)	32.1332	39.0651	31.369	36.5775	27.2712	27.7022	35.5957	35.507	35.7533	35.8537	35.8995	35.6526
Cre v06	Cre03.g151800	Cre03.g151800		NA	NA	NA	NA	NA	NA	30.2248	27.2947	27.8382	29.7861	29.602	29.5793
Cre v06	Cre03.g151850	Cre03.g151850		NA	NA	NA	NA	NA	NA	NA	27.8801	30.5895	NA	NA	NA
Cre v06	Cre03.g152100	XRN2	5' to 3' exoribonuclease	28.7851	29.2996	29.2811	27.5516	25.2212	25.5706	33.4043	34.0537	33.2891	33.5065	33.9719	33.1293
Cre v06	Cre03.g152150	Cre03.g152150		35.9929	35.7464	35.7723	35.7525	35.7522	36.1221	38.4955	38.7152	38.8987	38.7826	39.2462	39.0349
Cre v06	Cre03.g152300	Cre03.g152300		NA	NA	NA	NA	NA	NA	30.7979	31.63	30.2948	31.6589	31.8699	30.4736
Cre v06	Cre03.g152425	Cre03.g152425		NA	NA	NA	NA	NA	NA	NA	28.8167	27.0602	28.2952	27.5728	26.8198
Cre v06	Cre03.g152450	Cre03.g152450		30.6432	31.5945	29.9103	28.7336	32.8123	33.1437	34.4291	34.5528	33.5995	34.1883	34.1717	33.9471
Cre v06	Cre03.g152500	Cre03.g152500		NA	NA	NA	NA	NA	NA	29.0631	29.7329	30.2579	30.0429	30.8545	30.6197
Cre v06	Cre03.g152505	Cre03.g152505		NA	NA	NA	NA	NA	NA	NA	NA	NA	29.0711	29.5824	29.231
Cre v06	Cre03.g152550	Cre03.g152550		NA	NA	NA	NA	NA	NA	26.5191	27.8271	26.2346	35.5349	26.7866	27.0966
Cre v06	Cre03.g152800	Cre03.g152800	alpha/beta hydrolase	NA	NA	NA	NA	NA	NA	29.8564	29.6799	NA	29.5081	30.2842	30.005
Cre v06	Cre03.g152850	PAM1	bioactive peptide amidating enzyme	31.9081	31.4959	31.8328	31.9427	31.7127	32.0938	35.6232	35.9189	36.2726	36.6505	36.7919	34.5347
Cre v06	Cre03.g152900	Cre03.g152900	Metallophosphoesterase/metallo-dependent phosphatase	31.1535	32.2416	31.2447	31.6909	30.4902	31.1882	33.9814	34.4914	34.3819	33.9491	36.5211	33.2207
Cre v06	Cre03.g152950	Cre03.g152950	RNA pseudouridine synthase	29.1306	31.5683	30.1291	31.2383	29.5646	29.1124	33.8099	33.4784	32.7598	32.8614	33.8157	32.8758
Cre v06	Cre03.g153000	Cre03.g153000		NA	NA	NA	NA	NA	NA	28.0111	29.2294	28.5603	28.8016	28.8372	25.4844
Cre v06	Cre03.g153100	Cre03.g153100		NA	NA	NA	NA	NA	NA	30.6085	31.206	31.2313	30.4188	31.4902	30.5417
Cre v06	Cre03.g153150	Cre03.g153150		NA	NA	NA	NA	NA	NA	29.6793	30.9898	35.1074	30.009	28.9194	29.7426
Cre v06	Cre03.g153250	Cre03.g153250		NA	NA	NA	NA	NA	NA	NA	27.8738	27.2015	28.7466	27.87	NA
Cre v06	Cre03.g153306	Cre03.g153306		NA	NA	NA	NA	NA	NA	29.3192	29.4592	29.6179	30.6815	29.2361	29.1288
Cre v06	Cre03.g153450	Cre03.g153450		36.8709	36.7756	37.3799	35.7317	36.4105	37.2805	38.1637	39.53	39.389	38.815	39.3306	38.2885
Cre v06	Cre03.g153600	Cre03.g153600		NA	NA	NA	NA	NA	NA	NA	NA	NA	NA	22.7323	23.6189
Cre v06	Cre03.g153700	FAP347	Flagellar Associated Protein 347	28.5903	28.4646	25.4972	NA	NA	NA	33.1602	33.0764	32.9693	32.9954	32.9603	32.955
Cre v06	Cre03.g153750	Cre03.g153750		28.4378	29.0627	29.1637	28.8148	25.3351	28.6898	32.8691	32.5642	32.5538	33.026	32.5579	33.0774
Cre v06	Cre03.g153800	PIGK1	GPI transamidase subunit K	24.5884	24.7955	20.9442	NA	NA	NA	28.8266	29.9792	28.8175	30.1574	29.881	28.3861
Cre v06	Cre03.g153900	Cre03.g153900	Flavin-containing monooxygenase	NA	NA	NA	NA	NA	NA	32.4106	33.2216	32.4129	33.1737	32.31	32.7357
Cre v06	Cre03.g154150	Cre03.g154150		27.5003	29.3674	32.5463	29.4938	29.5376	31.7966	33.1829	33.2056	33.7714	33.7055	32.9398	33.1147
Cre v06	Cre03.g154200	Cre03.g154200		NA	NA	NA	NA	NA	NA	33.0685	27.8501	NA	33.2469	NA	29.9103
Cre v06	Cre03.g154250	Cre03.g154250	Mitogen-Activated Protein Kinase Kinase Kinase	NA	NA	NA	NA	NA	NA	31.5115	33.3213	33.1068	32.5862	31.6032	32.2424
Cre v06	Cre03.g154300	Cre03.g154300		NA	NA	NA	NA	NA	NA	27.6383	30.3465	29.0863	27.565	30.7872	30.6263
Cre v06	Cre03.g154400	Cre03.g154400	Major facilitator superfamily transporter	NA	NA	NA	NA	NA	NA	NA	27.0489	27.2572	27.4141	27.2216	29.6011
Cre v06	Cre03.g154425	CLASP1	CLIP-associating-protein	32.6658	32.998	33.2222	31.777	33.3849	31.7498	35.2827	35.4765	35.8662	35.1508	35.1543	36.0274
Cre v06	Cre03.g154500	Cre03.g154500		27.0137	27.5295	26.5316	24.9592	NA	27.6139	30.5472	30.7974	30.2163	30.9413	30.0106	29.3826
Cre v06	Cre03.g154550	P5CR1	Pyrroline-5-carboxylate reductase	35.1659	35.3011	34.7126	34.4094	34.1067	34.7734	37.6795	37.9084	37.8721	37.9622	37.8573	37.943
Cre v06	Cre03.g154600	Cre03.g154600		30.8321	30.7073	31.0858	30.8009	30.9462	31.8826	34.023	34.1317	33.7933	34.0544	33.736	33.9292
Cre v06	Cre03.g154651	Cre03.g154651		NA	NA	NA	NA	NA	NA	19.4728	27.704	NA	27.8541	22.2863	NA
Cre v06	Cre03.g154700	Cre03.g154700		29.6987	28.1916	27.3043	29.5265	26.9877	29.3712	32.6315	33.3042	31.7966	32.7141	32.1889	31.308
Cre v06	Cre03.g154850	COQ4	Ubiquinone biosynthesis protein	NA	NA	NA	NA	NA	NA	28.589	27.1012	21.7651	NA	NA	NA
Cre v06	Cre03.g154900	Cre03.g154900		NA	NA	NA	NA	NA	NA	NA	NA	NA	26.4931	28.7947	NA
Cre v06	Cre03.g154950	Cre03.g154950	Glutathione S-transferase	33.4394	33.4477	33.2454	34.2141	34.2675	34.4698	35.6541	35.5068	36.2166	36.4345	36.4321	36.3869
Cre v06	Cre03.g155001	ISA1	Isoamylase, starch debranching enzyme 1	31.0502	32.373	31.5263	31.4378	31.4109	32.1287	34.4157	34.8569	34.6656	34.6829	34.8882	34.3968
Cre v06	Cre03.g155051	Cre03.g155051	Sphinganine-1-phosphate aldolase/lyase	33	32.5156	31.7453	32.3234	31.9752	32.6407	35.2469	35.0084	34.7091	35.0498	35.1545	35.2045
Cre v06	Cre03.g155100	Cre03.g155100		NA	NA	NA	NA	NA	NA	30.6552	30.1557	27.281	28.4773	29.2533	28.2732
Cre v06	Cre03.g155200	CHM1	Chorismate mutase	31.0162	30.7103	31.4267	31.7804	31.273	31.6887	34.4549	34.8822	34.4043	34.7281	34.3861	34.1465
Cre v06	Cre03.g155250	Cre03.g155250		33.0148	32.821	32.7853	32.9076	32.7316	32.7363	35.7125	35.8907	36.0085	36.0863	35.8777	35.7033
Cre v06	Cre03.g155300	Cre03.g155300	Putative pherophorin-chlamydomonas homolog	33.6138	32.3416	30.5465	30.2701	32.8796	32.0115	34.8114	34.6047	33.8475	35.5303	36.3717	34.7923
Cre v06	Cre03.g155600	Cre03.g155600		NA	NA	NA	NA	NA	NA	30.9864	31.2526	30.7665	31.7632	30.352	30.9626
Cre v06	Cre03.g155650	CLC1	Clathrin light chain	33.2455	33.6867	33.8947	33.0146	31.7165	32.1755	34.2733	35.0954	34.6767	35.6931	34.7321	34.9475
Cre v06	Cre03.g155700	Cre03.g155700		NA	NA	NA	NA	NA	NA	NA	NA	NA	NA	26.0486	27.9821
Cre v06	Cre03.g155750	Cre03.g155750	Putative pherophorin-chlamydomonas homolog	34.1226	34.4461	34.2093	34.2296	22.5031	NA	29.6395	30.7784	27.2207	29.7552	32.0441	31.4367
Cre v06	Cre03.g155800	Cre03.g155800		28.388	33.548	29.9158	28.9194	27.9477	28.8279	31.7696	31.4875	32.541	32.2958	32.3399	31.9181
Cre v06	Cre03.g155850	Cre03.g155850		29.6846	28.7229	30.032	30.275	30.8498	30.7607	33.7259	34.4282	34.028	33.4937	33.409	32.9576
Cre v06	Cre03.g155900	Cre03.g155900		NA	NA	NA	NA	NA	NA	30.8806	28.8073	28.7958	27.739	27.7718	29.5467
Cre v06	Cre03.g156050	RRF1	Putatuve chloroplast ribosome recycling factor	34.5624	34.6727	34.5846	34.4708	34.6764	34.687	37.7056	37.6718	37.1686	37.4864	37.6549	37.8321
Cre v06	Cre03.g156100	Cre03.g156100		30.9487	31.7947	30.9278	30.55	31.0169	31.6533	34.8658	35.1127	35.4267	34.8736	35.4702	35.6242
Cre v06	Cre03.g156150	Cre03.g156150	DEAD/DEAH box helicase	31.8324	31.2869	31.541	30.5065	30.9204	30.2905	35.0577	34.6968	34.4644	34.8529	35.1558	34.9566
Cre v06	Cre03.g156250	POC13	Proteome of centriole protein 13	34.4259	35.3669	34.1093	32.9811	32.8413	34.1993	37.4631	37.231	36.8821	37.2308	36.2629	36.6263
Cre v06	Cre03.g156300	FAP405	Flagellar Associated coiled-coil protein 405	27.4244	28.67	28.4718	30.7662	29.4567	25.1901	31.6341	32.2947	32.4955	30.4023	32.7542	31.2196
Cre v06	Cre03.g156350	OPR15	OctotricoPeptide Repeat protein 15	NA	NA	NA	NA	NA	NA	32.0544	31.8208	30.3895	32.3341	31.365	30.9004
Cre v06	Cre03.g156400	Cre03.g156400	S-adenosyl-L-methionine-dependent methyltransferase	NA	NA	NA	NA	NA	NA	33.1781	32.4289	33.06	33.0427	32.7779	32.9188
Cre v06	Cre03.g156500	Cre03.g156500		29.5487	29.2021	29.1951	26.0702	30.3741	29.5404	32.4289	31.8788	31.2276	31.02	31.9058	31.6542
Cre v06	Cre03.g156550	Cre03.g156550		28.3949	22.4221	NA	NA	NA	NA	30.5194	30.8307	30.9055	30.4118	31.1199	30.4849
Cre v06	Cre03.g156600	GTRBP1	Glutamyl-tRNA reductase binding protein 1	30.5562	32.883	32.1898	30.8903	30.7401	31.3502	34.5578	34.2484	34.4062	34.3884	34.6103	34.5162
Cre v06	Cre03.g156700	FAP185	Flagellar Associated Protein 185	NA	NA	NA	NA	NA	NA	33.3749	33.7738	33.446	33.5775	33.7021	33.5392
Cre v06	Cre03.g156750	CCT5	T-complex protein 1, epsilon subunit	35.0367	35.8843	35.3843	34.6217	35.2834	34.9958	38.2041	38.9578	38.6774	38.8475	38.3095	38.7811
Cre v06	Cre03.g156800	Cre03.g156800		NA	NA	NA	NA	NA	NA	29.7995	30.1054	30.0239	30.7061	30.0567	30.6636
Cre v06	Cre03.g156900	LHCBM5	Light-harvesting Chlorophyll a/b binding protein of LHCII	40.325	41.2353	40.3205	39.7512	40.5377	40.038	43.9639	43.8458	42.4215	42.3563	44.1178	43.2721
Cre v06	Cre03.g156950	QCR8	Ubiquinol:cytochrome c oxidoreductase 9 kDa subunit	30.5488	33.3824	32.9939	33.5233	33.1843	33.8259	36.3299	36.7316	36.2314	36.0952	36.5335	36.2312
Cre v06	Cre03.g157000	Cre03.g157000	Exostosin-like glycosyltransferase 1	22.8043	24.4987	NA	NA	NA	NA	31.6173	31.9936	31.7188	30.3481	30.151	32.541
Cre v06	Cre03.g157050	Cre03.g157050		NA	NA	NA	NA	NA	NA	28.4867	28.2016	27.5393	27.4552	29.2846	28.7384
Cre v06	Cre03.g157100	Cre03.g157100		NA	NA	NA	NA	NA	NA	25.8899	NA	25.5166	19.5662	NA	25.2951
Cre v06	Cre03.g157200	Cre03.g157200		NA	NA	NA	NA	NA	NA	30.1627	30.4862	30.7963	33.0593	30.4252	30.003
Cre v06	Cre03.g157250	Cre03.g157250		NA	NA	NA	NA	NA	NA	27.7398	28.2246	28.4357	27.1593	29.2579	27.5458
Cre v06	Cre03.g157300	CAF1	CCR4-associated factor	29.479	31.3935	30.7106	30.8171	30.9607	30.7516	34.5378	34.5945	34.1542	34.0389	34.2133	34.1057
Cre v06	Cre03.g157350	Cre03.g157350		NA	NA	NA	NA	NA	NA	27.1922	25.5015	28.2476	24.6522	27.7862	28.8825
Cre v06	Cre03.g157400	Cre03.g157400		NA	NA	NA	NA	NA	NA	29.9339	28.6034	29.5984	29.0747	28.0915	28.5647
Cre v06	Cre03.g157600	Cre03.g157600		27.0092	25.1594	NA	NA	NA	NA	31.7052	32.017	32.6146	31.665	31.1477	31.3103
Cre v06	Cre03.g157700	COX5C	Mitochondrial cytochrome c oxidase 11 kD subunit	34.8537	35.4193	35.217	35.084	35.2777	35.7842	38.6033	38.897	38.2805	38.4263	38.722	38.7885
Cre v06	Cre03.g157800	Cre03.g157800	Thioredoxin-like protein	28.7165	28.1102	29.5001	29.1557	30.3464	29.1184	30.7376	33.2364	32.3053	31.8874	31.864	32.1534
Cre v06	Cre03.g157850	Cre03.g157850		NA	NA	NA	NA	NA	NA	24.0001	23.5752	NA	26.861	30.2989	30.4797
Cre v06	Cre03.g157900	Cre03.g157900		32.039	32.7497	32.3716	32.0425	29.7379	28.0232	34.2206	34.829	34.614	35.0024	35.6828	35.6253
Cre v06	Cre03.g157950	Cre03.g157950		30.4742	28.9529	30.2778	29.9028	29.2556	29.1204	32.34	33.5381	32.0703	32.0816	32.4099	33.8386
Cre v06	Cre03.g158000	GSA1	Glutamate-1-semialdehyde aminotransferase	38.0172	38.1778	37.3085	37.5924	37.516	37.9923	39.8808	40.2024	39.9028	39.8439	40.7225	39.7545
Cre v06	Cre03.g158050	Cre03.g158050	Phosphoprotein phosphatase 2C-related	30.9661	32.6479	31.1942	31.3932	30.7478	27.9142	34.3058	34.6304	34.6383	34.3085	35.2679	34.9142
Cre v06	Cre03.g158150	Cre03.g158150		31.3289	31.5772	32.4614	32.6421	32.6817	25.6134	35.1431	33.9946	34.5766	35.2043	35.234	34.6086
Cre v06	Cre03.g158200	HDA2	RPD3/HDA1 type histone deacetylase	29.392	27.3609	29.6255	29.0174	28.2856	29.0629	31.4546	31.5142	33.0671	30.1181	31.3081	30.9493
Cre v06	Cre03.g158250	SECY2	Preprotein translocase secY subunit	NA	NA	NA	NA	NA	NA	NA	NA	NA	29.5158	29.9719	28.4613
Cre v06	Cre03.g158400	FAP218	Flagellar Associated Protein 218	NA	NA	NA	NA	NA	NA	31.9019	30.7634	31.1181	30.895	31.0155	31.4399
Cre v06	Cre03.g158500	Cre03.g158500		29.5072	28.4832	29.4477	29.3701	29.2851	29.315	32.8105	33.8851	33.1687	34.8264	33.485	33.2871
Cre v06	Cre03.g158550	Cre03.g158550	SNF2-related DNA/RNA helicase	NA	NA	NA	NA	NA	NA	28.9671	28.3596	32.5439	26.5776	28.9064	28.0905
Cre v06	Cre03.g158600	Cre03.g158600		27.2842	26.1744	NA	NA	NA	NA	31.8641	31.4706	31.9436	33.6074	32.012	30.5364
Cre v06	Cre03.g158650	Cre03.g158650		NA	NA	NA	NA	NA	NA	28.0981	29.3428	28.1382	28.4188	23.5771	27.2313
Cre v06	Cre03.g158700	Cre03.g158700		NA	NA	NA	NA	NA	NA	32.1857	24.0292	30.6213	NA	33.556	25.1949
Cre v06	Cre03.g158750	Cre03.g158750	DEAD/DEAH box helicase	35.4886	35.9989	35.5196	35.8589	35.2639	35.21	38.9655	39.1767	38.1898	39.0346	38.5558	38.3759
Cre v06	Cre03.g158800	Cre03.g158800		33.9884	34.2304	34.2485	33.5917	34.3518	34.1273	36.6272	37.3506	37.1187	36.6165	35.6817	36.3765
Cre v06	Cre03.g158850	Cre03.g158850		NA	NA	NA	NA	NA	NA	28.8056	29.1007	28.3779	29.6577	28.13	28.3954
Cre v06	Cre03.g158900	DLA2	Dihydrolipoamide acetyltransferase	37.5581	38.1621	37.7791	37.9126	37.9764	37.8391	40.7634	41.1468	41.2802	41.1176	41.1133	40.9979
Cre v06	Cre03.g158950	Cre03.g158950		25.7625	29.4524	30.266	30.1483	29.1769	30.0168	31.8323	32.0116	31.7526	31.6218	32.004	33.0869
Cre v06	Cre03.g159000	Cre03.g159000		20.2271	23.2247	NA	NA	NA	NA	27.9988	28.781	29.2488	29.8033	32.2117	28.4845
Cre v06	Cre03.g159016	Cre03.g159016		NA	NA	NA	NA	NA	NA	NA	NA	NA	28.1859	28.6771	27.4906
Cre v06	Cre03.g159100	Cre03.g159100		NA	NA	NA	NA	NA	NA	27.2872	29.5447	NA	25.2197	24.4305	26.3039
Cre v06	Cre03.g159150	Cre03.g159150		NA	NA	NA	NA	NA	NA	30.3319	27.9549	27.4691	30.1711	30.8876	27.6983
Cre v06	Cre03.g159200	Cre03.g159200	Putative ubiquitin-protein ligase	NA	NA	NA	NA	NA	NA	32.881	33.0465	32.1485	32.1521	31.7153	32.433
Cre v06	Cre03.g159350	Cre03.g159350		29.3882	25.6271	25.7643	24.9272	25.8621	31.2385	28.72	32.0555	31.0084	31.473	29.469	30.9293
Cre v06	Cre03.g159400	Cre03.g159400		26.0893	27.6564	28.6151	28.4419	29.5151	29.2843	32.3986	32.67	32.9204	34.287	32.1328	32.5231
Cre v06	Cre03.g159500	ODC1	Ornithine decarboxylase 1	NA	NA	NA	NA	NA	NA	29.9937	29.7963	30.2939	30.0311	29.9618	30.1587
Cre v06	Cre03.g159550	Cre03.g159550		NA	30.3045	30.384	NA	NA	NA	33.1435	33.2348	32.852	32.7781	32.7587	33.2167
Cre v06	Cre03.g159650	EFG6	Putative organellar translation elongation factor EFG/EF2	31.5449	32.0708	30.9214	30.4576	30.6764	29.4304	34.818	34.8377	34.9481	34.3337	37.1305	35.6108
Cre v06	Cre03.g159750	VPS36	Subunit of ESCRT-II complex	NA	24.8616	24.2073	23.7935	NA	26.2595	30.5336	31.2888	30.4029	30.815	30.526	32.9451
Cre v06	Cre03.g159800	Cre03.g159800		NA	NA	NA	NA	NA	NA	NA	NA	NA	31.8925	25.1389	29.3926
Cre v06	Cre03.g159851	Cre03.g159851		NA	NA	NA	NA	NA	NA	NA	NA	NA	22.7305	27.2513	NA
Cre v06	Cre03.g159900	Cre03.g159900		29.9266	NA	28.3435	NA	NA	NA	32.0457	32.8521	30.1483	30.7593	34.2407	30.7444
Cre v06	Cre03.g159950	Cre03.g159950		31.1394	31.9624	31.0418	31.049	30.0711	31.9103	34.3814	34.4201	34.4661	34.8041	34.6426	34.5624
Cre v06	Cre03.g160000	HDA3	RPD3/HDA1 type histone deacetylase	NA	NA	NA	NA	NA	NA	30.939	31.1376	32.2361	31.7176	30.8195	31.4392
Cre v06	Cre03.g160050	FAP184	Flagellar Associated Protein 184	29.7585	31.7577	29.6475	27.9093	27.7457	29.5771	35.4082	34.3499	35.5321	35.7311	34.6699	35.4966
Cre v06	Cre03.g160100	Cre03.g160100		29.2802	30.246	29.731	24.1009	24.2219	24.0508	31.0493	31.9395	31.3217	32.0066	32.1366	32.0226
Cre v06	Cre03.g160150	Cre03.g160150		NA	NA	NA	NA	NA	NA	26.2863	28.955	24.1554	26.899	24.3184	27.9204
Cre v06	Cre03.g160200	PFH12	Prolyl 4-hydroxylase 12	31.2204	33.2918	31.9488	31.0534	32.7279	31.5023	33.8494	35.3085	34.7052	35.2689	35.4717	35.2155
Cre v06	Cre03.g160350	Cre03.g160350	Predicted protein with ankyrin repeats	25.6696	26.5623	25.9415	NA	NA	NA	32.7425	32.2127	32.1512	30.2147	31.5273	31.7743
Cre v06	Cre03.g160400	SAC1	Sulfur acclimation 1 protein	27.4199	27.6682	NA	NA	NA	NA	31.6541	31.7433	31.526	31.2007	31.8672	31.4611
Cre v06	Cre03.g160450	KATNB1	Katanin p80 subunit	28.7453	29.4228	30.9912	28.8051	27.2964	31.4088	33.0874	33.2426	33.0363	33.6693	33.2956	32.7564
[truncated: 13,465 more rows]

## Sheet: S5B_Set2FracQuantileNormalizedM
Genome	GeneID	GeneSymbol	Defline	D_Mix_36_A_01	D_Mix_36_B_02	D_Mix_36_C_03	D_CrMl_36_A_04	D_CrMl_36_B_05	D_CrMl_36_C_06	D_Mix_36_A_01_Combined	D_Mix_36_B_02_Combined	D_Mix_36_C_03_Combined	D_CrMl_36_A_04_Combined	D_CrMl_36_B_05_Combined	D_CrMl_36_C_06_Combined
Cre v06	Cre01.g000050	RWP14	RWP-RK transcription factor	NA	25.1685	32.704	26.8874	26.6578	27.2012	29.9068	30.2944	30.3172	29.4991	29.4849	29.2236
Cre v06	Cre01.g000100	Cre01.g000100		NA	NA	NA	NA	NA	NA	30.3358	29.1577	28.7782	29.3392	27.2587	25.8948
Cre v06	Cre01.g000200	Cre01.g000200	Esterase, SGNH hydrolase-type	NA	NA	NA	NA	NA	NA	28.0377	28.2593	NA	28.6511	29.9047	NA
Cre v06	Cre01.g000250	Cre01.g000250	Predicted SNARE-associated Golgi protein	NA	NA	NA	NA	NA	NA	28.7602	29.6467	28.9136	29.5965	29.3704	29.5386
Cre v06	Cre01.g000300	CGI58	Esterase/lipase/thioesterase	29.1064	30.263	29.3086	29.305	30.5406	27.3234	32.896	32.5221	33.1757	32.5878	33.3483	32.6267
Cre v06	Cre01.g000350	Cre01.g000350	possible oxidoreductase	35.726	35.7374	36.068	35.565	34.8185	34.902	38.7828	39.1427	38.7113	38.9567	38.924	39.0611
Cre v06	Cre01.g000400	Cre01.g000400	Arabinose chain extension enzyme like protein 3	29.3698	29.3393	29.7787	27.011	29.7867	29.8704	30.7507	31.0268	32.3206	31.0873	32.4954	32.8272
Cre v06	Cre01.g000450	Cre01.g000450	Arabinose chain extension enzyme like protein 2	NA	NA	NA	NA	NA	NA	28.7529	30.274	NA	29.3859	29.5233	28.6475
Cre v06	Cre01.g000500	Cre01.g000500	Arabinose chain extension enzyme like protein 5	NA	NA	NA	NA	NA	NA	NA	NA	NA	NA	23.9147	25.338
Cre v06	Cre01.g000600	Cre01.g000600	Predicted WD-4 repeat family protein / notchless protein, putative	25.4536	26.74	26.1255	NA	26.0185	28.5238	32.7904	32.1804	32.0639	31.7686	32.6926	32.4125
Cre v06	Cre01.g000650	AMX2	Copper amine oxidase	31.046	30.3205	29.7284	NA	30.074	30.318	34.0468	34.2437	32.9268	33.6735	33.7582	33.5331
Cre v06	Cre01.g000700	Cre01.g000700	zinc finger protein	NA	NA	NA	NA	NA	NA	28.3178	28.9846	28.4338	28.7739	28.2034	29.3804
Cre v06	Cre01.g000750	Cre01.g000750	zinc finger protein	NA	NA	NA	NA	NA	NA	26.9042	28.2097	NA	NA	NA	NA
Cre v06	Cre01.g000800	CGL136	Conserved in the Green Lineage	27.3622	27.6956	28.3502	NA	NA	NA	31.7997	31.5973	32.2623	31.6126	30.6241	30.0886
Cre v06	Cre01.g000850	CPLD38	cytochrome b6f biogenesis protein	30.9147	31.9735	32.1639	31.2044	31.569	32.0526	34.3498	34.2169	34.2207	34.444	34.5915	34.9158
Cre v06	Cre01.g000900	CPLD20	Conserved in the Plant Lineage and Diatoms	35.6581	36.3129	35.4374	35.4773	34.6442	35.8636	38.8014	39.0388	39.1781	39.1358	39.041	38.4475
Cre v06	Cre01.g001100	Cre01.g001100		36.1631	37.6735	36.3212	35.3004	35.6131	35.2955	38.8261	38.5616	39.0665	38.8279	38.7456	38.6969
Cre v06	Cre01.g001150	Cre01.g001150		NA	NA	NA	NA	NA	NA	NA	29.9295	28.4836	28.4841	28.8563	30.0057
Cre v06	Cre01.g001200	Cre01.g001200	Mitogen-Activated Protein Kinase Kinase Kinase	NA	NA	NA	NA	NA	NA	27.8179	27.7726	25.7806	24.1233	27.3522	26.5101
Cre v06	Cre01.g001350	Cre01.g001350	ABC transporter	NA	NA	NA	NA	NA	NA	26.7109	NA	26.0076	NA	26.8202	27.5737
Cre v06	Cre01.g001400	Cre01.g001400	Zinc-metallopeptidase-like protein	NA	NA	NA	NA	NA	NA	28.1337	26.8107	26.911	29.5794	28.5092	34.0543
Cre v06	Cre01.g001450	Cre01.g001450	Predicted protein	NA	NA	NA	NA	NA	NA	31.4615	31.0388	30.1469	28.8391	29.7188	28.6666
Cre v06	Cre01.g001501	RAA11	psaA mRNA trans-splicing factor of subcomplex I	NA	NA	NA	NA	NA	NA	30.2051	30.5058	29.9606	30.6326	29.9935	30.1469
Cre v06	Cre01.g001550	CIF3	Chloroplast translation initiation factor 3	31.8792	31.4177	32.6103	32.7642	31.9995	32.5353	35.2162	34.9738	35.0194	35.21	35.0548	34.4081
Cre v06	Cre01.g001600	Cre01.g001600	Predicted protein containing BTB/POZ fold domain (involved in protein binding)	29.1703	28.056	28.3611	27.9535	29.4054	28.3982	32.5261	33.031	32.5334	32.2866	32.3136	32.1837
Cre v06	Cre01.g001650	Cre01.g001650	Predicted ankryin-repeat containing protein	29.154	29.007	NA	NA	NA	NA	32.8868	32.5368	32.5468	33.2758	32.6233	32.2032
Cre v06	Cre01.g001657	PF22	Dynein Assembly factor PF22	29.8188	30.1665	30.3628	29.438	28.9774	30.7208	33.2151	32.5234	32.8781	33.0755	32.9337	32.9309
Cre v06	Cre01.g001678	Cre01.g001678		27.518	25.3312	30.0994	NA	NA	NA	32.9726	33.2906	33.4026	33.6297	32.364	33.2235
Cre v06	Cre01.g001750	TIG1	chloroplast trigger factor	34.3953	34.4601	34.6721	35.071	34.9553	35.1729	37.3238	37.1421	37.3816	36.9232	37.6135	37.494
Cre v06	Cre01.g001800	FAP403	Flagellar Associated Protein 403	NA	NA	NA	NA	NA	NA	31.7552	31.7213	31.9133	31.9961	31.9861	32.1708
Cre v06	Cre01.g001950	Cre01.g001950	Predicted protein with 3-phosphoshikimate1-carboxyvinyltransferase core domain	NA	NA	NA	NA	NA	NA	28.9299	28.8454	28.4802	29.0552	28.9264	28.0587
Cre v06	Cre01.g002050	Cre01.g002050	Acid phosphatase	30.1999	30.7071	29.9937	29.6371	31.8065	28.6564	32.7621	33.1884	33.6045	33.4955	33.4335	33.2542
Cre v06	Cre01.g002100	Cre01.g002100		NA	NA	NA	NA	NA	NA	30.2628	31.5664	29.8422	30.2151	31.5331	29.9105
Cre v06	Cre01.g002200	RPB6	Subunit of DNA-directed RNA polymerase	NA	NA	NA	NA	NA	NA	NA	NA	NA	29.9722	29.5166	NA
Cre v06	Cre01.g002201	Cre01.g002201		26.6002	23.2895	27.9531	NA	NA	NA	29.8326	31.1568	30.6487	29.412	29.1192	30.5501
Cre v06	Cre01.g002250	Cre01.g002250	Histone acetyltransferase	30.7013	30.8688	30.753	31.0934	31.3338	28.9912	33.1586	32.9955	32.8188	32.5676	33.2414	32.724
Cre v06	Cre01.g002300	CYN19B	Cyclophilin 19-2	38.5659	38.3988	38.7359	38.8328	38.3713	39.0226	40.7506	40.9564	41.2426	40.9884	41.0416	41.452
Cre v06	Cre01.g002350	NAE1	RUB1/NEDD8 E1 activating enzyme	32.2901	31.947	30.4431	31.5805	30.9853	31.785	34.9031	34.4459	34.5654	34.7071	34.4884	34.6967
Cre v06	Cre01.g002400	Cre01.g002400	Putative triacylglycerol lipase	36.5379	36.5043	36.7295	34.921	33.9464	34.2452	36.2514	36.2273	36.4392	35.9922	35.9595	36.0315
Cre v06	Cre01.g002500	COP21	Chlamyopsin 2/1	37.4235	37.0474	37.2852	36.0958	37.3529	36.0061	40.1239	40.462	40.1249	40.1887	40.4252	40.5521
Cre v06	Cre01.g002550	FAP335	Kinase-like Flagellar Associated Protein 335	27.869	28.3144	27.9135	28.3877	28.0551	NA	32.0506	32.298	31.715	32.1461	32.2588	32.3729
Cre v06	Cre01.g002700	Cre01.g002700		NA	NA	NA	NA	NA	NA	30.0713	29.768	33.4448	29.879	30.5197	28.2695
Cre v06	Cre01.g002787	Cre01.g002787	Scavenger receptor cysteine-rich protein	NA	NA	NA	NA	NA	NA	30.2783	21.4697	28.0097	25.99	30.2489	29.2374
Cre v06	Cre01.g002950	Cre01.g002950		30.9668	30.2302	29.7483	31.7739	30.4565	31.1517	33.8082	33.9548	33.3465	32.8717	33.3358	33.7788
Cre v06	Cre01.g003050	SEC8	Component of the Exocyst Complex	NA	NA	NA	NA	NA	NA	29.284	30.5205	30.6002	34.2164	28.5144	29.4424
Cre v06	Cre01.g003150	Cre01.g003150	protein of unknown function	NA	NA	NA	NA	NA	NA	29.9346	29.7081	29.3611	28.16	29.2235	28.7594
Cre v06	Cre01.g003200	Cre01.g003200		30.3007	NA	30.4448	27.4735	29.4988	NA	30.9439	30.8714	29.2707	31.2369	32.6872	31.4996
Cre v06	Cre01.g003376	Cre01.g003376		31.9279	32.266	32.2796	30.7772	32.177	31.1882	35.6789	35.1696	34.9241	35.8094	35.5825	35.5203
Cre v06	Cre01.g003450	Cre01.g003450		NA	NA	NA	NA	NA	NA	29.5621	29.6401	29.9391	29.2648	26.7615	29.4397
Cre v06	Cre01.g003463	Cre01.g003463		NA	NA	NA	24.2276	26.5307	NA	32.5276	32.6136	33.2421	32.4114	35.2625	32.2262
Cre v06	Cre01.g003487	Cre01.g003487		NA	NA	NA	NA	NA	NA	32.2176	32.693	34.4562	34.8167	34.3436	32.6525
Cre v06	Cre01.g003500	Cre01.g003500		30.0381	28.3908	28.5602	28.0474	26.9145	NA	33.3394	32.1583	31.7083	31.5549	33.4099	33.2685
Cre v06	Cre01.g003516	Cre01.g003516		NA	NA	NA	NA	NA	NA	32.2484	29.6302	28.475	28.5587	27.5932	27.3688
Cre v06	Cre01.g003524	Cre01.g003524		NA	NA	NA	NA	NA	NA	28.7698	28.9618	29.7673	29.9102	28.9458	29.2658
Cre v06	Cre01.g003550	Cre01.g003550		NA	NA	NA	NA	NA	NA	29.4752	29.8386	28.8899	29.3344	31.1898	30.4978
Cre v06	Cre01.g003850	CYP747A1	Cytochrome P450, CYP197 superfamily	NA	NA	NA	NA	NA	NA	29.2519	34.0175	26.1556	NA	34.2987	27.4874
Cre v06	Cre01.g004000	Cre01.g004000		34.0382	34.1482	34.3026	34.0186	34.1542	34.5042	37.3146	37.0744	36.9975	37.296	37.1197	37.1671
Cre v06	Cre01.g004124	Cre01.g004124		NA	NA	NA	NA	NA	NA	NA	NA	NA	28.7312	34.3917	25.1098
Cre v06	Cre01.g004157	Cre01.g004157		NA	25.4229	23.4078	NA	NA	NA	NA	NA	NA	NA	NA	NA
Cre v06	Cre01.g004200	Cre01.g004200		NA	NA	NA	NA	NA	NA	29.589	31.6107	31.6928	32.9717	31.9084	31.0648
Cre v06	Cre01.g004250	TCTEX1	Flagellar inner arm dynein light chain	NA	NA	NA	NA	NA	NA	34.7769	34.8941	34.4962	35.721	35.0018	34.695
Cre v06	Cre01.g004300	ASN1	Asparagine synthase	37.1128	36.7743	36.5767	36.5122	36.6047	36.7082	39.8248	39.9744	39.3912	39.3964	39.8629	39.5647
Cre v06	Cre01.g004350	HLM1	Histone-lysine N-methyltransferase	33.8014	33.6391	34	33.1482	33.0049	33.5157	37.17	36.9976	37.1579	36.8058	36.7955	36.9376
Cre v06	Cre01.g004400	Cre01.g004400	Expressed protein of unknown function	31.0543	31.6008	31.7104	30.946	30.7425	29.6411	34.7617	35.1243	34.1228	34.1167	33.9637	33.9871
Cre v06	Cre01.g004450	CPLD42	conserved expressed membrane protein	33.49	34.3903	33.6092	33.7727	33.0421	33.1827	36.323	37.1049	36.7177	36.369	37.2487	37.075
Cre v06	Cre01.g004500	LEU1L	Isopropylmalate dehydratase, large subunit	36.7219	36.7242	36.4252	36.5924	36.616	36.6328	39.4334	39.8374	39.5411	39.5897	39.5304	39.7364
Cre v06	Cre01.g004550	FAP190	Flagellar Associated Protein 190	25.8745	26.4638	31.0483	29.507	28.1538	29.5678	32.2296	32.4266	33.5454	32.6688	32.9237	32.2446
Cre v06	Cre01.g004600	RWP12	RWP-RK transcription factor	27.7849	25.0827	NA	NA	NA	NA	29.8619	29.3078	30.1248	30.5647	31.1529	29.4072
Cre v06	Cre01.g004651	Cre01.g004651		NA	NA	NA	NA	NA	NA	32.8985	32.7469	33.3553	33.2108	33.557	33.1155
Cre v06	Cre01.g004750	Cre01.g004750		28.1657	28.4649	32.5335	23.7143	28.6577	NA	31.4497	31.8583	31.3016	32.2602	32.7921	30.965
Cre v06	Cre01.g004800	Cre01.g004800		NA	NA	NA	NA	NA	NA	28.1368	24.8788	28.9185	29.8974	27.8076	28.4901
Cre v06	Cre01.g004850	Cre01.g004850	Transcription elongation factor	NA	NA	NA	NA	NA	NA	29.0474	26.7322	NA	26.8495	27.4393	28.2832
Cre v06	Cre01.g004900	Cre01.g004900	Similar to Putatative Protease/Amidase	34.5325	34.6434	35.1151	33.8224	33.4066	34.1497	37.2933	37.2991	37.5927	36.9669	36.6405	36.728
Cre v06	Cre01.g004950	Cre01.g004950	Conserved Protein with Putative intracellular protease/amidase domain	34.8274	35.029	34.95	33.7913	34.5668	33.9721	37.9726	37.6967	38.0413	38.2963	38.0111	37.9116
Cre v06	Cre01.g005001	CPLD9	Conserved in the Plant Lineage and Diatoms	NA	NA	NA	NA	NA	NA	29.0079	30.6443	30.2797	NA	30.1315	29.9524
Cre v06	Cre01.g005050	Cre01.g005050		34.7878	35.0786	35.4398	33.9821	35.5017	34.6051	37.7163	37.8582	37.0965	37.7253	37.2658	37.2278
Cre v06	Cre01.g005100	Cre01.g005100		NA	NA	NA	NA	NA	NA	26.9796	26.4319	NA	NA	NA	NA
Cre v06	Cre01.g005150	SGA1	Serine glyoxylate aminotransferase	35.7465	35.2853	35.4128	35.294	35.5178	35.4066	38.399	38.0557	38.7658	38.3895	38.2176	38.2816
Cre v06	Cre01.g005200	Cre01.g005200	Putative triacylglycerol lipase	28.0621	26.0117	26.1542	32.2799	33.6704	31.6711	33.1697	32.8334	31.9736	35.5838	35.2021	35.0795
Cre v06	Cre01.g005450	RSP10	Radial spoke protein 10	31.2813	31.3227	31.5328	32.0748	31.396	32.3297	34.7754	33.9896	34.2118	32.5855	33.7555	34.5097
Cre v06	Cre01.g005500	Cre01.g005500		29.9371	28.7893	29.2633	29.5534	35.1706	29.266	34.4175	35.4249	36.8551	37.3799	35.1649	36.8168
Cre v06	Cre01.g005550	Cre01.g005550	ARF-like GTPase	NA	NA	NA	NA	NA	NA	29.7822	27.2291	29.0146	NA	28.7337	27.0086
Cre v06	Cre01.g005600	FDX8	Ferredoxin	NA	NA	NA	NA	NA	NA	25.27	NA	30.3381	27.4151	27.8667	26.894
Cre v06	Cre01.g005701	Cre01.g005701		25.9509	23.7502	NA	NA	NA	NA	NA	NA	NA	25.3978	25.1183	24.5623
Cre v06	Cre01.g005813	POB31	Proteome of basal body 31	32.7145	32.9187	33.348	32.0634	32.3384	30.9682	35.1554	35.3914	35.1503	34.8975	35.6017	35.0762
Cre v06	Cre01.g005850	FAP23	Cobalamin adenosyltransferase	34.4791	34.1119	34.6675	33.9279	33.9602	33.8225	37.4149	37.2916	37.281	36.7792	36.3594	36.0749
Cre v06	Cre01.g005900	Cre01.g005900		NA	NA	NA	NA	NA	NA	31.3099	32.309	30.9806	33.9146	31.6223	31.5597
Cre v06	Cre01.g005950	Cre01.g005950		32.1132	32.4905	32.1526	32.166	32.3193	32.441	36.197	35.5204	36.2198	35.8545	35.8858	35.3535
Cre v06	Cre01.g006050	LF3	Long Flagella protein 3	NA	NA	NA	NA	NA	NA	31.529	32.0892	30.6811	30.0357	31.2692	30.1718
Cre v06	Cre01.g006100	FDX7	Ferredoxin	29.0038	29.9906	29.1912	NA	NA	NA	NA	NA	NA	30.0025	30.4308	28.6805
Cre v06	Cre01.g006150	Cre01.g006150	Putative chloroplast translation peptide-chain release factor 3	24.6722	NA	24.861	NA	24.069	24.6655	31.7292	32.1775	31.5693	31.7837	32.1612	31.7622
Cre v06	Cre01.g006950	FBA1	Fructose-1,6-bisphosphate aldolase	34.6111	34.3076	34.0652	33.5696	33.9315	33.9689	37.0038	36.9601	36.8855	36.8027	36.951	36.7175
Cre v06	Cre01.g007000	Cre01.g007000	ABC transporter, half	NA	NA	NA	NA	NA	NA	28.7036	27.9534	26.3003	28.7271	28.7721	26.4672
Cre v06	Cre01.g007051	RPL40	Cytosolic 80S ribosomal protein L40, ubiquitin fusion	NA	35.5076	35.6451	35.8061	NA	35.8255	39.7089	39.6201	38.312	39.2653	37.9866	39.4992
Cre v06	Cre01.g007150	Cre01.g007150		NA	NA	NA	NA	NA	NA	32.2932	32.0304	30.7289	30.9632	30.5889	33.523
Cre v06	Cre01.g007200	Cre01.g007200		NA	NA	NA	NA	NA	NA	31.8099	32.0028	32.1774	31.0359	32.2375	32.6737
Cre v06	Cre01.g007300	Cre01.g007300		NA	24.8127	27.3225	NA	NA	NA	29.9918	30.7505	31.2543	28.6049	29.0364	27.6373
Cre v06	Cre01.g007500	Cre01.g007500	Sodium:solute symporter	NA	NA	NA	NA	NA	NA	NA	NA	NA	26.1043	NA	24.8826
Cre v06	Cre01.g007550	Cre01.g007550	GT90 family protein 1	NA	NA	NA	25.3573	27.3059	NA	29.2784	28.8553	NA	29.1405	28.4371	22.3098
Cre v06	Cre01.g007600	Cre01.g007600		34.0172	32.4621	34.1268	32.4983	33.4147	33.5654	37.0268	37.015	36.6202	36.3617	36.8149	36.312
Cre v06	Cre01.g007651	Cre01.g007651	RNA pseudouridine synthase	31.8607	31.416	30.3387	32.9938	27.8788	30.0706	35.5116	34.9746	35.036	34.9224	34.6389	35.023
Cre v06	Cre01.g007700	Cre01.g007700		35.8079	34.9574	35.5422	35.9015	35.3616	35.7581	37.5049	37.6874	37.7269	37.4517	37.526	37.5555
Cre v06	Cre01.g007737	FBT1	Folate/pteridine transporter 1	NA	NA	NA	NA	NA	NA	NA	28.2659	25.6274	25.8069	26.2872	27.3652
Cre v06	Cre01.g007774	Cre01.g007774		33.464	32.641	32.9624	31.4657	31.3284	31.2883	36.0612	35.8113	35.9517	35.8974	36.2584	35.744
Cre v06	Cre01.g007811	Cre01.g007811		25.7369	24.3647	26.0059	23.453	25.1507	26.9934	31.9711	32.6497	32.3115	31.8333	33.0216	32.8712
Cre v06	Cre01.g007850	NUO18	NADH:ubiquinone oxidoreductase subunit	33.1418	33.7039	33.1631	32.5939	32.174	32.5842	35.3282	36.0138	34.9393	35.0122	34.6593	34.8592
Cre v06	Cre01.g007901	Cre01.g007901		NA	NA	NA	NA	NA	NA	29.9382	29.0222	28.5214	NA	31.8306	28.1943
Cre v06	Cre01.g007950	CYP55B1	Cytochrome P450, CYP55 superfamily, CYP55A family	NA	NA	NA	NA	NA	NA	29.9414	29.0968	27.2202	29.5788	31.7182	32.2691
Cre v06	Cre01.g008000	Cre01.g008000		30.0807	30.344	28.5172	27.1652	30.2278	29.8119	34.4412	35.3627	34.0993	32.8808	32.1771	34.082
Cre v06	Cre01.g008051	Cre01.g008051		23.7311	27.7767	27.3611	28.3151	NA	29.184	31.726	32.89	32.304	32.5415	32.4695	31.5479
Cre v06	Cre01.g008100	Cre01.g008100		NA	NA	NA	NA	NA	NA	29.4822	NA	24.979	NA	26.9481	27.1301
Cre v06	Cre01.g008150	RPK1	RNA-polymerase-subunit kinase	NA	NA	NA	NA	NA	NA	29.6146	29.5874	29.8116	30.1837	29.8648	29.181
Cre v06	Cre01.g008450	Cre01.g008450		NA	NA	NA	NA	NA	NA	29.8235	28.9785	29.6568	30.5012	30.0318	29.6552
Cre v06	Cre01.g008500	Cre01.g008500		27.7378	28.2172	32.2644	NA	NA	NA	33.424	33.1624	33.3838	33.0596	33.6629	32.9437
Cre v06	Cre01.g008550	Cre01.g008550		28.5918	28.2588	28.0346	25.3177	28.6619	30.2365	32.9057	33.3213	34.1051	34.1884	34.5925	34.2056
Cre v06	Cre01.g008600	Cre01.g008600		NA	NA	NA	NA	NA	NA	29.4238	28.828	28.4994	28.3391	28.1878	28.1708
Cre v06	Cre01.g008850	Cre01.g008850	Histone-lysine N-methyltransferase	30.6337	29.5293	29.0604	NA	22.5665	27.6845	33.968	34.01	33.7939	34.1955	33.6111	33.9265
Cre v06	Cre01.g008891	Cre01.g008891		NA	NA	NA	NA	NA	NA	29.6694	30.7177	31.0682	30.8956	30.7808	31.068
Cre v06	Cre01.g009200	POB29	Proteome of basal body 29	NA	NA	NA	NA	NA	NA	29.1348	28.9736	28.6628	28.8087	29.8487	28.9104
Cre v06	Cre01.g009250	TOP2	DNA topoisomerase II	NA	NA	NA	NA	NA	NA	30.0331	31.0558	28.6783	30.302	32.2697	30.7849
Cre v06	Cre01.g009300	Cre01.g009300		31.646	31.6151	31.6777	31.3684	31.331	30.779	34.7999	34.5985	34.8971	34.9614	35.6231	35.4529
Cre v06	Cre01.g009350	AIH2	Agmatine iminohydrolase	25.1208	24.4026	22.0539	NA	NA	NA	28.1168	29.798	27.736	29.6101	28.3663	27.2948
Cre v06	Cre01.g009450	Cre01.g009450	DnaJ-like protein	NA	NA	NA	NA	NA	NA	29.2092	25.801	NA	NA	NA	NA
Cre v06	Cre01.g009550	Cre01.g009550	N-acetyltransferase	NA	NA	NA	NA	NA	NA	30.34	33.25	31.6192	31.272	32.1084	34.1107
Cre v06	Cre01.g009575	Cre01.g009575		NA	NA	NA	NA	NA	NA	24.9076	26.7289	NA	NA	NA	NA
Cre v06	Cre01.g009700	Cre01.g009700	Phosphoprotein phosphatase 2C-related	NA	NA	NA	NA	NA	NA	34.1407	33.9386	33.2664	33.4313	33.0416	33.1283
Cre v06	Cre01.g009731	Cre01.g009731		NA	NA	NA	NA	NA	NA	NA	NA	NA	22.5802	27.8954	NA
Cre v06	Cre01.g009850	Cre01.g009850		NA	NA	NA	NA	NA	NA	31.8136	31.2887	32.2465	32.2192	31.3393	31.2644
Cre v06	Cre01.g009900	Cre01.g009900	Chloroplast DnaJ-like protein 3	31.2215	31.1361	30.1057	27.856	30.741	29.7908	30.8721	30.6542	30.804	30.7497	32.6287	30.0713
Cre v06	Cre01.g009950	NEP1	NEP1-like protein	31.1065	31.0385	31.6629	31.5333	31.7453	31.0536	33.6918	34.4021	34.4211	34.0627	34.2645	34.7
Cre v06	Cre01.g010000	Cre01.g010000	Mitogen-Activated Protein Kinase	31.2314	31.0016	31.7926	33.385	32.5638	33.6273	34.9132	34.7362	34.8308	34.5444	34.5617	34.7847
Cre v06	Cre01.g010050	Cre01.g010050		NA	NA	NA	NA	NA	NA	28.9824	29.3948	28.5593	28.7416	29.9699	29.0306
Cre v06	Cre01.g010100	Cre01.g010100	N-acetyltransferase	29.2673	30.424	30.9278	NA	NA	NA	32.3474	32.2614	32.1259	31.8655	32.931	30.9565
Cre v06	Cre01.g010150	Cre01.g010150		NA	NA	NA	NA	NA	NA	29.5657	30.8916	28.1588	30.9303	29.2573	27.248
Cre v06	Cre01.g010250	Cre01.g010250	Phosphoprotein phosphatase 2C-related	28.2412	31.8521	30.5484	27.5361	NA	27.7423	35.2775	34.993	37.0864	35.2609	34.3013	35.4766
Cre v06	Cre01.g010350	LIPB1	Lipoate protein ligase B	NA	NA	NA	NA	NA	NA	28.8921	30.873	30.916	30.9546	29.639	29.0896
Cre v06	Cre01.g010400	FAP380	Flagellar Associated Membrane Protein 380	32.2596	33.8022	32.2728	32.9672	32.5579	33.1343	36.1272	36.1242	36.0976	35.0558	35.7281	36.0985
Cre v06	Cre01.g010450	Cre01.g010450		29.6376	30.1311	29.8792	29.2383	30.0342	28.8768	31.2215	31.0635	32.7886	33.0504	30.9084	33.2826
Cre v06	Cre01.g010550	Cre01.g010550	Haloalkane dehalogenase-like hydrolase	NA	NA	NA	NA	NA	NA	33.2458	32.6162	33.1793	33.4244	32.91	33.0653
Cre v06	Cre01.g010650	Cre01.g010650		NA	NA	NA	29.6696	29.9181	29.5637	32.836	32.825	32.5356	32.8126	32.9597	32.7957
Cre v06	Cre01.g010700	SYP2	Endosomal Qa-SNARE protein, Syntaxin7/Syx7/Pep12/Syp2-family (Qa.III.b)	32.1256	32.9483	32.2375	31.3394	34.0019	31.3204	35.0834	36.6159	34.9615	34.78	35.0715	34.6037
Cre v06	Cre01.g010750	Cre01.g010750	RegA/Rls-like protein	30.206	30.4212	30.7178	30.2201	31.7883	NA	32.2472	32.3267	32.5876	32.2466	32.3743	32.0706
Cre v06	Cre01.g010800	Cre01.g010800		NA	NA	NA	NA	NA	NA	28.0056	24.9454	27.9527	28.0829	27.6466	27.4102
Cre v06	Cre01.g010848	Cre01.g010848		32.6355	31.5739	32.6919	31.6191	33.3125	31.7782	35.21	35.7159	35.3201	34.0743	34.8347	35.014
Cre v06	Cre01.g010864	Cre01.g010864	Homolog to bacterial PrfB peptide chain release factor	NA	NA	NA	NA	NA	NA	NA	26.2877	25.7653	26.6367	25.7283	NA
Cre v06	Cre01.g010880	Cre01.g010880		NA	NA	NA	NA	NA	NA	33.0655	31.28	30.8888	30.2658	30.5432	30.0939
Cre v06	Cre01.g010900	GAPA1	Glyceraldehyde-3-Phosphate Dehydrogenase A	41.9787	41.845	41.9717	42.0555	42.3022	42.0517	44.5529	44.8024	44.947	45.0914	44.6571	44.7961
Cre v06	Cre01.g011000	RPL6	Cytosolic 80S ribosomal protein L6	39.1216	39.2689	38.7073	36.9977	38.3537	37.0451	42.0265	41.8459	41.8674	41.9329	41.7367	41.2842
Cre v06	Cre01.g011100	Cre01.g011100	Terpenoid cylase	31.455	30.9725	31.5977	30.8634	28.7818	31.6523	34.4614	35.4534	34.2813	34.3255	34.5329	34.7876
Cre v06	Cre01.g011200	Cre01.g011200		NA	NA	NA	NA	NA	NA	30.6832	32.4159	30.8874	30.4468	30.2596	30.3668
Cre v06	Cre01.g011250	Cre01.g011250		NA	NA	NA	NA	NA	NA	30.8643	30.8871	30.8453	30.8585	31.5715	31.9632
Cre v06	Cre01.g011300	SCLP50	Serine carboxypeptidase	32.9154	33.3371	33.7464	33.3414	33.7282	32.8472	35.3446	34.8598	36.0852	35.661	35.1693	34.8845
Cre v06	Cre01.g011350	Cre01.g011350		NA	NA	NA	NA	NA	NA	31.1746	29.5611	27.5314	30.2863	30.2161	NA
Cre v06	Cre01.g011400	Cre01.g011400		30.4693	32.0513	32.1806	30.4443	30.4352	30.6295	34.4797	35.271	33.6727	34.7332	33.9687	33.4656
Cre v06	Cre01.g011450	Cre01.g011450		NA	NA	NA	NA	NA	NA	32.0412	32.5139	32.6588	32.8101	32.7523	32.2958
Cre v06	Cre01.g011500	RPN11	26S proteasome regulatory subunit	33.9763	33.7772	33.9059	33.662	33.3538	33.6834	36.0809	35.8395	36.0755	35.7833	35.4184	36.1189
Cre v06	Cre01.g011550	Cre01.g011550		NA	NA	NA	NA	NA	NA	NA	NA	NA	NA	27.4294	23.7987
Cre v06	Cre01.g011600	Cre01.g011600		NA	NA	NA	NA	NA	NA	NA	NA	NA	NA	26.7285	28.9325
Cre v06	Cre01.g011750	Cre01.g011750		NA	NA	NA	NA	NA	NA	30.9465	31.1489	31.9207	34.717	31.5926	32.5188
Cre v06	Cre01.g012150	MSRA4	Peptide methionine-S-sulfoxide reductase, msrA-type	35.5123	35.8049	35.9685	36.3592	36.1749	36.246	38.4061	38.6679	39.9993	38.1454	38.7663	39.6459
Cre v06	Cre01.g012200	Cre01.g012200		NA	NA	NA	NA	NA	NA	27.3222	28.6796	29.3043	28.0595	27.5192	29.0317
Cre v06	Cre01.g012300	Cre01.g012300		32.2286	31.512	31.9517	31.5996	30.6032	31.2046	34.2945	32.9468	33.6493	35.2572	33.4345	34.3026
Cre v06	Cre01.g012350	Cre01.g012350		33.517	33.6252	33.5761	33.5234	33.4552	33.8904	36.8889	37.2234	37.1846	36.9712	37.2422	36.6992
Cre v06	Cre01.g012400	Cre01.g012400		NA	NA	NA	NA	NA	NA	NA	28.4104	27.3048	28.5345	28.3142	NA
Cre v06	Cre01.g012450	Cre01.g012450		33.8851	34.1022	33.7242	33.4702	33.8186	33.5114	36.8801	36.8416	36.6838	37.0931	36.8029	36.8074
Cre v06	Cre01.g012500	Cre01.g012500	Similar to Prenylated Rab Acceptor Protein	31.7137	32.0452	31.7517	29.6357	29.3603	29.397	34.5469	35.1725	34.7015	34.9631	34.3297	34.9639
Cre v06	Cre01.g012600	PGM2	Phosphoglucomutase 2	31.2069	31.5018	31.7558	32.1596	31.7985	32.3238	34.9638	35.1783	34.7981	34.6316	34.6078	35.8753
Cre v06	Cre01.g012650	Cre01.g012650	Voltage-gated potassium channel	NA	NA	NA	NA	NA	NA	NA	NA	NA	29.8695	25.6594	24.9481
Cre v06	Cre01.g012700	Cre01.g012700	Voltage-gated potassium channel	NA	NA	NA	NA	NA	NA	NA	NA	NA	27.2489	25.2538	27.1795
Cre v06	Cre01.g012800	FAP230	Flagellar Associated Protein 230	29.8155	29.3442	30.0923	30.6493	25.84	28.5219	32.9869	33.0741	33.2456	33.0888	32.9057	33.3204
Cre v06	Cre01.g012900	Cre01.g012900		NA	30.799	24.7691	NA	NA	NA	31.4565	31.2924	31.6747	31.5451	32.1274	31.6148
Cre v06	Cre01.g013050	Cre01.g013050		27.44	NA	27.7913	26.9961	29.4183	29.842	32.8203	33.2148	32.877	32.7822	32.5839	32.7903
Cre v06	Cre01.g013250	Cre01.g013250		25.635	29.3961	28.3444	27.8133	28.6479	29.0021	30.7216	34.3891	30.7248	30.2215	30.2889	33.5241
Cre v06	Cre01.g013300	DEG10	Deg protease	32.0519	32.411	32.1051	31.9449	32.0674	32.1081	34.9319	36.2551	35.6313	35.2764	34.9003	35.9946
Cre v06	Cre01.g013350	Cre01.g013350		32.783	33.1803	33.6208	34.0046	32.7974	33.9677	35.4645	35.3422	35.3022	34.6075	35.0492	34.3116
Cre v06	Cre01.g013400	PIGS1	GPI transamidase component PIG-S	NA	NA	NA	NA	NA	NA	32.6117	32.9514	32.6194	33.2041	33.0137	32.3028
Cre v06	Cre01.g013450	Cre01.g013450		28.3352	NA	29.5208	31.5052	NA	30.9401	32.6991	33.4082	31.7312	35.8026	33.547	32.4676
Cre v06	Cre01.g013500	Cre01.g013500		31.3611	31.1815	31.5989	29.7806	31.5767	31.9583	35.036	34.9031	34.0475	35.0747	34.7611	34.3918
Cre v06	Cre01.g013550	Cre01.g013550		28.0908	29.3586	28.7373	NA	30.3725	29.5508	32.6709	32.4667	32.9122	32.9454	33.8706	32.5545
Cre v06	Cre01.g013600	Cre01.g013600		32.9046	34.618	33.964	32.8202	33.642	32.6904	36.3355	36.0184	36.3378	35.9899	36.4181	36.4351
Cre v06	Cre01.g013650	Cre01.g013650		NA	NA	NA	NA	NA	NA	31.7985	31.8528	31.7491	31.5024	30.8492	30.8117
Cre v06	Cre01.g013700	VDAC1	Voltage-dependent anion-selective channel protein	37.5875	38.2165	38.0727	38.0541	37.9344	37.7843	40.7875	40.6512	40.365	40.6516	40.3776	40.5131
Cre v06	Cre01.g013750	Cre01.g013750		NA	NA	NA	NA	NA	NA	29.0015	29.9533	29.0085	29.6343	28.1737	29.6852
Cre v06	Cre01.g013769	Cre01.g013769		NA	NA	NA	NA	NA	NA	30.1747	29.9033	27.2482	NA	NA	NA
Cre v06	Cre01.g013800	Cre01.g013800	Zinc finger containing protein	26.4791	28.3421	27.3297	28.16	27.1041	27.7178	31.8656	32.1086	31.5549	31.8127	31.9492	31.9846
Cre v06	Cre01.g013801	TCY1	Tocopherol cyclase 1	28.2556	29.1277	29.0008	26.7865	28.8536	26.6523	33.0942	31.7694	32.1479	32.0689	32.9933	32.1955
Cre v06	Cre01.g013850	Cre01.g013850		NA	NA	NA	NA	NA	NA	27.2234	23.6528	27.2115	27.1221	NA	26.118
Cre v06	Cre01.g014000	Cre01.g014000		32.0639	32.3008	33.2215	32.0159	31.9514	32.0566	34.5958	36.0681	34.9047	33.7144	34.7981	34.9266
Cre v06	Cre01.g014050	Cre01.g014050		32.8235	33.2077	32.7785	32.8514	32.7396	33.1324	35.5481	35.3808	36.0435	35.6527	35.9226	35.4682
Cre v06	Cre01.g014150	Cre01.g014150	MATE efflux family protein	NA	NA	NA	NA	NA	NA	27.6303	27.6121	NA	NA	NA	NA
Cre v06	Cre01.g014300	Cre01.g014300		22.3362	28.7052	28.0453	26.562	25.2838	27.0076	31.9243	33.2255	32.5136	32.5748	33.7926	34.201
Cre v06	Cre01.g014350	PRX5	Peroxiredoxin, type II	35.1003	35.1685	35.3718	35.4596	35.8929	34.8679	38.3952	38.7526	38.0587	38.7337	38.2657	37.7985
Cre v06	Cre01.g014450	Cre01.g014450		NA	NA	NA	NA	NA	NA	30.7227	30.665	NA	29.5656	33.9831	34.2397
Cre v06	Cre01.g014500	Cre01.g014500	Protein tyrosine kinase	NA	NA	NA	35.9748	NA	24.1046	27.573	28.2445	29.9891	NA	NA	NA
Cre v06	Cre01.g014650	PFH5	Prolyl 4-hydroxylase 5	30.4142	31.5228	30.5077	31.4419	31.0712	30.669	34.1541	34.3581	34.5174	34.4973	36.995	34.4339
Cre v06	Cre01.g014700	Cre01.g014700		NA	NA	NA	NA	NA	NA	31.4353	31.9381	31.2278	31.31	31.5387	29.6695
Cre v06	Cre01.g014800	CPL21	putative MutS type 2 DNA repair protein	25.3358	26.1844	NA	NA	NA	NA	30.9153	31.3236	31.2645	31.2646	31.6066	31.7961
Cre v06	Cre01.g014850	Cre01.g014850		NA	NA	NA	NA	NA	NA	NA	NA	NA	26.4658	28.7024	29.3997
Cre v06	Cre01.g014900	Cre01.g014900		NA	NA	NA	NA	NA	NA	31.1967	31.1251	31.1935	30.5713	32.1832	30.5319
Cre v06	Cre01.g014950	Cre01.g014950		31.665	24.9352	30.4994	NA	NA	NA	34.6339	35.0638	35.0459	34.959	33.8934	34.1221
Cre v06	Cre01.g015000	NAGK1	N-acetyl-l-glutamate kinase	34.9199	34.4859	34.4825	35.0745	35.1902	35.4415	37.2819	37.1971	37.1314	37.0038	36.9293	36.9539
Cre v06	Cre01.g015050	Cre01.g015050		27.6863	26.2181	NA	27.0349	28.5415	NA	32.5874	32.105	32.1401	32.8522	32.0408	32.9515
Cre v06	Cre01.g015103	Cre01.g015103	Solute-binding protein-like adenylate cyclase	NA	NA	NA	NA	NA	NA	29.4498	29.7582	29.8959	29.9854	31.6834	29.8237
Cre v06	Cre01.g015150	Cre01.g015150		NA	NA	NA	NA	NA	NA	29.8398	28.0272	NA	NA	27.943	27.838
Cre v06	Cre01.g015250	POLD1	DNA polymerase delta, catalytic subunit	NA	NA	NA	NA	NA	NA	27.442	32.6065	27.3884	29.5272	29.765	28.3784
Cre v06	Cre01.g015350	POR1	Light-dependent protochlorophyllide reductase	37.596	37.2278	37.3703	37.8898	37.4047	37.5757	40.3765	40.4494	40.422	40.2968	40.3633	40.3059
Cre v06	Cre01.g015400	Cre01.g015400		NA	NA	NA	NA	NA	NA	27.4937	NA	24.1032	25.8909	21.1455	NA
Cre v06	Cre01.g015500	CGL91	Conserved in the Green Lineage	NA	NA	NA	NA	NA	NA	28.3138	27.2152	28.6893	28.0706	29.7422	29.1144
Cre v06	Cre01.g015550	Cre01.g015550	2-dehydro-3-deoxyglucarate aldolase	NA	NA	NA	NA	NA	NA	32.0397	31.5724	31.7503	30.4017	30.6174	30.4098
Cre v06	Cre01.g015600	Cre01.g015600		35.8718	35.8433	35.765	35.0621	35.0243	35.2589	38.3013	38.3775	38.5002	38.5514	38.4304	38.6606
Cre v06	Cre01.g015650	Cre01.g015650		NA	NA	NA	NA	NA	NA	30.4804	31.1836	30.9263	31.0331	30.565	30.697
Cre v06	Cre01.g015700	Cre01.g015700	S-adenosyl-L-methionine-dependent methyltransferase	NA	27.5026	29.1061	NA	26.4831	27.2321	32.4309	32.233	31.4429	32.0778	31.472	31.4951
Cre v06	Cre01.g015750	Cre01.g015750		32.3773	31.7389	31.1784	32.4258	31.1112	31.6876	34.1199	34.1114	33.9202	33.2294	34.7429	33.8257
Cre v06	Cre01.g015850	FAP68	Flagellar Associated Protein 68	NA	NA	NA	NA	NA	NA	29.8519	30.5142	29.6103	29.46	29.6616	28.2465
Cre v06	Cre01.g015950	CPL11	translation factor	30.7997	32.8418	31.1836	31.6833	31.5516	32.26	33.8354	33.7729	34.1631	34.0019	34.4114	33.9401
Cre v06	Cre01.g016001	Cre01.g016001		NA	NA	NA	NA	NA	NA	28.4162	24.9905	NA	30.118	27.2282	26.0338
Cre v06	Cre01.g016050	PRP8	Splicing factor, component of the U5 snRNP and of the spliceosome	35.4882	35.8285	35.8418	35.6198	36.1693	35.6016	38.6484	38.6201	38.513	38.5947	38.8384	38.6296
Cre v06	Cre01.g016150	Cre01.g016150		31.4647	31.1776	27.7607	29.4265	30.2231	28.7403	35.1761	33.5951	34.8617	33.3336	34.6171	34.2742
Cre v06	Cre01.g016300	Cre01.g016300	Calmodulin-like protein	34.355	35.0206	34.67	33.9135	34.8801	34.2941	37.2119	37.8616	37.5153	37.8817	37.7109	38.3271
Cre v06	Cre01.g016450	Cre01.g016450	SET domain protein	NA	NA	NA	NA	NA	NA	27.8671	28.3136	28.8974	NA	NA	NA
Cre v06	Cre01.g016500	Cre01.g016500		NA	NA	NA	NA	NA	NA	30.5827	30.7739	29.8274	30.8017	31.4407	30.222
Cre v06	Cre01.g016514	DLD2	Dihydrolipoamide dehydrogenase 2	37.3068	37.9585	37.4511	37.8359	36.5613	36.1281	39.8549	39.7536	39.9886	39.6764	39.9322	40.0694
Cre v06	Cre01.g016528	Cre01.g016528		32.78	33.58	33.6055	33.3248	33.6105	33.3262	36.0296	35.9728	36.4584	36.7395	36.3541	36.5348
Cre v06	Cre01.g016556	Cre01.g016556		NA	29.7632	34.7828	NA	29.2419	31.1348	33.2823	33.2047	33.831	33.5067	33.8797	33.3521
Cre v06	Cre01.g016570	Cre01.g016570		31.6095	30.3806	27.9324	25.4719	31.3706	29.6074	32.832	33.6116	33.5336	34.3105	33.3659	32.9197
Cre v06	Cre01.g016800	Cre01.g016800		NA	NA	NA	NA	NA	NA	NA	NA	NA	26.7026	28.3911	29.2938
Cre v06	Cre01.g016850	Cre01.g016850		31.7804	28.373	26.4407	27.5719	27.3137	25.8324	31.5328	33.0214	31.7169	31.0091	30.6208	33.4873
Cre v06	Cre01.g016900	Cre01.g016900		33.0485	33.4672	33.1357	33.7282	33.5711	33.0524	34.7279	35.3335	35.3584	35.5511	35.4478	35.4558
Cre v06	Cre01.g016950	Cre01.g016950		29.2531	30.3779	30.2395	31.1295	31.6927	29.8508	34.544	33.0414	34.8171	32.6923	33.5961	33.4916
Cre v06	Cre01.g017050	Cre01.g017050	Mitochondrial substrate carrier protein	32.7615	32.8053	32.8014	31.9636	33.0068	32.1272	35.5947	37.0019	35.7211	35.9558	35.5131	35.2242
Cre v06	Cre01.g017100	Cre01.g017100		30.7581	30.0627	32.1996	31.9295	31.623	29.6677	34.1314	33.8558	33.7022	33.4938	34.0696	32.9395
Cre v06	Cre01.g017150	Cre01.g017150		NA	NA	NA	NA	NA	NA	31.6787	28.0358	25.4387	NA	31.6544	29.6302
Cre v06	Cre01.g017200	FKB99	Peptidyl-prolyl cis-trans isomerase, FKBP-type	31.4738	31.6438	30.3314	29.3498	29.8916	30.0119	34.2174	34.1443	34.3145	34.5361	34.3304	34.4804
Cre v06	Cre01.g017300	PRPS21	Chloroplast ribosomal protein S21	32.4116	31.2965	30.3497	31.4858	31.6647	32.5572	33.2722	34.3145	33.2613	33.4715	34.214	32.8759
Cre v06	Cre01.g017350	Cre01.g017350	Putative protein N-methyltransferase	31.8403	25.4987	NA	NA	NA	NA	32.5741	32.9506	32.6532	32.2572	31.6533	33.0328
Cre v06	Cre01.g017400	Cre01.g017400		NA	NA	NA	NA	NA	NA	30.9626	30.5338	31.9719	31.7998	31.9228	31.0702
Cre v06	Cre01.g017450	POLA2	DNA polymerase alpha, catalytic subunit	NA	NA	NA	NA	NA	NA	27.0586	27.7265	26.1336	28.293	28.3185	27.3543
Cre v06	Cre01.g017500	Cre01.g017500		31.8897	30.8025	31.984	36.5265	31.3367	32.3129	35.6183	35.8982	37.0105	34.6037	36.0728	37.446
Cre v06	Cre01.g017600	Cre01.g017600	Putative quinoprotein	NA	NA	NA	NA	NA	NA	28.8956	NA	28.9335	29.741	31.9581	29.7513
Cre v06	Cre01.g017650	RIB30	Ribbon binding 30 kDa microtuble inner protein	24.1075	27.6437	NA	26.2101	NA	26.4732	32.3018	32.1911	33.2294	32.0411	32.5143	32.6136
Cre v06	Cre01.g018000	RPA12	DNA-directed RNA polymerase I subunit A12.2	29.7204	28.5671	28.6934	NA	NA	NA	31.7756	33.2264	30.9039	28.4507	32.0563	32.2829
Cre v06	Cre01.g018050	Cre01.g018050	NEF1-like protein	27.6815	NA	26.958	NA	NA	NA	31.7953	32.4447	31.5557	31.0347	31.7353	31.0188
Cre v06	Cre01.g018150	Cre01.g018150		NA	NA	NA	NA	NA	NA	26.1321	NA	27.7816	24.5351	NA	27.5169
Cre v06	Cre01.g018200	Cre01.g018200	Putative Acyl-CoA N-acyltransferase	30.1334	30.7639	30.7375	28.5397	26.5259	25.7698	35.0582	34.6154	34.1865	34.198	34.5464	34.1915
Cre v06	Cre01.g018350	Cre01.g018350		28.9653	28.2263	28.2279	28.9922	29.0833	29.1277	32.9628	32.716	32.5182	32.5539	32.7185	32.7941
Cre v06	Cre01.g018400	ITPK2	Inositol 1,3,4-trisphosphate 5/6-kinase	NA	NA	NA	NA	NA	NA	28.5334	32.095	29.6075	30.5975	30.9876	29.4463
Cre v06	Cre01.g018450	Cre01.g018450		NA	NA	NA	NA	NA	NA	27.3279	29.5411	29.622	29.1988	NA	29.9534
Cre v06	Cre01.g018550	Cre01.g018550	Adenylate/guanylate cyclase	NA	NA	NA	NA	NA	NA	30.3408	30.596	30.0861	30.5089	30.5574	30.2979
Cre v06	Cre01.g018600	Cre01.g018600		31.8486	32.3094	32.1165	32.3342	32.4402	29.6734	35.3013	35.3058	35.3222	35.4488	35.3851	35.2745
Cre v06	Cre01.g018650	Cre01.g018650		30.9121	31.2782	30.7918	31.4804	32.0859	30.6384	35.2622	34.8423	35.1064	35.7499	35.2682	35.612
Cre v06	Cre01.g018750	Cre01.g018750		26.124	25.0251	25.5456	24.4686	25.3991	26.4985	30.6271	34.1557	30.953	30.4205	31.1814	33.3253
Cre v06	Cre01.g018800	ATP6	Mitochondrial F1F0 ATP synthase subunit 6	31.9545	31.409	31.2046	31.3641	32.0484	30.9173	34.6654	36.5869	36.0078	35.6332	35.7822	36.0881
Cre v06	Cre01.g018850	Cre01.g018850	Exonuclease-Endonuclease-Phosphatase superfamily protein	28.761	28.8614	27.418	28.6378	27.8905	28.7211	32.9084	32.0968	33.0858	33.7384	32.9068	32.3617
Cre v06	Cre01.g018900	Cre01.g018900		27.5569	26.5535	27.0515	27.9695	26.6852	28.0737	31.651	29.6799	30.6703	31.2207	30.4361	30.7869
Cre v06	Cre01.g018950	DHS1	Deoxyhypusine synthase	34.1217	30.579	30.7226	31.3656	31.0819	NA	32.94	33.0634	33.1495	32.9042	33.3811	32.56
Cre v06	Cre01.g019000	Cre01.g019000		NA	NA	NA	NA	NA	NA	30.0397	29.5988	26.4392	28.2701	29.0407	28.3834
Cre v06	Cre01.g019100	HPR2	Hydroxypyruvate reductase 2	NA	NA	NA	19.643	NA	32.5944	33.7534	30.625	30.9702	31.428	30.498	34.582
Cre v06	Cre01.g019150	GCP4	Gamma tubulin interacting protein	NA	NA	NA	NA	NA	NA	33.7836	33.2507	33.5229	34.3444	32.6008	32.3989
Cre v06	Cre01.g019200	NOP52	RRP1-like protein	31.5435	31.6111	31.854	33.8288	33.7303	31.2211	35.1136	34.5351	34.7948	34.934	34.8209	35.266
Cre v06	Cre01.g019250	SNE1	GDP-D-mannose 3',5'-epimerase	36.4485	36.3534	36.2815	36.5662	36.1284	36.773	37.931	37.6503	38.7746	38.4506	38.9359	37.9869
Cre v06	Cre01.g019300	Cre01.g019300	Nucleotidyl cyclase	NA	NA	NA	NA	NA	NA	NA	NA	NA	29.3274	25.7458	28.9491
Cre v06	Cre01.g019500	Cre01.g019500		31.4894	29.9255	31.8685	32.249	31.7956	31.7493	33.2765	33.7025	32.694	32.6916	33.5188	34.1022
Cre v06	Cre01.g019550	Cre01.g019550	ankryin repeat containing protein	NA	NA	NA	NA	NA	NA	NA	NA	NA	NA	21.9054	24.8994
Cre v06	Cre01.g019600	Cre01.g019600		32.9496	31.6081	31.8246	31.5873	31.3806	31.2733	34.3472	34.359	34.7725	34.6601	34.9343	34.9004
Cre v06	Cre01.g019650	Cre01.g019650		31.0051	26.7109	29.0275	28.8522	27.0727	30.3288	32.2783	33.5069	32.5542	31.8148	31.9106	33.3695
Cre v06	Cre01.g019700	PAP7	Class-II RNA nucleotidyl transferase 7	NA	NA	NA	NA	NA	NA	31.0214	30.5686	30.4758	30.3549	30.8636	30.8634
Cre v06	Cre01.g019750	Cre01.g019750		NA	NA	NA	NA	28.0147	25.6001	32.5107	33.1557	32.7948	32.6582	32.5224	32.1744
Cre v06	Cre01.g019850	FTSH3	FtsH-like ATPase/metalloprotease	33.7083	33.898	34.3886	33.6282	33.7955	33.4179	36.3933	36.203	36.5191	36.6874	36.4412	36.3752
Cre v06	Cre01.g019900	FAP384	Flagellar Associated Protein 384	NA	NA	NA	NA	NA	NA	32.7229	31.1768	30.4653	29.8775	30.4943	31.2804
Cre v06	Cre01.g019950	Cre01.g019950	DnaJ-like protein	NA	NA	NA	NA	NA	NA	31.5959	27.0373	26.9732	28.1839	26.9601	27.5832
Cre v06	Cre01.g020050	Cre01.g020050		28.3451	27.0037	28.3753	28.4428	28.7099	27.65	32.2314	32.4365	32.9804	31.7888	32.6933	32.1928
Cre v06	Cre01.g020182	Cre01.g020182		NA	NA	NA	NA	NA	NA	31.3519	28.415	29.7586	30.0665	29.0324	30.5196
Cre v06	Cre01.g020264	ATG6	Autophagy-related protein	NA	NA	NA	NA	NA	NA	30.9267	31.0107	32.0014	30.3972	31.1536	31.0746
Cre v06	Cre01.g020305	SDH4	Succinate dehydrogenase subunit D	32.9379	31.8141	31.5567	31.4945	30.8215	30.0976	35.7398	36.0517	35.3843	35.9011	35.3751	35.5718
Cre v06	Cre01.g020350	SDH3	Succinate dehydrogenase subunit b560	36.3093	35.8719	36.4851	35.4195	35.15	36.3832	38.1257	38.3065	38.2305	38.643	38.03	38.4554
Cre v06	Cre01.g020400	Cre01.g020400		31.4959	31.2429	31.2467	30.5442	25.7602	30.7168	34.7896	34.3023	34.1711	34.2828	34.2822	33.9703
Cre v06	Cre01.g020650	Cre01.g020650		NA	NA	NA	NA	NA	NA	30.256	29.8028	28.575	27.7204	27.9565	29.5176
Cre v06	Cre01.g020918	PREP1	Presequence protease 1	35.9975	36.0501	36.3743	36.6244	35.9043	36.2918	39.3246	39.4529	39.566	39.3549	39.4535	39.3968
Cre v06	Cre01.g020950	Cre01.g020950		33.4124	33.6205	33.8117	33.4971	33.8532	33.5035	35.967	36.2204	36.5874	36.3504	36.7005	36.6749
Cre v06	Cre01.g021050	TIM22A	translocase of inner mitochondrial membrane 22 homolog	NA	NA	NA	NA	NA	NA	26.9517	27.3898	28.1414	28.5241	30.8207	25.654
Cre v06	Cre01.g021100	Cre01.g021100		NA	NA	NA	NA	NA	NA	29.4217	35.3007	30.0937	28.7562	29.8169	34.7903
Cre v06	Cre01.g021150	TMU1	tRNA (uracil-5-)-methyltransferase	30.4856	30.7403	31.7827	31.0801	27.0654	31.2495	34.1222	34.4938	34.038	34.3419	34.5032	35.218
Cre v06	Cre01.g021251	ARG7	Argininosuccinate lyase	36.7074	36.8476	36.7377	36.8902	36.9913	37.0386	39.9678	39.8776	40.0808	39.8518	39.6718	39.6592
Cre v06	Cre01.g021350	Cre01.g021350		28.9688	29.2462	28.8369	29.7444	29.5549	30.1405	30.4274	30.1804	31.3943	31.3367	31.7865	30.3223
Cre v06	Cre01.g021400	Cre01.g021400	Pre-mRNA splicing factor	NA	NA	NA	NA	NA	NA	31.1608	31.7963	32.3952	32.3772	32.0266	31.6474
Cre v06	Cre01.g021450	TPR4	Tetratricopeptide-repeat protein 4	NA	31.6747	30.0099	27.4609	29.7315	30.8188	33.4539	34.0224	33.8203	34.1155	34.3383	34.433
Cre v06	Cre01.g021500	Cre01.g021500		30.6951	30.4925	30.5631	31.9475	35.9089	30.8103	31.9512	32.5912	32.4559	32.5986	32.8014	32.3532
Cre v06	Cre01.g021550	Cre01.g021550		NA	NA	NA	NA	NA	NA	31.3088	31.802	29.8583	29.5149	28.7998	30.1202
Cre v06	Cre01.g021600	Cre01.g021600	DEAD-box RNA helicase	34.6791	34.9271	34.6038	35.2546	34.9151	35.472	37.8238	37.7879	37.8538	37.8107	37.9926	37.6082
Cre v06	Cre01.g021650	Cre01.g021650		31.44	31.9035	30.0607	31.6396	31.3998	31.102	34.953	34.3918	34.9024	34.7209	34.7173	34.6937
Cre v06	Cre01.g021700	Cre01.g021700	Adenylate/guanylate cyclase	NA	NA	NA	NA	NA	NA	32.3365	32.1976	32.6777	32.5632	32.5432	32.0872
Cre v06	Cre01.g021750	Cre01.g021750		30.1514	30.6594	33.6865	27.6418	31.2778	28.0284	32.6351	33.1158	32.7141	32.6998	33.2198	32.8897
Cre v06	Cre01.g021850	Cre01.g021850	DEAD/DEAH box helicase	NA	NA	NA	27.6239	NA	22.3396	31.3689	31.6304	31.4809	31.2177	31.5165	31.6096
Cre v06	Cre01.g021900	Cre01.g021900	RNA pseudouridine synthase	NA	NA	NA	NA	NA	NA	28.9334	28.7863	28.4468	28.5706	28.2243	NA
Cre v06	Cre01.g021950	Cre01.g021950		28.1857	28.5551	26.8172	NA	NA	NA	32.4396	34.4468	31.4656	31.9906	36.0899	34.8911
Cre v06	Cre01.g022100	Cre01.g022100		NA	26.3116	26.763	NA	22.6244	26.7235	30.7767	29.6092	30.6912	30.8676	29.0344	29.6145
Cre v06	Cre01.g022150	Cre01.g022150	Voltage-gated K+ channel	NA	NA	NA	NA	NA	NA	NA	NA	NA	30.457	28.6481	NA
Cre v06	Cre01.g022250	MRPL3	Mitochondrial ribosomal protein L3	28.9933	29.7985	29.0429	29.123	28.7179	27.6756	32.0367	32.1793	32.0162	32.5362	32.527	33.0617
Cre v06	Cre01.g022350	Cre01.g022350	DEAH box ATP-dependent RNA helicase	32.1163	32.2941	32.2889	32.1856	30.6764	32.3415	35.6522	35.5984	35.2591	35.7056	35.6263	35.1733
Cre v06	Cre01.g022500	MME5	NADP-dependent malic enzyme 5	32.5941	32.8357	31.8341	32.96	32.3106	33.0115	36.9124	35.9917	35.8118	37.3554	35.6466	35.8938
Cre v06	Cre01.g022550	Cre01.g022550		NA	NA	NA	NA	NA	NA	30.9983	29.2578	29.6728	31.5762	32.0626	30.4713
Cre v06	Cre01.g022600	CGL13	Conserved in the Green Lineage	29.7935	30.7371	30.5754	29.2219	29.7785	30.0634	34.1599	33.7442	34.264	34.0004	34.0477	34.1356
Cre v06	Cre01.g022650	Cre01.g022650		33.2545	32.8023	33.1545	33.0186	32.9938	32.8794	35.5171	35.6109	35.5482	35.4227	35.3474	35.4013
Cre v06	Cre01.g022750	FAP159	Flagellar Associated Protein 159	26.7289	25.6718	27.3941	NA	NA	NA	33.4589	33.524	32.4654	33.1025	32.7056	33.2452
Cre v06	Cre01.g022800	Cre01.g022800		NA	NA	NA	NA	NA	NA	NA	26.3749	24.5812	27.1655	26.9407	27.0025
Cre v06	Cre01.g022850	Cre01.g022850		NA	NA	NA	NA	NA	NA	NA	NA	NA	27.8886	27.6893	30.3693
Cre v06	Cre01.g023000	PHT4A	Sodium-dependent phosphate transporter, major facilitator superfamily	NA	NA	NA	NA	NA	NA	NA	NA	NA	25.74	NA	31.5547
Cre v06	Cre01.g023050	UBX2	Ubiquitin-associated protein	30.6851	30.0361	30.4956	25.1043	29.6108	30.6181	32.5818	33.5469	33.1428	32.9264	33.5652	33.6609
Cre v06	Cre01.g023100	Cre01.g023100		NA	NA	NA	NA	NA	NA	30.3367	29.4739	30.1787	30.6694	30.4138	30.6133
Cre v06	Cre01.g023150	MCM5	Minichromosome maintenance protein	24.3878	23.4586	NA	27.92	30.6273	26.4442	32.547	31.6654	31.4552	32.7204	32.4914	32.4652
Cre v06	Cre01.g023250	Cre01.g023250		NA	NA	NA	NA	NA	NA	30.229	29.9241	NA	28.4481	NA	30.4223
Cre v06	Cre01.g023300	Cre01.g023300		32.2766	32.2901	31.1332	31.2672	31.8033	31.398	34.7056	35.2064	35.2838	35.2537	35.1328	34.0008
Cre v06	Cre01.g023350	Cre01.g023350	Oligoendopeptidase	35.7836	35.6044	36.1111	36.0662	35.7632	35.9515	38.1916	38.6299	38.4807	38.6583	38.411	38.5765
Cre v06	Cre01.g023400	Cre01.g023400		NA	NA	NA	NA	NA	NA	NA	NA	NA	NA	24.3464	21.3143
Cre v06	Cre01.g023450	Cre01.g023450		NA	NA	NA	NA	NA	NA	NA	NA	NA	27.477	27.2129	NA
Cre v06	Cre01.g023500	Cre01.g023500		NA	NA	NA	NA	NA	NA	29.8073	25.4678	32.6296	NA	NA	NA
Cre v06	Cre01.g023550	FAP234	Flagellar Associated Protein 234	31.3291	28.4838	31.7379	29.2904	25.9992	28.542	33.8756	34.9557	33.9944	34.7464	35.3488	35.3594
Cre v06	Cre01.g023750	Cre01.g023750		30.1074	28.1536	29.6552	25.0234	25.4344	26.7601	32.3487	32.2907	32.0647	31.0867	31.679	31.6385
Cre v06	Cre01.g023773	Cre01.g023773		NA	NA	NA	NA	NA	NA	33.7663	36.8342	34.0816	30.5911	30.5961	34.4066
Cre v06	Cre01.g023787	Cre01.g023787	Soluble ABC-F domain containing protein, propably cytosolic	34.1561	34.1845	33.8573	33.7597	33.8208	34.4846	36.4976	36.5761	36.6781	36.683	37.4224	36.4318
Cre v06	Cre01.g023800	Cre01.g023800		NA	NA	NA	28.5255	NA	27.976	31.1168	29.4815	29.5056	32.0608	29.8085	25.0123
Cre v06	Cre01.g023850	Cre01.g023850		NA	NA	NA	NA	NA	NA	30.7627	30.3692	27.9881	29.7161	29.9656	NA
Cre v06	Cre01.g023950	Cre01.g023950		NA	NA	NA	NA	NA	NA	29.2648	26.9797	NA	NA	NA	NA
Cre v06	Cre01.g024050	Cre01.g024050		26.8782	26.3951	26.1903	NA	NA	NA	31.2124	30.8788	31.3682	29.5552	31.2381	30.838
Cre v06	Cre01.g024100	Cre01.g024100		30.5102	30.3391	28.1602	27.2499	27.1113	28.0846	35.3204	33.8647	35.4506	35.0284	35.573	34.814
Cre v06	Cre01.g024150	Cre01.g024150		33.5373	33.3878	33.1885	34.3968	33.8761	34.5687	35.59	35.8694	36.3343	36.4078	36.3125	36.5793
Cre v06	Cre01.g024200	Cre01.g024200		30.2216	30.7933	29.4771	29.3829	28.6965	28.1705	34.081	33.8642	33.8983	33.5273	33.0724	33.6785
Cre v06	Cre01.g024250	Cre01.g024250	DEAH box ATP-dependent RNA helicase	NA	NA	NA	NA	NA	NA	29.6159	31.4676	28.9147	29.9019	28.0115	28.081
Cre v06	Cre01.g024251	Cre01.g024251		27.4048	27.6389	26.6228	27.9558	27.9551	28.1892	32.7572	32.5053	31.4909	32.4409	32.5359	31.8228
Cre v06	Cre01.g024300	Cre01.g024300		NA	NA	NA	NA	NA	NA	30.7785	31.6391	32.69	30.3488	30.029	29.6419
Cre v06	Cre01.g024350	Cre01.g024350		33.1461	33.7399	34.0637	33.5798	33.5733	33.1619	36.7696	36.2361	36.4035	36.7309	36.7999	37.0825
Cre v06	Cre01.g024400	TRS85	Component of TRAPP complex, TRS85-like	30.4904	30.1336	29.979	34.4161	29.0016	29.483	34.0952	34.0414	33.203	33.6531	33.6908	33.7456
Cre v06	Cre01.g024500	Cre01.g024500		NA	NA	NA	NA	NA	NA	32.5895	32.0114	32.2112	32.2007	32.758	31.8663
Cre v06	Cre01.g024550	Cre01.g024550	Serine/threonine protein kinase	NA	NA	NA	NA	NA	NA	27.8433	29.4076	28.3494	30.9618	30.0172	30.2811
Cre v06	Cre01.g024650	Cre01.g024650	carbohydrate-binding protein	29.4134	29.9307	27.7488	28.066	28.2344	27.1922	33.7011	32.8414	33.5523	32.5548	33.3969	32.5223
Cre v06	Cre01.g024800	Cre01.g024800		NA	NA	NA	NA	NA	NA	NA	NA	NA	23.8394	23.6733	NA
Cre v06	Cre01.g024850	Cre01.g024850	Putative rhodanese domain phosphatase	NA	NA	NA	NA	NA	NA	31.7062	30.297	31.1308	30.6177	31.0404	31.0262
Cre v06	Cre01.g024900	Cre01.g024900		NA	NA	NA	NA	NA	NA	30.07	29.7299	29.9295	28.7674	28.6236	28.2926
Cre v06	Cre01.g024950	Cre01.g024950		31.2579	29.899	31.8625	31.3569	30.3636	31.3269	33.9272	34.2187	34.2649	34.1065	34.4215	34.0427
Cre v06	Cre01.g025000	SSA12	cilia-sensing, structure and/or assembly	NA	NA	NA	NA	NA	NA	NA	NA	NA	29.0162	NA	22.7585
Cre v06	Cre01.g025050	Cre01.g025050		NA	25.7234	29.0484	NA	NA	NA	30.0985	30.0453	30.1235	28.7644	29.7385	27.9036
Cre v06	Cre01.g025100	Cre01.g025100	Putative phosphoglycolate phosphatase	NA	NA	NA	NA	NA	NA	26.8197	26.1405	29.2733	26.2694	NA	29.0296
Cre v06	Cre01.g025250	RFK2	Riboflavin kinase	33.6193	33.2931	34.1089	34.2375	33.8015	33.478	36.959	36.0761	36.315	37.2758	36.2408	37.1687
Cre v06	Cre01.g025300	RAD51B	DNA recombination protein	NA	NA	NA	NA	NA	NA	29.7398	27.3637	26.6876	NA	NA	NA
Cre v06	Cre01.g025350	FAP235	Flagellar Associated Protein 235	32.4383	32.3876	32.4068	31.8307	30.5468	31.7876	35.2827	35.431	35.2008	36.2604	35.33	35.5378
Cre v06	Cre01.g025400	HYDIN1	Hydrocephalus 3-Like Protein Hydin	33.1738	33.6628	32.9102	32.8842	32.4897	32.2435	35.8982	36.4089	36.4129	36.1189	36.0539	35.8376
Cre v06	Cre01.g025450	DRC9	Nexin-dynein regulatory complex 9	31.8862	31.9596	32.2955	31.8425	31.7485	31.8527	35.0844	34.7949	35.1748	34.9037	34.2496	34.3079
Cre v06	Cre01.g025500	Cre01.g025500		33.0606	33.3302	31.8526	32.4316	32.8524	31.2951	35.0105	34.8293	34.1177	34.2958	34.8576	34.5226
Cre v06	Cre01.g025551	Cre01.g025551		NA	NA	NA	NA	NA	NA	30.9546	31.1201	29.8433	29.0726	31.2894	32.2415
Cre v06	Cre01.g025600	Cre01.g025600		NA	NA	NA	NA	NA	NA	32.6631	32.5343	28.7021	29.168	30.433	32.5364
Cre v06	Cre01.g025700	Cre01.g025700		NA	NA	NA	NA	NA	NA	NA	NA	NA	29.295	26.3558	31.7681
Cre v06	Cre01.g025750	Cre01.g025750		NA	NA	NA	28.2096	28.2776	29.0786	25.7368	NA	25.3778	28.782	29.6458	28.7219
Cre v06	Cre01.g025767	Cre01.g025767		NA	NA	NA	NA	NA	NA	26.6584	27.4667	29.2951	28.3931	28.7131	28.2099
Cre v06	Cre01.g025808	OPR122	OctotricoPeptide Repeat protein 122	NA	NA	NA	NA	NA	NA	29.2322	31.4565	28.5761	27.5619	27.4934	26.9402
Cre v06	Cre01.g025850	Cre01.g025850	myo-inositol oxygenase	NA	NA	NA	NA	NA	NA	30.1635	29.0704	29.4896	29.1378	NA	27.955
Cre v06	Cre01.g025900	Cre01.g025900		NA	NA	NA	27.3647	NA	28.3755	31.8285	31.7433	32.1073	31.6026	32.0148	31.6531
Cre v06	Cre01.g025983	Cre01.g025983	protein of unknown function with DUF1399 domain	NA	NA	NA	NA	NA	NA	27.2905	26.0366	28.2012	26.4253	32.2485	26.0114
Cre v06	Cre01.g026050	Cre01.g026050	protein of unknown function	25.3754	20.6438	21.4174	20.257	21.4719	26.7796	30.2209	29.0503	30.0494	30.3851	30.6224	30.3483
Cre v06	Cre01.g026150	Cre01.g026150		NA	26.5403	30.8163	NA	NA	NA	31.3028	31.1041	31.4261	31.4657	31.5587	29.8425
Cre v06	Cre01.g026200	PPR9	PentatricoPeptide Repeat protein 9	29.3357	30.0083	30.0573	29.7256	30.7942	30.4448	32.8933	35.1517	35.271	35.1982	35.2737	35.5406
Cre v06	Cre01.g026250	AGA1	Alpha-galactosidase	32.5739	29.7468	31.8141	31.8924	29.5794	32.3166	31.5842	31.9805	32.0876	32.7146	32.4254	32.5014
Cre v06	Cre01.g026300	Cre01.g026300		NA	NA	NA	29.154	28.4447	NA	31.9174	31.7492	35.925	32.5571	32.3614	36.7647
Cre v06	Cre01.g026350	Cre01.g026350		NA	NA	NA	NA	NA	NA	28.4293	27.5292	27.1949	27.3566	26.5681	28.1927
Cre v06	Cre01.g026400	EXS1	ERD1 homolog	NA	NA	NA	NA	NA	NA	NA	35.1082	26.8315	26.6336	26.6616	NA
Cre v06	Cre01.g026450	SRS1	Serine/arginine-rich pre-mRNA splicing factor	35.9298	35.4179	35.6416	35.7281	36.1642	35.8846	38.9462	38.6928	38.6496	38.6389	38.7691	38.6462
Cre v06	Cre01.g026550	CCT7	T-complex protein 1, eta subunit	35.1661	34.8994	35.3623	34.4873	34.0713	34.1335	37.6814	37.7681	37.3436	37.2206	37.3326	37.5354
Cre v06	Cre01.g026600	UBC11	E2 Ubiquitin conjugating enzyme	33.4276	32.8242	33.7607	34.2649	33.4271	33.7015	38.0192	37.6524	36.6468	36.5894	36.1168	36.8149
Cre v06	Cre01.g026650	Cre01.g026650		NA	30.1808	34.155	NA	24.2933	31.8683	34.3262	31.5579	32.3895	32.1203	32.9969	32.1217
Cre v06	Cre01.g026750	Cre01.g026750		NA	NA	NA	NA	NA	NA	27.1401	21.5785	NA	NA	NA	NA
Cre v06	Cre01.g026900	SSA14	Kynurenine 3-monooxygenase	32.4697	32.3315	32.5298	32.6095	33.3808	32.6003	36.0364	35.5812	35.7723	35.62	35.9177	35.7703
Cre v06	Cre01.g027000	RPL11	Cytosolic 80S ribosomal protein L11	37.376	36.9083	36.7092	36.8833	37.6841	37.5461	39.4485	39.2508	39.5454	39.7018	39.6297	39.5064
Cre v06	Cre01.g027050	Cre01.g027050		29.8064	30.441	30.0008	30.321	30.3518	30.0585	32.492	30.2019	32.5438	32.6488	32.8121	NA
Cre v06	Cre01.g027100	IMP2	Mitochondrial inner membrane signal peptidase	28.0105	29.7956	30.6498	NA	30.9081	31.6029	30.7164	29.9653	31.0988	30.4383	29.9645	29.8641
Cre v06	Cre01.g027150	CPLD46	Conserved in the plant lineage and diatoms	32.2777	31.677	32.1615	31.1603	31.5378	31.9938	34.8876	35.6379	35.6229	35.1251	35.5661	35.0378
Cre v06	Cre01.g027200	UBC12	E2 Ubiquitin conjugating enzyme	29.7645	31.9365	31.1107	28.9904	31.3007	29.5071	33.8256	34.0244	34.063	33.2096	34.3031	33.9045
Cre v06	Cre01.g027250	Cre01.g027250		33.5578	25.4653	25.3955	31.8612	26.997	27.9223	28.5081	28.5281	29.6505	29.2447	29.6743	29.2611
Cre v06	Cre01.g027350	Cre01.g027350	tRNA (guanosine-2'-O)-methyltransferase	NA	NA	NA	NA	NA	NA	33.2014	33.0719	33.0821	32.7191	32.2505	32.6252
Cre v06	Cre01.g027400	Cre01.g027400		NA	NA	NA	NA	NA	NA	NA	NA	NA	NA	25.8067	27.5783
Cre v06	Cre01.g027450	Cre01.g027450	Thioredoxin-like protein	NA	NA	NA	NA	NA	NA	32.1254	31.8933	31.8739	31.7051	31.5999	32.0912
Cre v06	Cre01.g027500	Cre01.g027500		NA	NA	NA	NA	NA	NA	31.1539	31.5449	30.2344	31.9297	30.4792	30.2042
Cre v06	Cre01.g027550	Cre01.g027550		33.9307	34.1277	33.9883	34.7072	34.1426	34.1421	37.1797	36.7204	37.0263	37.0324	37.2579	37.2757
Cre v06	Cre01.g027600	Cre01.g027600		26.6715	NA	25.5538	NA	NA	NA	32.2626	30.925	33.8876	32.6845	31.5262	31.1089
Cre v06	Cre01.g027650	Cre01.g027650		NA	NA	NA	NA	NA	NA	25.03	24.4599	28.5262	NA	NA	NA
Cre v06	Cre01.g027700	Cre01.g027700		NA	NA	NA	NA	NA	NA	30.5729	28.6684	30.1711	30.3884	30.4215	28.6865
Cre v06	Cre01.g027764	Cre01.g027764		NA	NA	NA	NA	NA	NA	NA	NA	NA	26.3947	22.995	24.4058
Cre v06	Cre01.g027800	ATPVH1	Vacuolar ATP synthase subunit H	34.5247	35.0511	34.6536	35.5942	34.9228	35.7628	37.4364	37.1724	37.2779	37.5481	37.5376	37.4914
Cre v06	Cre01.g027850	NUOAF2	Complex I intermediate-associated CIA30 protein, mitochondrial	NA	NA	NA	NA	NA	NA	32.1085	32.3693	31.2209	31.9429	31.7172	31.3715
Cre v06	Cre01.g027900	Cre01.g027900	similar to HAV22	NA	NA	NA	NA	NA	NA	31.8511	31.6854	30.2114	30.8657	30.1284	31.1914
Cre v06	Cre01.g027950	IFT74	Intraflagellar transport protein 74/72	34.6083	34.4814	34.4745	34.4189	33.9333	33.9746	37.0937	37.2732	37.413	37.4256	37.1788	36.8731
Cre v06	Cre01.g028000	POB12	Proteome of basal body 12	NA	NA	NA	NA	27.569	25.1302	34.2714	32.9603	33.089	32.615	33.5284	32.4974
Cre v06	Cre01.g028101	Cre01.g028101		34.3001	32.8734	32.0677	31.8393	31.5014	32.0199	35.5426	35.309	35.5664	35.5669	35.8229	35.1606
Cre v06	Cre01.g028150	CPLD69	Complex 1 LYR-domain protein	29.036	NA	28.7734	NA	NA	NA	27.9335	30.0177	30.0087	27.7349	30.037	29.0926
Cre v06	Cre01.g028200	Cre01.g028200	DEAD-box RNA helicase	32.6578	33.1491	32.3254	32.8626	32.4144	32.8418	36.5067	36.5299	36.1288	36.1097	36.4927	36.1925
Cre v06	Cre01.g028250	GEA1	Putative lysophospholipase, glycerol-ester acylhydrolase	33.144	32.8897	33.1138	32.9347	32.6281	33.1807	35.7543	35.7913	35.6798	35.7542	35.5879	36.4057
Cre v06	Cre01.g028300	Cre01.g028300		29.226	27.3742	29.0838	25.735	NA	26.1868	31.9372	31.0941	31.9078	32.0803	31.2014	32.2628
Cre v06	Cre01.g028350	DEG8	Deg protease	31.2684	31.4148	31.0527	31.3554	31.324	31.6187	34.3462	34.5097	34.8316	34.5474	34.5936	34.4471
Cre v06	Cre01.g028400	DDC1	Aromatic-aminoacid decarboxylase	NA	NA	NA	NA	NA	NA	30.2637	32.0853	29.0983	33.4797	29.5068	29.9185
Cre v06	Cre01.g028423	Cre01.g028423		NA	NA	NA	NA	NA	NA	30.0971	31.2351	31.4289	31.8906	31.9404	31.3378
Cre v06	Cre01.g028450	Cre01.g028450		29.1939	28.1776	27.0244	29.0809	28.3598	29.5554	32.2836	32.1575	32.1954	32.4671	31.9396	32.3104
Cre v06	Cre01.g028500	Cre01.g028500		33.8661	32.5046	33.0129	32.6844	31.6163	31.7893	35.1116	35.1643	34.7278	34.9969	34.8668	34.556
Cre v06	Cre01.g028550	Cre01.g028550	OTU-like cysteine protease	31.593	30.9521	31.3013	31.3273	32.0513	30.8533	34.3605	34.463	34.0565	34.3811	33.3475	33.3685
Cre v06	Cre01.g028600	Cre01.g028600	Short-chain dehydrogenase/reductase	31.532	31.9984	31.4107	30.0707	30.8416	27.9447	34.0015	33.8963	34.3566	33.9606	34.2154	34.4959
Cre v06	Cre01.g028650	Cre01.g028650		30.6787	30.9506	30.1613	NA	32.2368	27.2906	34.2995	32.9186	33.4307	32.8763	34.2004	33.9516
Cre v06	Cre01.g028850	Cre01.g028850		NA	NA	NA	NA	NA	NA	24.3891	28.6066	25.6061	28.3831	25.9522	28.3629
Cre v06	Cre01.g028900	Cre01.g028900		NA	NA	NA	NA	NA	NA	32.2366	32.0416	31.8481	31.7527	32.4517	32.1524
Cre v06	Cre01.g028950	Cre01.g028950		NA	NA	NA	NA	NA	NA	33.8239	33.0435	32.5232	33.227	33.3407	33.0414
Cre v06	Cre01.g029000	COQD2	Ubiquinone/menaquinone biosynthesis methyltransferase	NA	NA	NA	NA	NA	NA	29.7978	29.7115	29.6357	29.7872	28.6935	29.8555
Cre v06	Cre01.g029050	Cre01.g029050		31.6081	32.6328	31.9943	31.0886	36.1388	32.175	34.9831	34.5214	34.2226	34.1106	35.1639	34.2322
Cre v06	Cre01.g029100	Cre01.g029100		NA	NA	NA	NA	NA	NA	NA	NA	NA	24.0292	NA	22.2781
Cre v06	Cre01.g029150	ODA7A	Outer row dynein assembly protein 7	29.6885	30.5265	30.083	24.2067	29.1679	28.5972	33.0451	33.0239	32.9153	32.8605	32.5805	33.0892
Cre v06	Cre01.g029200	ESP1	Separase, cell cycle protease	NA	NA	NA	NA	NA	NA	27.3633	28.5897	30.1109	25.8155	27.0366	26.1396
Cre v06	Cre01.g029250	AAH1	Aromatic amino acid hydroxylase-related protein	NA	NA	NA	NA	NA	NA	31.3842	30.2843	31.5021	32.5274	31.9387	31.3977
Cre v06	Cre01.g029300	TPIC1	Triose phosphate isomerase, chloroplast precursor	36.4685	36.5451	36.4953	36.2739	36.7086	36.9263	38.6944	39.4413	38.8245	39.4064	39.1306	39.6242
Cre v06	Cre01.g029350	FAP297	Flagellar central pair-associated protein 297	NA	NA	NA	NA	NA	NA	32.6598	32.0712	32.3376	32.0939	32.2863	32.2517
Cre v06	Cre01.g029400	Cre01.g029400		NA	NA	NA	NA	NA	NA	NA	NA	NA	NA	21.1078	24.3104
Cre v06	Cre01.g029450	Cre01.g029450		33.7306	32.2778	32.239	34.0814	34.2623	32.7688	36.1786	36.0533	36.5493	36.9326	36.2905	36.3584
Cre v06	Cre01.g029500	Cre01.g029500	Calcium/calmodulin-dependent protein kinase kinase	NA	NA	NA	NA	NA	NA	NA	25.6019	25.515	NA	NA	NA
Cre v06	Cre01.g029550	Cre01.g029550		31.5308	31.189	28.4006	24.8647	27.7853	28.1002	32.3564	33.7943	32.9076	33.0921	33.4593	32.9403
Cre v06	Cre01.g029650	VPS35	Subunit of Retromer complex	32.8087	33.9168	33.2247	33.0487	33.5246	33.1732	36.0797	36.2623	36.1263	36.3971	35.9561	36.0182
Cre v06	Cre01.g029750	DAAK1	ODA5-Associated Adenylate Kinase	33.4014	33.3504	33.5727	33.8389	34.8828	34.0991	36.1893	36.7439	36.8446	36.1064	36.5979	36.7814
Cre v06	Cre01.g029800	Cre01.g029800	Coiled-Coil Protein	27.0856	26.8855	28.3101	27.0394	26.6242	28.8432	36.6066	36.5263	36.5174	36.3907	35.3821	36.1649
Cre v06	Cre01.g029850	Cre01.g029850	Serine/threonine protein kinase	NA	NA	NA	NA	NA	NA	31.8901	34.0344	32.555	32.693	32.7637	32.2334
Cre v06	Cre01.g029900	Cre01.g029900		NA	NA	NA	NA	NA	NA	28.4439	29.16	30.0696	28.969	28.4525	28.8135
Cre v06	Cre01.g030150	Cre01.g030150		31.4475	31.236	30.8794	31.2154	31.0759	31.534	34.121	34.1892	34.0391	34.023	34.2014	34.41
Cre v06	Cre01.g030200	FAP6	Flagellar Associated Protein 6	33.6152	34.5622	34.3486	33.3669	33.4589	32.9573	36.7099	36.9754	36.6698	36.8403	36.5059	36.522
Cre v06	Cre01.g030250	Cre01.g030250		30.9221	32.097	28.7353	30.2836	27.2123	30.573	32.2431	32.8657	32.7744	33.2766	33.6045	33.3721
Cre v06	Cre01.g030300	Cre01.g030300		NA	NA	NA	NA	NA	NA	29.886	30.3357	29.5346	29.7798	30.0214	29.8155
Cre v06	Cre01.g030350	RBCX2A	RuBisCO chaperone	NA	NA	NA	NA	NA	NA	28.0006	28.5302	28.855	28.6912	28.4904	28.0029
Cre v06	Cre01.g030400	Cre01.g030400		NA	NA	NA	NA	NA	NA	NA	27.4774	27.0702	26.4384	28.4885	27.1396
Cre v06	Cre01.g030450	Cre01.g030450		31.9167	29.6384	30.1237	31.5862	29.1473	30.9208	34.0755	33.2787	33.6187	33.2515	33.6363	36.8946
Cre v06	Cre01.g030500	Cre01.g030500	Adenylate/guanylate cyclase	31.0273	NA	25.8175	NA	NA	NA	30.0608	28.8495	28.2241	27.7901	27.9946	30.4384
Cre v06	Cre01.g030550	Cre01.g030550	possible ubiquitin-proteasome pathway protein	31.8645	32.1775	32.3668	32.0535	32.5693	31.2705	34.7087	35.0953	35.0621	34.6545	34.6956	35.2024
Cre v06	Cre01.g030600	Cre01.g030600	Mitogen-Activated Protein Kinase Kinase Kinase	NA	NA	NA	NA	NA	NA	NA	27.1419	27.4935	27.1497	NA	28.1645
Cre v06	Cre01.g030650	DCRY2	DASH-type Cryptochrome 2	NA	NA	NA	NA	NA	NA	30.6454	30.6579	30.4388	29.4253	30.0055	30.639
Cre v06	Cre01.g030750	Cre01.g030750		NA	NA	NA	NA	NA	NA	29.2048	26.5932	26.7398	28.2111	27.0519	28.5365
Cre v06	Cre01.g030800	CSN2	COP9 signalosome subunit	32.1546	32.7338	33.4263	33.0419	32.1569	32.2669	35.4409	36.0826	35.6518	35.8847	35.9689	35.6574
Cre v06	Cre01.g030850	POA4	20S proteasome alpha subunit D	34.8237	34.8521	35.1444	34.6558	34.5609	34.4567	37.7222	37.6181	37.6987	37.4947	37.2337	37.7089
Cre v06	Cre01.g030900	Cre01.g030900		NA	NA	NA	NA	NA	NA	28.1541	27.7515	22.5694	24.5236	28.4143	27.3109
Cre v06	Cre01.g030950	Cre01.g030950		32.6457	32.8095	33.1491	31.9405	33.2326	33.2283	34.5842	34.7164	34.5385	34.4137	34.5114	34.7573
Cre v06	Cre01.g031004	Cre01.g031004		NA	24.3462	24.2195	NA	NA	NA	32.8631	32.5517	32.0806	30.9947	32.2348	31.9665
Cre v06	Cre01.g031050	Cre01.g031050		33.5502	33.2514	33.3181	32.0376	31.6825	32.0816	36.054	35.3858	35.845	35.1423	35.6991	35.7675
Cre v06	Cre01.g031100	TEF30	Thylakoid enriched fraction, 30-kDa protein	35.9612	36.2637	36.4431	36.0388	36.2797	36.1689	39.5204	38.9684	39.2711	39.4533	39.5805	39.2788
Cre v06	Cre01.g031200	SRP14	Subunit of the Signal Recognition Particle	27.6911	27.5826	28.795	27.0269	26.5505	26.3996	32.8784	31.2526	31.2131	31.5338	30.5943	30.2863
Cre v06	Cre01.g031250	Cre01.g031250		32.1558	32.2155	27.3766	28.5964	24.9656	NA	30.5383	30.9801	30.1008	29.5035	30.324	29.5351
Cre v06	Cre01.g031300	Cre01.g031300	Calcium/calmodulin-dependent protein kinase	28.0292	30.7651	32.9394	29.0483	29.5942	30.7985	33.6272	33.1132	33.6799	33.6015	33.4093	32.3444
Cre v06	Cre01.g031500	Cre01.g031500		NA	NA	NA	NA	NA	NA	NA	NA	NA	27.9881	27.2487	24.7409
Cre v06	Cre01.g031550	Cre01.g031550	Probable transposon-derived protein of Chlamydomonas-Specific family B	NA	NA	NA	NA	NA	NA	29.4205	28.8749	NA	28.7908	29.6262	29.4709
Cre v06	Cre01.g031650	CGLD12	Conserved in the Green Lineage and Diatoms	NA	NA	NA	NA	NA	NA	NA	NA	NA	NA	26.9146	26.2125
Cre v06	Cre01.g031750	Cre01.g031750		33.8935	33.5039	33.8662	33.9714	33.1037	33.3598	34.4002	34.3559	34.9032	34.259	34.3947	34.8949
Cre v06	Cre01.g031850	Cre01.g031850	1-aminocyclopropane-1-carboxylate deaminase	NA	NA	NA	NA	NA	NA	29.9159	28.4132	28.568	28.3198	26.6744	30.4966
Cre v06	Cre01.g031900	Cre01.g031900		30.0753	28.3044	28.6016	31.0737	28.5873	28.5832	31.2771	32.4795	32.6346	31.972	31.8652	31.7035
Cre v06	Cre01.g032000	Cre01.g032000		28.5984	30.2562	30.7795	31.0226	31.0072	32.4706	33.6586	34.7868	33.8794	33.9058	33.2465	33.6383
Cre v06	Cre01.g032050	Cre01.g032050	UDP-galactose/glucose transporter	NA	NA	NA	NA	25.451	25.5907	NA	NA	NA	NA	NA	NA
Cre v06	Cre01.g032100	Cre01.g032100		NA	NA	NA	NA	NA	NA	26.8655	27.965	26.3175	30.0719	NA	27.4435
Cre v06	Cre01.g032150	FAP187	Flagellar Associated Protein 187	29.6692	29.4731	30.5872	29.3343	28.0218	29.7894	33.436	35.9744	33.8489	33.2628	32.8129	32.9342
Cre v06	Cre01.g032200	Cre01.g032200		NA	NA	NA	NA	NA	NA	NA	NA	NA	28.661	24.8068	NA
Cre v06	Cre01.g032250	Cre01.g032250		29.5871	30.3244	29.8619	30.023	29.8503	29.5242	33.5816	33.6662	33.7768	33.142	32.9216	33.4956
Cre v06	Cre01.g032300	GBP1	G-strand telomere DNA binding protein	37.8441	37.9376	38.3495	38.0893	38.0454	38.0141	40.5425	41.1483	41.0542	41.1108	40.9033	40.7189
Cre v06	Cre01.g032350	PIG8	p53-induced protein/etoposide-induced protein 2.4	NA	NA	NA	NA	NA	NA	30.2857	30.1676	30.8635	30.248	29.5562	29.9767
Cre v06	Cre01.g032400	Cre01.g032400		27.7498	22.4858	27.8495	26.909	28.0688	27.2696	31.9201	31.7251	32.1623	32.0431	32.254	32.4526
Cre v06	Cre01.g032450	Cre01.g032450		32.5767	33.5965	30.3613	31.8281	32.0661	29.6703	34.8126	33.7011	33.3258	33.7086	32.7603	33.1274
Cre v06	Cre01.g032500	TPR2	Tetratricopeptide-repeat protein 2	30.5916	27.8694	31.4217	28.0871	29.7375	28.792	32.6614	32.3876	34.1288	33.9195	32.7946	32.8352
Cre v06	Cre01.g032550	CGL127	Conserved in the Green Lineage	NA	NA	NA	NA	NA	NA	28.0363	33.8797	NA	NA	NA	NA
Cre v06	Cre01.g032600	HPAT1	Hydroxyproline O-arabinosyl transferase 1	34.2448	33.7913	32.207	33.6236	34.2119	33.8009	36.2615	35.7289	35.8202	35.874	37.2025	36.3841
Cre v06	Cre01.g032650	TAL1	Transaldolase	38.763	38.709	38.8298	38.6284	38.4223	38.1553	41.3793	41.2738	41.0204	41.0104	41.0633	40.9285
Cre v06	Cre01.g032700	GLK1	Glucokinase	32.8444	33.1664	33.3496	33.0685	32.4828	33.4224	35.3096	35.8563	35.8969	35.6228	36.3956	35.7642
Cre v06	Cre01.g032750	Cre01.g032750		30.1743	29.4008	30.7865	29.63	31.5402	30.9445	34.2009	33.6309	33.5689	34.0779	33.1785	33.3674
Cre v06	Cre01.g032800	MRS6	Mg2+ transporter protein	NA	NA	NA	NA	NA	NA	NA	27.8789	27.3171	28.7724	29.1547	29.2532
Cre v06	Cre01.g032900	Cre01.g032900		NA	NA	NA	NA	NA	NA	29.8633	28.2312	29.7709	28.1007	28.714	29.726
Cre v06	Cre01.g032950	Cre01.g032950		NA	NA	NA	NA	NA	NA	29.355	29.5765	29.9361	29.9975	29.4323	28.8787
Cre v06	Cre01.g033000	FAP334	Flagellar Associated Protein 334	27.1152	26.4121	26.8199	28.7345	28.0055	NA	33.2397	32.3082	33.0177	32.1696	31.9293	32.962
Cre v06	Cre01.g033091	Cre01.g033091		29.6245	29.4799	29.1028	NA	NA	NA	32.7275	33.4075	33.8388	32.7245	32.3313	33.2375
Cre v06	Cre01.g033150	Cre01.g033150		27.0811	27.1712	28.71	NA	30.6289	30.6926	32.339	31.625	33.0829	31.3296	31.893	31.6108
Cre v06	Cre01.g033250	Cre01.g033250		NA	NA	NA	NA	NA	NA	30.9382	27.0709	28.5008	28.6104	29.7364	29.7772
Cre v06	Cre01.g033300	Cre01.g033300		NA	NA	NA	NA	NA	NA	31.8618	31.5859	32.1231	32.1617	33.4637	32.6085
Cre v06	Cre01.g033350	ALDH22	Aldehyde dehydrogenase	31.6932	32.3198	32.3419	31.8248	28.8604	32.7015	35.4423	35.1554	34.9351	34.2711	34.4467	34.413
Cre v06	Cre01.g033400	TIM9	Mitochondrial inner membrane translocase subunit	31.9938	31.3887	31.7699	32.2503	32.4244	32.3921	33.9237	38.7125	38.5318	33.9496	34.3839	37.2598
Cre v06	Cre01.g033500	Cre01.g033500		NA	NA	NA	NA	NA	NA	23.2939	NA	25.8959	NA	NA	NA
Cre v06	Cre01.g033516	Cre01.g033516		NA	NA	NA	NA	NA	NA	28.4097	28.539	NA	30.5501	28.0827	30.5647
Cre v06	Cre01.g033550	PDI2	Protein disulfide isomerase 2	36.4736	36.8834	36.6551	36.4389	36.3075	35.5013	39.7464	39.9314	39.7815	39.9585	39.2511	39.4601
Cre v06	Cre01.g033700	Cre01.g033700		NA	NA	NA	NA	NA	NA	33.3403	32.9563	32.0906	32.1539	32.0452	33.4427
Cre v06	Cre01.g033832	RH39	Possible DEAD-box helicase involved in creation of hidden rRNA breaks in chloroplast ribosomes	33.4883	32.1625	32.8031	33.1558	32.806	32.7953	35.5095	35.4563	35.7558	35.4848	36.4627	35.7989
Cre v06	Cre01.g033900	Cre01.g033900		NA	NA	NA	NA	NA	NA	NA	NA	NA	27.0886	NA	30.7624
Cre v06	Cre01.g033950	Cre01.g033950	3'-5' exonuclease with GRF zinc finger domain	29.9584	NA	25.1219	NA	NA	NA	28.3679	27.0069	28.7106	26.7686	26.8468	26.6674
Cre v06	Cre01.g034000	IPB1	Importin beta	34.9009	34.7769	35.0701	35.1642	34.9958	35.0365	37.6904	37.4089	37.9101	37.6793	38.0441	37.5248
Cre v06	Cre01.g034050	Cre01.g034050		31.3689	30.9291	31.6476	30.995	31.1994	31.8316	35.0238	34.7197	34.8667	34.3311	34.8002	34.8193
Cre v06	Cre01.g034100	Cre01.g034100		28.3681	28.536	26.8061	29.7019	28.5921	28.7857	33.1959	32.9299	33.1357	32.7798	32.9552	32.7217
Cre v06	Cre01.g034150	Cre01.g034150		NA	NA	NA	NA	NA	NA	31.0789	33.0985	31.2842	34.4152	32.7911	34.0673
Cre v06	Cre01.g034200	Cre01.g034200		NA	NA	NA	NA	NA	NA	31.3617	31.7105	30.7531	32.4725	32.4	31.3918
Cre v06	Cre01.g034300	Cre01.g034300		26.9246	27.2647	NA	27.8069	NA	21.7634	32.0648	31.6154	32.0024	32.6676	31.7813	31.952
Cre v06	Cre01.g034380	Cre01.g034380		32.1798	32.5543	32.0342	31.3981	31.734	32.3669	34.466	34.5376	34.2343	34.2555	34.3372	34.6126
Cre v06	Cre01.g034400	PGL1	6-phosphogluconolactonase	36.5019	36.8281	36.6128	36.5798	35.9129	36.4287	39.6585	39.4846	39.4565	39.5845	39.3055	39.3105
Cre v06	Cre01.g034451	Cre01.g034451		33.218	31.8744	33.0476	29.9539	28.7837	31.5101	35.669	36.1494	35.4842	35.8872	35.2555	35.3576
Cre v06	Cre01.g034500	Cre01.g034500		NA	NA	NA	NA	NA	NA	32.4075	31.6369	31.3343	32.5448	31.7369	31.2551
Cre v06	Cre01.g034550	FAP109	EF-Hand Containing Flagellar Associated Protein 109	27.0487	29.8435	30.6511	30.9385	30.835	30.6147	32.5829	33.1331	33.0531	33.5258	33.9704	33.5069
Cre v06	Cre01.g034600	Cre01.g034600		24.862	NA	26.2386	NA	NA	NA	31.9524	31.6915	32.7251	32.0365	32.4763	32.0653
Cre v06	Cre01.g034650	Cre01.g034650		NA	NA	NA	NA	NA	NA	30.0017	29.2589	30.2637	31.2632	30.6713	30.1235
Cre v06	Cre01.g034750	Cre01.g034750		NA	NA	NA	NA	NA	NA	28.6006	28.4286	29.6452	26.9425	26.2335	25.6338
Cre v06	Cre01.g034800	Cre01.g034800		28.5672	30.2172	28.9033	25.2947	NA	23.6148	31.9115	32.2015	31.1859	31.9781	31.6626	32.1965
Cre v06	Cre01.g034950	Cre01.g034950	Soluble ABC-F domain containing protein	33.4568	34.1373	33.1844	33.1522	33.3146	33.2428	36.1826	35.9568	35.6952	35.7103	36.2459	36.9415
Cre v06	Cre01.g035000	Cre01.g035000		29.2564	31.1394	32.8254	32.5767	33.0874	33.0163	34.5909	32.3896	33.6446	33.478	32.6492	33.7562
Cre v06	Cre01.g035100	Cre01.g035100		NA	NA	NA	NA	NA	NA	25.6719	25.4475	25.1528	26.4701	25.1839	25.3195
Cre v06	Cre01.g035250	Cre01.g035250		NA	NA	NA	NA	NA	NA	29.0367	29.0557	30.1457	26.2963	31.8133	27.9366
Cre v06	Cre01.g035350	Cre01.g035350		33.0454	33.1103	32.6807	32.4276	33.1407	32.7743	35.6393	36.1556	36.2314	35.6644	36.4432	36.3912
Cre v06	Cre01.g035500	VPS34	Vacuolar protein sorting 34	NA	NA	NA	NA	NA	NA	31.0183	31.5372	30.5156	30.6626	31.2628	31.2543
Cre v06	Cre01.g035650	Cre01.g035650		NA	NA	NA	NA	NA	NA	NA	NA	NA	27.5196	25.9781	27.9759
Cre v06	Cre01.g035700	Cre01.g035700		NA	NA	NA	NA	NA	NA	30.1535	30.1323	30.6804	28.8773	29.4346	NA
Cre v06	Cre01.g035750	MSC3	Mechanosensitive ion channel	NA	NA	NA	NA	NA	NA	30.8669	30.4164	30.9673	30.6087	30.8418	30.6171
Cre v06	Cre01.g035800	IRK2	Inwardly-rectifying potassium channel	NA	NA	NA	NA	NA	NA	30.54	31.223	31.6557	31.2509	31.0727	31.2086
Cre v06	Cre01.g035850	SEC24B	COP-II coat subunit	32.8683	33.0904	32.9042	33.3318	33.2305	33.9788	35.4927	35.5284	35.9172	35.34	35.619	35.7907
Cre v06	Cre01.g035950	Cre01.g035950		NA	NA	NA	25.505	NA	27.0326	31.3336	30.7398	30.8539	31.5392	31.8815	30.6301
Cre v06	Cre01.g036000	Cre01.g036000		NA	NA	NA	NA	NA	NA	29.15	28.8689	NA	NA	NA	NA
Cre v06	Cre01.g036050	MLH1	DNA mismatch repair protein	NA	NA	NA	NA	NA	NA	30.5608	30.5458	30.7412	29.2575	30.2574	31.0869
Cre v06	Cre01.g036150	Cre01.g036150		NA	NA	NA	NA	NA	NA	29.2019	30.44	29.9131	30.3682	30.1922	29.6924
Cre v06	Cre01.g036200	Cre01.g036200		NA	NA	NA	NA	NA	NA	32.9716	32.9309	32.7416	34.1949	33.3136	33.5375
Cre v06	Cre01.g036250	Cre01.g036250		NA	NA	NA	NA	NA	NA	27.6833	26.6314	NA	29.2684	NA	33.3316
Cre v06	Cre01.g036300	Cre01.g036300		NA	NA	NA	NA	NA	NA	33.093	32.5764	34.0656	34.3611	31.8748	33.8638
Cre v06	Cre01.g036400	Cre01.g036400	Short-chain dehydrogenase/reductase	31.5061	31.3157	30.5699	28.4298	30.8111	30.3669	32.7952	33.4592	32.0578	33.5918	30.7184	32.9992
Cre v06	Cre01.g036451	Cre01.g036451	S-adenosyl-L-methionine-dependent methyltransferase	NA	NA	NA	NA	NA	NA	31.4656	27.826	28.422	28.4084	28.0574	29.3785
Cre v06	Cre01.g036550	ERV14	Cornichon-like protein	NA	NA	NA	NA	NA	NA	31.3566	28.8336	30.7257	30.9673	30.7104	NA
Cre v06	Cre01.g036600	Cre01.g036600	Exoribonuclease II	30.492	31.5242	NA	NA	24.7305	30.3353	32.5268	32.3053	32.695	32.6371	33.8639	33.4903
Cre v06	Cre01.g036700	Cre01.g036700		NA	NA	NA	NA	NA	NA	31.4767	31.2871	33.4142	30.8212	32.0468	30.9678
Cre v06	Cre01.g036750	DMA1	Putative DNA methylase	NA	NA	NA	NA	NA	NA	27.5712	31.805	30.2322	31.1855	29.9732	30.3176
Cre v06	Cre01.g036800	KIN9A	Kinesin motor protein	NA	NA	NA	NA	NA	NA	31.2737	30.9288	30.908	31.7707	29.6932	30.7941
Cre v06	Cre01.g036850	PDY1	Proline dehydrogenase	33.0736	33.0176	32.8917	32.6603	34.1315	33.0198	35.8483	36.3225	36.0306	36.2277	36.1397	35.6999
Cre v06	Cre01.g036900	Cre01.g036900		NA	NA	NA	NA	NA	NA	NA	28.1342	28.4321	29.4583	26.4961	30.9333
Cre v06	Cre01.g036950	CBA1	Cobalamin 5'-phosphate synthase	28.0208	29.6611	30.6913	29.4969	28.1412	28.0638	33.3666	33.3977	34.0411	33.5566	33.6746	32.0015
Cre v06	Cre01.g037000	SCPL49	Serine carboxypeptidase	NA	NA	NA	NA	NA	NA	29.7444	29.0036	26.2639	29.0852	29.8311	29.394
Cre v06	Cre01.g037100	Cre01.g037100		23.9385	28.119	NA	NA	NA	NA	32.0087	32.4089	33.2981	32.9001	32.3829	34.1313
Cre v06	Cre01.g037150	Cre01.g037150	ion channel/ voltage-gated chloride channel	NA	NA	NA	NA	NA	NA	31.6562	32.3988	32.0484	31.9751	31.5832	32.3925
Cre v06	Cre01.g037200	Cre01.g037200		29.0401	31.1998	30.9787	27.7592	31.1537	27.7816	29.3713	30.0325	29.3897	31.9583	30.0165	29.2436
Cre v06	Cre01.g037350	CGLD2	Thioesterase family protein	27.8341	27.126	29.3122	28.4914	29.7067	30.3595	33.4975	33.2277	32.2069	33.3956	33.5425	31.8745
Cre v06	Cre01.g037400	CYN19A	Cyclophilin 19-1	30.2131	30.7911	30.8681	28.4626	25.5475	27.1883	33.6926	33.2307	33.0552	33.4439	33.4717	33.7544
Cre v06	Cre01.g037550	Cre01.g037550		NA	NA	NA	NA	NA	NA	27.7522	31.6141	31.2115	34.5197	30.9103	30.9521
Cre v06	Cre01.g037650	Cre01.g037650		NA	NA	NA	NA	NA	NA	29.4578	29.3893	30.1831	29.8113	25.8379	29.903
Cre v06	Cre01.g037800	Cre01.g037800	Thioredoxin-like protein	30.9583	30.9478	30.5719	30.9966	30.8525	30.8441	33.9767	34.8387	34.0784	33.7252	33.8678	33.8436
Cre v06	Cre01.g037850	BCC2	Acetyl-CoA biotin carboxyl carrier	35.3835	36.0216	35.556	36.3347	36.8802	35.8454	39.4541	40.2569	39.962	39.5139	39.2655	37.6286
Cre v06	Cre01.g037900	Cre01.g037900		NA	NA	NA	NA	NA	NA	31.2549	31.4838	29.5792	30.1932	32.351	31.1261
Cre v06	Cre01.g037950	Cre01.g037950		NA	NA	NA	NA	NA	NA	NA	NA	NA	NA	25.6535	28.1694
Cre v06	Cre01.g038000	Cre01.g038000		30.1696	25.6191	NA	24.8526	26.1037	26.4251	32.2664	31.9041	32.0236	31.8107	32.2835	32.2009
Cre v06	Cre01.g038050	HKR3	Histidine kinase rhodopsin 3	NA	NA	NA	NA	NA	NA	28.4113	29.0243	27.1299	27.4371	29.1403	27.274
Cre v06	Cre01.g038151	Cre01.g038151		28.7215	25.9438	28.7631	NA	29.2443	28.8363	32.4866	32.9002	34.1831	32.956	34.7016	33.5276
Cre v06	Cre01.g038200	Cre01.g038200		29.8233	NA	29.474	NA	NA	NA	32.3807	32.8352	32.5584	32.7598	32.3973	32.6953
Cre v06	Cre01.g038250	SDC1	Serine decarboxylase	35.5652	34.0313	34.6213	33.2472	33.1431	33.0824	36.3174	35.815	35.8853	36.0436	36.1235	35.9079
Cre v06	Cre01.g038300	Cre01.g038300		NA	NA	NA	NA	NA	NA	31.136	31.3638	30.7335	31.0301	30.038	30.6215
Cre v06	Cre01.g038400	CRT2	Calreticulin 2, calcium-binding protein	38.5393	38.464	38.2931	38.6041	38.4001	38.5762	40.8712	41.2617	41.6433	41.373	41.2741	41.3036
Cre v06	Cre01.g038500	CYP746A1	Cytochrome P450, CYP197 superfamily, CYP197B family	NA	NA	NA	NA	NA	NA	32.8437	31.2911	30.715	32.3883	30.7416	30.9931
Cre v06	Cre01.g038550	SQD2	Sulfoquinovosyldiacylglycerol synthase	NA	NA	NA	27.1778	27.6498	28.4297	31.6267	32.1073	33.4592	31.8966	32.0572	32.2304
Cre v06	Cre01.g038600	FAD7	Omega-3-fatty acid desaturase	NA	NA	NA	NA	NA	NA	28.1505	28.06	28.3855	27.9715	29.7662	27.6414
Cre v06	Cre01.g038650	SRS2	Serine/arginine-rich pre-mRNA splicing factor	32.1017	32.1923	32.4961	32.2268	32.7084	31.5656	34.7878	36.3182	33.9089	34.8185	34.6628	34.9144
Cre v06	Cre01.g038700	Cre01.g038700	Voltage-gated chloride channel	NA	NA	NA	NA	NA	NA	28.8454	29.542	28.9239	29.5944	29.1478	28.0375
Cre v06	Cre01.g038750	MOT7	motile cilia related	NA	NA	NA	NA	NA	NA	33.5626	32.3684	31.4832	32.7438	33.0437	31.903
Cre v06	Cre01.g038800	Cre01.g038800	Major intrinsic protein superfamily	NA	NA	NA	NA	NA	NA	NA	28.2083	26.582	26.6524	27.3707	NA
Cre v06	Cre01.g038850	Cre01.g038850		34.3377	34.8504	33.8247	34.6607	33.5619	33.8503	36.8875	37.0283	37.1491	36.8495	36.921	36.5877
Cre v06	Cre01.g038900	Cre01.g038900		28.6532	28.0122	NA	NA	NA	NA	33.4393	33.2702	32.9254	32.6906	33.1399	32.6799
Cre v06	Cre01.g038950	SELF1	SelF/SelM homolog	30.3492	30.5248	30.4203	29.9948	29.7757	29.4845	32.6528	32.4303	32.8663	33.4048	33.0032	33.3493
Cre v06	Cre01.g039150	CPLD5	Conserved in the plant lineage and diatoms 5	30.8394	30.8222	30.2098	28.6669	29.8158	28.7806	33.1892	33.3356	33.3705	34.9242	34.7315	34.8214
Cre v06	Cre01.g039200	IFT22	Intraflagellar transport protein 22	33.0812	32.6817	33.3279	32.5205	33.1662	31.7347	35.2814	35.5608	35.472	35.3633	35.3087	35.1084
Cre v06	Cre01.g039250	RPS2	Cytosolic 80S ribosomal protein S2	39.3773	38.8302	38.6128	38.5247	38.9335	38.5458	41.5594	41.7153	41.5456	41.4088	41.6204	41.4197
Cre v06	Cre01.g039300	RB47	Polyadenylate-binding protein RB47	38.3798	38.4318	38.1778	38.4449	38.5165	38.5601	40.8971	41.2833	41.2682	41.0518	41.3115	41.1347
Cre v06	Cre01.g039350	NCR2	Cytochrome P450 reductase, possibly CYP505 family	31.6451	31.4209	32.4081	32.8807	31.4712	31.2067	34.8925	35.317	34.9976	34.8698	35.5817	34.9347
Cre v06	Cre01.g039400	Cre01.g039400		NA	NA	NA	NA	NA	NA	30.0084	30.2932	29.2582	29.7543	29.2761	29.3751
Cre v06	Cre01.g039450	Cre01.g039450		NA	NA	NA	NA	NA	NA	28.9623	27.6275	23.2439	NA	NA	NA
Cre v06	Cre01.g039500	FAP89	Flagellar Associated Protein 89	NA	NA	NA	NA	NA	NA	28.9285	30.9193	27.3206	27.6484	21.9707	26.2694
Cre v06	Cre01.g039600	Cre01.g039600		NA	NA	NA	NA	NA	NA	30.9581	30.854	31.8228	28.912	30.0032	31.245
Cre v06	Cre01.g039702	Cre01.g039702		NA	NA	NA	NA	NA	NA	NA	NA	NA	27.8687	26.265	27.2813
Cre v06	Cre01.g039750	PDF1B	Peptide deformylase	33.0262	33.2977	32.4915	33.3887	32.8173	34.108	35.9819	35.5869	35.2139	35.2263	35.5991	36.1233
Cre v06	Cre01.g039850	CGL48	conserved protein related to lysine decarboxylase domain	NA	25.3864	28.6579	26.9998	25.3991	25.3155	33.365	34.4565	33.8342	34.2216	33.9326	33.1814
Cre v06	Cre01.g039900	Cre01.g039900	RNase Z-like protein	32.1177	33.7277	32.5534	30.3702	33.2125	33.6681	35.6425	35.5504	36.2383	35.6118	35.6156	35.593
Cre v06	Cre01.g039950	Cre01.g039950	Major facilitator superfamily transporter	NA	NA	NA	NA	NA	NA	NA	30.996	29.2606	29.2461	28.3958	29.6284
Cre v06	Cre01.g040000	RPL26	Cytosolic 80S ribosomal protein L26	37.2783	37.4621	37.1579	36.5708	37.565	36.2731	40.3258	40.2257	39.8191	40.0823	40.0297	40.2654
Cre v06	Cre01.g040050	TPK1	Thiamine pyrophosphokinase	NA	NA	NA	NA	NA	NA	30.5493	30.3966	24.9104	30.1924	29.3555	NA
Cre v06	Cre01.g040100	Cre01.g040100		28.8154	28.4091	29.1281	29.1422	29.0108	29.8576	32.628	32.0836	32.8939	32.6803	32.668	32.3758
Cre v06	Cre01.g040200	Cre01.g040200	WNK protein kinase	35.1519	32.8555	35.2408	32.9544	33.1109	33.0504	35.6207	35.4276	34.5908	34.6682	35.172	36.1842
Cre v06	Cre01.g040250	Cre01.g040250	DnaJ-like protein	27.993	27.753	27.5936	NA	NA	NA	31.6711	31.7184	32.1421	31.5019	32.1252	31.4916
Cre v06	Cre01.g040300	Cre01.g040300	Catechol O-methyltransferase	29.1561	29.8533	33.5706	30.9318	26.7155	25.7518	33.0262	32.526	33.0403	33.1397	33.7378	33.4172
Cre v06	Cre01.g040350	Cre01.g040350	putative MutS type 2 DNA repair protein	NA	NA	NA	NA	NA	NA	30.503	32.3563	30.8853	32.1304	30.7312	33.0664
Cre v06	Cre01.g040379	Cre01.g040379		NA	NA	NA	NA	NA	NA	25.0075	26.2479	27.446	28.3363	28.0505	27.627
Cre v06	Cre01.g040400	Cre01.g040400		30.5954	31.2549	32.6046	32.0433	32.4368	32.891	34.017	34.3305	34.4419	33.9267	34.7819	34.0131
Cre v06	Cre01.g040450	HDT1	Histidine-aspartic acid phosphotransferase	29.7173	31.3756	29.9573	30.3291	30.2948	30.6326	34.0333	33.9068	33.7068	33.7422	33.8985	33.5803
Cre v06	Cre01.g040500	Cre01.g040500		NA	NA	NA	NA	NA	NA	30.684	30.4253	NA	30.6235	29.3841	27.7458
Cre v06	Cre01.g040600	FAP327	Flagellar Associated Protein 327	26.95	27.8978	25.8022	28.4205	NA	27.6896	31.096	32.2963	32.8559	32.2096	32.573	32.3919
Cre v06	Cre01.g040850	Cre01.g040850		NA	NA	NA	NA	NA	NA	30.0168	30.0503	NA	25.3472	28.4653	26.9417
Cre v06	Cre01.g040900	Cre01.g040900		NA	NA	NA	NA	NA	NA	28.3194	29.1022	28.7877	29.3075	28.8421	31.6624
Cre v06	Cre01.g041000	Cre01.g041000		29.3236	NA	29.9804	30.4413	30.0526	30.6937	30.4731	30.6862	31.8315	31.8671	31.9803	31.7175
Cre v06	Cre01.g041050	AOC6	Cationic amino acid transporter	NA	NA	NA	NA	NA	NA	31.0258	30.238	29.577	26.7881	29.3896	29.6338
Cre v06	Cre01.g041100	Cre01.g041100	Histone-lysine N-methyltransferase	30.0198	32.0356	29.8694	29.4935	30.6243	29.8541	32.9227	32.7227	32.938	32.8032	32.2497	32.2614
Cre v06	Cre01.g041150	Cre01.g041150		NA	NA	NA	NA	NA	NA	NA	26.5753	25.0317	26.089	23.6523	NA
Cre v06	Cre01.g041200	Cre01.g041200		NA	NA	NA	NA	NA	NA	28.1564	26.0148	26.2775	26.8769	27.7033	27.2229
Cre v06	Cre01.g041256	Cre01.g041256		NA	NA	NA	NA	NA	NA	28.229	28.7386	28.5855	28.8292	29.2706	29.2548
Cre v06	Cre01.g041400	Cre01.g041400		NA	NA	NA	NA	NA	NA	30.6711	30.7559	30.6157	30.8607	30.7365	31.2943
Cre v06	Cre01.g041450	Cre01.g041450	Phosphoprotein phosphatase 2C-related	29.2892	27.9641	29.3597	28.2447	28.4002	28.7568	32.7967	33.0372	32.757	32.9313	33.7229	33.1457
Cre v06	Cre01.g041500	Cre01.g041500		27.2023	27.1986	27.5093	27.6948	27.6172	28.312	31.1914	35.543	31.3482	31.4373	30.6286	30.9034
Cre v06	Cre01.g041550	Cre01.g041550		NA	NA	NA	NA	NA	NA	28.1241	29.2085	27.6647	26.8469	27.5854	29.1278
Cre v06	Cre01.g041950	Cre01.g041950		NA	NA	NA	NA	30.848	26.707	31.1571	31.4773	30.8783	31.485	31.5358	30.9826
Cre v06	Cre01.g042000	Cre01.g042000		NA	NA	NA	NA	NA	NA	28.4907	29.0571	NA	26.8103	25.1667	NA
Cre v06	Cre01.g042050	MSRB3	Methionine sulphoxide reductase	32.8875	30.9806	31.0768	NA	33.1833	30.3583	33.1857	33.5229	31.4448	33.8118	33.1667	33.026
Cre v06	Cre01.g042150	Cre01.g042150		NA	NA	NA	NA	NA	NA	28.1296	26.1844	27.6126	28.4381	NA	26.547
Cre v06	Cre01.g042200	PBAS1	Photosystem II Associated Subunit 1	31.324	30.7587	31.7485	28.5733	27.9985	29.1715	33.5839	33.6037	33.4298	33.3006	34.0756	33.6243
Cre v06	Cre01.g042250	Cre01.g042250		NA	NA	NA	NA	NA	NA	27.0928	26.1285	23.5398	23.9489	NA	23.1003
Cre v06	Cre01.g042300	Cre01.g042300	Scavenger receptor cysteine rich (SRCR) protein	NA	NA	NA	NA	NA	NA	NA	NA	NA	27.066	28.7751	26.6496
Cre v06	Cre01.g042450	Cre01.g042450		NA	NA	NA	NA	NA	NA	NA	25.6477	28.6932	NA	30.4605	32.0942
Cre v06	Cre01.g042550	Cre01.g042550		35.9122	35.9213	34.5321	34.4501	34.3146	34.39	37.3645	37.2539	37.6116	37.6506	37.5174	37.6315
Cre v06	Cre01.g042750	ACH1	Aconitate hydratase	41.1055	41.1727	41.2223	41.1662	41.1619	41.5613	44.1124	44.018	43.716	43.6612	43.8871	44.1097
Cre v06	Cre01.g042800	DVR1	3,8-Divinyl protochlorophyllide a 8-vinyl reductase, chloroplast precursor	35.5924	35.802	35.2668	35.9435	35.952	36.1234	38.123	38.4852	38.1147	38.4156	38.464	38.9627
Cre v06	Cre01.g042850	Cre01.g042850		30.8122	30.2503	30.7682	31.4477	30.5009	30.8606	33.5049	32.6141	34.008	33.7168	33.9986	33.7711
Cre v06	Cre01.g042900	RRM1	Putative rRNA (adenine-N6-)-methyltransferase	29.8287	29.5909	29.8417	32.5156	30.4674	29.7584	32.6241	32.4639	32.5649	32.8635	32.7461	32.7671
Cre v06	Cre01.g043000	Cre01.g043000		30.0149	29.6835	29.9344	30.4229	29.425	30.4552	34.3232	33.926	34.0155	34.7266	34.5848	34.1723
Cre v06	Cre01.g043100	Cre01.g043100		28.489	27.9762	29.0257	28.7574	29.8698	29.5144	32.9704	31.9654	30.4296	32.187	32.7116	33.5779
Cre v06	Cre01.g043250	Cre01.g043250		NA	NA	NA	NA	NA	NA	28.3332	27.5543	28.2589	NA	25.676	23.2129
Cre v06	Cre01.g043300	Cre01.g043300		NA	NA	NA	NA	NA	NA	31.2373	30.7588	30.4143	30.3089	29.3073	29.3387
Cre v06	Cre01.g043350	CAO1	Chlorophyllide a oxygenase, chloroplast precursor	NA	NA	NA	NA	NA	NA	30.6913	30.2292	32.0825	29.8451	29.3514	29.3908
Cre v06	Cre01.g043400	Cre01.g043400		28.5268	26.0647	27.5783	31.6328	26.5046	32.7775	31.2533	31.4136	32.4371	31.3012	32.1908	33.5886
Cre v06	Cre01.g043450	Cre01.g043450		33.3565	33.3971	33.4125	34.0968	33.9773	33.5498	36.5891	36.5318	35.9034	35.9593	36.8939	36.785
Cre v06	Cre01.g043500	Cre01.g043500		NA	NA	NA	NA	NA	NA	29.9216	29.5557	29.9964	29.1184	28.2961	30.261
Cre v06	Cre01.g043550	Cre01.g043550		NA	NA	NA	NA	NA	NA	24.3398	26.4123	26.2681	25.8007	22.9539	29.0941
Cre v06	Cre01.g043600	Cre01.g043600		NA	NA	NA	NA	NA	NA	32.1575	30.6949	31.0198	30.3453	30.7856	30.5629
Cre v06	Cre01.g043650	ODA8	Outer Arm Dynein Assembly protein 8	NA	NA	NA	NA	NA	NA	31.442	31.3346	31.5372	31.4094	31.457	31.5024
Cre v06	Cre01.g043700	Cre01.g043700		28.169	28.4283	27.0633	NA	24.3296	26.3848	32.1219	31.0198	32.1706	31.3516	31.9201	31.98
Cre v06	Cre01.g043750	BBS7	Bardet-Biedl syndrome-7 associated protein	NA	31.7872	30.0403	27.2186	32.9466	NA	33.382	33.5267	35.2778	34.7517	33.889	35.4932
Cre v06	Cre01.g043800	Cre01.g043800		NA	NA	NA	NA	NA	NA	31.6408	28.1191	30.5485	31.414	29.5314	29.42
Cre v06	Cre01.g044000	Cre01.g044000		NA	NA	NA	NA	NA	NA	31.5317	30.989	31.2821	25.6834	32.03	31.2669
Cre v06	Cre01.g044100	AMB3	Beta-amylase 3	NA	NA	NA	NA	NA	NA	28.2461	28.9802	29.0593	29.3224	29.2503	NA
Cre v06	Cre01.g044150	Cre01.g044150		NA	NA	NA	NA	NA	NA	32.0624	32.6399	32.3024	31.8724	31.6845	30.9756
Cre v06	Cre01.g044200	Cre01.g044200		NA	NA	NA	NA	NA	NA	31.4721	31.7363	31.746	31.4748	30.6984	31.2309
Cre v06	Cre01.g044300	Cre01.g044300		NA	NA	NA	NA	NA	NA	28.7808	NA	23.342	NA	NA	NA
Cre v06	Cre01.g044400	Cre01.g044400		31.4121	31.7953	31.1228	31.8409	31.5907	30.8933	34.5066	34.2912	33.5145	33.3776	34.0888	32.7245
Cre v06	Cre01.g044450	Cre01.g044450		NA	NA	NA	NA	NA	NA	30.516	29.4259	29.7219	31.1171	31.4764	31.0417
Cre v06	Cre01.g044600	Cre01.g044600		34.4949	34.378	34.709	34.5377	33.794	33.7912	36.6438	36.7705	36.933	37.3508	37.3102	37.0287
Cre v06	Cre01.g044650	Cre01.g044650		35.2119	35.2634	35.5746	35.7253	32.4534	34.042	37.4011	38.1339	37.9272	37.9723	37.9132	35.6796
Cre v06	Cre01.g044700	Cre01.g044700	Glutathione S-transferase	31.9446	31.9221	32.377	31.5472	31.9628	31.2427	34.8402	35.1796	34.4798	35.0373	34.6234	35.0661
Cre v06	Cre01.g044750	Cre01.g044750		29.8795	29.9168	29.1853	30.1421	29.1166	29.7713	31.9293	32.6208	32.5796	32.644	32.9267	32.4413
Cre v06	Cre01.g044800	PFL1	Pyruvate-formate lyase	38.6592	39.5724	38.4145	38.4167	38.6337	38.4499	41.3901	41.4506	41.1525	41.0015	41.4184	41.3592
Cre v06	Cre01.g044850	Cre01.g044850		NA	NA	NA	26.0804	NA	30.006	33.171	33.4212	33.6374	33.5549	33.0467	33.1906
Cre v06	Cre01.g044900	Cre01.g044900		NA	NA	NA	NA	NA	NA	27.6638	NA	29.6283	28.9603	28.0018	29.0178
Cre v06	Cre01.g045100	Cre01.g045100		31.7125	31.6318	27.9709	30.0976	29.4596	NA	32.9899	32.8947	32.8101	32.7649	33.4034	32.8903
Cre v06	Cre01.g045150	FAP304	Flagellar Associated Protein 304	23.8893	28.4914	27.5393	25.8393	23.9143	NA	32.1708	33.6859	32.8576	32.7883	32.163	32.17
Cre v06	Cre01.g045350	DRC5	Nexin-dynein regulatory complex 5	31.0637	29.5835	28.2111	29.9149	29.4167	29.2491	31.7567	32.1151	32.1699	32.3294	31.9022	32.1395
Cre v06	Cre01.g045450	Cre01.g045450		NA	NA	NA	NA	NA	NA	30.8795	30.2878	30.5787	30.7098	29.9925	29.9718
Cre v06	Cre01.g045500	Cre01.g045500		NA	NA	NA	NA	NA	NA	30.5101	30.5017	30.6147	30.5123	31.311	30.9337
Cre v06	Cre01.g045550	TPT3	Triose-phosphate transporter	35.1687	35.5795	35.4586	35.7438	35.7379	34.5126	39.4423	39.292	39.3006	38.6095	39.4021	39.3648
Cre v06	Cre01.g045600	Cre01.g045600	Speract/scavenger receptor, transmembrane glycoprotein	32.1758	31.7318	32.2629	31.9886	31.8349	32.414	35.294	34.9627	35.1651	34.9742	34.941	34.7324
Cre v06	Cre01.g045601	Cre01.g045601		NA	NA	NA	NA	NA	NA	NA	NA	NA	23.4829	25.0082	NA
Cre v06	Cre01.g045640	Cre01.g045640		32.4047	32.2508	32.3148	32.5297	32.2735	32.3806	35.181	35.1827	35.4783	35.0514	35.6177	35.7352
Cre v06	Cre01.g045700	CAT2	Catalase/peroxidase	26.7339	26.3489	27.1181	NA	NA	NA	32.7995	32.077	32.2042	33.0978	34.7184	33.0071
Cre v06	Cre01.g045800	Cre01.g045800		NA	NA	NA	NA	NA	NA	27.0727	25.5786	32.1565	27.7034	NA	26.6595
Cre v06	Cre01.g045902	HCF101	[4Fe-4S]-cluster scaffold protein	31.9737	34.506	32.0277	31.1751	31.0988	31.7183	36.0657	35.9602	36.5609	36.1726	36.222	35.8575
Cre v06	Cre01.g045903	DGAT1	Diacylglycerol O-acyltransferase, Type 1	27.515	27.9252	27.2211	NA	NA	NA	31.3746	31.3293	30.5139	22.3001	30.0311	30.8057
Cre v06	Cre01.g046052	Cre01.g046052		NA	NA	NA	NA	NA	NA	28.539	29.2811	29.4189	29.2609	28.4293	29.8585
Cre v06	Cre01.g046150	ICP55	Intermediate Cleaving Peptidase 55	29.0863	30.849	28.1819	29.1715	28.4396	30.5412	33.381	32.6002	30.9966	31.8115	32.7736	33.1818
Cre v06	Cre01.g046237	Cre01.g046237		27.7109	NA	28.9099	NA	NA	NA	34.4989	32.0645	32.0869	31.3716	31.5256	31.4301
Cre v06	Cre01.g046324	Cre01.g046324		NA	NA	NA	NA	NA	NA	29.0898	29.9566	29.8327	32.7917	28.9169	28.5961
Cre v06	Cre01.g046600	Cre01.g046600		NA	NA	NA	NA	NA	NA	24.6823	21.2006	NA	NA	NA	NA
Cre v06	Cre01.g046650	Cre01.g046650		NA	NA	NA	NA	NA	NA	30.9783	NA	24.5001	NA	NA	NA
Cre v06	Cre01.g046652	Cre01.g046652	Putative tyrosyl tRNA synthase	33.7268	33.5685	34.07	34.0791	34.09	34.3958	36.8814	36.6178	36.9562	37.1327	36.9035	37.0007
Cre v06	Cre01.g046800	MSP1	Membrane selenoprotein	28.7781	NA	29.1466	26.3713	29.2893	27.3716	30.4143	31.1319	30.5324	30.922	32.1341	31.6498
Cre v06	Cre01.g046850	UBC13	E2 Ubiquitin conjugating enzyme	31.6781	31.7928	31.9448	32.5464	32.098	32.348	34.6326	34.3052	34.5196	34.6556	34.3804	35.3627
Cre v06	Cre01.g047001	Cre01.g047001		NA	NA	NA	NA	NA	NA	32.6337	31.8415	32.5375	27.5475	26.741	31.7105
Cre v06	Cre01.g047229	Cre01.g047229		31.0569	29.4135	32.3686	32.3678	32.6925	32.5126	34.5578	34.7557	33.8962	33.9392	34.1773	33.8724
Cre v06	Cre01.g047265	PHC52	Pherophorin-chlamydomonas homolog 52	NA	NA	NA	NA	NA	NA	NA	NA	NA	29.0182	27.1441	NA
Cre v06	Cre01.g047300	Cre01.g047300		NA	NA	NA	NA	NA	NA	26.2565	26.0079	26.3841	NA	29.0276	27.5675
Cre v06	Cre01.g047350	Cre01.g047350		NA	NA	NA	NA	NA	NA	NA	NA	NA	29.1274	24.9902	NA
Cre v06	Cre01.g047400	Cre01.g047400		NA	NA	NA	NA	NA	NA	30.6153	22.0573	21.5385	NA	NA	NA
Cre v06	Cre01.g047450	CPLD17	conserved expressed organelle-targeted protein	NA	NA	NA	NA	NA	NA	28.832	29.179	29.1633	28.1881	29.552	28.864
Cre v06	Cre01.g047500	Cre01.g047500		NA	NA	NA	NA	NA	NA	31.053	30.7677	30.2697	30.5597	30.2089	30.5655
Cre v06	Cre01.g047550	RAB6	Small Rab-related GTPase	33.7121	33.3224	33.9618	33.7426	33.3395	32.9285	36.1158	36.2371	35.9878	36.3037	36.0807	36.186
Cre v06	Cre01.g047600	Cre01.g047600	Short-chain dehydrogenase/reductase	31.2635	31.2479	30.4188	31.4359	31.4381	31.3638	33.0203	33.3508	33.7652	33.763	31.7625	33.8994
Cre v06	Cre01.g047650	Cre01.g047650		NA	NA	NA	NA	NA	NA	NA	27.7681	28.1614	27.4395	28.3314	25.2519
Cre v06	Cre01.g047700	CYN40	Cyclophilin 40	33.0189	32.4299	33.069	32.6805	33.1512	33.3297	36.6006	36.2744	36.7611	36.5655	36.4582	36.4981
Cre v06	Cre01.g047750	RPL18A	Cytosolic 80S ribosomal protein L18a	37.8248	37.9917	37.8902	37.3456	37.1412	37.2156	41.2537	41.4574	41.0116	41.1	41.0519	41.0914
Cre v06	Cre01.g047800	GRX6	Glutaredoxin 6, CGFS type, chloroplastic	37.2915	37.5241	35.0409	34.7708	35.8641	35.5397	40.24	40.7493	40.2418	40.3318	40.2185	40.354
Cre v06	Cre01.g047850	Cre01.g047850		29.1634	29.9048	27.4212	30.234	27.4194	30.0482	31.8959	32.9265	32.448	33.8168	32.0993	31.999
Cre v06	Cre01.g047900	Cre01.g047900		NA	NA	NA	NA	NA	NA	32.1266	31.4655	32.1177	31.3307	31.1413	31.7054
Cre v06	Cre01.g047950	IFT27	Intraflagellar transport protein 27	29.2903	29.8448	29.2913	27.8003	27.8263	28.1519	30.9841	31.8498	33.5098	30.7169	31.9833	31.9838
Cre v06	Cre01.g048000	TPM1	Tropomyosin 1	27.2274	29.2758	31.5315	28.9133	26.3793	28.4976	33.3778	33.5477	33.8059	33.9297	33.2629	34.1703
Cre v06	Cre01.g048050	COAB1	Phosphopantothenate-cysteine ligase, CoA biosynthesis	28.3889	30.3642	28.9558	31.9257	29.3782	32.2801	31.9419	31.6668	32.0043	34.831	34.7966	30.4689
Cre v06	Cre01.g048100	Cre01.g048100		30.0846	29.8678	28.8303	29.1839	29.5156	29.1733	33.3443	34.6291	34.0547	33.6633	33.8157	33.344
Cre v06	Cre01.g048102	Cre01.g048102		NA	NA	NA	NA	NA	NA	29.6121	30.1721	29.3552	30.3468	30.996	30.4496
Cre v06	Cre01.g048150	HLA8	Transcriptional co-activator/nuclease induced by high light	31.1714	31.0703	29.2816	31.5889	29.5472	29.5192	34.6084	34.9516	33.2284	34.3587	35.0355	34.8963
Cre v06	Cre01.g048250	Cre01.g048250		NA	NA	NA	NA	NA	NA	32.2606	31.9897	29.8287	31.1681	31.7439	29.9957
Cre v06	Cre01.g048350	CGL53	conserved protein with glycosyl hydrolase family 5 domain	NA	NA	NA	NA	NA	NA	29.8431	26.8963	26.182	NA	NA	NA
Cre v06	Cre01.g048400	DZP1	DAZ interacting zinc finger protein 1	29.559	31.0748	31.8007	29.2019	32.7958	27.8089	33.3481	34.0251	33.4197	33.5144	34.7625	33.9217
Cre v06	Cre01.g048450	Cre01.g048450		NA	NA	NA	NA	NA	NA	29.8829	29.6268	29.6624	29.7968	29.4308	28.9673
Cre v06	Cre01.g048550	Cre01.g048550		NA	NA	NA	NA	NA	NA	30.0036	30.3845	30.6839	30.4893	29.0622	29.2666
Cre v06	Cre01.g048600	Cre01.g048600		NA	NA	NA	NA	NA	NA	30.0413	30.6173	30.8082	30.3403	31.0617	29.7064
Cre v06	Cre01.g048650	Cre01.g048650		NA	NA	NA	NA	NA	NA	NA	NA	NA	27.7582	27.279	NA
Cre v06	Cre01.g048750	PPR7	PentatricoPeptide Repeat protein 7	32.0171	31.975	31.5872	31.6784	32.2069	32.205	34.5482	35.2687	35.6504	35.207	35.4788	35.3756
Cre v06	Cre01.g048800	Cre01.g048800	N-acetyltransferase	NA	NA	NA	NA	NA	NA	27.516	36.8055	37.6288	37.1408	28.9713	28.643
Cre v06	Cre01.g048850	Cre01.g048850		30.7076	31.1112	31.7307	30.5767	30.2448	30.5862	34.6575	34.134	34.9514	34.8256	34.7545	34.6859
Cre v06	Cre01.g048900	Cre01.g048900	Global Transcription factor	NA	NA	NA	27.2334	25.1012	27.9968	34.2054	33.1933	32.6454	33.9383	32.2898	32.5328
Cre v06	Cre01.g048950	PYR5	Uridine 5'- monophosphate synthase	35.0477	34.3271	34.8854	35.5518	35.383	34.9326	37.993	37.9918	38.2839	38.3836	38.025	38.0372
Cre v06	Cre01.g049000	RAF2	RuBisCO assembly chaperone, chloroplastic	33.9514	33.5923	33.6441	33.7345	33.9562	34.4971	37.4928	37.7045	37.3749	37.6676	36.8702	37.2994
Cre v06	Cre01.g049050	Cre01.g049050		31.7778	30.7463	31.9992	32.5586	31.8822	31.9244	34.5265	34.3503	34.8164	34.2738	33.9756	34.6471
Cre v06	Cre01.g049100	Cre01.g049100		25.4804	24.6551	24.5998	NA	NA	NA	29.0855	28.5575	28.3717	28.3316	29.1593	26.1794
Cre v06	Cre01.g049132	Cre01.g049132		NA	27.9448	27.6825	NA	NA	NA	33.5166	32.7799	31.764	34.1534	33.3767	33.4505
Cre v06	Cre01.g049300	Cre01.g049300		NA	NA	NA	NA	NA	NA	NA	28.4778	27.4029	NA	28.0486	27.494
Cre v06	Cre01.g049350	Cre01.g049350		28.0688	30.5621	30.8068	30.484	30.5742	30.8373	32.1333	31.5458	31.1055	31.318	30.8796	29.6045
Cre v06	Cre01.g049400	Cre01.g049400		28.2617	28.5227	27.7215	28.6916	27.6286	29.7181	32.2724	32.8791	33.5503	32.6727	32.1089	32.6586
Cre v06	Cre01.g049450	Cre01.g049450		27.2768	28.5592	27.305	28.7859	28.2307	NA	33.6541	33.8533	32.961	33.4996	31.3451	33.2701
Cre v06	Cre01.g049500	COX2B	Mitochondrial cytochrome c oxidase subunit II, protein IIb of split subunit	36.091	36.1842	36.096	36.4601	36.3139	36.0192	39.5545	39.6371	39.3435	39.1927	38.8969	39.1663
Cre v06	Cre01.g049550	Cre01.g049550		32.3785	32.5358	32.4001	33.0201	32.5819	32.5927	35.7959	35.1808	35.9658	35.1168	35.3143	35.0363
Cre v06	Cre01.g049600	Cre01.g049600	Assembly factor for chloroplast ATPase	30.8674	31.8663	34.7037	32.1394	31.9412	31.8073	35.0715	35.4321	34.9332	35.2106	35.608	34.6841
Cre v06	Cre01.g049650	Cre01.g049650		26.0443	27.1361	27.6769	NA	27.3962	27.0731	30.4916	33.0441	30.4288	30.5369	30.8804	30.7678
Cre v06	Cre01.g049750	Cre01.g049750		NA	NA	NA	NA	NA	NA	30.9323	31.2543	30.8662	31.8081	29.8667	31.2216
Cre v06	Cre01.g049900	Cre01.g049900		32.745	32.4462	33.06	32.9104	32.6601	32.9518	35.7183	35.8281	35.2791	35.6762	36.1754	35.7252
Cre v06	Cre01.g049950	VLE1	Sporangin (Vegetative Lytic Enzyme 1)	32.8131	32.6382	32.7323	33.1421	32.649	33.0709	35.8376	36.0036	35.737	35.7783	35.8866	36.1447
Cre v06	Cre01.g050000	Cre01.g050000		NA	NA	NA	NA	NA	NA	32.9354	31.876	31.4167	31.3138	31.0988	31.5259
Cre v06	Cre01.g050050	GUM1	Putative guanidinoacetate N-methyltransferase	31.4763	29.7223	30.1993	30.385	30.4823	30.6233	33.3753	32.9096	33.1945	33.4456	32.4353	32.801
Cre v06	Cre01.g050100	DPD1	Diaminopimelate decarboxylase	33.8611	34.2478	33.8896	34.2005	34.6298	34.7847	36.1571	36.1893	36.9068	36.2697	37.059	35.5745
Cre v06	Cre01.g050150	NFO1	NADH:flavin oxidoreductase/NADH oxidase	32.3442	32.3906	31.6344	31.3584	32.4637	31.6908	35.4472	35.3755	35.364	35.1571	35.7676	35.465
Cre v06	Cre01.g050350	Cre01.g050350	Rhomboid-like protease	NA	NA	NA	NA	NA	NA	30.3349	29.5396	30.6528	30.6137	29.7588	30.3569
Cre v06	Cre01.g050400	TIM22C	translocase of inner mitochondrial membrane 22 homolog	28.5101	28.5531	29.0313	28.9804	30.2877	29.4816	31.6905	29.6327	31.8077	31.4809	31.2147	31.281
Cre v06	Cre01.g050451	TTL6	predicted tubulin tyrosine ligase	NA	NA	NA	NA	NA	NA	26.5653	NA	23.7048	26.0183	25.8111	NA
Cre v06	Cre01.g050550	Cre01.g050550		34.6236	34.5675	34.6559	33.3624	34.6346	31.605	36.9527	37.0404	36.8665	37.3947	37.2379	37.9231
Cre v06	Cre01.g050600	Cre01.g050600		30.051	30.0387	28.627	NA	28.6598	26.3391	33.2665	33.3404	33.3398	33.5622	33.128	33.4463
Cre v06	Cre01.g050608	Cre01.g050608		NA	NA	NA	NA	NA	NA	24.1309	25.2482	NA	NA	NA	NA
Cre v06	Cre01.g050650	Cre01.g050650		NA	23.8851	29.3239	NA	NA	NA	29.5533	29.8484	30.2467	29.0813	31.2816	30.0529
Cre v06	Cre01.g050700	Cre01.g050700		NA	NA	NA	NA	NA	NA	NA	NA	NA	26.5789	27.1391	NA
Cre v06	Cre01.g050800	Cre01.g050800		NA	NA	NA	NA	NA	NA	29.9331	29.7696	31.1217	30.3751	30.863	30.0566
Cre v06	Cre01.g050850	PKL1	Protein Phosphatase 1 beta	34.3861	35.652	34.5094	35.2577	34.6893	35.1806	38.1081	37.679	37.9837	37.8677	37.5095	37.3679
Cre v06	Cre01.g050900	Cre01.g050900	Glycosyl transferase	NA	NA	NA	NA	NA	NA	29.4702	27.8103	28.328	27.2824	28.7679	27.2012
Cre v06	Cre01.g050950	CHLP1	Geranylgeranyl reductase CHLP	36.6797	36.5491	36.8738	37.0042	37.0013	37.2367	39.8978	39.8884	40.0274	39.7539	40.0541	40.0629
Cre v06	Cre01.g051000	Cre01.g051000	Protein-/Histone-arginine N-methyltransferase	32.5173	33.2486	32.5424	32.8003	32.0297	32.2197	34.8093	34.126	34.6472	35.15	34.8335	35.2376
Cre v06	Cre01.g051050	FAP225	Flagellar Associated Protein 225	NA	NA	NA	NA	NA	NA	29.4114	26.4886	30.3692	32.8025	27.1165	29.445
Cre v06	Cre01.g051100	Cre01.g051100		33.0946	32.9447	32.8197	32.0301	32.2966	32.6781	36.2378	36.4573	35.8768	36.2665	36.2051	36.0645
Cre v06	Cre01.g051250	DLE1	Flagellar outer dynein arm 18 kDa light chain LC4	29.384	29.4924	30.8387	30.0029	29.9017	29.5428	33.787	33.843	33.7878	33.4584	32.6227	32.7514
Cre v06	Cre01.g051300	Cre01.g051300		NA	NA	NA	NA	NA	NA	30.5376	30.2327	30.1326	28.6026	29.1103	28.0844
Cre v06	Cre01.g051350	Cre01.g051350		NA	NA	NA	NA	NA	NA	31.3547	31.2119	31.1837	30.9127	31.1276	31.439
Cre v06	Cre01.g051400	ERD2A	KDEL Receptor A	NA	NA	NA	NA	NA	NA	26.797	27.924	29.5758	NA	NA	NA
Cre v06	Cre01.g051450	Cre01.g051450		33.2898	33.2535	33.3966	33.5758	33.4255	32.3254	34.6864	35.3464	34.6861	34.8653	35.3268	35.6479
Cre v06	Cre01.g051500	Cre01.g051500		35.3245	35.7329	35.5185	34.0408	34.4637	33.524	39.9066	39.8515	39.3119	39.1172	39.0351	39.8404
Cre v06	Cre01.g051550	Cre01.g051550	DEAD/DEAH box helicase	NA	NA	NA	NA	NA	NA	31.0818	29.8646	30.0661	29.5451	30.3933	30.4886
Cre v06	Cre01.g051700	Cre01.g051700		NA	NA	NA	NA	NA	NA	31.906	31.4736	31.5583	30.8504	31.2976	30.9048
Cre v06	Cre01.g051750	Cre01.g051750		26.6803	27.5411	27.3702	NA	29.969	24.124	33.2362	31.8125	33.5283	32.3693	34.8403	31.3996
Cre v06	Cre01.g051800	AST2	Aspartate aminotransferase	NA	29.7679	27.3792	28.4119	28.4622	28.8954	32.4664	32.7748	32.8901	32.3903	32.2186	32.6704
Cre v06	Cre01.g051850	Cre01.g051850		NA	NA	NA	NA	NA	NA	NA	NA	NA	25.5179	28.161	NA
Cre v06	Cre01.g051900	RIP1	Rieske iron-sulfur protein of mitochondrial ubiquinol-cytochrome c reductase	35.9828	35.5691	36.6077	35.6644	36.0063	36.7515	39.038	38.9006	39.0614	38.7917	39.505	39.2992
Cre v06	Cre01.g051950	ASP2	Pepsin-type aspartyl protease	31.2672	31.0159	31.3045	31.7373	31.6791	31.7334	34.3363	32.9257	34.0535	34.0172	34.0567	33.307
Cre v06	Cre01.g052000	ZNG1	Zn chaperone	30.8957	30.9241	31.7091	31.145	32.0155	31.6424	35.3087	35.507	35.1119	34.7003	34.3022	34.8081
Cre v06	Cre01.g052050	UCC1	Ubiquinol-cytochrome c reductase complex chaperone	23.5392	28.9345	27.5902	28.4989	27.9581	28.4767	32.2637	32.5229	32.0609	32.0577	33.0544	31.6633
Cre v06	Cre01.g052100	PRPL18	Chloroplast ribosomal protein L18	35.0395	33.5202	34.1009	34.6683	34.4315	34.217	37.1336	35.472	37.0425	37.2938	36.3084	36.2399
Cre v06	Cre01.g052150	FAP87	Flagellar Associated Protein 87	NA	NA	NA	NA	NA	NA	29.373	27.8234	27.1183	28.3855	28.1408	31.5843
Cre v06	Cre01.g052200	Cre01.g052200		29.6273	30.144	29.2328	29.4725	29.4374	30.6338	32.4414	32.4881	32.0774	32.9888	33.2891	32.6155
Cre v06	Cre01.g052250	TRXX1	Thioredoxin x, chloroplastic	34.5346	34.5275	34.2441	34.4739	34.5819	34.8442	37.5011	37.9043	37.7963	37.5581	37.2776	37.4749
Cre v06	Cre01.g052300	E2F1	Transcription factor, E2F and DP-related	28.5397	27.6125	28.5803	34.8807	28.0354	28.666	32.5506	31.9141	31.6443	31.3069	31.7481	31.8491
Cre v06	Cre01.g052350	MRPL20	Mitochondrial ribosomal protein L20	27.5251	26.0238	25.4928	24.7816	NA	26.3896	31.9435	31.8229	31.5057	31.695	31.6421	31.534
Cre v06	Cre01.g052400	CCB3	CPLD43 protein, required for cyt b6 assembly	NA	NA	NA	NA	NA	NA	29.0906	29.9869	30.4037	30.9782	30.5001	31.2906
Cre v06	Cre01.g052450	Cre01.g052450		NA	NA	NA	NA	NA	NA	31.8988	32.8026	31.4329	30.5739	31.8105	31.4068
Cre v06	Cre01.g052500	Cre01.g052500		NA	NA	NA	NA	NA	NA	26.624	25.97	NA	NA	NA	NA
Cre v06	Cre01.g052550	Cre01.g052550		NA	NA	NA	NA	NA	NA	28.6019	31.3798	28.1699	27.5806	27.0552	24.8463
Cre v06	Cre01.g052650	VIP2	inositol hexakisphosphate kinase	NA	NA	NA	NA	NA	NA	24.3073	26.4037	26.9429	NA	NA	NA
Cre v06	Cre01.g052750	Cre01.g052750	Transient receptor potential ion channel	NA	NA	NA	NA	NA	NA	28.0844	32.3109	33.1311	30.1895	29.2671	28.6818
Cre v06	Cre01.g053000	GPD2	Glycerol-3-phosphate dehydrogenase/dihydroxyacetone-3-phosphate reductase	26.8339	29.8827	30.6087	24.1178	26.3283	26.0464	31.9379	33.5559	33.6771	30.1601	31.1505	30.8781
Cre v06	Cre01.g053200	Cre01.g053200		NA	NA	NA	NA	NA	NA	33.2042	33.4459	33.5834	34.1438	33.1691	25.701
Cre v06	Cre01.g053288	Cre01.g053288		31.5901	30.7885	29.4387	29.9997	29.5101	29.9462	33.5598	34.1243	33.6365	33.6277	32.6919	34.3379
Cre v06	Cre01.g053300	AIH1	Agmatine iminohydrolase	NA	NA	NA	NA	NA	NA	29.6358	30.3415	30.6198	30.1169	29.7685	30.5589
Cre v06	Cre01.g053450	Cre01.g053450	Nucleotidyl cyclase	NA	NA	NA	NA	NA	NA	23.8083	26.8999	NA	NA	NA	NA
Cre v06	Cre01.g053500	Cre01.g053500		NA	26.5491	25.6313	NA	NA	NA	26.5605	25.7465	28.286	26.6684	28.0705	26.5922
Cre v06	Cre01.g053550	Cre01.g053550		NA	NA	NA	NA	NA	NA	28.4043	24.8556	NA	26.7964	26.7025	27.7951
Cre v06	Cre01.g053600	MRPL27	Mitochondrial ribosomal protein L27	29.5932	28.2648	25.72	25.3266	25.6066	25.6773	31.9387	32.3277	31.9446	31.6855	32.0851	32.7678
Cre v06	Cre01.g053700	Cre01.g053700		NA	NA	NA	NA	NA	NA	NA	NA	NA	26.7447	31.5456	NA
Cre v06	Cre01.g053750	LPL3	Putative lipoate A/B protein ligase	28.9742	29.37	28.6115	27.4915	28.1107	25.1755	32.3383	31.6408	31.8747	33.1595	33.598	33.6636
Cre v06	Cre01.g053900	Cre01.g053900		30.2487	29.3362	28.9816	27.397	28.2924	29.2642	32.3256	32.6514	32.4377	32.2397	32.7804	32.4706
Cre v06	Cre01.g053950	Cre01.g053950		NA	NA	NA	NA	NA	NA	30.2158	29.6646	29.0607	30.4005	29.8092	30.2328
Cre v06	Cre01.g054000	Cre01.g054000		29.1414	30.543	28.2799	28.6612	26.6667	27.9106	32.5512	32.9437	33.5951	32.9105	33.5934	32.7433
Cre v06	Cre01.g054100	Cre01.g054100		NA	31.6459	25.5835	NA	NA	NA	33.934	34.5654	33.4995	33.7677	33.3979	33.2918
Cre v06	Cre01.g054150	NTRC1	NADPH-dependent thioredoxin reductase C, chloroplastic	32.6368	33.6468	33.1473	33.13	33.126	33.054	35.374	35.4383	35.4939	36.5057	35.7106	35.844
Cre v06	Cre01.g054300	Cre01.g054300		NA	NA	NA	NA	NA	NA	27.0334	23.1356	NA	NA	NA	NA
Cre v06	Cre01.g054400	Cre01.g054400		NA	NA	NA	NA	NA	NA	30.3938	30.8953	30.1228	30.4495	30.3782	30.5597
Cre v06	Cre01.g054500	Cre01.g054500		38.1236	38.2518	38.0419	37.9234	37.704	37.3145	41.2874	41.3726	41.1679	40.8702	40.968	40.861
Cre v06	Cre01.g054600	Cre01.g054600		NA	NA	NA	NA	NA	NA	30.562	31.4983	31.3465	31.267	30.7937	31.0835
Cre v06	Cre01.g054700	Cre01.g054700		33.2609	29.208	33.2004	NA	NA	NA	33.6647	33.1647	33.219	33.0295	32.9301	32.6434
Cre v06	Cre01.g054750	Cre01.g054750		NA	NA	NA	NA	NA	NA	26.0918	26.1473	NA	NA	NA	NA
Cre v06	Cre01.g054800	Cre01.g054800		32.7692	33.3789	33.713	32.3233	32.6296	32.2636	35.7054	35.9152	35.6961	35.4528	35.3977	35.4589
Cre v06	Cre01.g054850	Cre01.g054850		36.6072	36.6723	36.6606	36.6034	36.9955	37.9707	39.3969	39.58	39.4682	39.4979	39.754	39.8941
Cre v06	Cre01.g054900	Cre01.g054900		28.2109	28.1327	27.9868	27.381	NA	27.984	30.1079	30.9364	30.7137	29.4645	29.7838	29.5788
Cre v06	Cre01.g054950	Cre01.g054950		NA	NA	NA	26.4999	26.4941	28.1542	32.0066	31.808	31.4689	31.0323	31.3018	31.8511
Cre v06	Cre01.g055000	Cre01.g055000		31.922	31.8289	31.4353	30.1507	31.8613	30.8423	34.1986	33.6521	34.4599	33.6495	33.3499	33.9784
Cre v06	Cre01.g055050	Cre01.g055050		NA	NA	NA	NA	NA	NA	30.6948	31.1558	30.6348	30.8336	30.5728	30.7907
Cre v06	Cre01.g055151	Cre01.g055151		NA	NA	NA	NA	NA	NA	28.143	27.2524	28.2063	27.6842	26.0269	27.8724
Cre v06	Cre01.g055200	CPL7	conserved expressed protein related to GIF3	NA	NA	NA	NA	NA	NA	28.6352	28.6825	NA	30.4129	NA	31.7383
Cre v06	Cre01.g055250	Cre01.g055250		30.5844	31.8421	31.1028	NA	NA	NA	27.9893	26.7259	30.7205	31.8137	30.4736	30.416
Cre v06	Cre01.g055350	Cre01.g055350		NA	NA	NA	NA	NA	NA	NA	27.3607	26.5924	NA	NA	NA
Cre v06	Cre01.g055400	Cre01.g055400		32.0129	30.542	31.4041	29.3162	30.9381	30.0293	34.8899	33.8632	34.0247	34.2484	34.8911	34.8092
Cre v06	Cre01.g055408	ACS2	Acetyl-CoA synthase	34.4859	34.556	34.2239	34.4298	35.2449	35.6894	36.8909	36.6285	36.6562	36.3941	36.9965	36.5376
Cre v06	Cre01.g055412	Cre01.g055412		NA	NA	NA	NA	NA	NA	35.6607	35.9017	35.5245	35.2082	35.119	35.4476
Cre v06	Cre01.g055416	Cre01.g055416		NA	NA	NA	NA	NA	NA	28.8004	30.3484	30.6336	30.1628	29.666	30.234
Cre v06	Cre01.g055420	PP2A1	Phosphatase PP2A, B subunit	34.0063	33.7722	34.845	34.3734	34.6491	34.3378	36.6292	37.3215	36.9467	37.0426	36.375	36.9201
Cre v06	Cre01.g055428	Cre01.g055428		NA	NA	NA	NA	NA	NA	28.8268	28.3579	27.9861	25.2208	31.5987	31.6287
Cre v06	Cre01.g055432	Cre01.g055432		NA	NA	NA	NA	NA	NA	24.735	26.2966	27.0596	28.0066	29.3538	29.4081
Cre v06	Cre01.g055453	ALS2	Acetolactate synthase, small subunit	35.9794	35.8683	35.8307	35.555	36.2688	35.5235	38.7734	38.4667	38.6058	38.6241	38.6584	38.7664
Cre v06	Cre01.g055465	Cre01.g055465		NA	NA	NA	NA	NA	NA	NA	28.3633	29.1054	NA	NA	NA
Cre v06	Cre01.g055469	Cre01.g055469		NA	NA	NA	NA	NA	NA	28.3147	28.9478	30.5279	24.8438	28.7796	30.996
Cre v06	Cre01.g055500	Cre01.g055500		NA	NA	NA	NA	NA	NA	22.3492	30.8796	NA	NA	NA	NA
Cre v06	Cre01.g055550	COX11	Mitochondrial cytochrome c oxidase assembly protein	28.6451	NA	27.1837	29.3028	29.1915	29.4258	32.6605	32.5107	31.6217	31.2376	31.6145	31.5384
Cre v06	Cre01.g055600	Cre01.g055600	Putative kinesin-like motor protein	NA	NA	NA	NA	NA	NA	NA	NA	NA	20.1545	26.7124	NA
Cre v06	Cre01.g055966	Cre01.g055966		NA	NA	NA	NA	NA	NA	28.6851	33.0839	27.7738	27.4664	28.9287	26.9902
Cre v06	Cre01.g056331	Cre01.g056331		31.9585	31.7831	31.6272	29.6139	29.37	29.6236	34.5568	34.6881	34.8407	35.7487	34.5997	35.6387
Cre v06	Cre01.g056696	Cre01.g056696		NA	NA	NA	NA	NA	NA	28.9148	30.1394	29.4576	28.7753	29.4444	29.6052
Cre v06	Cre01.g057061	Cre01.g057061		29.9943	30.0835	30.2455	29.0734	29.1292	30.6095	33.9327	34.2444	33.8952	33.6223	33.2673	32.7637
Cre v06	Cre01.g058521	ALG11	Alpha-1,2-mannosyl transferase 11	29.1398	28.9708	29.047	28.7187	28.9234	29.7112	33.395	33.04	33.2039	33.3946	32.7446	32.7602
Cre v06	Cre01.g058886	Cre01.g058886		34.39	33.151	32.3565	32.8531	33.2287	33.841	36.8262	36.4978	36.1868	36.4805	36.1707	35.9723
Cre v06	Cre01.g059252	Cre01.g059252		NA	NA	NA	NA	NA	NA	30.0256	29.8059	30.0335	30.4217	30.616	30.5815
Cre v06	Cre01.g061077	CGL93	predicted protein	34.2608	35.5971	34.8293	36.1293	34.6664	34.7561	38.7764	38.7779	38.5438	39.0766	39.2386	38.8833
Cre v06	Cre01.g061442	Cre01.g061442		27.9861	NA	30.6525	29.0452	NA	29.984	32.5889	32.596	30.6477	32.8254	30.7341	31.3212
Cre v06	Cre01.g061807	Cre01.g061807		26.425	28.8732	28.2324	29.1193	28.4111	28.5571	31.6685	31.0626	31.627	31.7826	32.9826	32.4232
Cre v06	Cre01.g062172	HBV1	Histone H2B variant	33.5353	33.4938	33.3811	33.3773	33.3951	34.2923	37.3128	37.0363	37.8375	38.0275	37.467	37.68
Cre v06	Cre01.g062902	Cre01.g062902		NA	NA	NA	NA	NA	NA	30.6048	32.0106	28.9466	31.4481	32.1853	28.5239
Cre v06	Cre01.g063267	Cre01.g063267	Bystin-like protein	31.3922	31.8023	31.3401	30.6782	30.6727	30.6758	33.8517	33.7424	33.8448	33.6477	34.1391	33.8778
Cre v06	Cre01.g063632	Cre01.g063632		NA	NA	NA	NA	NA	NA	30.5938	30.3407	30.4375	30.8027	30.5594	30.1189
Cre v06	Cre01.g063997	Cre01.g063997		34.1742	34.2598	33.2019	32.1796	32.9068	32.7106	36.4362	36.5582	36.7057	36.9683	36.2922	37.2372
Cre v06	Cre01.g065822	IFT122	Intraflagellar Transport Protein	33.2955	34.1633	33.5816	32.8469	32.6844	33.2194	36.1142	36.0303	35.8597	35.8879	35.9253	36.0273
Cre v06	Cre01.g066552	TRXF1	Thioredoxin f1, chloroplastic	32.3798	32.6316	32.9579	31.2741	31.0413	31.8871	33.2782	34.8444	33.1929	33.5216	33.3259	33.7798
Cre v06	Cre01.g066917	LHCBM1	Light-harvesting Chlorophyll a/b binding protein of LHCII	39.9214	40.8005	39.4657	39.6879	39.994	40.025	43.0169	43.3144	42.2907	42.5113	43.4367	42.4551
Cre v06	Cre01.g068012	PPR5	PentatricoPeptide Repeat protein 5	NA	NA	NA	NA	NA	NA	30.8373	30.0843	29.9198	30.2181	29.2458	30.5009
Cre v06	Cre01.g068377	Cre01.g068377		29.4603	30.3588	30.2009	28.6192	29.7026	28.912	32.4987	32.6028	32.7431	33.0301	33.5552	33.0853
Cre v06	Cre01.g068742	Cre01.g068742		32.4583	31.0339	30.819	35.3505	35.0927	34.4312	34.9372	34.5425	34.7756	34.1567	34.8593	34.7812
Cre v06	Cre01.g069472	TSC2	Putative organellar cysteinyl tRNA synthetase	32.5522	34.1311	33.9659	34.0083	33.805	33.7616	36.3463	35.6898	35.8402	36.3392	37.5908	36.4141
Cre v06	Cre01.g069837	Cre01.g069837		NA	NA	NA	NA	NA	NA	28.0713	28.5917	29.3002	29.8599	27.3634	26.7724
Cre v06	Cre01.g070202	Cre01.g070202		31.8846	32.2419	25.4232	25.0613	29.6591	29.5927	34.5656	32.9618	33.7999	33.4508	32.808	33.5503
Cre v06	Cre01.g070567	Cre01.g070567		32.2238	32.209	32.6178	30.4197	30.5943	30.9924	34.484	33.9872	34.8879	34.9533	35.1134	34.8805
Cre v06	Cre01.g070932	Cre01.g070932		26.7968	NA	25.3381	NA	NA	NA	32.5559	30.5593	28.0773	30.3868	32.5823	30.2458
Cre v06	Cre01.g071662	ACS1	Acetyl-CoA synthetase/ligase	35.3639	37.4313	32.233	34.6831	32.1381	29.73	39.02	38.5786	39.5632	39.3564	35.3992	39.5614
Cre v06	Cre01.g800000	Cre01.g800000		34.9221	32.6443	34.492	32.8181	35.116	32.3627	36.7116	35.504	35.8276	35.7569	35.8988	35.1092
Cre v06	Cre01.g800005	Cre01.g800005		NA	NA	NA	NA	NA	NA	NA	NA	NA	23.9	26.7908	NA
Cre v06	Cre01.g800006	Cre01.g800006		NA	NA	NA	NA	NA	NA	30.2672	30.2319	30.4748	30.8305	30.8315	27.9923
Cre v06	Cre01.g800018	Cre01.g800018		NA	NA	NA	NA	NA	NA	26.2126	21.1457	NA	NA	NA	NA
Cre v06	Cre01.g800035	Cre01.g800035		26.0836	25	NA	27.2534	NA	28.1388	30.0758	31.0087	31.1503	31.5485	29.6584	30.3863
Cre v06	Cre01.g800046	Cre01.g800046		23.6775	25.1888	26.1119	NA	NA	NA	31.6456	32.5437	32.0347	32.5682	32.1108	31.652
Cre v06	Cre01.g800047	Cre01.g800047		29.2087	29.2125	29.3517	29.5977	28.5256	29.0039	31.8881	31.9548	32.0101	31.7986	32.0346	32.1536
Cre v06	Cre01.g800049	Cre01.g800049		29.1247	29.7378	29.4076	29.1978	27.8525	29.9054	32.6688	31.2516	31.6614	32.7943	32.5957	32.8648
Cre v06	Cre01.g800050	Cre01.g800050		NA	NA	NA	NA	NA	NA	31.9641	31.0506	32.5709	31.5441	33.1741	32.0646
Cre v06	Cre01.g800054	Cre01.g800054		NA	NA	NA	NA	NA	NA	28.0419	26.9344	27.8482	NA	27.1202	26.9168
Cre v06	Cre01.g800057	Cre01.g800057		NA	NA	NA	NA	NA	NA	26.9297	27.9934	27.2013	27.2285	27.834	26.2391
Cre v06	Cre01.g800070	Cre01.g800070		NA	NA	NA	NA	NA	NA	29.8163	29.0983	29.5428	27.1184	28.5754	29.3163
Cre v06	Cre01.g800081	Cre01.g800081		NA	NA	NA	NA	NA	NA	27.3688	25.9656	24.3059	28.4067	NA	28.1133
Cre v06	Cre01.g800083	Cre01.g800083		29.1102	29.4816	30.3437	30.2905	30.1436	29.4861	29.927	31.9374	30.8982	31.6742	30.3043	31.8442
Cre v06	Cre01.g800084	Cre01.g800084		NA	NA	NA	NA	NA	NA	NA	NA	NA	28.9459	26.5632	NA
Cre v06	Cre01.g800087	Cre01.g800087		NA	NA	NA	NA	NA	NA	28.9261	29.4379	28.6487	31.3412	30.1579	29.5328
Cre v06	Cre01.g800091	Cre01.g800091		31.9768	33.7077	31.092	30.5662	31.7366	31.3162	34.8264	34.4911	34.6887	34.5705	34.2547	34.3391
Cre v06	Cre01.g800096	Cre01.g800096		28.0336	29.8939	28.2225	28.2338	29.5284	28.8214	33.4523	33.1772	33.0101	32.0816	34.2265	31.7811
Cre v06	Cre01.g800102	Cre01.g800102		32.4343	33.0454	33.076	33.8273	33.3302	31.9769	35.6842	35.8175	35.648	35.5491	36.1548	35.6731
Cre v06	Cre01.g800103	Cre01.g800103		NA	NA	NA	NA	NA	NA	27.5061	28.3191	28.8965	28.8014	NA	29.0102
Cre v06	Cre01.g800127	Cre01.g800127		NA	NA	NA	NA	NA	NA	NA	26.861	28.8213	NA	NA	NA
Cre v06	Cre01.g800135	Cre01.g800135		29.2995	28.4445	NA	28.3289	26.9187	28.5287	33.3496	33.3279	32.7043	33.2499	33.1354	33.3305
Cre v06	Cre01.g800139	Cre01.g800139		27.2401	28.9061	26.0117	30.5174	27.0409	NA	31.6574	31.8403	31.9629	31.339	32.0841	36.251
Cre v06	Cre01.g800140	Cre01.g800140		27.9343	31.295	23.765	NA	NA	NA	31.4469	31.8219	31.3044	31.6548	31.2461	31.3167
Cre v06	Cre02.g073150	Cre02.g073150		NA	NA	NA	NA	NA	NA	29.4512	28.3935	NA	25.6595	31.5125	NA
Cre v06	Cre02.g073200	THD1	putative threonine dehydratase and component psaA trans-splicing sub complex II	34.215	34.9206	34.1248	34.066	33.968	34.6372	36.751	36.9306	36.5459	36.5086	36.6271	36.7791
Cre v06	Cre02.g073250	Cre02.g073250		34.8126	31.4626	29.0591	26.567	28.2102	25.7605	33.0578	33.3783	36.6213	34.0809	33.2663	36.3173
Cre v06	Cre02.g073400	Cre02.g073400		29.3056	28.2235	28.7966	27.6809	28.677	28.8316	32.6051	32.9678	32.7056	32.9367	32.4479	31.9223
Cre v06	Cre02.g073500	FAP241	Flagellar Associated Protein 241	NA	NA	NA	NA	NA	NA	29.5508	30.192	30.9123	29.3587	29.7983	30.3991
Cre v06	Cre02.g073550	Cre02.g073550	Nucleosome assembly protein	36.4172	36.3461	36.7337	36.2158	35.9224	36.5804	39.835	39.7446	39.5976	39.4704	39.5142	39.5385
Cre v06	Cre02.g073650	PRP19	Spliceosome Component, nuclear pre-mRNA splicing factor	33.5936	34.3629	33.5784	33.2935	34.0347	33.6351	36.8976	37.0719	37.2206	37.3324	36.9593	37.2919
Cre v06	Cre02.g073700	UROD3	Uroporphyrinogen-III decarboxylase	31.2324	30.4549	29.8591	30.3223	31.1511	30.9991	36.0593	35.841	35.5889	35.4056	35.6582	36.253
Cre v06	Cre02.g073750	KLP1	Kinesin motor protein	32.5992	33.0707	32.8609	34.0589	32.3243	32.7158	36.8019	36.3028	36.4451	35.572	36.1648	35.931
Cre v06	Cre02.g073850	LPA19	homolog of Low Photosystem II Accumulation 19	27.9132	28.0515	29.6426	28.702	26.9095	NA	32.1617	32.7642	32.9296	31.1657	32.85	33.5555
Cre v06	Cre02.g073900	Cre02.g073900		32.0944	30.2103	32.4057	32.807	33.1738	31.196	33.9924	34.2419	34.3983	34.1206	34.5652	34.0779
Cre v06	Cre02.g074000	POC18	Proteome of centriole protein 18	NA	NA	NA	NA	NA	NA	33.8805	37.1378	34.0644	33.8765	33.6392	33.3185
Cre v06	Cre02.g074100	Cre02.g074100		30.7218	30.6915	30.7808	31.0962	30.9691	31.7299	32.9122	32.2371	32.8716	33.0984	33.2072	33.4884
Cre v06	Cre02.g074150	HKR1	Histidine kinase rhodopsin 1	31.7247	31.7156	30.9145	31.7628	31.1701	31.6553	35.0817	35.039	35.3502	35.4299	35.7154	34.8112
Cre v06	Cre02.g074300	Cre02.g074300		NA	NA	NA	NA	NA	NA	34.2425	34.0797	33.0946	32.9087	33.526	34.374
Cre v06	Cre02.g074350	Cre02.g074350		NA	NA	NA	NA	NA	NA	24.6541	27.0607	26.1376	24.7391	NA	28.2751
Cre v06	Cre02.g074370	CDPK8	Calcium/calmodulin-dependent protein kinase	NA	NA	NA	NA	NA	NA	25.8565	27.2843	NA	28.7574	28.7151	25.9041
Cre v06	Cre02.g074511	Cre02.g074511		31.7436	30.9221	31.2356	31.421	31.7273	31.9448	35.6195	36.0022	34.697	35.9369	36.1661	35.5953
Cre v06	Cre02.g074550	Cre02.g074550		NA	NA	NA	NA	NA	NA	24.5812	27.1941	21.6973	NA	NA	NA
Cre v06	Cre02.g074600	DESI2	DeSI-type SUMO protease	22.2694	32.3689	23.268	NA	NA	NA	30.6395	35.6034	35.1076	30.6886	34.9327	29.2076
Cre v06	Cre02.g074650	Cre02.g074650		33.6777	33.1214	34.0329	34.2168	32.3288	32.921	35.6586	35.2241	35.5057	35.5043	36.4293	36.4785
Cre v06	Cre02.g074700	Cre02.g074700		NA	NA	NA	NA	NA	NA	29.4919	28.9984	28.2326	29.575	27.6118	29.3626
Cre v06	Cre02.g074758	Cre02.g074758	Adenylate/guanylate cyclase	NA	NA	NA	NA	NA	NA	NA	NA	NA	25.9653	25.4527	NA
Cre v06	Cre02.g074800	Cre02.g074800	Adenylate/guanylate cyclase	NA	NA	NA	NA	NA	NA	NA	22.1105	25.0101	NA	NA	NA
Cre v06	Cre02.g074900	Cre02.g074900		29.6679	30.598	30.9422	30.5008	30.2479	25.8005	33.9366	34.0631	33.7353	34.1273	34.1752	34.2217
Cre v06	Cre02.g074950	Cre02.g074950		30.744	31.8763	29.8339	31.8899	31.5676	28.2967	34.3454	34.501	33.6977	34.7397	33.8174	34.2247
Cre v06	Cre02.g075100	TPR3	Tetratricopeptide-repeat protein 3	28.9967	28.9081	28.0922	28.5916	NA	28.1838	33.0957	32.8516	32.6511	32.2779	32.2414	37.011
Cre v06	Cre02.g075150	RPB2	DNA-directed RNA polymerase II, 135 kDa polypeptide	32.6941	32.3261	32.6699	32.7889	32.6537	32.4999	36.3445	35.8507	36.0185	35.962	36.02	35.8527
Cre v06	Cre02.g075200	Cre02.g075200		NA	NA	NA	NA	NA	NA	28.423	27.947	28.1207	27.3321	NA	25.7747
Cre v06	Cre02.g075350	CNK1	NimA-related protein kinase	NA	NA	NA	NA	NA	NA	NA	NA	NA	28.856	26.074	25.4983
Cre v06	Cre02.g075400	Cre02.g075400		28.2299	27.3673	NA	24.0624	NA	26.7348	30.4312	31.0051	29.0669	29.4909	31.1483	31.675
Cre v06	Cre02.g075550	Cre02.g075550		NA	NA	NA	NA	NA	NA	30.74	25.1187	29.4093	NA	NA	NA
Cre v06	Cre02.g075600	Cre02.g075600		NA	NA	NA	NA	NA	NA	31.0778	31.2728	29.7995	32.1701	31.7513	30.6847
Cre v06	Cre02.g075650	Cre02.g075650		33.1924	32.694	33.1212	28.4224	31.9742	30.8749	35.0479	34.7292	34.6163	35.3308	34.8041	35.4378
Cre v06	Cre02.g075700	RPL19	Cytosolic 80S ribosomal protein L19	37.3564	36.5163	36.9774	35.3926	35.187	35.2857	39.5915	40.1119	39.973	39.8073	40.2576	40.1256
Cre v06	Cre02.g075750	Cre02.g075750		NA	NA	NA	NA	NA	NA	25.6285	25.2696	24.9912	25.1896	25.1894	25.9231
Cre v06	Cre02.g075850	SNRK2A	snRK1 family in Chlamydomonas, subgroup 2	30.5995	29.7418	28.9134	29.8161	29.6071	30.6312	33.7217	33.1459	32.8972	32.9198	32.4316	32.2902
Cre v06	Cre02.g075900	SNRK2C	snRK1 family in Chlamydomonas, subgroup 2	33.2742	33.1879	32.7756	32.8563	33.581	33.7239	35.4892	34.9295	35.9676	35.3989	35.9891	35.8785
Cre v06	Cre02.g076000	SNRK2K	snRK1 family in Chlamydomonas, subgroup 2; Latrunculin-B sensitive 3	28.2911	35.0657	NA	22.6194	28.5895	NA	30.9332	31.4312	30.3343	29.8587	31.4225	31.1499
Cre v06	Cre02.g076050	Cre02.g076050		NA	NA	NA	NA	NA	NA	30.0246	31.0274	30.9091	24.9285	30.9977	29.72
Cre v06	Cre02.g076100	Cre02.g076100		33.613	33.1733	31.9714	31.5392	32.3722	32.31	35.8829	35.8011	36.0239	36.4194	35.9265	36.1758
Cre v06	Cre02.g076150	Cre02.g076150		NA	NA	NA	NA	NA	NA	31.6985	31.3821	31.5574	31.4604	31.5561	31.7165
Cre v06	Cre02.g076200	Cre02.g076200		30.399	30.03	30.6562	31.2195	29.2922	30.5034	33.863	34.3712	34.3655	33.8834	33.9395	34.3696
Cre v06	Cre02.g076250	EFG1	Chloroplast elongation factor G	38.854	38.7375	38.5858	38.9745	39.1505	39.1973	41.4539	41.5489	41.6746	41.6445	41.6762	41.6799
Cre v06	Cre02.g076300	UROD2	Uroporphyrinogen-III decarboxylase	34.8785	34.5694	34.9289	35.1184	35.1557	34.7613	37.4565	37.4219	37.2581	37.3219	37.5738	37.5058
Cre v06	Cre02.g076350	ATPVB1	Vacuolar ATP synthase subunit B	37.0071	36.9262	37.1894	37.1123	37.1252	36.7241	40.008	40.2713	40.017	40.2916	39.9816	40.1664
Cre v06	Cre02.g076400	VPS25	Subunit of ESCRT-II complex	29.2054	28.6065	27.6654	29.1597	28.9626	28.9399	31.2017	31.7125	31.0209	31.9705	31.3425	31.5697
Cre v06	Cre02.g076433	Cre02.g076433		NA	NA	NA	NA	NA	NA	NA	24.4711	21.9907	29.5608	NA	28.5946
Cre v06	Cre02.g076500	Cre02.g076500		NA	NA	NA	NA	NA	NA	30.4324	30.7285	30.3598	30.613	30.0865	30.8941
Cre v06	Cre02.g076550	Cre02.g076550		28.7081	26.1794	24.4974	NA	NA	NA	29.6648	29.6692	30.4959	29.6425	30.4246	28.8418
Cre v06	Cre02.g076600	Cre02.g076600	Putative chloroplast localized Peptidyl-tRNA hydrolase	NA	NA	NA	NA	NA	NA	29.3893	28.9552	29.4455	29.4763	31.2367	29.5039
Cre v06	Cre02.g076700	Cre02.g076700		NA	NA	NA	NA	NA	NA	30.472	29.5497	30.2045	30.6478	30.7321	30.5053
Cre v06	Cre02.g076750	NUOFAF1	NADH:ubiquinone oxidoreductase 1 alpha subcomplex assembly factor 1	NA	NA	NA	NA	NA	NA	32.3835	31.9224	32.0301	31.4722	31.873	30.6773
Cre v06	Cre02.g076900	FAP19	Flagellar Associated Protein 19	34.616	34.9782	34.9864	34.5605	35.4184	34.838	38.2676	38.4025	38.4545	39.0091	38.2483	38.4311
Cre v06	Cre02.g076950	Cre02.g076950	Subtilisin-like protease	NA	NA	NA	NA	NA	NA	27.5087	27.1266	27.5604	30.2344	30.7026	30.9537
Cre v06	Cre02.g077100	GSH1	Gamma-glutamylcysteine synthetase	33.407	33.7111	33.5463	33.8773	33.9648	34.3603	37.5379	36.9567	37.1925	37.0811	37.1664	36.9874
Cre v06	Cre02.g077200	Cre02.g077200		27.0776	28.8417	28.2007	26.347	27.9657	28.8982	33.0792	33.3377	33.0126	33.1457	32.8829	32.924
Cre v06	Cre02.g077300	NOP1	Nucleolar protein, Component of C/D snoRNPs	37.6565	37.4403	37.8405	37.6835	37.9253	37.2904	40.53	40.7931	40.71	40.9311	40.845	40.6615
Cre v06	Cre02.g077350	HDH1	Histidinol dehydrogenase	33.9238	33.6942	33.463	33.4287	33.3199	33.6101	36.2827	36.3072	36.2495	36.421	36.6553	36.2471
Cre v06	Cre02.g077401	Cre02.g077401		32.7964	33.0619	32.5778	31.5611	32.4692	32.0405	34.9698	35.51	34.497	35.5292	34.6425	35.0782
Cre v06	Cre02.g077500	TRS23	Component of TRAPP complex	NA	NA	NA	NA	NA	NA	29.5703	29.4316	29.5498	30.1819	28.9824	29.7335
Cre v06	Cre02.g077550	Cre02.g077550	Putative pherophorin-chlamydomonas homolog	31.5618	31.5065	31.998	32.4878	33.3906	33.3313	35.4304	34.1845	34.197	35.6296	35.719	35.4133
Cre v06	Cre02.g077600	FAP51	Flagellar Associated Protein 51	NA	NA	NA	NA	28.1754	30.106	33.0154	32.9012	33.1839	32.9179	32.8112	32.8988
Cre v06	Cre02.g077650	Cre02.g077650		31.3664	30.8998	31.0308	31.5307	31.6045	31.865	34.2321	34.6421	34.2977	34.2415	34.3524	33.7504
Cre v06	Cre02.g077700	Cre02.g077700		30.0217	30.2816	29.9517	31.76	32.4415	32.9146	33.7004	33.5313	34.6408	35.0402	33.567	33.659
Cre v06	Cre02.g077750	FAP211	Flagellar Associated Protein 211	31.7935	31.6177	30.1688	30.2619	32.1651	28.6679	34.1632	34.4364	34.5248	34.9288	35.1973	34.7593
Cre v06	Cre02.g077800	FAP310	Flagellar Associated Protein 310	NA	NA	NA	27.2917	28.2604	NA	30.5911	29.9765	30.478	32.5437	33.0431	32.5674
Cre v06	Cre02.g077850	FAP212	Flagellar Associated Protein 212	30.0233	29.0739	29.3173	32.3501	33.2347	32.3823	33.7711	32.7545	33.553	35.879	35.8195	35.2569
Cre v06	Cre02.g077925	Cre02.g077925		NA	NA	NA	NA	NA	NA	28.7631	28.053	24.0704	28.0305	27.8009	27.8131
Cre v06	Cre02.g078000	Cre02.g078000		NA	26.9689	25.185	NA	NA	NA	32.2597	29.8153	31.7686	30.5757	31.5051	31.3233
Cre v06	Cre02.g078100	EIF5B1	Eukaryotic initiation factor, eIF-5B	34.2771	34.0114	34.1988	34.0426	34.2173	34.5089	37.1742	36.7846	37.1017	37.0559	37.0443	36.906
Cre v06	Cre02.g078150	Cre02.g078150		NA	NA	NA	NA	NA	NA	32.3217	31.8833	31.5601	31.5783	31.2096	30.7774
Cre v06	Cre02.g078200	Cre02.g078200		29.8345	29.6878	31.0187	27.9916	28.6035	29.94	33.8607	33.9709	33.773	33.6241	33.2502	33.6415
Cre v06	Cre02.g078300	GPX1	Glutathione peroxidase 1, selenoprotein	35.9644	35.8173	36.1933	35.5791	35.4261	35.888	39.1038	39.2458	39.2386	39.2546	39.0151	39.1716
Cre v06	Cre02.g078507	Cre02.g078507		32.7098	32.8914	32.5923	32.5188	32.509	32.5268	35.388	35.3944	35.2461	35.4103	35.5081	35.4489
Cre v06	Cre02.g078550	FAP210	Flagellar Associated Protein 210	31.947	31.327	30.3587	27.2836	30.5626	33.5436	34.2753	34.192	34.9564	34.4361	34.6665	34.1896
Cre v06	Cre02.g078600	RSP8	Radial spoke protein 8	30.7963	27.9037	29.2266	28.2939	28.3776	28.7162	33.6515	33.2098	33.749	34.1141	33.6383	34.1948
Cre v06	Cre02.g078650	Cre02.g078650	Putative dipeptidyl peptidase	30.8648	32.1125	29.3142	28.8765	28.907	26.7293	33.7425	34.1837	34.1776	33.2818	33.28	34.1516
Cre v06	Cre02.g078700	Cre02.g078700		NA	NA	NA	NA	NA	NA	32.1939	32.1515	31.9456	31.7518	32.5687	32.0102
Cre v06	Cre02.g078750	Cre02.g078750	RNA pseudouridine synthase	NA	NA	NA	NA	NA	NA	32.1312	32.5197	30.6091	31.5206	31.4478	31.7495
Cre v06	Cre02.g078831	Cre02.g078831		26.2188	26.1641	NA	25.7191	25.8077	NA	30.7286	29.8684	31.6757	30.5296	30.4779	31.4329
Cre v06	Cre02.g078858	PSN1	Presenilin protease	29.5882	NA	26.1814	26.9305	27.2485	NA	31.516	31.978	30.2616	32.2829	31.7212	31.5169
Cre v06	Cre02.g078885	Cre02.g078885		28.1543	27.8263	27.6434	27.8654	28.6789	28.3924	31.631	32.7555	32.1589	33.1035	32.8795	32.523
Cre v06	Cre02.g078912	Cre02.g078912		NA	NA	NA	NA	NA	NA	29.4248	29.8195	29.8456	29.389	29.6252	29.2019
Cre v06	Cre02.g078939	DCRY1	DASH-type Cryptochrome 1	NA	NA	NA	NA	NA	NA	28.7886	30.8288	29.212	29.5884	29.916	29.2349
Cre v06	Cre02.g078966	FTSH9	FtsH-like ATPase/metalloprotease	26.6762	26.8029	NA	NA	NA	NA	33.041	32.7292	32.986	32.0503	33.214	32.9595
Cre v06	Cre02.g079000	POB21	Proteome of basal body 21	31.9483	29.6853	31.1596	29.2	29.1577	30.5423	32.7172	31.7207	33.3616	32.7029	32.5981	32.7494
Cre v06	Cre02.g079150	Cre02.g079150		NA	NA	NA	NA	NA	NA	31.6234	31.6456	30.4056	31.2342	31.7095	31.1607
Cre v06	Cre02.g079200	Cre02.g079200		29.8422	30.0412	29.8225	28.1658	29.975	30.5269	33.0765	33.2671	32.9935	32.5151	32.0216	32.2666
Cre v06	Cre02.g079300	VPS4	AAA-ATPase of VPS4/SKD1 family	33.982	33.2063	33.7107	33.717	33.9976	33.2661	36.2631	36.3169	36.3203	36.0294	35.9808	36.7106
Cre v06	Cre02.g079400	Cre02.g079400		34.4062	33.7325	33.8028	34.1338	33.7221	33.9769	36.483	35.3546	36.1391	36.1703	36.6875	35.8029
Cre v06	Cre02.g079500	Cre02.g079500		26.9081	24.9439	32.1604	NA	NA	NA	32.6479	32.1446	32.3875	33.5281	31.6746	31.896
Cre v06	Cre02.g079550	Cre02.g079550	Dynamin-related GTPase, involved in circadian rhythms	34.1898	34.3146	33.917	34.0533	34.1626	34.5968	37.0407	37.0065	37.1416	37.3847	36.876	36.7415
Cre v06	Cre02.g079600	TSF2	Phenylalanyl-tRNA synthetase	33.6035	33.8557	33.8363	34.7862	33.9727	34.5812	37.0484	36.6503	36.63	37.0723	37.0934	37.3448
Cre v06	Cre02.g079700	PYR2	Aspartate carbamoyltransferase	35.8045	35.9523	36.0061	35.502	35.9318	34.4923	38.5192	38.5432	38.6776	38.7845	38.9077	38.6894
Cre v06	Cre02.g079750	HIK1	Histidine kinase response regulator of two-component system	24.1258	24.4228	NA	NA	NA	NA	32.1003	32.1736	31.9518	35.3819	35.1254	31.3387
Cre v06	Cre02.g079800	ASA6	Mitochondrial F1F0 ATP synthase associated protein 6	35.4296	35.4848	34.5164	35.4166	35.6688	35.504	38.5806	38.8088	38.6315	38.0583	38.9764	38.5503
Cre v06	Cre02.g080100	Cre02.g080100	MBL fold metallo-hydrolase	NA	NA	NA	NA	NA	NA	23.9074	23.0463	27.2514	24.3001	27.4066	26.7968
Cre v06	Cre02.g080150	Cre02.g080150		32.5353	32.8866	32.8478	33.509	32.9868	32.3392	35.0984	35.4434	35.2559	35.3579	35.5106	35.1468
Cre v06	Cre02.g080200	TRK1	Transketolase, chloroplastic	40.3799	40.4273	40.4155	40.9113	40.5782	40.6874	43.1701	43.0233	43.07	43.0824	43.3734	43.26
Cre v06	Cre02.g080250	CGL97	Conserved in the green lineage 97	NA	28.9558	31.4065	30.4427	28.837	30.0007	33.9042	34.2846	33.5661	33.8462	NA	34.0487
Cre v06	Cre02.g080300	Cre02.g080300		NA	NA	NA	NA	NA	NA	31.2628	30.7855	30.4835	30.779	30.2068	30.1799
Cre v06	Cre02.g080350	Cre02.g080350		34.5305	34.763	34.8887	34.928	34.5459	34.3234	37.4129	37.6146	37.8031	37.3268	37.7618	38.0965
Cre v06	Cre02.g080400	Cre02.g080400		NA	NA	NA	NA	NA	NA	31.2168	NA	29.3955	29.0473	30.2383	27.9467
Cre v06	Cre02.g080450	Cre02.g080450		NA	NA	NA	NA	NA	NA	NA	NA	NA	NA	26.6563	28.5916
Cre v06	Cre02.g080500	Cre02.g080500		30.9422	30.2131	29.2931	30.9337	30.1053	28.2489	34.096	34.0291	33.6434	33.0794	33.3154	34.0165
Cre v06	Cre02.g080550	Cre02.g080550	3',5'-cyclic-nucleotide phosphodiesterase	NA	NA	NA	NA	NA	NA	28.1753	28.9328	27.2652	28.4772	27.2149	27.8404
Cre v06	Cre02.g080600	BIP2	Endoplasmic reticulum associated Hsp70 protein	NA	NA	NA	NA	NA	NA	28.4686	26.9486	28.6059	27.9366	29.2076	28.8252
Cre v06	Cre02.g080650	HSP90B	Heat shock protein 90B	36.5519	36.2083	36.9176	36.5834	36.874	36.3742	39.0132	38.8731	38.6956	38.9762	39.1929	39.1188
Cre v06	Cre02.g080700	BIP1	Endoplasmic reticulum associated Hsp70 protein	33.0157	33.9152	33.0428	33.474	33.9751	34.3767	35.4545	35.8935	35.741	35.6371	37.1127	36.1047
Cre v06	Cre02.g080750	Cre02.g080750		NA	NA	NA	NA	NA	NA	30.181	33.3288	29.6721	30.5846	30.471	29.6221
Cre v06	Cre02.g080800	Cre02.g080800		NA	NA	NA	27.7062	23.0014	NA	34.7524	32.3247	32.4615	32.6415	28.3243	31.3491
Cre v06	Cre02.g080850	CYN47	Cyclophilin 47	NA	NA	NA	NA	NA	NA	28.4714	26.8067	26.9022	27.3587	28.7233	24.1474
Cre v06	Cre02.g080900	PRX4	Peroxiredoxin, type II	34.0607	33.3161	33.4972	33.6957	33.6174	33.9141	36.9147	36.9453	36.8736	36.4068	36.6718	36.3373
Cre v06	Cre02.g081000	Cre02.g081000	Putative RNA exonuclease	NA	NA	NA	NA	NA	NA	29.2268	28.4052	28.9668	27.5855	28.0668	27.1167
Cre v06	Cre02.g081050	FAP24	Flagellar Associated Protein 24	38.1002	38.0952	38.0248	37.6452	37.9083	37.6737	41.7726	41.3574	41.1403	40.7371	40.6152	40.5455
Cre v06	Cre02.g081100	Cre02.g081100		NA	NA	NA	NA	NA	NA	32.3069	29.8926	30.3882	29.9947	29.5792	32.317
Cre v06	Cre02.g081176	Cre02.g081176		27.932	29.4587	27.8468	30.2294	28.7937	30.5572	31.1692	31.664	31.9555	32.0465	31.4815	31.8097
Cre v06	Cre02.g081200	Cre02.g081200		NA	NA	NA	NA	NA	NA	30.0314	30.6183	29.8386	29.7378	30.0418	30.5578
Cre v06	Cre02.g081250	Cre02.g081250		36.2567	36.0945	35.9168	35.6098	35.7912	35.8766	38.8056	38.9293	38.9022	39.4592	39.199	39.1065
Cre v06	Cre02.g081300	Cre02.g081300		NA	NA	NA	NA	NA	NA	26.9071	27.6166	NA	NA	28.2976	26.4158
Cre v06	Cre02.g081350	Cre02.g081350	Nicotinamidase	NA	26.6518	29.4581	27.6492	27.5915	NA	32.3723	31.1081	31.0217	31.0993	29.9915	30.6126
Cre v06	Cre02.g081400	Cre02.g081400	Branched chain amino acid aminotransferase	NA	NA	NA	NA	NA	NA	32.1275	31.7974	32.1354	32.0225	32.4604	32.5125
Cre v06	Cre02.g081450	MRPL25	Mitochondrial ribosomal protein L25	29.0921	35.8468	29.3825	28.2661	36.1599	28.5103	33.1274	33.4419	32.9695	33.3436	32.9758	38.5798
Cre v06	Cre02.g081500	Cre02.g081500	UDP-galactose transporter	NA	NA	NA	NA	NA	NA	31.3487	30.961	31.672	31.2569	30.7353	31.4857
Cre v06	Cre02.g081550	Cre02.g081550	Putative 3-hydroxyacyl-ACP dehydratase (mitochondrial FAS)	31.8814	31.6512	31.8167	31.8213	32.6941	32.3649	34.1093	34.1313	34.4873	34.5279	33.9016	34.6785
Cre v06	Cre02.g081600	PFH8	Prolyl 4-hydroxylase 8	32.359	32.5756	32.0533	32.355	31.991	32.9751	34.3335	34.3497	34.2151	34.83	34.5837	33.7029
Cre v06	Cre02.g081650	Cre02.g081650		30.957	29.9963	30.2299	31.5543	31.4028	32.3022	33.9967	35.759	34.361	34.0875	33.7593	33.3727
Cre v06	Cre02.g081750	Cre02.g081750		28.5573	27.6799	26.2205	26.1796	27.7959	25.1509	31.6773	32.0176	31.3975	30.143	31.535	31.6156
Cre v06	Cre02.g081800	Cre02.g081800		NA	NA	NA	NA	NA	NA	29.0584	31.2061	30.5005	30.7328	31.2271	30.1443
Cre v06	Cre02.g081850	Cre02.g081850		NA	NA	NA	NA	NA	NA	29.9499	29.5744	30.1754	31.3575	29.9579	29.2895
Cre v06	Cre02.g081900	Cre02.g081900		NA	NA	NA	NA	NA	NA	25.2603	24.0662	24.946	30.2732	30.6026	28.166
Cre v06	Cre02.g082000	AGE1	DNA repair glycosylase	NA	NA	NA	NA	NA	NA	30.0307	29.1433	26.1413	27.3709	29.537	32.493
Cre v06	Cre02.g082050	Cre02.g082050		NA	NA	NA	NA	NA	NA	29.1556	29.2133	29.4226	29.4232	28.438	29.2711
Cre v06	Cre02.g082100	Cre02.g082100		NA	NA	NA	25.4986	NA	24.8118	33.5247	33.7076	27.0897	32.9883	32.6091	33.6392
Cre v06	Cre02.g082250	Cre02.g082250	Homoserine kinase	34.8514	35.1005	33.6548	33.4819	34.4802	34.3835	37.9869	38.0319	37.9135	38.041	38.2926	37.5414
Cre v06	Cre02.g082300	SUR6	Surfeit 6-like protein	31.2709	33.8036	30.1533	31.9609	31.2009	30.7549	34.4649	34.1783	33.8841	34.522	34.6984	34.7221
Cre v06	Cre02.g082350	CUTA1	Copper-binding protein CutA	30.4577	30.7613	29.7911	30.3134	31.242	30.8502	34.3843	34.6067	33.2052	34.5356	33.39	33.4489
Cre v06	Cre02.g082400	Cre02.g082400		NA	NA	NA	NA	NA	NA	25.4053	26.3991	24.1565	NA	NA	NA
Cre v06	Cre02.g082450	Cre02.g082450		31.0212	29.1197	30.9467	31.3955	30.6116	30.9522	34.946	34.6698	33.853	34.8561	34.846	34.4625
Cre v06	Cre02.g082500	PSAN1	Photosystem I reaction center subunit N	38.5826	39.5383	39.4338	37.6369	37.0337	37.8558	42.6443	41.8658	42.3603	42.8224	41.4851	42.2959
Cre v06	Cre02.g082550	ZEP1	Zeaxanthin epoxidase 1	25.4452	25.0114	27.1754	26.4338	24.86	27.1674	31.2565	30.9933	31.4	30.8461	31.2984	31.6083
Cre v06	Cre02.g082600	Cre02.g082600		31.5198	31.7008	34.503	31.3228	31.2741	30.6838	33.7443	32.6257	32.8697	34.1098	33.3116	33.0731
Cre v06	Cre02.g082825	TSS1	Seryl tRNA(Sec) synthetase	33.2051	32.2629	32.7742	32.9705	32.4194	33.4059	36.2187	35.6349	35.346	35.6914	35.1291	35.2619
Cre v06	Cre02.g082950	Cre02.g082950		NA	NA	NA	NA	NA	NA	29.3671	28.8633	29.6602	29.2222	29.2529	28.9192
Cre v06	Cre02.g083050	Cre02.g083050		32.1522	31.5091	31.8586	30.5352	32.2483	29.8304	34.1016	33.9764	34.285	34.3508	34.351	34.2548
Cre v06	Cre02.g083065	Cre02.g083065		NA	NA	NA	NA	NA	NA	30.9032	31.2535	30.624	30.6857	30.8782	30.9594
Cre v06	Cre02.g083259	Cre02.g083259		NA	NA	NA	NA	NA	NA	NA	30.9869	26.3153	NA	NA	NA
Cre v06	Cre02.g083300	Cre02.g083300		30.7795	30.9973	30.4736	29.3811	29.5408	28.8735	35.1677	33.7809	33.6019	33.1381	32.7286	33.2659
Cre v06	Cre02.g083350	Cre02.g083350		NA	NA	NA	NA	NA	NA	NA	NA	NA	25.2413	25.778	NA
Cre v06	Cre02.g083354	Cre02.g083354		NA	NA	NA	NA	NA	NA	29.887	29.5547	27.0504	29.2249	27.64	29.2686
Cre v06	Cre02.g083400	Cre02.g083400		NA	NA	NA	NA	NA	NA	28.844	28.2992	28.08	31.9331	23.2239	28.2567
Cre v06	Cre02.g083450	Cre02.g083450		NA	NA	NA	NA	NA	NA	29.3128	30.2886	31.6426	30.8725	28.4414	30.71
Cre v06	Cre02.g083500	Cre02.g083500	FAD-dependent oxidoreductase	NA	NA	NA	NA	NA	NA	30.769	NA	24.9684	NA	NA	NA
Cre v06	Cre02.g083550	Cre02.g083550		31.5333	26.3024	28.3564	27.6885	28.821	29.3822	32.9153	32.3911	34.9964	32.6468	34.3429	34.5989
Cre v06	Cre02.g083600	Cre02.g083600		32.6136	32.5239	32.5321	33.4359	32.5411	33.8619	35.7786	36.036	35.9292	36.3339	35.9924	36.2551
Cre v06	Cre02.g083650	Cre02.g083650		NA	NA	NA	NA	NA	NA	NA	27.3527	27.4363	29.4472	27.0154	29.4775
Cre v06	Cre02.g083700	LSP1	Signal transducer for phototaxis	NA	NA	NA	NA	NA	NA	30.3317	NA	28.6648	NA	NA	NA
Cre v06	Cre02.g083800	RHM2	dTDP-glucose 4,6-dehydratase	36.0221	36.0639	36.2296	35.8832	35.9897	35.9283	38.1522	39.0086	38.8525	38.6823	38.8281	38.2709
Cre v06	Cre02.g083850	Cre02.g083850		28.2089	27.4705	28.0327	26.3637	28.4064	NA	32.8794	32.9412	33.0581	33.6998	33.3879	33.1358
Cre v06	Cre02.g083900	Cre02.g083900	3'-5' exonuclease	NA	NA	NA	NA	NA	NA	35.5471	33.1524	34.9322	34.5774	32.7395	32.9256
Cre v06	Cre02.g083935	Cre02.g083935		NA	NA	NA	NA	NA	NA	24.3214	NA	30.727	NA	NA	NA
Cre v06	Cre02.g083950	PSRP3	Plastid-specific ribosomal protein 3	37.3411	37.135	37.4047	37.6621	37.6043	37.2604	39.5645	39.775	40.2984	40.4139	40.4995	40.1192
Cre v06	Cre02.g084000	Cre02.g084000		35.894	35.8324	36.0181	35.8478	36.1954	36.4333	37.5265	37.0672	38.4255	38.2173	38.7486	38.8755
Cre v06	Cre02.g084050	SEC62	SEC62-subunit of ER-translocon	30.5635	30.4849	30.5825	31.1814	31.0188	30.9894	34.7376	34.632	33.6348	32.7864	33.7264	33.9382
Cre v06	Cre02.g084100	Cre02.g084100		NA	NA	NA	NA	NA	NA	28.6597	28.6321	26.9802	28.1716	28.7856	26.5818
Cre v06	Cre02.g084150	Cre02.g084150		NA	NA	NA	NA	NA	NA	29.1487	30.8279	30.7427	29.9334	30.392	32.1385
Cre v06	Cre02.g084200	Cre02.g084200		NA	NA	NA	NA	NA	NA	28.97	29.2676	30.1673	30.0338	29.7957	29.6966
Cre v06	Cre02.g084300	COQ5	Phylloquinone biosynthesis methyltransferase	29.8008	30.1637	28.5501	29.8734	29.7392	NA	33.36	33.3999	33.965	32.8066	32.1199	32.7357
Cre v06	Cre02.g084350	PAM71	Mn transport across thylakoid membrane	31.6736	31.7272	31.6129	32.0194	32.2495	NA	36.5342	36.5026	36.6938	36.4309	37.1836	35.8871
Cre v06	Cre02.g084450	PFH10	Prolyl 4-hydroxylase 10	29.7971	NA	28.8967	29.3124	28.4762	29.2926	25.4416	26.4477	27.1418	28.5385	31.3549	32.2342
Cre v06	Cre02.g084500	CGL134	possible histone acetyltransferase	NA	NA	NA	NA	NA	NA	30.2529	28.25	29.2354	30.2525	29.4144	29.2031
Cre v06	Cre02.g084550	Cre02.g084550	N-acetyltransferase	NA	NA	NA	27.5688	29.2091	28.1236	31.6023	32.1569	32.111	32.5234	31.9055	32.3112
Cre v06	Cre02.g084600	Cre02.g084600		29.388	29.9544	30.2631	28.5988	30.9515	28.5718	33.4883	33.6791	33.4518	33.6942	33.5268	33.5529
Cre v06	Cre02.g084650	Cre02.g084650		31.8432	31.939	31.5513	31.6381	31.9024	31.2543	35.342	35.4303	35.5104	35.5185	35.434	35.5558
Cre v06	Cre02.g084750	Cre02.g084750		33.0407	33.4823	33.4542	34.1685	33.7988	32.4838	35.5222	35.2855	35.6813	35.7254	35.5495	35.8516
Cre v06	Cre02.g084800	SPO11A	meoisis-related DNA topoisomerase	22.8155	NA	32.2139	NA	NA	NA	31.3854	32.6955	30.056	29.5681	30.0762	34.5008
Cre v06	Cre02.g084900	RPAP3	RNA polymerase II-associated protein 3	28.9267	30.2673	28.3908	30.0142	31.3274	29.6611	33.8283	33.4834	35.5001	33.7619	33.0171	33.2561
Cre v06	Cre02.g084950	GUK1	Guanylate kinase	NA	NA	NA	NA	NA	NA	29.3797	30.5233	29.8837	30.067	30.3571	29.1737
[truncated: 14,438 more rows]
