# Supplementary material for: Mono-mix strategy enables comparative proteomics of a cross-kingdom microbial symbiosis
Source: PLoS One. 2026 Jan 16;21(1):e0340253. doi: 10.1371/journal.pone.0340253 (PMC12810790; doi:10.1371/journal.pone.0340253)
Supplement: S6 Table — (XLSX) [file pone.0340253.s012.xlsx]

## Sheet: Legend
S6 Table. Significant differences in protein abundance in coculture relative to mono-mix controls at the end of the night, as determined with or without sample fractionation; related to Fig 5 and S6 Fig.
This dataset contains a list of significant differences in quantile-normalized protein abundance in coculture relative to mono-mix controls at the end of the night when samples were run as a single sample or as 12 fractions. Differential expression analysis was performed on the 6 samples that were analyzed by LC-MS/MS proteomics with and without fractionation in the mono-mix fractionation experim…
S6_Set2Frac_DEs
Column Heading	Description
Genome	Which genome the protein mapped to: C. reinhardtii (Cre v06) or M. japonicum (MAFF303099).
GeneID	Gene identifier.
GeneSymbol	Gene symbol.
Defline	Gene description.
LightTime	Under which light regime and timepoint was the significant difference in quantile-normalized protein abundance determined: diurnal light sampled at the end of the night 36 h after inoculation (D36).
Fractionation	Under which fractionation level the significant difference in quantile-normalized protein abundance was determined: unfractionated or fractionated.
Detection	Whether the protein passed the detection criteria (must have had at least two unique peptides detected in at least two of three biological replicates in both the coculture and mono-mix control condition) in both the fractionated and unfractionated samples (in both), in the unfractionated samples only (in unfractionated only), or in the fractionated samples only (in fractionated only).
SignificantDifference	Whether the protein was significantly increased (up) or significantly decreased (down) at the given LightTime and fractionation level.
DependenceOnFractionation	Whether the significant difference was unique to a fractionation level or occurred regardless of fractionation.
Log2FoldChangeInNormalizedMASIC	The log2-fold change in the average quantile-normalized MASIC value in coculture relative to the average quantile-normalized MASIC value in the mono-mix control at the given level of fractionation.
pAdj_NormalizedMASIC	The Benjamini-Hochberg adjusted p value from a Student’s t-test of the quantile-normalized MASIC values in the cocultures and the mono-mix controls at the level of fractionation.
MeanOfAllQuant	The mean quantile-normalized MASIC value across all samples in that fractionation condition for which the protein was detected, provided to give an idea of the protein's abundance as determined by LC-MS/MS.

## Sheet: S6_Set2Frac_DEs
Genome	GeneID	GeneSymbol	Defline	LightTime	Fractionation	Detection	SignificantDifference	DependenceOnFractionation	Log2FoldChangeInNormalizedMASIC	pAdj_NormalizedMASIC	MeanOfAllQuant
Cre v06	Cre07.g356150	Cre07.g356150		D_36	unfractionated	in both	down	down only in unfractionated	-2.256	0.0286182	27.5095
MAFF303099	WP_010910217.1	WP_010910217.1	MULTISPECIES: substrate-binding domain-containing protein	D_36	unfractionated	in both	up	up only in unfractionated	4.41713	0.00629834	29.714
MAFF303099	WP_010913746.1	WP_010913746.1	ABC transporter substrate-binding protein	D_36	unfractionated	in both	up	up only in unfractionated	4.25696	0.0296495	28.8672
MAFF303099	WP_010909925.1	WP_010909925.1	xanthine dehydrogenase family protein subunit M	D_36	unfractionated	in both	up	up regardless of fractionation	2.32676	0.0344344	34.2151
MAFF303099	WP_010909926.1	WP_010909926.1	xanthine dehydrogenase family protein molybdopterin-binding subunit	D_36	unfractionated	in both	up	up regardless of fractionation	1.5209	0.0365913	35.1068
MAFF303099	WP_010910777.1	WP_010910777.1	DUF1801 domain-containing protein	D_36	unfractionated	in both	up	up only in unfractionated	1.30945	0.0296495	30.8836
MAFF303099	WP_010914919.1	ppdK	pyruvate, phosphate dikinase	D_36	unfractionated	in both	up	up only in unfractionated	1.00294	0.0296495	32.7054
MAFF303099	WP_010909084.1	WP_010909084.1	MULTISPECIES: DUF3008 family protein	D_36	unfractionated	in both	down	down only in unfractionated	-1.91843	0.0296495	28.7354
MAFF303099	WP_010912310.1	leuC	MULTISPECIES: 3-isopropylmalate dehydratase large subunit	D_36	unfractionated	in both	down	down only in unfractionated	-3.18937	0.0129955	32.5629
MAFF303099	WP_010913070.1	WP_010913070.1	polysaccharide biosynthesis/export family protein	D_36	unfractionated	in both	down	down regardless of fractionation	-3.31781	0.0445796	32.2551
MAFF303099	WP_010912937.1	ahcY	MULTISPECIES: adenosylhomocysteinase	D_36	unfractionated	in both	down	down regardless of fractionation	-3.78216	0.0296495	35.7098
MAFF303099	WP_010909886.1	WP_010909886.1	peptidoglycan DD-metalloendopeptidase family protein	D_36	unfractionated	in both	down	down only in unfractionated	-3.84447	0.0296495	30.1228
MAFF303099	WP_032930355.1	WP_032930355.1	MULTISPECIES: BA14K family protein	D_36	unfractionated	in both	down	down only in unfractionated	-4.24475	0.0445796	29.5321
MAFF303099	WP_010910280.1	metF	MULTISPECIES: methylenetetrahydrofolate reductase	D_36	unfractionated	in both	down	down only in unfractionated	-5.39341	0.00629834	32.8835
MAFF303099	WP_010910889.1	groL	chaperonin GroEL	D_36	unfractionated	in both	down	down only in unfractionated	-8.47593	0.0129955	30.2187
MAFF303099	WP_010909803.1	WP_010909803.1	alpha/beta hydrolase	D_36	fractionated	in fractionated only	up	up only with fractionation	7.55342	0.012917	32.9821
MAFF303099	WP_010914169.1	WP_010914169.1	universal stress protein	D_36	fractionated	in fractionated only	up	up only with fractionation	6.70932	0.0325456	30.1447
MAFF303099	WP_010909804.1	WP_010909804.1	cupin domain-containing protein	D_36	fractionated	in both	up	up only with fractionation	6.55455	0.012917	34.3772
MAFF303099	WP_044548864.1	WP_044548864.1	imelysin family protein	D_36	fractionated	in both	up	up only with fractionation	5.48449	0.00850735	38.5882
MAFF303099	WP_157865947.1	WP_157865947.1	L,D-transpeptidase	D_36	fractionated	in fractionated only	up	up only with fractionation	5.1511	0.0372104	30.8552
MAFF303099	WP_010911717.1	WP_010911717.1	iron ABC transporter substrate-binding protein	D_36	fractionated	in both	up	up only with fractionation	4.59605	0.0284124	39.3374
MAFF303099	WP_010910917.1	WP_010910917.1	MULTISPECIES: NAD(P)/FAD-dependent oxidoreductase	D_36	fractionated	in both	up	up only with fractionation	4.59519	0.0372104	33.0246
MAFF303099	WP_010909859.1	coxB	MULTISPECIES: cytochrome c oxidase subunit II	D_36	fractionated	in both	up	up only with fractionation	4.17016	0.046377	29.8738
MAFF303099	WP_157866008.1	WP_157866008.1	hypothetical protein	D_36	fractionated	in both	up	up only with fractionation	3.92176	0.0174176	33.1512
MAFF303099	WP_010916016.1	WP_010916016.1	ABC transporter substrate-binding protein	D_36	fractionated	in fractionated only	up	up only with fractionation	3.81779	0.0465267	30.0667
MAFF303099	WP_010912842.1	WP_010912842.1	sugar-binding protein	D_36	fractionated	in both	up	up only with fractionation	3.61117	0.0284124	36.7051
MAFF303099	WP_010909299.1	WP_010909299.1	MFS transporter	D_36	fractionated	in both	up	up only with fractionation	3.54039	0.0485468	36.2992
MAFF303099	WP_032929717.1	WP_032929717.1	MULTISPECIES: linear amide C-N hydrolase	D_36	fractionated	in fractionated only	up	up only with fractionation	3.40397	0.0465267	32.5155
MAFF303099	WP_032931318.1	WP_032931318.1	MULTISPECIES: GYD domain-containing protein	D_36	fractionated	in fractionated only	up	up only with fractionation	3.34455	0.0338528	32.9262
MAFF303099	WP_010910335.1	WP_010910335.1	MULTISPECIES: ABC transporter substrate-binding protein	D_36	fractionated	in both	up	up only with fractionation	3.20223	0.012917	35.6574
MAFF303099	WP_244420630.1	WP_244420630.1	helix-turn-helix domain-containing protein	D_36	fractionated	in both	up	up only with fractionation	2.95953	0.0223564	31.5236
MAFF303099	WP_010910841.1	tssH	type VI secretion system ATPase TssH	D_36	fractionated	in both	up	up only with fractionation	2.84625	0.0436823	35.6793
MAFF303099	WP_010910580.1	WP_010910580.1	LuxR C-terminal-related transcriptional regulator	D_36	fractionated	in fractionated only	up	up only with fractionation	2.50098	0.046377	29.8777
MAFF303099	WP_010914794.1	WP_010914794.1	MULTISPECIES: substrate-binding domain-containing protein	D_36	fractionated	in both	up	up only with fractionation	2.46238	0.046377	33.9323
MAFF303099	WP_044549996.1	WP_044549996.1	hypothetical protein	D_36	fractionated	in both	up	up only with fractionation	2.40158	0.0294181	36.0208
MAFF303099	WP_010911615.1	WP_010911615.1	MULTISPECIES: sugar phosphate isomerase/epimerase	D_36	fractionated	in both	up	up only with fractionation	2.30438	0.046377	32.9574
MAFF303099	WP_010909926.1	WP_010909926.1	xanthine dehydrogenase family protein molybdopterin-binding subunit	D_36	fractionated	in both	up	up regardless of fractionation	2.29138	0.033219	38.4225
MAFF303099	WP_010912777.1	WP_010912777.1	hypothetical protein	D_36	fractionated	in both	up	up only with fractionation	2.23122	0.0294603	32.9816
MAFF303099	WP_010911633.1	WP_010911633.1	ABC transporter substrate-binding protein	D_36	fractionated	in both	up	up only with fractionation	2.19196	0.00814406	37.014
MAFF303099	WP_010909925.1	WP_010909925.1	xanthine dehydrogenase family protein subunit M	D_36	fractionated	in both	up	up regardless of fractionation	2.12801	0.0325456	37.3359
MAFF303099	WP_010911649.1	WP_010911649.1	MULTISPECIES: ABC transporter substrate-binding protein	D_36	fractionated	in both	up	up only with fractionation	1.7274	0.0436823	36.4032
MAFF303099	WP_044550783.1	WP_044550783.1	serine/threonine-protein phosphatase	D_36	fractionated	in fractionated only	up	up only with fractionation	1.70415	0.046377	31.345
MAFF303099	WP_010910842.1	tssA	type VI secretion system protein TssA	D_36	fractionated	in fractionated only	up	up only with fractionation	1.66431	0.046377	32.3524
MAFF303099	WP_010914974.1	WP_010914974.1	peptide ABC transporter substrate-binding protein	D_36	fractionated	in both	up	up only with fractionation	1.64312	0.0244152	40.7065
MAFF303099	WP_010915917.1	WP_010915917.1	MULTISPECIES: ABC transporter substrate-binding protein	D_36	fractionated	in both	up	up only with fractionation	1.36735	0.0462368	36.7464
MAFF303099	WP_010914564.1	WP_010914564.1	MULTISPECIES: substrate-binding domain-containing protein	D_36	fractionated	in both	up	up only with fractionation	1.36112	0.033219	34.7266
MAFF303099	WP_010909930.1	WP_010909930.1	response regulator transcription factor	D_36	fractionated	in both	up	up only with fractionation	1.34662	0.012917	34.0048
MAFF303099	WP_010910338.1	WP_010910338.1	alpha-2-macroglobulin family protein	D_36	fractionated	in both	up	up only with fractionation	1.31968	0.0482991	37.5232
MAFF303099	WP_010912633.1	WP_010912633.1	YegP family protein	D_36	fractionated	in both	up	up only with fractionation	1.26895	0.0372104	35.2097
MAFF303099	WP_010912297.1	WP_010912297.1	MULTISPECIES: OsmC family protein	D_36	fractionated	in both	up	up only with fractionation	1.20347	0.040756	36.0879
MAFF303099	WP_010911395.1	WP_010911395.1	MULTISPECIES: ABC transporter substrate-binding protein	D_36	fractionated	in both	up	up only with fractionation	1.13574	0.0465267	40.4738
MAFF303099	WP_044551122.1	WP_044551122.1	complex I NDUFA9 subunit family protein	D_36	fractionated	in both	down	down only with fractionation	-1.20332	0.046377	36.2287
MAFF303099	WP_010915432.1	groL	MULTISPECIES: chaperonin GroEL	D_36	fractionated	in both	down	down only with fractionation	-1.32794	0.046377	41.4967
MAFF303099	WP_010910753.1	WP_010910753.1	aldehyde dehydrogenase family protein	D_36	fractionated	in both	down	down only with fractionation	-1.3703	0.0338528	33.9124
MAFF303099	WP_010912021.1	WP_010912021.1	MULTISPECIES: hypothetical protein	D_36	fractionated	in fractionated only	down	down only with fractionation	-1.38996	0.0462368	30.1032
MAFF303099	WP_010911227.1	WP_010911227.1	hypothetical protein	D_36	fractionated	in fractionated only	down	down only with fractionation	-1.42163	0.0465267	32.7034
MAFF303099	WP_010910244.1	recN	MULTISPECIES: DNA repair protein RecN	D_36	fractionated	in both	down	down only with fractionation	-1.43819	0.046377	33.8743
MAFF303099	WP_010914230.1	WP_010914230.1	MULTISPECIES: ABC transporter substrate-binding protein	D_36	fractionated	in both	down	down only with fractionation	-1.74545	0.0403211	35.8198
MAFF303099	WP_010909632.1	uvrA	MULTISPECIES: excinuclease ABC subunit UvrA	D_36	fractionated	in both	down	down only with fractionation	-2.05683	0.0338528	35.2282
MAFF303099	WP_010915228.1	WP_010915228.1	molybdopterin-dependent oxidoreductase	D_36	fractionated	in fractionated only	down	down only with fractionation	-2.33645	0.046377	29.146
MAFF303099	WP_010910532.1	WP_010910532.1	xanthine dehydrogenase family protein molybdopterin-binding subunit	D_36	fractionated	in both	down	down only with fractionation	-2.56819	0.0364389	34.9976
MAFF303099	WP_010912368.1	thpR	MULTISPECIES: RNA 2\\',3\\'-cyclic phosphodiesterase	D_36	fractionated	in both	down	down only with fractionation	-2.66041	0.0464628	32.926
MAFF303099	WP_010914742.1	WP_010914742.1	LLM class flavin-dependent oxidoreductase	D_36	fractionated	in both	down	down only with fractionation	-2.68313	0.0364389	34.6177
MAFF303099	WP_157865995.1	WP_157865995.1	hypothetical protein	D_36	fractionated	in fractionated only	down	down only with fractionation	-2.73828	0.046377	29.8488
MAFF303099	WP_044548955.1	thiC	phosphomethylpyrimidine synthase ThiC	D_36	fractionated	in both	down	down only with fractionation	-3.13388	0.046377	34.3945
MAFF303099	WP_010912937.1	ahcY	MULTISPECIES: adenosylhomocysteinase	D_36	fractionated	in both	down	down regardless of fractionation	-3.39462	0.0310472	39.307
MAFF303099	WP_010913070.1	WP_010913070.1	polysaccharide biosynthesis/export family protein	D_36	fractionated	in both	down	down regardless of fractionation	-3.55633	0.0194528	35.8479
MAFF303099	WP_010912291.1	WP_010912291.1	MULTISPECIES: P-II family nitrogen regulator	D_36	fractionated	in fractionated only	down	down only with fractionation	-3.97131	0.0325456	34.0026
MAFF303099	WP_010913093.1	WP_010913093.1	MULTISPECIES: UTP--glucose-1-phosphate uridylyltransferase	D_36	fractionated	in both	down	down only with fractionation	-4.29834	0.046377	36.6983
MAFF303099	WP_010912952.1	WP_010912952.1	DUF680 domain-containing protein	D_36	fractionated	in fractionated only	down	down only with fractionation	-7.15293	0.0325456	31.4594
